# Supplementary material for: The anti-diabetic PPARγ agonist Pioglitazone inhibits cell proliferation and induces metabolic reprogramming in prostate cancer
Source: Mol Cancer. 2025 May 5;24:134. doi: 10.1186/s12943-025-02320-y (PMC12051277; doi:10.1186/s12943-025-02320-y)
Supplement: Supplementary file 2 — Supplementary Material 2. Table S1 Excel file containing proteomics data comparing basal differences between 22RV1 and PC3 cells. [file 12943_2025_2320_MOESM2_ESM.xlsx]

## Sheet: S1_01_rawDataset(rep1+2)
Protein.Group	Genes	Gene	First.Protein.Description	2147 only PC3 ctrl	312 only 22RV1 ctrl	22RV1.ctrl1	22RV1.ctrl2	22RV1.Beza1	22RV1.Beza2	22RV1.Tesa1	22RV1.Tesa2	22RV1.Pio1	22RV1.Pio2	PC3.ctrl1	PC3.ctrl2	PC3.Beza1	PC3.Beza2	PC3.Tesa1	PC3.Tesa2	PC3.Pio1	PC3.Pio2	median 22RV1.ctrl	median 22RV1.Beza	median 22RV1.Tesa	median 22RV1.Pio	median PC3.ctrl	median PC3.Beza	median PC3.Tesa	median PC3.Pio	mean 22RV1.ctrl	mean 22RV1.Beza	mean 22RV1.Tesa	mean 22RV1.Pio	mean PC3.ctrl	mean PC3.Beza	mean PC3.Tesa	mean PC3.Pio	sdv 22RV1.ctrl	sdv 22RV1.Beza	sdv 22RV1.Tesa	sdv 22RV1.Pio	sdv PC3.ctrl	sdv PC3.Beza	sdv PC3.Tesa	sdv PC3.Pio	sem 22RV1.ctrl	sem 22RV1.Beza	sem 22RV1.Tesa	sem 22RV1.Pio
Q9HCK8	CHD8	CHD8	Chromodomain-helicase-DNA-binding protein 8	+		NaN	NaN	17.1948	17.3591	18.044	17.9051	17.9116	17.7325	17.5607	16.6582	17.8965	17.8753	17.2766	16.9899	17.2335	NaN	NaN	17.2769	17.9746	17.8221	17.1095	17.8859	17.1332	17.2335	NaN	17.2769	17.9746	17.8221	17.1095	17.8859	17.1332	17.2335	NaN	0.116126	0.0982069	0.126613	0.638111	0.0149706	0.20272	NaN	NaN	0.0821133	0.0694427	0.089529
P49674	CSNK1E	CSNK1E	Casein kinase I isoform epsilon	+		17.5152	NaN	18.3455	18.3234	18.4588	18.6917	17.8197	18.0468	17.1632	17.4154	17.4436	17.2279	16.4745	NaN	14.0524	NaN	17.5152	18.3345	18.5752	17.9332	17.2893	17.3358	16.4745	14.0524	17.5152	18.3345	18.5752	17.9332	17.2893	17.3358	16.4745	14.0524	NaN	0.0156247	0.164722	0.160594	0.178287	0.152496	NaN	NaN	NaN	0.0110483	0.116476	0.113557
P19784	CSNK2A2	CSNK2A2	Casein kinase II subunit alpha'	+		NaN	NaN	19.3165	19.2582	20.0595	19.6171	19.4762	19.4412	19.1031	19.203	19.649	19.4988	18.4521	18.6449	NaN	NaN	NaN	19.2874	19.8383	19.4587	19.153	19.5739	18.5485	NaN	NaN	19.2874	19.8383	19.4587	19.153	19.5739	18.5485	NaN	NaN	0.0412338	0.31279	0.0247648	0.0706476	0.106205	0.136302	NaN	NaN	0.0291567	0.221176	0.0175114
P56545	CTBP2	CTBP2	C-terminal-binding protein 2	+		17.7913	NaN	18.2194	NaN	18.0905	NaN	18.5261	17.7619	18.5624	17.8274	18.5473	18.1293	17.3599	NaN	17.2705	NaN	17.7913	18.2194	18.0905	18.144	18.1949	18.3383	17.3599	17.2705	17.7913	18.2194	18.0905	18.144	18.1949	18.3383	17.3599	17.2705	NaN	NaN	NaN	0.540395	0.519737	0.295555	NaN	NaN	NaN	NaN	NaN	0.382117
Q13616	CUL1	CUL1	Cullin-1	+		15.6936	NaN	19.2948	19.4678	19.2253	19.1794	19.323	19.2885	19.0805	19.2317	19.3035	19.3517	17.5783	17.649	16.9784	NaN	15.6936	19.3813	19.2023	19.3057	19.1561	19.3276	17.6137	16.9784	15.6936	19.3813	19.2023	19.3057	19.1561	19.3276	17.6137	16.9784	NaN	0.122287	0.0324052	0.0243845	0.106903	0.0340924	0.0500165	NaN	NaN	0.0864697	0.0229139	0.0172424
O94907	DKK1	DKK1	Dickkopf-related protein 1	+		NaN	NaN	NaN	NaN	NaN	NaN	NaN	NaN	20.028	19.2797	17.9719	18.506	19.7642	17.8936	19.7303	18.4152	NaN	NaN	NaN	NaN	19.6539	18.239	18.8289	19.0728	NaN	NaN	NaN	NaN	19.6539	18.239	18.8289	19.0728	NaN	NaN	NaN	NaN	0.529149	0.37773	1.32267	0.929925	NaN	NaN	NaN	NaN
O14641	DVL2	DVL2	Segment polarity protein dishevelled homolog DVL-2	+		16.1505	NaN	17.3934	17.0201	17.3444	16.9785	17.4489	16.8139	16.7797	16.3884	16.9567	16.6911	16.2646	NaN	15.7649	16.0745	16.1505	17.2067	17.1615	17.1314	16.584	16.8239	16.2646	15.9197	16.1505	17.2067	17.1615	17.1314	16.584	16.8239	16.2646	15.9197	NaN	0.263934	0.258749	0.449013	0.276657	0.187824	NaN	0.218866	NaN	0.186629	0.182963	0.3175
P15407	FOSL1	FOSL1	Fos-related antigen 1	+		NaN	NaN	NaN	NaN	NaN	NaN	NaN	NaN	20.0522	20.2506	19.3954	19.8773	20.5066	20.8201	20.5581	20.5799	NaN	NaN	NaN	NaN	20.1514	19.6363	20.6633	20.569	NaN	NaN	NaN	NaN	20.1514	19.6363	20.6633	20.569	NaN	NaN	NaN	NaN	0.140292	0.340737	0.22163	0.0154386	NaN	NaN	NaN	NaN
O60353	FZD6	FZD6	Frizzled-6	+		18.2565	NaN	17.2409	NaN	17.3742	NaN	17.6945	NaN	18.1925	18.6928	17.9764	18.7604	17.8598	NaN	18.0676	NaN	18.2565	17.2409	17.3742	17.6945	18.4427	18.3684	17.8598	18.0676	18.2565	17.2409	17.3742	17.6945	18.4427	18.3684	17.8598	18.0676	NaN	NaN	NaN	NaN	0.353749	0.554411	NaN	NaN	NaN	NaN	NaN	NaN
P49841	GSK3B	GSK3B	Glycogen synthase kinase-3 beta	+		18.1358	NaN	19.2345	19.2172	19.4113	19.5479	19.0979	18.8949	19.2831	19.4236	19.2535	19.2974	19.0133	18.7302	17.8011	18.145	18.1358	19.2259	19.4796	18.9964	19.3534	19.2754	18.8718	17.973	18.1358	19.2259	19.4796	18.9964	19.3534	19.2754	18.8718	17.973	NaN	0.0122017	0.0966019	0.143535	0.0993573	0.0310551	0.200131	0.243173	NaN	0.00862789	0.0683079	0.101495
Q92769	HDAC2	HDAC2	Histone deacetylase 2	+		17.7096	NaN	18.2499	17.382	18.7054	18.0121	18.4022	17.9484	18.3843	17.9112	18.4755	18.138	17.853	17.6822	17.2462	NaN	17.7096	17.8159	18.3587	18.1753	18.1477	18.3068	17.7676	17.2462	17.7096	17.8159	18.3587	18.1753	18.1477	18.3068	17.7676	17.2462	NaN	0.613709	0.4902	0.320922	0.334514	0.238647	0.120799	NaN	NaN	0.433958	0.346623	0.226926
P78504	JAG1	JAG1	Protein jagged-1	+		NaN	NaN	NaN	NaN	NaN	NaN	NaN	NaN	17.7468	17.3066	16.7444	16.4391	16.8451	17.1584	17.7449	17.0281	NaN	NaN	NaN	NaN	17.5267	16.5917	17.0017	17.3865	NaN	NaN	NaN	NaN	17.5267	16.5917	17.0017	17.3865	NaN	NaN	NaN	NaN	0.311295	0.21585	0.221554	0.506907	NaN	NaN	NaN	NaN
Q92830	KAT2A	KAT2A	Histone acetyltransferase KAT2A	+		19.624	NaN	18.4642	19.7636	19.0053	19.2616	17.9858	19.6194	18.5979	19.7072	18.2687	18.4242	NaN	19.9701	20.0803	20.0569	19.624	19.1139	19.1335	18.8026	19.1526	18.3465	19.9701	20.0686	19.624	19.1139	19.1335	18.8026	19.1526	18.3465	19.9701	20.0686	NaN	0.918772	0.181258	1.15513	0.784352	0.109995	NaN	0.0165742	NaN	0.64967	0.128169	0.816797
O43318	MAP3K7	MAP3K7	Mitogen-activated protein kinase kinase kinase 7	+		NaN	NaN	17.698	17.4245	17.5731	16.8205	17.3305	14.9668	17.1673	18.2451	17.613	17.5177	15.8419	NaN	NaN	NaN	NaN	17.5612	17.1968	16.1487	17.7062	17.5654	15.8419	NaN	NaN	17.5612	17.1968	16.1487	17.7062	17.5654	15.8419	NaN	NaN	0.193403	0.532183	1.67137	0.762177	0.0673621	NaN	NaN	NaN	0.136757	0.37631	1.18184
P45983	MAPK8	MAPK8	Mitogen-activated protein kinase 8	+		NaN	NaN	18.2241	17.7234	18.3918	17.7491	18.1223	17.2013	17.4985	15.935	17.6154	16.4725	NaN	NaN	NaN	NaN	NaN	17.9737	18.0704	17.6618	16.7168	17.044	NaN	NaN	NaN	17.9737	18.0704	17.6618	16.7168	17.044	NaN	NaN	NaN	0.354032	0.454454	0.651191	1.10556	0.808185	NaN	NaN	NaN	0.250339	0.321347	0.460462
P45984	MAPK9	MAPK9	Mitogen-activated protein kinase 9	+		14.4237	NaN	18.2852	17.6022	18.3006	18	17.9925	18.551	17.3643	16.7979	17.4267	17.2371	NaN	NaN	18.3642	NaN	14.4237	17.9437	18.1503	18.2718	17.0811	17.3319	NaN	18.3642	14.4237	17.9437	18.1503	18.2718	17.0811	17.3319	NaN	18.3642	NaN	0.482972	0.212541	0.394969	0.400549	0.134011	NaN	NaN	NaN	0.341513	0.15029	0.279285
Q9Y618	NCOR2	NCOR2	Nuclear receptor corepressor 2	+		18.9503	NaN	17.6018	20.6926	17.4717	20.0854	17.592	20.7298	20.6794	20.4813	20.0895	20.1341	20.3507	20.1452	20.8272	20.6677	18.9503	19.1472	18.7786	19.1609	20.5803	20.1118	20.2479	20.7474	18.9503	19.1472	18.7786	19.1609	20.5803	20.1118	20.2479	20.7474	NaN	2.18554	1.84818	2.21874	0.140058	0.0315231	0.145282	0.112808	NaN	1.54541	1.30686	1.56889
P00749	PLAU	PLAU	Urokinase-type plasminogen activator	+		NaN	NaN	NaN	NaN	NaN	NaN	NaN	NaN	19.5387	19.2395	18.6892	18.6295	19.2955	18.6701	18.952	18.9368	NaN	NaN	NaN	NaN	19.3891	18.6593	18.9828	18.9444	NaN	NaN	NaN	NaN	19.3891	18.6593	18.9828	18.9444	NaN	NaN	NaN	NaN	0.211589	0.0422453	0.442259	0.0107896	NaN	NaN	NaN	NaN
Q15147	PLCB4	PLCB4	1-phosphatidylinositol 4,5-bisphosphate phosphodiesterase beta-4	+		16.8171	NaN	17.2671	17.3826	17.5332	17.4437	17.4894	18.0782	17.9308	17.8971	17.931	17.9154	16.4631	NaN	NaN	NaN	16.8171	17.3249	17.4885	17.7838	17.914	17.9232	16.4631	NaN	16.8171	17.3249	17.4885	17.7838	17.914	17.9232	16.4631	NaN	NaN	0.0817015	0.0633403	0.416312	0.0238801	0.0110647	NaN	NaN	NaN	0.0577717	0.0447884	0.294377
P16298	PPP3CB	PPP3CB	Serine/threonine-protein phosphatase 2B catalytic subunit beta isoform	+		NaN	NaN	16.5953	NaN	17.0127	NaN	15.9966	NaN	18.6545	18.6252	18.9384	19.556	18.3275	19.2563	17.1279	NaN	NaN	16.5953	17.0127	15.9966	18.6398	19.2472	18.7919	17.1279	NaN	16.5953	17.0127	15.9966	18.6398	19.2472	18.7919	17.1279	NaN	NaN	NaN	NaN	0.0206931	0.436713	0.65678	NaN	NaN	NaN	NaN	NaN
P17252	PRKCA	PRKCA	Protein kinase C alpha type	+		19.2386	NaN	17.8095	NaN	17.0033	17.4699	16.7066	17.7727	19.0753	19.4297	19.4398	19.3664	17.4281	18.5829	18.831	NaN	19.2386	17.8095	17.2366	17.2396	19.2525	19.4031	18.0055	18.831	19.2386	17.8095	17.2366	17.2396	19.2525	19.4031	18.0055	18.831	NaN	NaN	0.329912	0.753793	0.250606	0.0518966	0.816531	NaN	NaN	NaN	0.233283	0.533012
Q06330	RBPJ	RBPJ	Recombining binding protein suppressor of hairless	+		NaN	NaN	18.2096	NaN	17.9158	17.2199	18.685	NaN	18.4982	17.2073	18.0335	16.5049	NaN	NaN	NaN	NaN	NaN	18.2096	17.5679	18.685	17.8527	17.2692	NaN	NaN	NaN	18.2096	17.5679	18.685	17.8527	17.2692	NaN	NaN	NaN	NaN	0.492119	NaN	0.912864	1.08083	NaN	NaN	NaN	NaN	0.34798	NaN
O75116	ROCK2	ROCK2	Rho-associated protein kinase 2	+		17.0844	NaN	18.0856	18.2031	18.536	18.3671	18.2723	18.0469	19.168	18.9884	19.6284	19.6885	17.6329	17.2206	15.6031	NaN	17.0844	18.1443	18.4515	18.1596	19.0782	19.6585	17.4267	15.6031	17.0844	18.1443	18.4515	18.1596	19.0782	19.6585	17.4267	15.6031	NaN	0.0830623	0.119437	0.159428	0.126942	0.0425056	0.291504	NaN	NaN	0.0587339	0.0844545	0.112733
Q13309	SKP2	SKP2	S-phase kinase-associated protein 2	+		NaN	NaN	17.0728	17.4141	17.7472	17.4757	NaN	NaN	17.0328	17.3397	17.1456	17.4702	NaN	NaN	NaN	NaN	NaN	17.2435	17.6115	NaN	17.1863	17.3079	NaN	NaN	NaN	17.2435	17.6115	NaN	17.1863	17.3079	NaN	NaN	NaN	0.241331	0.192001	NaN	0.216977	0.229481	NaN	NaN	NaN	0.170647	0.135765	NaN
Q8TAA9	VANGL1	VANGL1	Vang-like protein 1	+		NaN	NaN	14.7107	14.0633	15.4846	15.3912	14.2985	NaN	15.2937	14.338	15.3745	15.6092	NaN	NaN	NaN	NaN	NaN	14.387	15.4379	14.2985	14.8158	15.4919	NaN	NaN	NaN	14.387	15.4379	14.2985	14.8158	15.4919	NaN	NaN	NaN	0.457781	0.0660168	NaN	0.675796	0.165945	NaN	NaN	NaN	0.3237	0.0466809	NaN
P41221	WNT5A	WNT5A	Protein Wnt-5a	+		NaN	NaN	NaN	NaN	NaN	NaN	NaN	NaN	17.391	17.9442	18.5538	17.7314	NaN	17.4754	NaN	16.6782	NaN	NaN	NaN	NaN	17.6676	18.1426	17.4754	16.6782	NaN	NaN	NaN	NaN	17.6676	18.1426	17.4754	16.6782	NaN	NaN	NaN	NaN	0.391169	0.581558	NaN	NaN	NaN	NaN	NaN	NaN
Q13557	CAMK2D	CAMK2D	Calcium/calmodulin-dependent protein kinase type II subunit delta			20.5747	20.0566	21.4265	21.2533	21.4567	21.3214	21.5251	21.2803	20.2304	20.1608	20.5481	20.1744	20.5275	20.0408	18.9034	18.542	20.3156	21.3399	21.3891	21.4027	20.1956	20.3612	20.2842	18.7227	20.3156	21.3399	21.3891	21.4027	20.1956	20.3612	20.2842	18.7227	0.366402	0.122524	0.0956686	0.173087	0.0492154	0.264271	0.344146	0.255562	0.259086	0.0866375	0.0676479	0.122391
Q13555	CAMK2G	CAMK2G	Calcium/calmodulin-dependent protein kinase type II subunit gamma			15.9906	16.997	17.5081	18.2183	18.1975	18.296	17.5047	17.9336	20.5114	20.2635	20.5679	20.5636	20.0878	20.0757	18.9944	19.6142	16.4938	17.8632	18.2468	17.7192	20.3874	20.5657	20.0817	19.3043	16.4938	17.8632	18.2468	17.7192	20.3874	20.5657	20.0817	19.3043	0.71165	0.502199	0.0696306	0.303333	0.175272	0.00299681	0.0085521	0.438294	0.503212	0.355108	0.0492363	0.214489
P24385	CCND1	CCND1	G1/S-specific cyclin-D1			20.1972	20.042	20.2743	20.3458	20.1523	20.3409	20.3412	20.4315	19.1692	19.4433	18.9757	19.2119	19.4644	19.6325	19.2387	18.9096	20.1196	20.31	20.2466	20.3863	19.3062	19.0938	19.5484	19.0741	20.1196	20.31	20.2466	20.3863	19.3062	19.0938	19.5484	19.0741	0.109785	0.0505614	0.133327	0.0638312	0.193823	0.166974	0.118849	0.23273	0.07763	0.0357523	0.0942764	0.0451355
P48729	CSNK1A1	CSNK1A1	Casein kinase I isoform alpha			17.7076	18.5826	19.0567	19.2933	19.4341	19.3176	19.1327	19.0241	19.032	19.0937	19.2364	19.2007	18.3442	18.4044	17.2586	17.711	18.1451	19.175	19.3759	19.0784	19.0629	19.2185	18.3743	17.4848	18.1451	19.175	19.3759	19.0784	19.0629	19.2185	18.3743	17.4848	0.618678	0.167347	0.0823839	0.0768098	0.0436439	0.0252369	0.0425474	0.319918	0.437471	0.118332	0.0582542	0.0543127
P68400	CSNK2A1	CSNK2A1	Casein kinase II subunit alpha			19.1469	20.1453	20.9719	21.1278	21.4161	21.3736	21.0393	20.9985	20.895	20.9993	21.0588	21.265	20.6603	20.9506	19.2063	18.9427	19.6461	21.0498	21.3948	21.0189	20.9472	21.1619	20.8054	19.0745	19.6461	21.0498	21.3948	21.0189	20.9472	21.1619	20.8054	19.0745	0.705977	0.110231	0.0300369	0.0288783	0.0737199	0.145846	0.205312	0.186382	0.499201	0.0779448	0.0212393	0.0204201
P67870	CSNK2B	CSNK2B	Casein kinase II subunit beta			22.604	22.5714	21.5363	21.8776	21.1689	21.3971	21.4786	21.3672	21.8463	21.842	21.2761	21.4563	22.1259	22.2877	22.135	22.2633	22.5877	21.707	21.283	21.4229	21.8442	21.3662	22.2068	22.1991	22.5877	21.707	21.283	21.4229	21.8442	21.3662	22.2068	22.1991	0.0230533	0.241325	0.161308	0.0787465	0.00303592	0.127451	0.114352	0.0907202	0.0163012	0.170643	0.114062	0.0556822
Q13363	CTBP1	CTBP1	C-terminal-binding protein 1			17.797	18.8093	20.2711	19.9972	20.8879	20.6528	20.3092	19.5737	19.5651	19.0331	19.8264	19.8117	19.5968	19.1868	17.7587	18.064	18.3032	20.1342	20.7703	19.9415	19.2991	19.819	19.3918	17.9113	18.3032	20.1342	20.7703	19.9415	19.2991	19.819	19.3918	17.9113	0.715829	0.193696	0.166265	0.520034	0.376187	0.0103809	0.289949	0.21589	0.506167	0.136964	0.117567	0.36772
P35222	CTNNB1	CTNNB1	Catenin beta-1			19.6681	20.5654	21.6449	21.8734	21.5718	21.101	21.5864	21.1759	20.9468	21.0335	21.0387	20.6299	20.2213	20.5137	19.0677	19.6216	20.1168	21.7592	21.3364	21.3812	20.9902	20.8343	20.3675	19.3447	20.1168	21.7592	21.3364	21.3812	20.9902	20.8343	20.3675	19.3447	0.63446	0.16157	0.332864	0.290283	0.0613456	0.289061	0.206738	0.391631	0.448631	0.114247	0.235371	0.205261
Q9Y4D1	DAAM1	DAAM1	Disheveled-associated activator of morphogenesis 1			15.3725	NaN	17.749	17.4204	18.1065	18.2438	18.4771	19.2245	NaN	NaN	16.4018	NaN	16.158	NaN	17.0405	NaN	15.3725	17.5847	18.1751	18.8508	NaN	16.4018	16.158	17.0405	15.3725	17.5847	18.1751	18.8508	NaN	16.4018	16.158	17.0405	NaN	0.232385	0.0970861	0.528505	NaN	NaN	NaN	NaN	NaN	0.164321	0.0686502	0.37371
Q92997	DVL3	DVL3	Segment polarity protein dishevelled homolog DVL-3			NaN	NaN	15.2207	NaN	15.6657	16.3459	15.8061	NaN	15.3857	NaN	16.0574	NaN	NaN	NaN	13.6015	NaN	NaN	15.2207	16.0058	15.8061	15.3857	16.0574	NaN	13.6015	NaN	15.2207	16.0058	15.8061	15.3857	16.0574	NaN	13.6015	NaN	NaN	0.481011	NaN	NaN	NaN	NaN	NaN	NaN	NaN	0.340126	NaN
Q9H461	FZD8	FZD8	Frizzled-8			NaN	NaN	NaN	NaN	NaN	NaN	NaN	NaN	NaN	15.4011	NaN	NaN	NaN	NaN	NaN	NaN	NaN	NaN	NaN	NaN	15.4011	NaN	NaN	NaN	NaN	NaN	NaN	NaN	15.4011	NaN	NaN	NaN	NaN	NaN	NaN	NaN	NaN	NaN	NaN	NaN	NaN	NaN	NaN	NaN
P05412	JUN	JUN	Transcription factor AP-1			19.1306	19.7443	NaN	20.466	17.5586	19.911	17.9761	NaN	19.7494	20.3466	19.2139	19.275	20.4886	20.9824	20.7475	21.2946	19.4374	20.466	18.7348	17.9761	20.048	19.2444	20.7355	21.021	19.4374	20.466	18.7348	17.9761	20.048	19.2444	20.7355	21.021	0.433933	NaN	1.66344	NaN	0.422295	0.0432177	0.349169	0.38683	0.306837	NaN	1.17623	NaN
Q9UJU2	LEF1	LEF1	Lymphoid enhancer-binding factor 1			15.7815	NaN	16.2451	16.5132	16.1935	16.5943	15.8582	NaN	NaN	NaN	NaN	NaN	15.7431	NaN	15.2022	NaN	15.7815	16.3791	16.3939	15.8582	NaN	NaN	15.7431	15.2022	15.7815	16.3791	16.3939	15.8582	NaN	NaN	15.7431	15.2022	NaN	0.189585	0.283444	NaN	NaN	NaN	NaN	NaN	NaN	0.134057	0.200425	NaN
O75197	LRP5	LRP5	Low-density lipoprotein receptor-related protein 5			NaN	NaN	NaN	NaN	9.30778	NaN	NaN	NaN	11.572	NaN	NaN	NaN	NaN	NaN	NaN	NaN	NaN	NaN	9.30778	NaN	11.572	NaN	NaN	NaN	NaN	NaN	9.30778	NaN	11.572	NaN	NaN	NaN	NaN	NaN	NaN	NaN	NaN	NaN	NaN	NaN	NaN	NaN	NaN	NaN
Q12968	NFATC3	NFATC3	Nuclear factor of activated T-cells, cytoplasmic 3			NaN	NaN	15.2515	NaN	14.9556	NaN	NaN	NaN	14.0147	NaN	14.7888	NaN	15.1399	NaN	NaN	NaN	NaN	15.2515	14.9556	NaN	14.0147	14.7888	15.1399	NaN	NaN	15.2515	14.9556	NaN	14.0147	14.7888	15.1399	NaN	NaN	NaN	NaN	NaN	NaN	NaN	NaN	NaN	NaN	NaN	NaN	NaN
Q01970	PLCB3	PLCB3	1-phosphatidylinositol 4,5-bisphosphate phosphodiesterase beta-3			17.3756	15.8382	18.3921	18.6381	18.702	18.834	18.5867	18.6784	18.4811	18.7989	18.5602	18.8682	17.8114	17.5029	17.0049	17.0153	16.6069	18.5151	18.768	18.6325	18.64	18.7142	17.6571	17.0101	16.6069	18.5151	18.768	18.6325	18.64	18.7142	17.6571	17.0101	1.08714	0.173957	0.0933731	0.0648697	0.224726	0.217822	0.218159	0.00732344	0.768727	0.123006	0.0660248	0.0458698
Q08209	PPP3CA	PPP3CA	Serine/threonine-protein phosphatase 2B catalytic subunit alpha isoform			21.6694	21.6407	22.4836	22.694	22.6716	22.6907	22.4279	22.5304	20.7408	20.5515	20.5503	20.7721	20.3813	20.4797	19.516	19.043	21.655	22.5888	22.6812	22.4791	20.6461	20.6612	20.4305	19.2795	21.655	22.5888	22.6812	22.4791	20.6461	20.6612	20.4305	19.2795	0.0203155	0.148745	0.0135086	0.0725034	0.133868	0.156804	0.0695484	0.334459	0.0143652	0.105179	0.009552	0.0512676
P48454	PPP3CC	PPP3CC	Serine/threonine-protein phosphatase 2B catalytic subunit gamma isoform			NaN	NaN	17.6385	15.5176	17.9994	16.4419	17.0105	NaN	17.0465	NaN	15.7808	16.3362	17.6696	15.9817	NaN	NaN	NaN	16.578	17.2207	17.0105	17.0465	16.0585	16.8257	NaN	NaN	16.578	17.2207	17.0105	17.0465	16.0585	16.8257	NaN	NaN	1.49973	1.10131	NaN	NaN	0.392746	1.19349	NaN	NaN	1.06047	0.778746	NaN
P63098	PPP3R1	PPP3R1	Calcineurin subunit B type 1			20.5022	19.3428	18.5429	18.6624	17.3868	18.2242	18.109	18.0826	17.6693	17.7947	18.1994	17.6404	18.6407	18.1643	19.0758	18.6412	19.9225	18.6026	17.8055	18.0958	17.732	17.9199	18.4025	18.8585	19.9225	18.6026	17.8055	18.0958	17.732	17.9199	18.4025	18.8585	0.819824	0.0845216	0.592176	0.0185999	0.0887188	0.395288	0.336894	0.307266	0.579703	0.0597658	0.418732	0.0131521
P63000	RAC1	RAC1	Ras-related C3 botulinum toxin substrate 1			22.4518	22.2166	22.8969	22.892	22.8969	23.2393	22.9994	22.8944	23.8434	24.0106	23.6824	23.5514	23.8474	23.8489	22.8859	22.8567	22.3342	22.8944	23.0681	22.9469	23.927	23.6169	23.8482	22.8713	22.3342	22.8944	23.0681	22.9469	23.927	23.6169	23.8482	22.8713	0.166322	0.00348908	0.242102	0.0742257	0.118254	0.0926273	0.00101557	0.020689	0.117607	0.00246716	0.171192	0.0524855
P61586	RHOA	RHOA	Transforming protein RhoA			21.2971	20.3889	21.6498	21.3933	21.9158	21.4969	21.8906	21.1018	22.69	22.2234	22.5805	22.0309	23.1144	23.0302	21.7925	21.5326	20.843	21.5216	21.7064	21.4962	22.4567	22.3057	23.0723	21.6625	20.843	21.5216	21.7064	21.4962	22.4567	22.3057	23.0723	21.6625	0.642244	0.181399	0.296196	0.557767	0.329924	0.388622	0.0595221	0.183747	0.454135	0.128268	0.209442	0.394401
P36955	SERPINF1	SERPINF1	Pigment epithelium-derived factor			20.6973	20.5912	20.5572	20.5592	20.6812	20.72	20.9	20.3202	20.1736	19.7067	19.5385	19.4886	20.4559	20.212	20.2044	19.649	20.6443	20.5582	20.7006	20.6101	19.9402	19.5135	20.3339	19.9267	20.6443	20.5582	20.7006	20.6101	19.9402	19.5135	20.3339	19.9267	0.0750497	0.00141344	0.0274433	0.409933	0.330163	0.035255	0.172469	0.392736	0.0530682	0.000999451	0.0194054	0.289866
O00755	WNT7A	WNT7A	Protein Wnt-7a			NaN	NaN	NaN	NaN	16.8727	NaN	NaN	NaN	15.409	NaN	NaN	16.2611	NaN	NaN	NaN	NaN	NaN	NaN	16.8727	NaN	15.409	16.2611	NaN	NaN	NaN	NaN	16.8727	NaN	15.409	16.2611	NaN	NaN	NaN	NaN	NaN	NaN	NaN	NaN	NaN	NaN	NaN	NaN	NaN	NaN
A0JNW5	UHRF1BP1L	UHRF1BP1L	UHRF1-binding protein 1-like	+		16.9282	NaN	18.0782	17.9245	17.8412	18.0166	18.141	17.9598	18.0769	17.455	17.8604	17.9794	16.8939	NaN	NaN	NaN	16.9282	18.0013	17.9289	18.0504	17.766	17.9199	16.8939	NaN	16.9282	18.0013	17.9289	18.0504	17.766	17.9199	16.8939	NaN	NaN	0.108666	0.123999	0.12809	0.439747	0.0841845	NaN	NaN	NaN	0.0768385	0.0876808	0.0905733
A0MZ66	SHTN1	SHTN1	Shootin-1	+		17.7519	NaN	18.9158	19.1149	19.1572	19.1548	19.0264	19.0372	18.3297	18.1294	18.2721	18.1134	17.8588	18.0063	17.0205	16.1211	17.7519	19.0154	19.156	19.0318	18.2295	18.1928	17.9326	16.5708	17.7519	19.0154	19.156	19.0318	18.2295	18.1928	17.9326	16.5708	NaN	0.140745	0.00170206	0.0076768	0.141665	0.112256	0.104337	0.63596	NaN	0.0995216	0.00120354	0.00542831
A1L0T0	ILVBL	ILVBL	Acetolactate synthase-like protein	+		NaN	NaN	18.9911	19.2519	18.8426	18.9049	19.0227	19.0194	18.6996	18.6624	18.6611	19.1957	NaN	NaN	NaN	NaN	NaN	19.1215	18.8738	19.0211	18.681	18.9284	NaN	NaN	NaN	19.1215	18.8738	19.0211	18.681	18.9284	NaN	NaN	NaN	0.184398	0.0441079	0.00234134	0.0263239	0.378007	NaN	NaN	NaN	0.130389	0.031189	0.00165558
A1X283	SH3PXD2B	SH3PXD2B	SH3 and PX domain-containing protein 2B	+		17.1197	NaN	16.9787	16.9799	16.6987	17.3625	16.9541	17.5306	18.5361	18.5179	18.5974	18.6708	17.8835	18.0272	18.1002	18.0954	17.1197	16.9793	17.0306	17.2423	18.527	18.6341	17.9554	18.0978	17.1197	16.9793	17.0306	17.2423	18.527	18.6341	17.9554	18.0978	NaN	0.00086047	0.469403	0.407609	0.0128706	0.0518966	0.101604	0.00335691	NaN	0.000608444	0.331918	0.288223
A2RRP1	NBAS	NBAS	Neuroblastoma-amplified sequence	+		NaN	NaN	18.3144	18.5118	18.0506	18.0498	18.3126	18.5032	18.4579	18.339	18.5828	18.8073	16.5485	18.1325	NaN	NaN	NaN	18.4131	18.0502	18.4079	18.3984	18.6951	17.3405	NaN	NaN	18.4131	18.0502	18.4079	18.3984	18.6951	17.3405	NaN	NaN	0.139588	0.00052869	0.134825	0.084086	0.158776	1.12005	NaN	NaN	0.0987034	0.00037384	0.095336
A3KMH1	VWA8	VWA8	von Willebrand factor A domain-containing protein 8	+		18.2868	NaN	19.7179	19.8579	19.7608	19.9766	19.7681	19.8056	19.1833	18.8339	19.2284	19.2806	18.2588	17.7388	NaN	NaN	18.2868	19.7879	19.8687	19.7869	19.0086	19.2545	17.9988	NaN	18.2868	19.7879	19.8687	19.7869	19.0086	19.2545	17.9988	NaN	NaN	0.0990121	0.152541	0.0265626	0.247086	0.0368613	0.367663	NaN	NaN	0.0700121	0.107862	0.0187826
A4D1E9	GTPBP10	GTPBP10	GTP-binding protein 10	+		NaN	NaN	19.0119	19.1119	19.1418	19.0569	19.2519	19.4475	18.1751	17.8679	17.9087	18.4114	18.3086	18.1087	NaN	NaN	NaN	19.0619	19.0994	19.3497	18.0215	18.1601	18.2086	NaN	NaN	19.0619	19.0994	19.3497	18.0215	18.1601	18.2086	NaN	NaN	0.0707123	0.0600373	0.138266	0.217169	0.355438	0.141376	NaN	NaN	0.0500011	0.0424528	0.0977688
A4D1P6	WDR91	WDR91	WD repeat-containing protein 91	+		NaN	NaN	17.8521	17.0727	17.9613	17.4786	17.6215	17.4167	17.1532	15.9205	17.6696	17.2879	NaN	NaN	NaN	NaN	NaN	17.4624	17.7199	17.5191	16.5369	17.4787	NaN	NaN	NaN	17.4624	17.7199	17.5191	16.5369	17.4787	NaN	NaN	NaN	0.551084	0.341321	0.14481	0.871602	0.26993	NaN	NaN	NaN	0.389675	0.24135	0.102396
A4D2B0	MBLAC1	MBLAC1	Metallo-beta-lactamase domain-containing protein 1	+		NaN	NaN	NaN	NaN	NaN	NaN	NaN	NaN	16.4348	15.5196	16.3085	NaN	NaN	16.168	16.8587	NaN	NaN	NaN	NaN	NaN	15.9772	16.3085	16.168	16.8587	NaN	NaN	NaN	NaN	15.9772	16.3085	16.168	16.8587	NaN	NaN	NaN	NaN	0.647154	NaN	NaN	NaN	NaN	NaN	NaN	NaN
A4FU01	MTMR11	MTMR11	Myotubularin-related protein 11	+		17.8186	NaN	20.6377	20.1551	20.3993	20.0143	20.6905	20.3492	19.5354	18.8571	19.7223	19.2313	17.6627	17.668	NaN	NaN	17.8186	20.3964	20.2068	20.5198	19.1962	19.4768	17.6654	NaN	17.8186	20.3964	20.2068	20.5198	19.1962	19.4768	17.6654	NaN	NaN	0.341247	0.272215	0.241346	0.479583	0.347183	0.00373185	NaN	NaN	0.241298	0.192485	0.170657
A5A3E0	POTEF	POTEF	POTE ankyrin domain family member F	+		18.0429	NaN	16.8536	17.3821	16.2827	NaN	16.8139	NaN	17.4139	19.9581	16.653	17.0236	17.5219	17.0813	17.6524	18.1117	18.0429	17.1179	16.2827	16.8139	18.686	16.8383	17.3016	17.882	18.0429	17.1179	16.2827	16.8139	18.686	16.8383	17.3016	17.882	NaN	0.373676	NaN	NaN	1.79903	0.262055	0.311533	0.324744	NaN	0.264229	NaN	NaN
A6NHL2	TUBAL3	TUBAL3	Tubulin alpha chain-like 3	+		NaN	NaN	21.1075	20.7958	21.6869	21.9278	21.0489	21.875	21.3362	21.7547	21.5926	21.9125	20.8678	20.944	19.8919	NaN	NaN	20.9517	21.8073	21.462	21.5454	21.7526	20.9059	19.8919	NaN	20.9517	21.8073	21.462	21.5454	21.7526	20.9059	19.8919	NaN	0.220441	0.170401	0.584118	0.295957	0.226262	0.0538724	NaN	NaN	0.155875	0.120492	0.413033
A6NKD9	CCDC85C	CCDC85C	Coiled-coil domain-containing protein 85C	+		17.8274	NaN	16.4988	NaN	16.4587	NaN	16.0645	NaN	17.0254	18.3332	17.2839	NaN	17.4267	NaN	17.3369	NaN	17.8274	16.4988	16.4587	16.0645	17.6793	17.2839	17.4267	17.3369	17.8274	16.4988	16.4587	16.0645	17.6793	17.2839	17.4267	17.3369	NaN	NaN	NaN	NaN	0.92478	NaN	NaN	NaN	NaN	NaN	NaN	NaN
A8MXV4	NUDT19	NUDT19	Nucleoside diphosphate-linked moiety X motif 19	+		16.7499	NaN	18.7322	18.7723	19.1443	19.2923	18.9221	19.0614	17.4473	18.2546	17.6021	17.7673	17.4213	NaN	NaN	NaN	16.7499	18.7522	19.2183	18.9918	17.851	17.6847	17.4213	NaN	16.7499	18.7522	19.2183	18.9918	17.851	17.6847	17.4213	NaN	NaN	0.0283483	0.104601	0.0984429	0.570867	0.116814	NaN	NaN	NaN	0.0200453	0.0739641	0.0696096
C9J7I0	UMAD1	UMAD1	UBAP1-MVB12-associated (UMA)-domain containing protein 1	+		15.7722	NaN	14.7832	NaN	14.2714	13.4043	14.2096	NaN	15.7251	14.663	15.1895	14.4156	15.817	15.052	16.2607	16.0462	15.7722	14.7832	13.8378	14.2096	15.1941	14.8025	15.4345	16.1534	15.7722	14.7832	13.8378	14.2096	15.1941	14.8025	15.4345	16.1534	NaN	NaN	0.613133	NaN	0.751026	0.547218	0.540946	0.151654	NaN	NaN	0.433551	NaN
O00116	AGPS	AGPS	Alkyldihydroxyacetonephosphate synthase, peroxisomal	+		19.5794	NaN	18.3205	18.6334	18.886	19.1239	18.8916	18.5314	20.0538	20.0971	20.3202	20.4627	19.4732	19.4602	17.938	17.1633	19.5794	18.4769	19.005	18.7115	20.0754	20.3914	19.4667	17.5507	19.5794	18.4769	19.005	18.7115	20.0754	20.3914	19.4667	17.5507	NaN	0.221261	0.168212	0.254669	0.030571	0.100736	0.00919408	0.547824	NaN	0.156455	0.118944	0.180079
O00186	STXBP3	STXBP3	Syntaxin-binding protein 3	+		15.4706	NaN	18.7003	19.1385	18.4434	18.9899	18.5889	19.4173	18.3298	18.7055	18.5386	19.0519	17.3707	16.9875	NaN	NaN	15.4706	18.9194	18.7166	19.0031	18.5176	18.7952	17.1791	NaN	15.4706	18.9194	18.7166	19.0031	18.5176	18.7952	17.1791	NaN	NaN	0.309864	0.386401	0.585775	0.265622	0.363008	0.270927	NaN	NaN	0.219107	0.273227	0.414206
O00213	APBB1	APBB1	Amyloid-beta A4 precursor protein-binding family B member 1	+		NaN	NaN	NaN	NaN	NaN	NaN	NaN	NaN	14.8269	15.9762	15.0629	14.873	14.0817	15.6081	NaN	NaN	NaN	NaN	NaN	NaN	15.4016	14.968	14.8449	NaN	NaN	NaN	NaN	NaN	15.4016	14.968	14.8449	NaN	NaN	NaN	NaN	NaN	0.812668	0.13425	1.0793	NaN	NaN	NaN	NaN	NaN
O00214	LGALS8	LGALS8	Galectin-8	+		NaN	NaN	17.7244	17.9031	17.7769	17.8916	17.8105	18.0206	16.8038	16.5939	16.9873	17.3412	14.3503	14.5829	NaN	NaN	NaN	17.8138	17.8342	17.9156	16.6988	17.1642	14.4666	NaN	NaN	17.8138	17.8342	17.9156	16.6988	17.1642	14.4666	NaN	NaN	0.126349	0.081158	0.148602	0.148449	0.25025	0.164448	NaN	NaN	0.0893421	0.0573874	0.105078
O00221	NFKBIE	NFKBIE	NF-kappa-B inhibitor epsilon	+		17.6015	NaN	17.0712	NaN	17.2222	NaN	16.8791	NaN	18.6276	18.1325	18.3973	17.8678	18.7137	17.9852	18.892	18.2605	17.6015	17.0712	17.2222	16.8791	18.3801	18.1325	18.3494	18.5762	17.6015	17.0712	17.2222	16.8791	18.3801	18.1325	18.3494	18.5762	NaN	NaN	NaN	NaN	0.350039	0.374437	0.515145	0.446549	NaN	NaN	NaN	NaN
O00255	MEN1	MEN1	Menin	+		NaN	NaN	16.5112	NaN	16.7218	15.9064	16.2018	NaN	17.0763	15.2647	16.9295	16.585	14.0872	NaN	NaN	NaN	NaN	16.5112	16.3141	16.2018	16.1705	16.7572	14.0872	NaN	NaN	16.5112	16.3141	16.2018	16.1705	16.7572	14.0872	NaN	NaN	NaN	0.576547	NaN	1.28102	0.243586	NaN	NaN	NaN	NaN	0.407681	NaN
O00258	WRB	WRB	Tail-anchored protein insertion receptor WRB	+		NaN	NaN	17.0667	17.167	17.0949	NaN	17.3983	NaN	16.7181	16.3164	17.2145	16.759	NaN	NaN	NaN	NaN	NaN	17.1168	17.0949	17.3983	16.5173	16.9868	NaN	NaN	NaN	17.1168	17.0949	17.3983	16.5173	16.9868	NaN	NaN	NaN	0.0709389	NaN	NaN	0.284103	0.322068	NaN	NaN	NaN	0.0501614	NaN	NaN
O00291	HIP1	HIP1	Huntingtin-interacting protein 1	+		NaN	NaN	18.3192	18.4768	18.7846	18.554	18.5611	17.8577	17.094	17.967	17.1652	NaN	NaN	NaN	NaN	NaN	NaN	18.398	18.6693	18.2094	17.5305	17.1652	NaN	NaN	NaN	18.398	18.6693	18.2094	17.5305	17.1652	NaN	NaN	NaN	0.111506	0.163106	0.497388	0.617333	NaN	NaN	NaN	NaN	0.0788469	0.115334	0.351707
O00308	WWP2	WWP2	NEDD4-like E3 ubiquitin-protein ligase WWP2	+		NaN	NaN	17.3636	16.9363	17.3918	17.2426	17.5274	17.181	16.5182	16.7822	16.4759	15.6251	NaN	NaN	NaN	NaN	NaN	17.15	17.3172	17.3542	16.6502	16.0505	NaN	NaN	NaN	17.15	17.3172	17.3542	16.6502	16.0505	NaN	NaN	NaN	0.302145	0.105444	0.244924	0.186688	0.601633	NaN	NaN	NaN	0.213649	0.0745602	0.173187
O00311	CDC7	CDC7	Cell division cycle 7-related protein kinase	+		NaN	NaN	15.785	NaN	15.4528	15.7093	15.1236	NaN	15.5684	14.8603	15.3304	15.4687	15.1146	NaN	NaN	NaN	NaN	15.785	15.5811	15.1236	15.2143	15.3996	15.1146	NaN	NaN	15.785	15.5811	15.1236	15.2143	15.3996	15.1146	NaN	NaN	NaN	0.181358	NaN	0.500651	0.0977948	NaN	NaN	NaN	NaN	0.12824	NaN
O00399	DCTN6	DCTN6	Dynactin subunit 6	+		17.3031	NaN	17.4559	19.1491	17.52	17.0252	17.3247	17.1062	17.2089	18.526	17.0556	16.7009	17.5142	19.0856	16.4211	NaN	17.3031	18.3025	17.2726	17.2154	17.8675	16.8783	18.2999	16.4211	17.3031	18.3025	17.2726	17.2154	17.8675	16.8783	18.2999	16.4211	NaN	1.19728	0.34987	0.15452	0.931363	0.250823	1.11114	NaN	NaN	0.846608	0.247396	0.109262
O00400	SLC33A1	SLC33A1	Acetyl-coenzyme A transporter 1	+		NaN	NaN	17.8164	18.9138	16.7608	18.4151	17.2483	18.2655	18.4312	17.7694	17.984	18.3774	17.5067	NaN	NaN	NaN	NaN	18.3651	17.5879	17.7569	18.1003	18.1807	17.5067	NaN	NaN	18.3651	17.5879	17.7569	18.1003	18.1807	17.5067	NaN	NaN	0.775978	1.16981	0.719327	0.467951	0.278224	NaN	NaN	NaN	0.548699	0.82718	0.508641
O00411	POLRMT	POLRMT	DNA-directed RNA polymerase, mitochondrial	+		17.1226	NaN	18.7611	18.5751	18.7034	18.4387	18.7815	18.6415	18.1284	17.6264	18.5677	18.4361	NaN	NaN	NaN	NaN	17.1226	18.6681	18.571	18.7115	17.8774	18.5019	NaN	NaN	17.1226	18.6681	18.571	18.7115	17.8774	18.5019	NaN	NaN	NaN	0.131498	0.187159	0.0989702	0.354968	0.0930022	NaN	NaN	NaN	0.0929832	0.132341	0.0699825
O00442	RTCA	RTCA	RNA 3'-terminal phosphate cyclase	+		16.6858	NaN	18.9251	18.7648	19.3126	19.1607	19.0087	18.7873	19.23	19.1476	19.4874	19.6778	18.3699	18.3889	16.098	15.8811	16.6858	18.8449	19.2366	18.898	19.1888	19.5826	18.3794	15.9895	16.6858	18.8449	19.2366	18.898	19.1888	19.5826	18.3794	15.9895	NaN	0.113357	0.107421	0.156517	0.0582867	0.134651	0.0134506	0.153354	NaN	0.0801554	0.0759583	0.110674
O00443	PIK3C2A	PIK3C2A	Phosphatidylinositol 4-phosphate 3-kinase C2 domain-containing subunit alpha	+		NaN	NaN	17.4538	NaN	17.7922	16.0079	17.5796	NaN	18.7617	18.5504	19.1631	19.1076	17.8076	18.1637	19.4196	NaN	NaN	17.4538	16.9001	17.5796	18.656	19.1353	17.9857	19.4196	NaN	17.4538	16.9001	17.5796	18.656	19.1353	17.9857	19.4196	NaN	NaN	1.26165	NaN	0.149422	0.0391918	0.251741	NaN	NaN	NaN	0.892121	NaN
O00459	PIK3R2	PIK3R2	Phosphatidylinositol 3-kinase regulatory subunit beta	+		NaN	NaN	17.4014	16.6758	17.5313	17.0042	17.6931	17.1088	17.4107	16.5753	17.0103	17.4001	NaN	16.9529	18.8586	NaN	NaN	17.0386	17.2677	17.401	16.993	17.2052	16.9529	18.8586	NaN	17.0386	17.2677	17.401	16.993	17.2052	16.9529	18.8586	NaN	0.513018	0.372768	0.413115	0.590748	0.275647	NaN	NaN	NaN	0.362759	0.263587	0.292116
O00468	AGRN	AGRN	Agrin	+		NaN	NaN	NaN	NaN	17.4551	16.5472	NaN	NaN	18.2842	18.2211	18.1405	18.7197	17.7522	17.8051	NaN	14.1837	NaN	NaN	17.0011	NaN	18.2526	18.4301	17.7786	14.1837	NaN	NaN	17.0011	NaN	18.2526	18.4301	17.7786	14.1837	NaN	NaN	0.642037	NaN	0.0446177	0.409543	0.0373671	NaN	NaN	NaN	0.453989	NaN
O00469	PLOD2	PLOD2	Procollagen-lysine,2-oxoglutarate 5-dioxygenase 2	+		NaN	NaN	18.5976	18.597	18.2434	17.9575	17.6428	NaN	20.4652	20.4674	20.4897	20.5307	20.068	19.96	18.0695	17.5308	NaN	18.5973	18.1004	17.6428	20.4663	20.5102	20.014	17.8001	NaN	18.5973	18.1004	17.6428	20.4663	20.5102	20.014	17.8001	NaN	0.00039382	0.202174	NaN	0.00153752	0.0290078	0.0763674	0.380927	NaN	0.000278473	0.142959	NaN
O00471	EXOC5	EXOC5	Exocyst complex component 5	+		17.4317	NaN	18.5695	19.0361	18.7635	19.0256	18.524	19.0457	18.8828	19.1619	18.8717	19.4308	18.0888	18.161	16.9037	18.24	17.4317	18.8028	18.8946	18.7848	19.0223	19.1512	18.1249	17.5718	17.4317	18.8028	18.8946	18.7848	19.0223	19.1512	18.1249	17.5718	NaN	0.329913	0.185321	0.368918	0.197361	0.395283	0.0510469	0.944911	NaN	0.233284	0.131042	0.260864
O00472	ELL2	ELL2	RNA polymerase II elongation factor ELL2	+		NaN	NaN	15.8188	15.7241	16.028	15.7808	15.1973	14.6547	15.9115	15.4991	15.5326	15.2759	15.2302	NaN	13.2786	NaN	NaN	15.7714	15.9044	14.926	15.7053	15.4042	15.2302	13.2786	NaN	15.7714	15.9044	14.926	15.7053	15.4042	15.2302	13.2786	NaN	0.0669171	0.174853	0.383674	0.291626	0.181509	NaN	NaN	NaN	0.0473175	0.12364	0.271298
O00499	BIN1	BIN1	Myc box-dependent-interacting protein 1	+		16.796	NaN	NaN	NaN	NaN	NaN	NaN	NaN	19.8363	19.722	19.35	19.4828	19.8343	20.1394	20.0774	20.1514	16.796	NaN	NaN	NaN	19.7792	19.4164	19.9869	20.1144	16.796	NaN	NaN	NaN	19.7792	19.4164	19.9869	20.1144	NaN	NaN	NaN	NaN	0.0807898	0.093887	0.215728	0.0523187	NaN	NaN	NaN	NaN
O00506	STK25	STK25	Serine/threonine-protein kinase 25	+		17.4072	NaN	16.3217	NaN	16.2367	NaN	16.9624	NaN	16.7334	15.7627	16.2319	16.8649	15.9209	NaN	17.231	NaN	17.4072	16.3217	16.2367	16.9624	16.248	16.5484	15.9209	17.231	17.4072	16.3217	16.2367	16.9624	16.248	16.5484	15.9209	17.231	NaN	NaN	NaN	NaN	0.686357	0.447618	NaN	NaN	NaN	NaN	NaN	NaN
O00512	BCL9	BCL9	B-cell CLL/lymphoma 9 protein	+		NaN	NaN	NaN	NaN	NaN	NaN	NaN	NaN	15.9016	14.52	15.5662	14.9297	16.0619	14.7034	15.3168	NaN	NaN	NaN	NaN	NaN	15.2108	15.248	15.3827	15.3168	NaN	NaN	NaN	NaN	15.2108	15.248	15.3827	15.3168	NaN	NaN	NaN	NaN	0.976936	0.450036	0.960607	NaN	NaN	NaN	NaN	NaN
O00592	PODXL	PODXL	Podocalyxin	+		NaN	18.8933	17.6711	17.529	18.0009	17.1599	18.451	18.2872	22.013	21.8091	21.9213	21.9804	23.235	23.2262	24.1036	24.0427	18.8933	17.6001	17.5804	18.3691	21.9111	21.9509	23.2306	24.0732	18.8933	17.6001	17.5804	18.3691	21.9111	21.9509	23.2306	24.0732	NaN	0.100428	0.594679	0.11583	0.144191	0.0418178	0.00627819	0.0430046	NaN	0.0710135	0.420502	0.0819044
O00622	CCN1	CCN1	CCN family member 1	+		NaN	NaN	NaN	NaN	NaN	NaN	NaN	NaN	20.5634	20.4187	19.145	18.9313	19.3755	19.4319	19.9394	19.9059	NaN	NaN	NaN	NaN	20.491	19.0381	19.4037	19.9227	NaN	NaN	NaN	NaN	20.491	19.0381	19.4037	19.9227	NaN	NaN	NaN	NaN	0.102275	0.151154	0.0398851	0.0236508	NaN	NaN	NaN	NaN
O00635	TRIM38	TRIM38	E3 ubiquitin-protein ligase TRIM38	+		NaN	NaN	NaN	NaN	NaN	NaN	NaN	NaN	16.3092	16.1904	16.5575	16.6295	NaN	NaN	NaN	NaN	NaN	NaN	NaN	NaN	16.2498	16.5935	NaN	NaN	NaN	NaN	NaN	NaN	16.2498	16.5935	NaN	NaN	NaN	NaN	NaN	NaN	0.0840172	0.0509269	NaN	NaN	NaN	NaN	NaN	NaN
O00716	E2F3	E2F3	Transcription factor E2F3	+		14.7536	NaN	15.3934	NaN	NaN	NaN	15.1906	NaN	16.2993	15.9211	16.0339	15.1851	16.0835	16.3252	15.4139	NaN	14.7536	15.3934	NaN	15.1906	16.1102	15.6095	16.2044	15.4139	14.7536	15.3934	NaN	15.1906	16.1102	15.6095	16.2044	15.4139	NaN	NaN	NaN	NaN	0.267392	0.600205	0.170853	NaN	NaN	NaN	NaN	NaN
O00743	PPP6C	PPP6C	Serine/threonine-protein phosphatase 6 catalytic subunit	+		17.167	NaN	18.5693	18.5833	18.5054	18.3133	18.7084	18.459	18.3347	18.73	18.7036	18.8272	16.9867	NaN	15.6889	NaN	17.167	18.5763	18.4094	18.5837	18.5323	18.7654	16.9867	15.6889	17.167	18.5763	18.4094	18.5837	18.5323	18.7654	16.9867	15.6889	NaN	0.00988731	0.135809	0.17638	0.279496	0.0873984	NaN	NaN	NaN	0.00699139	0.0960312	0.12472
O14495	PLPP3	PLPP3	Phospholipid phosphatase 3	+		NaN	NaN	14.9677	13.9983	14.8547	13.0817	14.7435	14.5333	16.8937	16.4344	16.5693	16.2162	15.1156	NaN	14.9758	14.9201	NaN	14.483	13.9682	14.6384	16.664	16.3927	15.1156	14.9479	NaN	14.483	13.9682	14.6384	16.664	16.3927	15.1156	14.9479	NaN	0.685459	1.25371	0.148608	0.324765	0.249683	NaN	0.0393766	NaN	0.484693	0.886509	0.105082
O14524	NEMP1	NEMP1	Nuclear envelope integral membrane protein 1	+		NaN	NaN	18.3707	18.1874	18.6104	18.8054	18.2473	18.2777	17.9268	17.367	18.1381	17.9036	NaN	NaN	NaN	NaN	NaN	18.2791	18.7079	18.2625	17.6469	18.0208	NaN	NaN	NaN	18.2791	18.7079	18.2625	17.6469	18.0208	NaN	NaN	NaN	0.129638	0.137931	0.0214713	0.395897	0.165866	NaN	NaN	NaN	0.0916681	0.0975323	0.0151825
O14569	CYB561D2	CYB561D2	Cytochrome b561 domain-containing protein 2	+		NaN	NaN	16.5984	15.4971	15.7418	15.3882	15.9816	15.967	16.6083	16.0117	16.9194	16.3924	NaN	NaN	NaN	NaN	NaN	16.0478	15.565	15.9743	16.31	16.6559	NaN	NaN	NaN	16.0478	15.565	15.9743	16.31	16.6559	NaN	NaN	NaN	0.778758	0.25001	0.0103364	0.421877	0.372608	NaN	NaN	NaN	0.550665	0.176784	0.00730896
O14578	CIT	CIT	Citron Rho-interacting kinase	+		NaN	NaN	16.4492	NaN	16.9121	NaN	16.2811	NaN	16.7899	15.3708	17.1176	16.662	NaN	NaN	NaN	NaN	NaN	16.4492	16.9121	16.2811	16.0804	16.8898	NaN	NaN	NaN	16.4492	16.9121	16.2811	16.0804	16.8898	NaN	NaN	NaN	NaN	NaN	NaN	1.00348	0.32218	NaN	NaN	NaN	NaN	NaN	NaN
O14617	AP3D1	AP3D1	AP-3 complex subunit delta-1	+		NaN	NaN	17.1998	17.696	17.3463	17.2475	17.0928	17.4333	17.3379	18.0331	17.2736	17.2563	17.0969	NaN	NaN	NaN	NaN	17.4479	17.2969	17.2631	17.6855	17.2649	17.0969	NaN	NaN	17.4479	17.2969	17.2631	17.6855	17.2649	17.0969	NaN	NaN	0.350882	0.0698127	0.240772	0.491566	0.0122273	NaN	NaN	NaN	0.248111	0.049365	0.170252
O14656	TOR1A	TOR1A	Torsin-1A	+		NaN	NaN	17.6687	17.4322	18.3211	17.9807	17.8314	17.9233	17.4975	17.3393	17.4395	17.5738	17.6887	17.6952	16.5625	NaN	NaN	17.5504	18.1509	17.8773	17.4184	17.5066	17.692	16.5625	NaN	17.5504	18.1509	17.8773	17.4184	17.5066	17.692	16.5625	NaN	0.167214	0.240685	0.0649399	0.111885	0.0949187	0.00464357	NaN	NaN	0.118238	0.17019	0.0459194
O14657	TOR1B	TOR1B	Torsin-1B	+		18.1118	NaN	18.9487	18.5094	18.9684	18.5085	19.1432	19.0715	18.576	18.6101	18.4554	17.9665	18.2991	18.8309	17.4306	16.8073	18.1118	18.7291	18.7385	19.1073	18.5931	18.2109	18.565	17.1189	18.1118	18.7291	18.7385	19.1073	18.5931	18.2109	18.565	17.1189	NaN	0.310642	0.325162	0.0507529	0.0241592	0.345713	0.376027	0.440756	NaN	0.219657	0.229924	0.0358877
O14734	ACOT8	ACOT8	Acyl-coenzyme A thioesterase 8	+		NaN	NaN	18.9644	18.9924	19.2185	19.0596	19.0052	19.0643	19.7976	19.2818	19.8209	19.8475	18.4748	18.112	NaN	NaN	NaN	18.9784	19.139	19.0348	19.5397	19.8342	18.2934	NaN	NaN	18.9784	19.139	19.0348	19.5397	19.8342	18.2934	NaN	NaN	0.0198191	0.112328	0.041811	0.364713	0.0187874	0.256552	NaN	NaN	0.0140142	0.0794277	0.0295649
O14757	CHEK1	CHEK1	Serine/threonine-protein kinase Chk1	+		NaN	NaN	18.258	18.2193	18.3193	18.5142	18.0858	17.9141	17.9009	17.6035	17.9743	17.7606	NaN	NaN	NaN	NaN	NaN	18.2386	18.4167	18	17.7522	17.8675	NaN	NaN	NaN	18.2386	18.4167	18	17.7522	17.8675	NaN	NaN	NaN	0.0273799	0.137799	0.121386	0.210307	0.151096	NaN	NaN	NaN	0.0193605	0.0974388	0.0858326
O14763	TNFRSF10B	TNFRSF10B	Tumor necrosis factor receptor superfamily member 10B	+		18.2407	NaN	17.5717	17.2431	17.195	17.2108	18.1821	18.7434	18.1234	18.2846	18.1265	18.3095	18.5205	17.6511	18.6497	18.3384	18.2407	17.4074	17.2029	18.4628	18.204	18.218	18.0858	18.494	18.2407	17.4074	17.2029	18.4628	18.204	18.218	18.0858	18.494	NaN	0.232312	0.0112333	0.396857	0.114001	0.129408	0.614784	0.220097	NaN	0.164269	0.00794315	0.280621
O14786	NRP1	NRP1	Neuropilin-1	+		18.8003	NaN	16.0367	15.2699	16.0781	NaN	14.8392	NaN	20.5351	20.2677	20.9345	20.8287	19.7697	19.4516	18.3993	17.5446	18.8003	15.6533	16.0781	14.8392	20.4014	20.8816	19.6106	17.9719	18.8003	15.6533	16.0781	14.8392	20.4014	20.8816	19.6106	17.9719	NaN	0.542174	NaN	NaN	0.189074	0.074784	0.224959	0.604336	NaN	0.383375	NaN	NaN
O14802	POLR3A	POLR3A	DNA-directed RNA polymerase III subunit RPC1	+		16.8941	NaN	18.6621	18.4491	18.329	18.3547	18.541	18.582	18.4939	18.6806	18.8493	18.9486	16.7412	NaN	NaN	NaN	16.8941	18.5556	18.3419	18.5615	18.5873	18.8989	16.7412	NaN	16.8941	18.5556	18.3419	18.5615	18.5873	18.8989	16.7412	NaN	NaN	0.150681	0.0181805	0.0289714	0.132008	0.0702052	NaN	NaN	NaN	0.106547	0.0128555	0.0204859
O14832	PHYH	PHYH	Phytanoyl-CoA dioxygenase, peroxisomal	+		NaN	NaN	17.5785	17.4995	17.6989	17.5145	17.4904	17.6107	17.5583	17.91	18.2718	17.8312	17.776	17.7929	NaN	NaN	NaN	17.539	17.6067	17.5505	17.7342	18.0515	17.7845	NaN	NaN	17.539	17.6067	17.5505	17.7342	18.0515	17.7845	NaN	NaN	0.0558618	0.130377	0.0850665	0.248689	0.311591	0.0119994	NaN	NaN	0.0395002	0.0921907	0.0601511
O14841	OPLAH	OPLAH	5-oxoprolinase	+		NaN	NaN	19.0143	19.0158	19.3494	19.2688	19.2691	19.2459	18.2215	18.3551	18.4725	18.353	17.4382	NaN	NaN	NaN	NaN	19.015	19.3091	19.2575	18.2883	18.4128	17.4382	NaN	NaN	19.015	19.3091	19.2575	18.2883	18.4128	17.4382	NaN	NaN	0.00104389	0.0570055	0.0164191	0.0944534	0.0845338	NaN	NaN	NaN	0.000738144	0.040309	0.01161
O14867	BACH1	BACH1	Transcription regulator protein BACH1	+		NaN	NaN	17.94	NaN	NaN	NaN	NaN	NaN	18.1246	18.7895	18.7485	18.7043	NaN	18.4264	18.5734	NaN	NaN	17.94	NaN	NaN	18.4571	18.7264	18.4264	18.5734	NaN	17.94	NaN	NaN	18.4571	18.7264	18.4264	18.5734	NaN	NaN	NaN	NaN	0.470205	0.0312305	NaN	NaN	NaN	NaN	NaN	NaN
O14874	BCKDK	BCKDK	[3-methyl-2-oxobutanoate dehydrogenase [lipoamide]] kinase, mitochondrial	+		17.7061	NaN	17.855	16.8002	18.3898	18.173	17.8419	18.0873	18.3581	18.0969	18.1584	17.6124	17.5828	16.4462	17.0482	NaN	17.7061	17.3276	18.2814	17.9646	18.2275	17.8854	17.0145	17.0482	17.7061	17.3276	18.2814	17.9646	18.2275	17.8854	17.0145	17.0482	NaN	0.745828	0.153253	0.173506	0.184657	0.386037	0.803643	NaN	NaN	0.52738	0.108366	0.122687
O14879	IFIT3	IFIT3	Interferon-induced protein with tetratricopeptide repeats 3	+		NaN	NaN	18.7835	20.4829	NaN	20.3524	19.5551	19.3056	20.075	20.3199	19.4631	20.2948	19.4966	20.1455	19.7793	18.1192	NaN	19.6332	20.3524	19.4304	20.1974	19.879	19.8211	18.9493	NaN	19.6332	20.3524	19.4304	20.1974	19.879	19.8211	18.9493	NaN	1.20163	NaN	0.176419	0.173181	0.588072	0.458787	1.17392	NaN	0.84968	NaN	0.124747
O14880	MGST3	MGST3	Microsomal glutathione S-transferase 3	+		19.1851	NaN	16.535	NaN	16.8672	16.6101	16.5265	NaN	16.997	17.1798	17.2753	16.9257	18.2621	18.2353	18.0734	17.5912	19.1851	16.535	16.7387	16.5265	17.0884	17.1005	18.2487	17.8323	19.1851	16.535	16.7387	16.5265	17.0884	17.1005	18.2487	17.8323	NaN	NaN	0.181766	NaN	0.129297	0.247199	0.0188804	0.341009	NaN	NaN	0.128528	NaN
O14925	TIMM23	TIMM23	Mitochondrial import inner membrane translocase subunit Tim23	+		NaN	NaN	19.4349	19.8156	19.1251	18.8902	19.2648	NaN	19.6289	20.3538	19.6776	20.056	19.7366	20.2079	NaN	19.396	NaN	19.6252	19.0077	19.2648	19.9914	19.8668	19.9722	19.396	NaN	19.6252	19.0077	19.2648	19.9914	19.8668	19.9722	19.396	NaN	0.269198	0.166048	NaN	0.512583	0.26756	0.333289	NaN	NaN	0.190351	0.117414	NaN
O14929	HAT1	HAT1	Histone acetyltransferase type B catalytic subunit	+		19.0311	NaN	18.6964	19.0732	19.678	19.2786	19.1945	19.0074	18.7248	18.9876	18.4651	18.7658	17.5835	17.0107	NaN	NaN	19.0311	18.8848	19.4783	19.101	18.8562	18.6154	17.2971	NaN	19.0311	18.8848	19.4783	19.101	18.8562	18.6154	17.2971	NaN	NaN	0.266404	0.28245	0.132268	0.185847	0.212593	0.405082	NaN	NaN	0.188376	0.199722	0.0935278
O14931	NCR3	NCR3	Natural cytotoxicity triggering receptor 3	+		NaN	16.5554	NaN	NaN	NaN	16.2854	NaN	16.4805	18.9273	19.5283	19.3041	19.9305	19.9032	20.3136	18.8046	19.3561	16.5554	NaN	16.2854	16.4805	19.2278	19.6173	20.1084	19.0803	16.5554	NaN	16.2854	16.4805	19.2278	19.6173	20.1084	19.0803	NaN	NaN	NaN	NaN	0.424947	0.442925	0.290171	0.390014	NaN	NaN	NaN	NaN
O14933	UBE2L6	UBE2L6	Ubiquitin/ISG15-conjugating enzyme E2 L6	+		NaN	NaN	18.8849	NaN	NaN	NaN	NaN	NaN	17.8448	18.0444	16.4358	NaN	18.0325	NaN	18.0896	18.2248	NaN	18.8849	NaN	NaN	17.9446	16.4358	18.0325	18.1572	NaN	18.8849	NaN	NaN	17.9446	16.4358	18.0325	18.1572	NaN	NaN	NaN	NaN	0.141154	NaN	NaN	0.0956201	NaN	NaN	NaN	NaN
O14965	AURKA	AURKA	Aurora kinase A	+		16.0471	NaN	16.5044	16.2484	16.4058	16.4385	16.568	NaN	17.6574	18.0345	17.4144	17.7323	17.5288	17.5296	15.2026	NaN	16.0471	16.3764	16.4222	16.568	17.8459	17.5734	17.5292	15.2026	16.0471	16.3764	16.4222	16.568	17.8459	17.5734	17.5292	15.2026	NaN	0.180968	0.0230816	NaN	0.266653	0.22477	0.000516552	NaN	NaN	0.127964	0.0163212	NaN
O14966	RAB29	RAB29	Ras-related protein Rab-7L1	+		NaN	NaN	16.9123	17.6224	17.0484	17.5726	17.966	18.3797	17.4682	17.5907	16.7804	17.6732	NaN	NaN	NaN	NaN	NaN	17.2674	17.3105	18.1729	17.5294	17.2268	NaN	NaN	NaN	17.2674	17.3105	18.1729	17.5294	17.2268	NaN	NaN	NaN	0.502106	0.370631	0.29256	0.0866256	0.631261	NaN	NaN	NaN	0.355042	0.262075	0.206871
O14967	CLGN	CLGN	Calmegin	+		18.7234	NaN	17.1439	16.3966	17.3963	16.8852	17.3582	17.2687	17.4049	17.3451	17.766	17.7756	16.9941	16.0199	16.2967	NaN	18.7234	16.7703	17.1408	17.3134	17.375	17.7708	16.507	16.2967	18.7234	16.7703	17.1408	17.3134	17.375	17.7708	16.507	16.2967	NaN	0.528481	0.361411	0.0633052	0.0423262	0.00681228	0.688812	NaN	NaN	0.373693	0.255556	0.0447636
O14974	PPP1R12A	PPP1R12A	Protein phosphatase 1 regulatory subunit 12A	+		16.9161	NaN	16.9198	16.4904	16.5156	17.0739	16.7737	16.4022	18.7128	18.7006	18.453	18.4163	18.3913	18.2685	18.6051	17.9733	16.9161	16.7051	16.7947	16.588	18.7067	18.4346	18.3299	18.2892	16.9161	16.7051	16.7947	16.588	18.7067	18.4346	18.3299	18.2892	NaN	0.303657	0.394766	0.262719	0.00858986	0.0259881	0.0868549	0.446731	NaN	0.214718	0.279141	0.18577
O14976	GAK	GAK	Cyclin-G-associated kinase	+		18.6798	NaN	18.2035	18.1491	18.1124	18.402	18.177	17.9225	17.5255	17.6046	17.6758	18.0265	17.0837	17.1219	17.8165	16.0209	18.6798	18.1763	18.2572	18.0498	17.565	17.8512	17.1028	16.9187	18.6798	18.1763	18.2572	18.0498	17.565	17.8512	17.1028	16.9187	NaN	0.0384258	0.2048	0.179906	0.0559211	0.248035	0.027067	1.26973	NaN	0.0271711	0.144815	0.127213
O15020	SPTBN2	SPTBN2	Spectrin beta chain, non-erythrocytic 2	+		NaN	NaN	17.0072	16.0565	17.4393	16.4541	17.2246	16.9436	17.6807	16.4399	17.9267	17.6694	18.5524	18.5621	NaN	18.3577	NaN	16.5318	16.9467	17.0841	17.0603	17.7981	18.5572	18.3577	NaN	16.5318	16.9467	17.0841	17.0603	17.7981	18.5572	18.3577	NaN	0.672246	0.696637	0.19865	0.877395	0.181926	0.00686218	NaN	NaN	0.475349	0.492597	0.140467
O15042	U2SURP	U2SURP	U2 snRNP-associated SURP motif-containing protein	+		20.047	NaN	17.1779	NaN	17.2141	NaN	17.3481	NaN	17.6804	17.9033	17.1484	17.2932	17.6199	17.5394	16.3205	19.0399	20.047	17.1779	17.2141	17.3481	17.7918	17.2208	17.5796	17.6802	20.047	17.1779	17.2141	17.3481	17.7918	17.2208	17.5796	17.6802	NaN	NaN	NaN	NaN	0.157569	0.1024	0.0569461	1.92287	NaN	NaN	NaN	NaN
O15056	SYNJ2	SYNJ2	Synaptojanin-2	+		NaN	NaN	NaN	15.9404	NaN	NaN	16.1986	NaN	18.3626	18.2375	18.4436	18.1511	17.5288	17.4183	18.2153	NaN	NaN	15.9404	NaN	16.1986	18.3	18.2973	17.4736	18.2153	NaN	15.9404	NaN	16.1986	18.3	18.2973	17.4736	18.2153	NaN	NaN	NaN	NaN	0.0884652	0.206868	0.0781315	NaN	NaN	NaN	NaN	NaN
O15061	SYNM	SYNM	Synemin	+		NaN	NaN	15.7829	NaN	NaN	NaN	NaN	NaN	17.1393	16.0667	16.842	16.8369	16.459	NaN	NaN	NaN	NaN	15.7829	NaN	NaN	16.603	16.8394	16.459	NaN	NaN	15.7829	NaN	NaN	16.603	16.8394	16.459	NaN	NaN	NaN	NaN	NaN	0.758454	0.00360642	NaN	NaN	NaN	NaN	NaN	NaN
O15066	KIF3B	KIF3B	Kinesin-like protein KIF3B	+		NaN	NaN	16.5868	15.6721	16.9731	16.5567	17.0095	16.416	17.1505	16.7779	17.5442	17.5037	16.4883	15.2705	14.6198	NaN	NaN	16.1295	16.7649	16.7128	16.9642	17.524	15.8794	14.6198	NaN	16.1295	16.7649	16.7128	16.9642	17.524	15.8794	14.6198	NaN	0.646784	0.294416	0.419727	0.263445	0.0286086	0.861108	NaN	NaN	0.457345	0.208183	0.296792
O15084	ANKRD28	ANKRD28	Serine/threonine-protein phosphatase 6 regulatory ankyrin repeat subunit A	+		17.2188	NaN	17.5146	16.3189	17.5781	17.3813	17.6438	16.9064	16.23	14.6356	17.314	17.2881	15.9282	NaN	NaN	NaN	17.2188	16.9167	17.4797	17.2751	15.4328	17.3011	15.9282	NaN	17.2188	16.9167	17.4797	17.2751	15.4328	17.3011	15.9282	NaN	NaN	0.845444	0.139147	0.521406	1.12739	0.0182546	NaN	NaN	NaN	0.597819	0.0983915	0.36869
O15085	ARHGEF11	ARHGEF11	Rho guanine nucleotide exchange factor 11	+		18.5757	NaN	17.3517	18.1356	17.5254	17.0405	17.4471	17.8753	17.6167	18.0086	17.0124	17.5314	17.1572	17.6468	18.9498	17.5695	18.5757	17.7436	17.2829	17.6612	17.8126	17.2719	17.402	18.2597	18.5757	17.7436	17.2829	17.6612	17.8126	17.2719	17.402	18.2597	NaN	0.554265	0.342858	0.302776	0.277069	0.366982	0.346169	0.976025	NaN	0.391925	0.242437	0.214095
O15091	PRORP	PRORP	Mitochondrial ribonuclease P catalytic subunit	+		17.1737	NaN	17.777	17.6182	17.8491	17.296	17.5632	17.1426	18.6599	18.5016	18.8562	18.7599	18.0255	18.0416	17.3839	18.0638	17.1737	17.6976	17.5726	17.3529	18.5807	18.8081	18.0335	17.7239	17.1737	17.6976	17.5726	17.3529	18.5807	18.8081	18.0335	17.7239	NaN	0.112237	0.391116	0.297369	0.111899	0.0680769	0.0113776	0.480769	NaN	0.0793638	0.276561	0.210272
O15116	LSM1	LSM1	U6 snRNA-associated Sm-like protein LSm1	+		NaN	NaN	17.7294	NaN	17.6186	18.8121	NaN	16.7047	18.0442	18.3581	18.005	18.0762	18.4263	18.6067	NaN	18.6854	NaN	17.7294	18.2154	16.7047	18.2011	18.0406	18.5165	18.6854	NaN	17.7294	18.2154	16.7047	18.2011	18.0406	18.5165	18.6854	NaN	NaN	0.843891	NaN	0.221927	0.0503672	0.127553	NaN	NaN	NaN	0.596721	NaN
O15118	NPC1	NPC1	NPC intracellular cholesterol transporter 1	+		16.974	NaN	NaN	NaN	14.2475	NaN	NaN	NaN	17.4775	18.1517	17.3929	17.3301	16.6413	17.426	16.8255	NaN	16.974	NaN	14.2475	NaN	17.8146	17.3615	17.0337	16.8255	16.974	NaN	14.2475	NaN	17.8146	17.3615	17.0337	16.8255	NaN	NaN	NaN	NaN	0.476744	0.0443978	0.554853	NaN	NaN	NaN	NaN	NaN
O15160	POLR1C	POLR1C	DNA-directed RNA polymerases I and III subunit RPAC1	+		19.5365	NaN	20.6707	20.7722	20.5691	20.5515	20.7968	20.9257	21.0417	20.9209	20.984	21.1009	21.0404	20.8981	20.137	19.4762	19.5365	20.7214	20.5603	20.8612	20.9813	21.0425	20.9692	19.8066	19.5365	20.7214	20.5603	20.8612	20.9813	21.0425	20.9692	19.8066	NaN	0.0717589	0.0124107	0.0912031	0.0853524	0.0826361	0.100618	0.467251	NaN	0.0507412	0.00877571	0.0644903
O15211	RGL2	RGL2	Ral guanine nucleotide dissociation stimulator-like 2	+		16.9661	NaN	17.9805	NaN	17.3709	NaN	17.6583	NaN	18.5728	17.3547	17.982	NaN	18.7005	NaN	17.9084	NaN	16.9661	17.9805	17.3709	17.6583	17.9638	17.982	18.7005	17.9084	16.9661	17.9805	17.3709	17.6583	17.9638	17.982	18.7005	17.9084	NaN	NaN	NaN	NaN	0.86134	NaN	NaN	NaN	NaN	NaN	NaN	NaN
O15213	WDR46	WDR46	WD repeat-containing protein 46	+		NaN	NaN	18.5585	18.7158	18.243	18.2722	18.8589	18.5678	18.5164	18.4831	18.7251	19.0048	NaN	NaN	NaN	NaN	NaN	18.6371	18.2576	18.7133	18.4997	18.8649	NaN	NaN	NaN	18.6371	18.2576	18.7133	18.4997	18.8649	NaN	NaN	NaN	0.11125	0.0206337	0.205816	0.0235496	0.197768	NaN	NaN	NaN	0.0786657	0.0145903	0.145534
O15228	GNPAT	GNPAT	Dihydroxyacetone phosphate acyltransferase	+		NaN	NaN	17.2744	17.1472	17.1114	17.8129	17.5754	18.1682	17.2201	17.2942	17.5598	17.4177	NaN	NaN	NaN	NaN	NaN	17.2108	17.4621	17.8718	17.2571	17.4888	NaN	NaN	NaN	17.2108	17.4621	17.8718	17.2571	17.4888	NaN	NaN	NaN	0.0899933	0.496084	0.4192	0.0524078	0.100494	NaN	NaN	NaN	0.0636349	0.350784	0.296419
O15230	LAMA5	LAMA5	Laminin subunit alpha-5	+		18.8684	NaN	16.1853	NaN	17.4623	15.6837	15.2227	NaN	17.403	17.871	17.6447	17.2591	18.2979	18.3708	17.7449	16.7964	18.8684	16.1853	16.573	15.2227	17.637	17.4519	18.3343	17.2706	18.8684	16.1853	16.573	15.2227	17.637	17.4519	18.3343	17.2706	NaN	NaN	1.25767	NaN	0.330934	0.272692	0.0515136	0.670713	NaN	NaN	0.889308	NaN
O15269	SPTLC1	SPTLC1	Serine palmitoyltransferase 1	+		18.572	NaN	20.2621	20.4917	20.4496	20.6749	20.0858	20.4143	19.7613	19.8867	20.0443	20.3015	18.8393	19.3352	19.3865	NaN	18.572	20.3769	20.5623	20.25	19.824	20.1729	19.0873	19.3865	18.572	20.3769	20.5623	20.25	19.824	20.1729	19.0873	19.3865	NaN	0.162342	0.159283	0.232268	0.0886473	0.181819	0.350693	NaN	NaN	0.114793	0.11263	0.164238
O15270	SPTLC2	SPTLC2	Serine palmitoyltransferase 2	+		NaN	NaN	17.6016	18.0256	18.1118	18.3221	17.8513	17.8715	17.646	17.3753	17.7771	17.6527	NaN	NaN	NaN	NaN	NaN	17.8136	18.2169	17.8614	17.5107	17.7149	NaN	NaN	NaN	17.8136	18.2169	17.8614	17.5107	17.7149	NaN	NaN	NaN	0.29982	0.148745	0.0142598	0.191387	0.0879864	NaN	NaN	NaN	0.212005	0.105179	0.0100832
O15294	OGT	OGT	UDP-N-acetylglucosamine--peptide N-acetylglucosaminyltransferase 110 kDa subunit	+		17.5588	NaN	19.1683	19.1154	19.3526	19.4284	19.1827	19.0923	19.4666	19.4637	19.569	19.7381	18.76	18.6973	16.2917	16.4963	17.5588	19.1418	19.3905	19.1375	19.4652	19.6536	18.7286	16.394	17.5588	19.1418	19.3905	19.1375	19.4652	19.6536	18.7286	16.394	NaN	0.0374372	0.0536054	0.0639418	0.00199742	0.119611	0.0443493	0.144682	NaN	0.0264721	0.0379047	0.0452137
O15344	MID1	MID1	E3 ubiquitin-protein ligase Midline-1	+		NaN	NaN	NaN	NaN	NaN	NaN	NaN	NaN	16.6264	16.9997	17.265	17.9917	NaN	NaN	NaN	NaN	NaN	NaN	NaN	NaN	16.8131	17.6283	NaN	NaN	NaN	NaN	NaN	NaN	16.8131	17.6283	NaN	NaN	NaN	NaN	NaN	NaN	0.263935	0.513837	NaN	NaN	NaN	NaN	NaN	NaN
O15379	HDAC3	HDAC3	Histone deacetylase 3	+		NaN	NaN	17.5065	18.0904	17.5929	18.4384	17.4937	18.5569	17.6856	18.3342	17.5671	18.4097	NaN	NaN	17.2436	NaN	NaN	17.7985	18.0156	18.0253	18.0099	17.9884	NaN	17.2436	NaN	17.7985	18.0156	18.0253	18.0099	17.9884	NaN	17.2436	NaN	0.412869	0.597878	0.751849	0.458668	0.59577	NaN	NaN	NaN	0.291943	0.422764	0.531637
O15381	NVL	NVL	Nuclear valosin-containing protein-like	+		15.552	NaN	17.6387	18.1998	17.7872	18.1887	17.6728	17.9327	17.5926	17.306	17.8116	17.5093	17.2076	17.0551	15.6175	NaN	15.552	17.9192	17.9879	17.8028	17.4493	17.6605	17.1314	15.6175	15.552	17.9192	17.9879	17.8028	17.4493	17.6605	17.1314	15.6175	NaN	0.396774	0.283886	0.183766	0.202635	0.213784	0.107827	NaN	NaN	0.280561	0.200738	0.129942
O15397	IPO8	IPO8	Importin-8	+		16.3167	NaN	18.6765	18.5234	18.8558	18.6817	18.7769	18.4987	17.9801	17.6018	17.9795	18.0651	16.4956	NaN	NaN	NaN	16.3167	18.6	18.7687	18.6378	17.791	18.0223	16.4956	NaN	16.3167	18.6	18.7687	18.6378	17.791	18.0223	16.4956	NaN	NaN	0.108261	0.123121	0.196747	0.267498	0.0605202	NaN	NaN	NaN	0.0765524	0.08706	0.139121
O15427	SLC16A3	SLC16A3	Monocarboxylate transporter 4	+		NaN	NaN	16.987	NaN	16.6906	NaN	16.3378	NaN	20.1186	19.7204	20.2227	20.1979	17.7805	17.3075	17.2169	NaN	NaN	16.987	16.6906	16.3378	19.9195	20.2103	17.544	17.2169	NaN	16.987	16.6906	16.3378	19.9195	20.2103	17.544	17.2169	NaN	NaN	NaN	NaN	0.281568	0.0176005	0.334442	NaN	NaN	NaN	NaN	NaN
O15460	P4HA2	P4HA2	Prolyl 4-hydroxylase subunit alpha-2	+		21.0463	NaN	16.9514	NaN	NaN	18.3003	16.2133	NaN	20.544	20.5767	20.5558	20.3254	20.9779	20.7395	20.4804	20.0793	21.0463	16.9514	18.3003	16.2133	20.5604	20.4406	20.8587	20.2799	21.0463	16.9514	18.3003	16.2133	20.5604	20.4406	20.8587	20.2799	NaN	NaN	NaN	NaN	0.0231005	0.162913	0.16859	0.28358	NaN	NaN	NaN	NaN
O15516	CLOCK	CLOCK	Circadian locomoter output cycles protein kaput	+		NaN	NaN	NaN	NaN	NaN	NaN	NaN	NaN	15.7732	14.732	16.0857	15.4643	15.9108	NaN	NaN	NaN	NaN	NaN	NaN	NaN	15.2526	15.775	15.9108	NaN	NaN	NaN	NaN	NaN	15.2526	15.775	15.9108	NaN	NaN	NaN	NaN	NaN	0.736213	0.439411	NaN	NaN	NaN	NaN	NaN	NaN
O15530	PDPK1	PDPK1	3-phosphoinositide-dependent protein kinase 1	+		17.3981	NaN	18.7628	18.5245	18.6236	18.4721	18.5554	18.4215	18.2315	18.1533	18.3954	18.0115	17.6955	18.3884	17.0938	NaN	17.3981	18.6436	18.5479	18.4884	18.1924	18.2034	18.042	17.0938	17.3981	18.6436	18.5479	18.4884	18.1924	18.2034	18.042	17.0938	NaN	0.168465	0.107133	0.0946868	0.0552859	0.27149	0.489985	NaN	NaN	0.119123	0.0757542	0.0669537
O15541	RNF113A	RNF113A	E3 ubiquitin-protein ligase RNF113A	+		NaN	NaN	16.2244	NaN	16.3061	NaN	16.9387	16.1721	16.8779	16.8146	16.6127	16.1801	17.1008	16.8645	17.3461	17.6776	NaN	16.2244	16.3061	16.5554	16.8463	16.3964	16.9826	17.5119	NaN	16.2244	16.3061	16.5554	16.8463	16.3964	16.9826	17.5119	NaN	NaN	NaN	0.542069	0.0448051	0.305917	0.167055	0.234451	NaN	NaN	NaN	0.383301
O43150	ASAP2	ASAP2	Arf-GAP with SH3 domain, ANK repeat and PH domain-containing protein 2	+		16.4056	NaN	17.5527	17.929	18.309	18.2764	17.6985	17.8527	18.1188	18.3651	18.0242	18.044	17.3337	17.957	16.397	NaN	16.4056	17.7408	18.2927	17.7756	18.242	18.0341	17.6453	16.397	16.4056	17.7408	18.2927	17.7756	18.242	18.0341	17.6453	16.397	NaN	0.266035	0.0230115	0.109026	0.174145	0.0139955	0.440717	NaN	NaN	0.188115	0.0162716	0.0770931
O43156	TTI1	TTI1	TELO2-interacting protein 1 homolog	+		NaN	NaN	18.2294	17.3116	17.8523	17.9275	17.95	17.6043	17.578	17.3375	18.1427	17.923	16.7756	NaN	NaN	NaN	NaN	17.7705	17.8899	17.7771	17.4578	18.0328	16.7756	NaN	NaN	17.7705	17.8899	17.7771	17.4578	18.0328	16.7756	NaN	NaN	0.649025	0.0531212	0.244386	0.170028	0.155312	NaN	NaN	NaN	0.45893	0.0375624	0.172807
O43166	SIPA1L1	SIPA1L1	Signal-induced proliferation-associated 1-like protein 1	+		NaN	NaN	NaN	NaN	16.6195	16.7785	16.7475	16.6634	17.8987	17.6692	17.9954	17.9694	17.9591	NaN	17.9719	17.2693	NaN	NaN	16.699	16.7054	17.784	17.9824	17.9591	17.6206	NaN	NaN	16.699	16.7054	17.784	17.9824	17.9591	17.6206	NaN	NaN	0.112434	0.0594628	0.162246	0.0183531	NaN	0.496764	NaN	NaN	0.0795031	0.0420465
O43286	B4GALT5	B4GALT5	Beta-1,4-galactosyltransferase 5	+		17.0487	NaN	16.7923	NaN	17.2038	NaN	16.6979	NaN	16.5269	16.6223	16.7837	16.0439	17.5973	17.6844	16.1256	NaN	17.0487	16.7923	17.2038	16.6979	16.5746	16.4138	17.6409	16.1256	17.0487	16.7923	17.2038	16.6979	16.5746	16.4138	17.6409	16.1256	NaN	NaN	NaN	NaN	0.067493	0.523113	0.061649	NaN	NaN	NaN	NaN	NaN
O43292	GPAA1	GPAA1	Glycosylphosphatidylinositol anchor attachment 1 protein	+		NaN	NaN	18.9595	19.8876	18.4834	19.2081	18.8013	19.9263	18.3169	17.849	18.1245	18.5422	NaN	NaN	NaN	NaN	NaN	19.4236	18.8458	19.3638	18.083	18.3334	NaN	NaN	NaN	19.4236	18.8458	19.3638	18.083	18.3334	NaN	NaN	NaN	0.656278	0.512384	0.79548	0.330882	0.295375	NaN	NaN	NaN	0.464059	0.36231	0.56249
O43293	DAPK3	DAPK3	Death-associated protein kinase 3	+		NaN	NaN	NaN	NaN	NaN	NaN	NaN	NaN	19.9533	17.955	17.761	17.9585	NaN	NaN	NaN	NaN	NaN	NaN	NaN	NaN	18.9542	17.8597	NaN	NaN	NaN	NaN	NaN	NaN	18.9542	17.8597	NaN	NaN	NaN	NaN	NaN	NaN	1.41295	0.139613	NaN	NaN	NaN	NaN	NaN	NaN
O43294	TGFB1I1	TGFB1I1	Transforming growth factor beta-1-induced transcript 1 protein	+		NaN	NaN	NaN	NaN	NaN	NaN	NaN	NaN	19.0365	18.9465	18.9663	18.5655	19.5329	19.4255	19.9579	19.9337	NaN	NaN	NaN	NaN	18.9915	18.7659	19.4792	19.9458	NaN	NaN	NaN	NaN	18.9915	18.7659	19.4792	19.9458	NaN	NaN	NaN	NaN	0.0636842	0.283436	0.0759385	0.0171433	NaN	NaN	NaN	NaN
O43299	AP5Z1	AP5Z1	AP-5 complex subunit zeta-1	+		NaN	NaN	NaN	NaN	NaN	NaN	14.9756	NaN	15.8758	17.0346	14.8347	15.773	14.7597	NaN	13.6484	NaN	NaN	NaN	NaN	14.9756	16.4552	15.3039	14.7597	13.6484	NaN	NaN	NaN	14.9756	16.4552	15.3039	14.7597	13.6484	NaN	NaN	NaN	NaN	0.8194	0.66352	NaN	NaN	NaN	NaN	NaN	NaN
O43310	CTIF	CTIF	CBP80/20-dependent translation initiation factor	+		NaN	NaN	NaN	NaN	NaN	NaN	NaN	NaN	17.9999	17.0929	18.1871	16.9163	17.4386	NaN	17.1463	NaN	NaN	NaN	NaN	NaN	17.5464	17.5517	17.4386	17.1463	NaN	NaN	NaN	NaN	17.5464	17.5517	17.4386	17.1463	NaN	NaN	NaN	NaN	0.641378	0.8986	NaN	NaN	NaN	NaN	NaN	NaN
O43353	RIPK2	RIPK2	Receptor-interacting serine/threonine-protein kinase 2	+		NaN	NaN	18.6082	NaN	18.7627	17.6093	18.5918	NaN	19.7232	19.5243	19.6385	19.4532	19.8837	20.1826	18.9741	NaN	NaN	18.6082	18.186	18.5918	19.6238	19.5459	20.0331	18.9741	NaN	18.6082	18.186	18.5918	19.6238	19.5459	20.0331	18.9741	NaN	NaN	0.815573	NaN	0.140663	0.130986	0.211356	NaN	NaN	NaN	0.576697	NaN
O43427	FIBP	FIBP	Acidic fibroblast growth factor intracellular-binding protein	+		16.906	NaN	18.2773	18.4117	18.3513	18.6265	18.5461	18.5044	17.2724	17.5215	16.8497	17.4107	NaN	NaN	NaN	NaN	16.906	18.3445	18.4889	18.5253	17.3969	17.1302	NaN	NaN	16.906	18.3445	18.4889	18.5253	17.3969	17.1302	NaN	NaN	NaN	0.0950631	0.194574	0.0294448	0.176081	0.396658	NaN	NaN	NaN	0.0672197	0.137585	0.0208206
O43464	HTRA2	HTRA2	Serine protease HTRA2, mitochondrial	+		17.9167	NaN	19.4744	18.9714	19.7879	19.5061	19.2409	18.7892	18.728	18.2071	18.8938	18.5976	18.3643	16.0146	NaN	NaN	17.9167	19.2229	19.647	19.0151	18.4676	18.7457	17.1894	NaN	17.9167	19.2229	19.647	19.0151	18.4676	18.7457	17.1894	NaN	NaN	0.355679	0.199289	0.31941	0.368362	0.209438	1.66149	NaN	NaN	0.251503	0.140919	0.225857
O43482	OIP5	OIP5	Protein Mis18-beta	+		15.0995	NaN	17.9573	18.1558	17.8794	18.262	17.4947	17.1952	18.0362	17.5965	17.7038	18.0018	17.2978	15.7756	NaN	NaN	15.0995	18.0565	18.0707	17.3449	17.8164	17.8528	16.5367	NaN	15.0995	18.0565	18.0707	17.3449	17.8164	17.8528	16.5367	NaN	NaN	0.140351	0.270536	0.2118	0.310894	0.21073	1.07635	NaN	NaN	0.0992432	0.191298	0.149765
O43491	EPB41L2	EPB41L2	Band 4.1-like protein 2	+		16.0665	NaN	17.7902	16.8042	17.7818	17.086	17.5279	18.8178	19.6352	19.0821	19.5828	19.1766	19.0617	18.7954	18.3613	18.0955	16.0665	17.2972	17.4339	18.1729	19.3587	19.3797	18.9286	18.2284	16.0665	17.2972	17.4339	18.1729	19.3587	19.3797	18.9286	18.2284	NaN	0.697234	0.492004	0.912127	0.391084	0.287266	0.18832	0.187928	NaN	0.493019	0.347899	0.644971
O43572	AKAP10	AKAP10	A-kinase anchor protein 10, mitochondrial	+		NaN	NaN	16.8829	16.8758	16.6503	16.5351	17.1182	16.752	16.6616	16.1666	16.6906	16.7281	14.7958	NaN	NaN	NaN	NaN	16.8793	16.5927	16.9351	16.4141	16.7094	14.7958	NaN	NaN	16.8793	16.5927	16.9351	16.4141	16.7094	14.7958	NaN	NaN	0.0050846	0.0814911	0.258935	0.350031	0.0265222	NaN	NaN	NaN	0.00359535	0.0576229	0.183095
O43639	NCK2	NCK2	Cytoplasmic protein NCK2	+		NaN	NaN	NaN	NaN	NaN	15.778	NaN	15.2012	17.2386	16.5586	17.3908	17.0765	17.2815	15.7676	NaN	NaN	NaN	NaN	15.778	15.2012	16.8986	17.2337	16.5246	NaN	NaN	NaN	15.778	15.2012	16.8986	17.2337	16.5246	NaN	NaN	NaN	NaN	NaN	0.480883	0.222233	1.07052	NaN	NaN	NaN	NaN	NaN
O43683	BUB1	BUB1	Mitotic checkpoint serine/threonine-protein kinase BUB1	+		NaN	NaN	16.5644	15.8182	16.5243	16.7731	16.193	15.4053	16.8779	17.5168	16.7896	16.462	16.6294	NaN	NaN	NaN	NaN	16.1913	16.6487	15.7992	17.1974	16.6258	16.6294	NaN	NaN	16.1913	16.6487	15.7992	17.1974	16.6258	16.6294	NaN	NaN	0.527622	0.175916	0.556999	0.451821	0.231658	NaN	NaN	NaN	0.373085	0.124392	0.393857
O43759	SYNGR1	SYNGR1	Synaptogyrin-1	+		17.2661	NaN	NaN	NaN	NaN	NaN	NaN	NaN	17.3827	17.7966	17.6373	17.9675	17.4289	18.0535	18.4427	17.8853	17.2661	NaN	NaN	NaN	17.5896	17.8024	17.7412	18.164	17.2661	NaN	NaN	NaN	17.5896	17.8024	17.7412	18.164	NaN	NaN	NaN	NaN	0.292672	0.233481	0.441636	0.394186	NaN	NaN	NaN	NaN
O43818	RRP9	RRP9	U3 small nucleolar RNA-interacting protein 2	+		17.5411	NaN	19.855	20.1918	20.0035	20.2038	20.142	20.4055	20.5065	20.4567	20.7311	20.5622	19.0282	18.5659	18.5886	17.2622	17.5411	20.0234	20.1037	20.2738	20.4816	20.6466	18.7971	17.9254	17.5411	20.0234	20.1037	20.2738	20.4816	20.6466	18.7971	17.9254	NaN	0.238143	0.141658	0.186292	0.0351525	0.119427	0.326876	0.937912	NaN	0.168392	0.100167	0.131728
O43822	CFAP410	CFAP410	Cilia- and flagella-associated protein 410	+		15.3701	NaN	NaN	NaN	NaN	NaN	NaN	14.4544	17.0418	16.5229	16.7792	15.879	17.075	17.1546	17.2584	16.7595	15.3701	NaN	NaN	14.4544	16.7824	16.3291	17.1148	17.009	15.3701	NaN	NaN	14.4544	16.7824	16.3291	17.1148	17.009	NaN	NaN	NaN	NaN	0.366972	0.636487	0.0562475	0.352771	NaN	NaN	NaN	NaN
O43824	GTPBP6	GTPBP6	Putative GTP-binding protein 6	+		NaN	NaN	17.7862	17.9149	17.4365	17.6143	17.7532	17.9733	14.7351	15.6222	NaN	NaN	NaN	NaN	NaN	NaN	NaN	17.8505	17.5254	17.8633	15.1787	NaN	NaN	NaN	NaN	17.8505	17.5254	17.8633	15.1787	NaN	NaN	NaN	NaN	0.0909913	0.125753	0.155603	0.627283	NaN	NaN	NaN	NaN	0.0643406	0.0889206	0.110028
O43854	EDIL3	EDIL3	EGF-like repeat and discoidin I-like domain-containing protein 3	+		NaN	NaN	NaN	NaN	NaN	NaN	NaN	NaN	18.8322	18.6937	18.444	18.5342	18.6784	18.2704	18.4493	18.2697	NaN	NaN	NaN	NaN	18.7629	18.4891	18.4744	18.3595	NaN	NaN	NaN	NaN	18.7629	18.4891	18.4744	18.3595	NaN	NaN	NaN	NaN	0.0979398	0.0637355	0.288526	0.126992	NaN	NaN	NaN	NaN
O43865	AHCYL1	AHCYL1	S-adenosylhomocysteine hydrolase-like protein 1	+		16.9685	NaN	19.9478	19.7748	19.7294	19.5787	19.6813	19.3725	19.7056	19.3957	20.0115	19.9247	17.4813	17.6636	16.3496	NaN	16.9685	19.8613	19.654	19.5269	19.5506	19.9681	17.5725	16.3496	16.9685	19.8613	19.654	19.5269	19.5506	19.9681	17.5725	16.3496	NaN	0.12232	0.10657	0.218379	0.219119	0.0613537	0.128936	NaN	NaN	0.0864935	0.0753565	0.154417
O43913	ORC5	ORC5	Origin recognition complex subunit 5	+		NaN	NaN	17.4004	17.6102	17.284	17.3882	17.5936	17.7868	16.6669	16.885	17.2777	17.4954	NaN	NaN	NaN	NaN	NaN	17.5053	17.3361	17.6902	16.776	17.3866	NaN	NaN	NaN	17.5053	17.3361	17.6902	16.776	17.3866	NaN	NaN	NaN	0.148369	0.0736363	0.136583	0.154206	0.153908	NaN	NaN	NaN	0.104913	0.0520687	0.0965786
O43929	ORC4	ORC4	Origin recognition complex subunit 4	+		16.1608	NaN	17.9085	18.3481	18.3061	18.2254	17.9584	18.468	18.2599	17.0255	18.2881	17.7423	18.0262	18.0572	NaN	NaN	16.1608	18.1283	18.2658	18.2132	17.6427	18.0152	18.0417	NaN	16.1608	18.1283	18.2658	18.2132	17.6427	18.0152	18.0417	NaN	NaN	0.310836	0.0570729	0.360302	0.872844	0.385959	0.0218732	NaN	NaN	0.219794	0.0403566	0.254772
O43933	PEX1	PEX1	Peroxisome biogenesis factor 1	+		19.3909	NaN	18.9437	18.7407	18.9851	18.9172	18.7665	18.7371	18.4141	18.6335	18.1775	17.139	17.4006	NaN	17.5057	NaN	19.3909	18.8422	18.9511	18.7518	18.5238	17.6583	17.4006	17.5057	19.3909	18.8422	18.9511	18.7518	18.5238	17.6583	17.4006	17.5057	NaN	0.143531	0.0480083	0.0207565	0.155146	0.734352	NaN	NaN	NaN	0.101492	0.033947	0.014677
O60231	DHX16	DHX16	Pre-mRNA-splicing factor ATP-dependent RNA helicase DHX16	+		15.7602	NaN	18.4451	18.4048	18.4797	18.7828	18.4692	18.6729	18.3897	18.774	18.9566	19.176	16.4715	16.5649	15.9456	NaN	15.7602	18.4249	18.6312	18.571	18.5818	19.0663	16.5182	15.9456	15.7602	18.4249	18.6312	18.571	18.5818	19.0663	16.5182	15.9456	NaN	0.0284522	0.214308	0.144083	0.271744	0.155134	0.0660606	NaN	NaN	0.0201187	0.151539	0.101882
O60232	ZNRD2	ZNRD2	Protein ZNRD2	+		NaN	NaN	NaN	NaN	17.1994	NaN	NaN	NaN	18.1471	17.6981	17.5547	16.9881	19.0721	17.8345	18.6472	17.7405	NaN	NaN	17.1994	NaN	17.9226	17.2714	18.4533	18.1939	NaN	NaN	17.1994	NaN	17.9226	17.2714	18.4533	18.1939	NaN	NaN	NaN	NaN	0.317465	0.400669	0.875103	0.641088	NaN	NaN	NaN	NaN
O60248	SOX15	SOX15	Protein SOX-15	+		NaN	NaN	18.1219	18.8536	17.2173	18.1484	18.58	19.1479	18.7637	19.4768	18.7536	19.2655	NaN	17.5918	NaN	NaN	NaN	18.4878	17.6829	18.864	19.1202	19.0095	17.5918	NaN	NaN	18.4878	17.6829	18.864	19.1202	19.0095	17.5918	NaN	NaN	0.517384	0.658376	0.401521	0.504269	0.362002	NaN	NaN	NaN	0.365846	0.465542	0.283918
O60292	SIPA1L3	SIPA1L3	Signal-induced proliferation-associated 1-like protein 3	+		16.8136	NaN	NaN	NaN	16.0148	NaN	NaN	NaN	18.0605	17.7761	17.8185	17.4201	17.788	17.6554	18.1951	18.0093	16.8136	NaN	16.0148	NaN	17.9183	17.6193	17.7217	18.1022	16.8136	NaN	16.0148	NaN	17.9183	17.6193	17.7217	18.1022	NaN	NaN	NaN	NaN	0.201117	0.281726	0.0937184	0.131375	NaN	NaN	NaN	NaN
O60313	OPA1	OPA1	Dynamin-like 120 kDa protein, mitochondrial	+		NaN	NaN	18.2607	18.3862	18.7242	18.5451	18.4079	18.4454	20.2488	20.2608	20.5469	20.5589	19.6421	19.5584	17.4317	17.6967	NaN	18.3234	18.6347	18.4267	20.2548	20.5529	19.6002	17.5642	NaN	18.3234	18.6347	18.4267	20.2548	20.5529	19.6002	17.5642	NaN	0.0887633	0.12667	0.0265572	0.00851164	0.00846713	0.0591472	0.187336	NaN	0.0627651	0.0895691	0.0187788
O60333	KIF1B	KIF1B	Kinesin-like protein KIF1B	+		NaN	NaN	16.8289	NaN	17.396	16.4993	16.9688	NaN	17.6797	17.9685	17.8872	18.7813	17.2601	NaN	NaN	NaN	NaN	16.8289	16.9476	16.9688	17.8241	18.3342	17.2601	NaN	NaN	16.8289	16.9476	16.9688	17.8241	18.3342	17.2601	NaN	NaN	NaN	0.634108	NaN	0.204184	0.632214	NaN	NaN	NaN	NaN	0.448382	NaN
O60341	KDM1A	KDM1A	Lysine-specific histone demethylase 1A	+		16.8265	NaN	18.6216	18.7142	18.5776	18.27	18.61	18.8978	18.4191	18.7717	18.6287	18.6444	17.4193	NaN	18.1645	NaN	16.8265	18.6679	18.4238	18.7539	18.5954	18.6366	17.4193	18.1645	16.8265	18.6679	18.4238	18.7539	18.5954	18.6366	17.4193	18.1645	NaN	0.0655171	0.217544	0.203508	0.249316	0.0111214	NaN	NaN	NaN	0.0463276	0.153827	0.143902
O60346	PHLPP1	PHLPP1	PH domain leucine-rich repeat-containing protein phosphatase 1	+		NaN	NaN	NaN	NaN	NaN	NaN	NaN	NaN	14.8113	14.6051	14.712	15.27	NaN	NaN	NaN	NaN	NaN	NaN	NaN	NaN	14.7082	14.991	NaN	NaN	NaN	NaN	NaN	NaN	14.7082	14.991	NaN	NaN	NaN	NaN	NaN	NaN	0.145782	0.39453	NaN	NaN	NaN	NaN	NaN	NaN
O60427	FADS1	FADS1	Acyl-CoA (8-3)-desaturase	+		NaN	NaN	15.823	NaN	14.7997	NaN	15.6286	NaN	14.1334	15.2336	15.6098	16.569	14.3739	NaN	NaN	NaN	NaN	15.823	14.7997	15.6286	14.6835	16.0894	14.3739	NaN	NaN	15.823	14.7997	15.6286	14.6835	16.0894	14.3739	NaN	NaN	NaN	NaN	NaN	0.777956	0.678261	NaN	NaN	NaN	NaN	NaN	NaN
O60443	GSDME	GSDME	Gasdermin-E	+		17.0564	NaN	NaN	NaN	NaN	NaN	NaN	NaN	17.9712	16.9196	18.2594	17.9938	16.2662	NaN	NaN	NaN	17.0564	NaN	NaN	NaN	17.4454	18.1266	16.2662	NaN	17.0564	NaN	NaN	NaN	17.4454	18.1266	16.2662	NaN	NaN	NaN	NaN	NaN	0.743615	0.187804	NaN	NaN	NaN	NaN	NaN	NaN
O60476	MAN1A2	MAN1A2	Mannosyl-oligosaccharide 1,2-alpha-mannosidase IB	+		NaN	NaN	18.0522	18.3022	17.7619	18.0957	17.4287	18.0409	17.5145	17.6658	17.8353	18.3303	17.6095	NaN	16.7637	NaN	NaN	18.1772	17.9288	17.7348	17.5902	18.0828	17.6095	16.7637	NaN	18.1772	17.9288	17.7348	17.5902	18.0828	17.6095	16.7637	NaN	0.176792	0.236016	0.432946	0.10704	0.350017	NaN	NaN	NaN	0.12501	0.166888	0.306139
O60488	ACSL4	ACSL4	Long-chain-fatty-acid--CoA ligase 4	+		18.5156	NaN	16.1703	NaN	15.8186	NaN	17.0036	16.7018	19.2151	19.2506	19.4298	19.584	17.3014	17.633	15.5429	18.8905	18.5156	16.1703	15.8186	16.8527	19.2328	19.5069	17.4672	17.2167	18.5156	16.1703	15.8186	16.8527	19.2328	19.5069	17.4672	17.2167	NaN	NaN	NaN	0.213402	0.0251033	0.109048	0.234417	2.36711	NaN	NaN	NaN	0.150898
O60502	OGA	OGA	Protein O-GlcNAcase	+		18.47	NaN	20.2985	20.6101	20.4814	20.4756	20.3638	20.4954	19.7121	19.912	20.0857	20.1601	19.0999	19.396	17.2219	16.6823	18.47	20.4543	20.4785	20.4296	19.8121	20.1229	19.248	16.9521	18.47	20.4543	20.4785	20.4296	19.8121	20.1229	19.248	16.9521	NaN	0.220323	0.00410544	0.0930589	0.141404	0.0526208	0.209341	0.381575	NaN	0.155792	0.00290298	0.0658026
O60504	SORBS3	SORBS3	Vinexin	+		NaN	NaN	NaN	17.7001	17.2569	NaN	16.4471	NaN	18.3788	18.898	18.6215	18.175	18.7563	NaN	18.6352	NaN	NaN	17.7001	17.2569	16.4471	18.6384	18.3982	18.7563	18.6352	NaN	17.7001	17.2569	16.4471	18.6384	18.3982	18.7563	18.6352	NaN	NaN	NaN	NaN	0.367132	0.315717	NaN	NaN	NaN	NaN	NaN	NaN
O60524	NEMF	NEMF	Nuclear export mediator factor NEMF	+		NaN	NaN	16.422	NaN	16.0819	16.2431	15.8805	16.6872	17.3161	17.5948	17.5749	17.4466	15.8867	NaN	17.6682	17.9683	NaN	16.422	16.1625	16.2838	17.4555	17.5107	15.8867	17.8183	NaN	16.422	16.1625	16.2838	17.4555	17.5107	15.8867	17.8183	NaN	NaN	0.114012	0.570414	0.19712	0.0906919	NaN	0.212176	NaN	NaN	0.0806189	0.403344
O60547	GMDS	GMDS	GDP-mannose 4,6 dehydratase	+		17.5831	NaN	19.7817	19.8153	20.0372	20.0336	19.8151	19.9195	20.6899	20.7124	20.9214	20.8916	18.8444	19.1425	18.3768	17.9077	17.5831	19.7985	20.0354	19.8673	20.7011	20.9065	18.9934	18.1422	17.5831	19.7985	20.0354	19.8673	20.7011	20.9065	18.9934	18.1422	NaN	0.023814	0.00250588	0.0738184	0.0159025	0.0210303	0.210777	0.331699	NaN	0.016839	0.00177193	0.0521975
O60551	NMT2	NMT2	Glycylpeptide N-tetradecanoyltransferase 2	+		NaN	NaN	13.1776	NaN	13.409	NaN	NaN	NaN	15.9877	14.886	15.0764	15.1406	15.8364	NaN	15.202	NaN	NaN	13.1776	13.409	NaN	15.4368	15.1085	15.8364	15.202	NaN	13.1776	13.409	NaN	15.4368	15.1085	15.8364	15.202	NaN	NaN	NaN	NaN	0.779087	0.0453817	NaN	NaN	NaN	NaN	NaN	NaN
O60566	BUB1B	BUB1B	Mitotic checkpoint serine/threonine-protein kinase BUB1 beta	+		17.5245	NaN	18.0948	17.5933	18.2075	18.0719	17.8857	17.7331	18.1266	17.9282	18.0758	17.9631	16.6426	16.4643	NaN	NaN	17.5245	17.844	18.1397	17.8094	18.0274	18.0195	16.5534	NaN	17.5245	17.844	18.1397	17.8094	18.0274	18.0195	16.5534	NaN	NaN	0.354605	0.095937	0.107955	0.140288	0.0797108	0.126128	NaN	NaN	0.250744	0.0678377	0.0763359
O60573	EIF4E2	EIF4E2	Eukaryotic translation initiation factor 4E type 2	+		18.9642	NaN	19.2136	17.1444	19.1436	19.0022	19.0848	17.8413	18.9938	17.9432	18.5127	18.132	19.6931	17.5668	18.6122	NaN	18.9642	18.179	19.0729	18.463	18.4685	18.3224	18.63	18.6122	18.9642	18.179	19.0729	18.463	18.4685	18.3224	18.63	18.6122	NaN	1.46315	0.100032	0.879313	0.742911	0.269199	1.50346	NaN	NaN	1.03461	0.0707331	0.621768
O60645	EXOC3	EXOC3	Exocyst complex component 3	+		18.1091	NaN	18.3849	17.9941	18.7121	18.429	18.3768	18.4764	18.8125	18.676	18.5721	18.9603	18.3849	18.4505	17.6724	17.709	18.1091	18.1895	18.5706	18.4266	18.7443	18.7662	18.4177	17.6907	18.1091	18.1895	18.5706	18.4266	18.7443	18.7662	18.4177	17.6907	NaN	0.276392	0.200147	0.0703967	0.096548	0.274522	0.0463818	0.0258235	NaN	0.195438	0.141525	0.049778
O60711	LPXN	LPXN	Leupaxin	+		NaN	NaN	NaN	NaN	NaN	NaN	NaN	NaN	19.8329	19.4218	19.8448	19.3994	20.1026	20.1041	20.0499	19.8706	NaN	NaN	NaN	NaN	19.6274	19.6221	20.1033	19.9603	NaN	NaN	NaN	NaN	19.6274	19.6221	20.1033	19.9603	NaN	NaN	NaN	NaN	0.290672	0.314951	0.00110189	0.126818	NaN	NaN	NaN	NaN
O60725	ICMT	ICMT	Protein-S-isoprenylcysteine O-methyltransferase	+		NaN	NaN	18.0133	18.0165	17.7449	18.4306	18.0398	NaN	18.6731	19.0087	18.9257	19.3414	NaN	16.9469	NaN	NaN	NaN	18.0149	18.0877	18.0398	18.8409	19.1336	16.9469	NaN	NaN	18.0149	18.0877	18.0398	18.8409	19.1336	16.9469	NaN	NaN	0.0022793	0.484883	NaN	0.237271	0.293953	NaN	NaN	NaN	0.00161171	0.342864	NaN
O60826	CCDC22	CCDC22	Coiled-coil domain-containing protein 22	+		18.3078	NaN	19.0902	18.9414	19.0003	18.912	19.024	19.2079	19.4771	19.7373	19.4803	19.4442	19.5926	19.9974	18.4006	18.5985	18.3078	19.0158	18.9562	19.1159	19.6072	19.4622	19.795	18.4996	18.3078	19.0158	18.9562	19.1159	19.6072	19.4622	19.795	18.4996	NaN	0.105201	0.0624421	0.130063	0.183988	0.0255471	0.286198	0.13995	NaN	0.0743885	0.0441532	0.0919685
O60830	TIMM17B	TIMM17B	Mitochondrial import inner membrane translocase subunit Tim17-B	+		NaN	NaN	NaN	NaN	NaN	NaN	NaN	NaN	18.1962	17.8651	18.0639	17.8342	18.4041	17.8716	18.5981	18.228	NaN	NaN	NaN	NaN	18.0307	17.949	18.1378	18.413	NaN	NaN	NaN	NaN	18.0307	17.949	18.1378	18.413	NaN	NaN	NaN	NaN	0.234141	0.16248	0.376531	0.261669	NaN	NaN	NaN	NaN
O60841	EIF5B	EIF5B	Eukaryotic translation initiation factor 5B	+		NaN	18.8692	19.8403	20.3252	19.2982	20.003	19.8436	20.2781	20.3466	20.7161	20.5792	20.749	19.3788	19.5839	NaN	18.1984	18.8692	20.0828	19.6506	20.0609	20.5313	20.6641	19.4814	18.1984	18.8692	20.0828	19.6506	20.0609	20.5313	20.6641	19.4814	18.1984	NaN	0.34288	0.498312	0.30722	0.26125	0.120025	0.145032	NaN	NaN	0.242453	0.35236	0.217237
O60870	KIN	KIN	DNA/RNA-binding protein KIN17	+		NaN	NaN	16.8279	17.5632	17.4419	16.7645	17.2207	17.4417	16.3721	17.4551	16.5985	16.3912	NaN	NaN	NaN	NaN	NaN	17.1955	17.1032	17.3312	16.9136	16.4949	NaN	NaN	NaN	17.1955	17.1032	17.3312	16.9136	16.4949	NaN	NaN	NaN	0.519891	0.479042	0.156272	0.765814	0.146618	NaN	NaN	NaN	0.367619	0.338734	0.110501
O60879	DIAPH2	DIAPH2	Protein diaphanous homolog 2	+		NaN	NaN	18.3155	17.84	18.617	18.4983	18.7536	18.0948	18.0035	18.1748	18.2547	18.1869	18.4144	18.4078	NaN	NaN	NaN	18.0778	18.5577	18.4242	18.0892	18.2208	18.4111	NaN	NaN	18.0778	18.5577	18.4242	18.0892	18.2208	18.4111	NaN	NaN	0.336283	0.083908	0.465838	0.121115	0.0479125	0.00469617	NaN	NaN	0.237788	0.0593319	0.329397
O60885	BRD4	BRD4	Bromodomain-containing protein 4	+		16.7808	NaN	15.9114	16.0602	15.7104	NaN	15.6871	NaN	17.4302	16.8989	17.2602	17.2712	17.2772	17.2405	16.9103	16.9699	16.7808	15.9858	15.7104	15.6871	17.1646	17.2657	17.2588	16.9401	16.7808	15.9858	15.7104	15.6871	17.1646	17.2657	17.2588	16.9401	NaN	0.105205	NaN	NaN	0.375653	0.00774828	0.0259719	0.042128	NaN	0.0743914	NaN	NaN
O60907	TBL1X	TBL1X	F-box-like/WD repeat-containing protein TBL1X	+		NaN	NaN	16.4604	NaN	15.6743	NaN	15.9973	NaN	17.0916	18.0369	17.0697	18.0529	15.5999	NaN	NaN	NaN	NaN	16.4604	15.6743	15.9973	17.5642	17.5613	15.5999	NaN	NaN	16.4604	15.6743	15.9973	17.5642	17.5613	15.5999	NaN	NaN	NaN	NaN	NaN	0.668467	0.695246	NaN	NaN	NaN	NaN	NaN	NaN
O60934	NBN	NBN	Nibrin	+		NaN	NaN	15.0443	NaN	16.1645	14.3803	15.9721	16.027	17.2677	16.8963	17.1509	16.8773	16.5636	17.129	17.0819	16.4495	NaN	15.0443	15.2724	15.9996	17.082	17.0141	16.8463	16.7657	NaN	15.0443	15.2724	15.9996	17.082	17.0141	16.8463	16.7657	NaN	NaN	1.26162	0.0387758	0.262613	0.19346	0.399846	0.447154	NaN	NaN	0.892102	0.0274186
O75027	ABCB7	ABCB7	ATP-binding cassette sub-family B member 7, mitochondrial	+		NaN	NaN	18.8974	18.5139	18.546	18.6064	18.911	18.8239	18.6163	18.4222	18.7354	18.9408	NaN	NaN	17.0334	NaN	NaN	18.7057	18.5762	18.8675	18.5193	18.8381	NaN	17.0334	NaN	18.7057	18.5762	18.8675	18.5193	18.8381	NaN	17.0334	NaN	0.271161	0.0426647	0.0615668	0.137237	0.145241	NaN	NaN	NaN	0.19174	0.0301685	0.0435343
O75113	N4BP1	N4BP1	NEDD4-binding protein 1	+		NaN	NaN	17.116	16.1379	17.409	17.0693	17.2475	NaN	16.701	16.1665	17.4105	NaN	16.6623	NaN	16.7225	NaN	NaN	16.6269	17.2392	17.2475	16.4338	17.4105	16.6623	16.7225	NaN	16.6269	17.2392	17.2475	16.4338	17.4105	16.6623	16.7225	NaN	0.691636	0.240217	NaN	0.377968	NaN	NaN	NaN	NaN	0.48906	0.169859	NaN
O75122	CLASP2	CLASP2	CLIP-associating protein 2	+		NaN	NaN	14.572	17.496	15.9195	NaN	14.9901	NaN	18.0097	17.4429	17.839	17.504	17.2851	17.6511	15.8616	NaN	NaN	16.034	15.9195	14.9901	17.7263	17.6715	17.4681	15.8616	NaN	16.034	15.9195	14.9901	17.7263	17.6715	17.4681	15.8616	NaN	2.06759	NaN	NaN	0.400788	0.236888	0.258778	NaN	NaN	1.46201	NaN	NaN
O75127	PTCD1	PTCD1	Pentatricopeptide repeat-containing protein 1, mitochondrial	+		17.7624	NaN	17.969	17.8387	18.0212	18.1222	18.0438	18.0246	17.2199	17.1684	17.2195	17.4895	16.4516	17.3648	NaN	17.6413	17.7624	17.9038	18.0717	18.0342	17.1941	17.3545	16.9082	17.6413	17.7624	17.9038	18.0717	18.0342	17.1941	17.3545	16.9082	17.6413	NaN	0.0921202	0.0714177	0.0135747	0.0363825	0.190931	0.645705	NaN	NaN	0.0651388	0.0504999	0.00959873
O75143	ATG13	ATG13	Autophagy-related protein 13	+		NaN	NaN	16.1529	NaN	16.2387	15.0727	16.5633	NaN	16.1781	14.6512	16.3261	15.7171	NaN	NaN	NaN	NaN	NaN	16.1529	15.6557	16.5633	15.4146	16.0216	NaN	NaN	NaN	16.1529	15.6557	16.5633	15.4146	16.0216	NaN	NaN	NaN	NaN	0.824472	NaN	1.07971	0.43064	NaN	NaN	NaN	NaN	0.58299	NaN
O75145	PPFIA3	PPFIA3	Liprin-alpha-3	+		NaN	NaN	14.9546	13.6066	15.2895	14.8301	15.4563	NaN	15.5778	14.5858	15.4822	15.4747	15.0332	14.6194	13.191	NaN	NaN	14.2806	15.0598	15.4563	15.0818	15.4785	14.8263	13.191	NaN	14.2806	15.0598	15.4563	15.0818	15.4785	14.8263	13.191	NaN	0.953188	0.324843	NaN	0.701469	0.00527072	0.292558	NaN	NaN	0.674006	0.229699	NaN
O75147	OBSL1	OBSL1	Obscurin-like protein 1	+		20.6133	NaN	22.3605	20.5414	22.4003	20.7928	22.3574	20.8495	22.5255	21.1424	22.8104	21.7566	22.291	20.8057	20.934	19.9134	20.6133	21.4509	21.5966	21.6034	21.834	22.2835	21.5483	20.4237	20.6133	21.4509	21.5966	21.6034	21.834	22.2835	21.5483	20.4237	NaN	1.28632	1.13665	1.0663	0.978056	0.74521	1.05027	0.721706	NaN	0.909569	0.803731	0.753984
O75150	RNF40	RNF40	E3 ubiquitin-protein ligase BRE1B	+		17.6714	NaN	18.7439	18.7424	19.0201	18.8089	19.0736	18.853	17.722	17.4981	18.1399	17.7373	16.036	NaN	NaN	NaN	17.6714	18.7431	18.9145	18.9633	17.61	17.9386	16.036	NaN	17.6714	18.7431	18.9145	18.9633	17.61	17.9386	16.036	NaN	NaN	0.00109784	0.149328	0.155958	0.158264	0.28466	NaN	NaN	NaN	0.000776291	0.105591	0.110279
O75165	DNAJC13	DNAJC13	DnaJ homolog subfamily C member 13	+		19.9309	NaN	18.7364	18.9112	18.7335	18.9454	18.8007	19.0812	18.326	17.9555	18.6933	18.8291	15.9507	NaN	NaN	NaN	19.9309	18.8238	18.8395	18.9409	18.1408	18.7612	15.9507	NaN	19.9309	18.8238	18.8395	18.9409	18.1408	18.7612	15.9507	NaN	NaN	0.123637	0.149818	0.198325	0.261965	0.0960638	NaN	NaN	NaN	0.0874243	0.105937	0.140237
O75175	CNOT3	CNOT3	CCR4-NOT transcription complex subunit 3	+		18.8256	NaN	19.3671	19.9071	19.6026	19.8607	19.9373	20.1321	20.1015	20.0354	19.8293	20.1166	19.2888	19.4457	19.1657	20.0279	18.8256	19.6371	19.7317	20.0347	20.0685	19.9729	19.3673	19.5968	18.8256	19.6371	19.7317	20.0347	20.0685	19.9729	19.3673	19.5968	NaN	0.381832	0.182542	0.137733	0.0467243	0.203146	0.110914	0.609659	NaN	0.269996	0.129077	0.0973921
O75191	XYLB	XYLB	Xylulose kinase	+		NaN	NaN	16.2023	14.8051	16.4896	NaN	16.5118	16.7868	17.3228	17.2811	17.7252	17.5351	16.7051	NaN	NaN	NaN	NaN	15.5037	16.4896	16.6493	17.3019	17.6302	16.7051	NaN	NaN	15.5037	16.4896	16.6493	17.3019	17.6302	16.7051	NaN	NaN	0.987935	NaN	0.194469	0.0294542	0.134423	NaN	NaN	NaN	0.698575	NaN	0.13751
O75326	SEMA7A	SEMA7A	Semaphorin-7A	+		NaN	NaN	NaN	NaN	NaN	NaN	NaN	NaN	18.6612	18.1511	19.3082	19.461	19.8538	19.6977	19.5878	18.9871	NaN	NaN	NaN	NaN	18.4061	19.3846	19.7758	19.2875	NaN	NaN	NaN	NaN	18.4061	19.3846	19.7758	19.2875	NaN	NaN	NaN	NaN	0.360746	0.108051	0.110376	0.424711	NaN	NaN	NaN	NaN
O75330	HMMR	HMMR	Hyaluronan mediated motility receptor	+		18.3802	NaN	17.8062	17.5768	17.9171	18.503	18.1253	18.588	18.0497	17.9709	17.9243	18.1273	17.4615	NaN	NaN	NaN	18.3802	17.6915	18.21	18.3566	18.0103	18.0258	17.4615	NaN	18.3802	17.6915	18.21	18.3566	18.0103	18.0258	17.4615	NaN	NaN	0.162211	0.414324	0.327158	0.0557107	0.143578	NaN	NaN	NaN	0.1147	0.292972	0.231336
O75354	ENTPD6	ENTPD6	Ectonucleoside triphosphate diphosphohydrolase 6	+		NaN	NaN	NaN	17.2361	17.1441	17.282	17.7055	NaN	18.9506	18.6216	17.4064	18.2103	NaN	18.7175	18.8887	NaN	NaN	17.2361	17.213	17.7055	18.7861	17.8084	18.7175	18.8887	NaN	17.2361	17.213	17.7055	18.7861	17.8084	18.7175	18.8887	NaN	NaN	0.0975703	NaN	0.232626	0.568502	NaN	NaN	NaN	NaN	0.0689926	NaN
O75362	ZNF217	ZNF217	Zinc finger protein 217	+		NaN	NaN	15.9561	NaN	15.5222	NaN	NaN	NaN	17.2897	16.8518	16.3619	16.206	15.9578	NaN	16.4087	NaN	NaN	15.9561	15.5222	NaN	17.0707	16.284	15.9578	16.4087	NaN	15.9561	15.5222	NaN	17.0707	16.284	15.9578	16.4087	NaN	NaN	NaN	NaN	0.309661	0.110283	NaN	NaN	NaN	NaN	NaN	NaN
O75368	SH3BGRL	SH3BGRL	SH3 domain-binding glutamic acid-rich-like protein	+		18.3105	NaN	16.8335	17.7424	NaN	NaN	16.5233	NaN	18.1028	17.9073	18.2446	17.9341	18.4638	18.5249	18.3746	18.4113	18.3105	17.288	NaN	16.5233	18.0051	18.0894	18.4943	18.3929	18.3105	17.288	NaN	16.5233	18.0051	18.0894	18.4943	18.3929	NaN	0.642683	NaN	NaN	0.138207	0.219552	0.0432069	0.0260002	NaN	0.454446	NaN	NaN
O75376	NCOR1	NCOR1	Nuclear receptor corepressor 1	+		17.761	NaN	17.9014	17.5074	17.4112	17.613	18.0476	NaN	17.7083	17.8667	17.8393	17.7657	18.1882	17.7452	18.1969	NaN	17.761	17.7044	17.5121	18.0476	17.7875	17.8025	17.9667	18.1969	17.761	17.7044	17.5121	18.0476	17.7875	17.8025	17.9667	18.1969	NaN	0.278555	0.142699	NaN	0.111996	0.0520018	0.313227	NaN	NaN	0.196968	0.100904	NaN
O75382	TRIM3	TRIM3	Tripartite motif-containing protein 3	+		16.5058	NaN	18.9022	18.6744	18.9975	18.4715	18.9012	18.4342	18.6087	16.7615	18.4118	17.6721	16.6853	NaN	NaN	NaN	16.5058	18.7883	18.7345	18.6677	17.6851	18.042	16.6853	NaN	16.5058	18.7883	18.7345	18.6677	17.6851	18.042	16.6853	NaN	NaN	0.16107	0.371913	0.33023	1.30617	0.523069	NaN	NaN	NaN	0.113894	0.262982	0.233508
O75449	KATNA1	KATNA1	Katanin p60 ATPase-containing subunit A1	+		16.7725	NaN	17.9732	18.2608	18.2346	17.9077	18.0827	18.0025	17.6143	17.7863	17.7623	18.1341	17.6827	17.6841	16.5679	NaN	16.7725	18.117	18.0711	18.0426	17.7003	17.9482	17.6834	16.5679	16.7725	18.117	18.0711	18.0426	17.7003	17.9482	17.6834	16.5679	NaN	0.20335	0.231167	0.0566562	0.121568	0.262921	0.00105603	NaN	NaN	0.14379	0.16346	0.040062
O75509	TNFRSF21	TNFRSF21	Tumor necrosis factor receptor superfamily member 21	+		NaN	NaN	NaN	NaN	NaN	NaN	15.258	NaN	17.556	17.7032	17.7025	17.4459	18.2958	18.6487	19.0538	18.9187	NaN	NaN	NaN	15.258	17.6296	17.5742	18.4722	18.9863	NaN	NaN	NaN	15.258	17.6296	17.5742	18.4722	18.9863	NaN	NaN	NaN	NaN	0.104086	0.181439	0.249501	0.0955634	NaN	NaN	NaN	NaN
O75525	KHDRBS3	KHDRBS3	KH domain-containing, RNA-binding, signal transduction-associated protein 3	+		NaN	NaN	19.6443	19.7192	19.4098	19.2853	19.9774	19.0398	19.8147	20.0269	19.4983	19.5207	20.0751	20.0329	20.2645	20.1885	NaN	19.6817	19.3476	19.5086	19.9208	19.5095	20.054	20.2265	NaN	19.6817	19.3476	19.5086	19.9208	19.5095	20.054	20.2265	NaN	0.0529432	0.0880512	0.662996	0.150024	0.0158486	0.0297901	0.0537753	NaN	0.0374365	0.0622616	0.468809
O75582	RPS6KA5	RPS6KA5	Ribosomal protein S6 kinase alpha-5	+		NaN	NaN	15.818	NaN	15.3026	NaN	14.823	NaN	17.2127	16.8151	16.9556	16.6609	16.6527	NaN	NaN	NaN	NaN	15.818	15.3026	14.823	17.0139	16.8083	16.6527	NaN	NaN	15.818	15.3026	14.823	17.0139	16.8083	16.6527	NaN	NaN	NaN	NaN	NaN	0.281134	0.208414	NaN	NaN	NaN	NaN	NaN	NaN
O75586	MED6	MED6	Mediator of RNA polymerase II transcription subunit 6	+		16.4854	NaN	16.7715	16.2233	17.0133	17.04	16.4307	16.5482	17.6898	17.6646	16.4551	16.5006	17.633	17.4672	17.7487	17.4597	16.4854	16.4974	17.0267	16.4894	17.6772	16.4778	17.5501	17.6042	16.4854	16.4974	17.0267	16.4894	17.6772	16.4778	17.5501	17.6042	NaN	0.387647	0.0189142	0.0830772	0.0177893	0.0321624	0.117271	0.204367	NaN	0.274108	0.0133743	0.0587444
O75592	MYCBP2	MYCBP2	E3 ubiquitin-protein ligase MYCBP2	+		NaN	NaN	16.4821	16.15	16.8014	16.3189	16.4868	16.3472	16.9059	17.0687	16.9753	17.2056	17.2927	15.0408	NaN	NaN	NaN	16.3161	16.5602	16.417	16.9873	17.0904	16.1668	NaN	NaN	16.3161	16.5602	16.417	16.9873	17.0904	16.1668	NaN	NaN	0.234875	0.341217	0.0986735	0.115083	0.162801	1.59235	NaN	NaN	0.166081	0.241277	0.0697727
O75616	ERAL1	ERAL1	GTPase Era, mitochondrial	+		NaN	NaN	18.7023	18.4126	18.8422	18.8734	18.7809	18.6323	17.6309	17.6438	18.235	18.0032	16.7625	NaN	NaN	NaN	NaN	18.5575	18.8578	18.7066	17.6374	18.1191	16.7625	NaN	NaN	18.5575	18.8578	18.7066	17.6374	18.1191	16.7625	NaN	NaN	0.204822	0.0221119	0.105083	0.00905786	0.163937	NaN	NaN	NaN	0.144831	0.0156355	0.0743046
O75674	TOM1L1	TOM1L1	TOM1-like protein 1	+		NaN	NaN	18.8599	18.9967	19.0606	19.2751	18.6846	19.1679	18.3893	18.3082	17.9068	17.9628	17.8518	17.0358	16.4109	NaN	NaN	18.9283	19.1679	18.9263	18.3488	17.9348	17.4438	16.4109	NaN	18.9283	19.1679	18.9263	18.3488	17.9348	17.4438	16.4109	NaN	0.0966896	0.151675	0.341791	0.0573521	0.0396275	0.577013	NaN	NaN	0.0683699	0.10725	0.241683
O75676	RPS6KA4	RPS6KA4	Ribosomal protein S6 kinase alpha-4	+		NaN	NaN	16.9863	16.5613	17.0432	17.0562	16.8225	17.6269	18.2213	18.5818	18.0517	18.4376	17.2645	17.2154	17.969	NaN	NaN	16.7738	17.0497	17.2247	18.4015	18.2447	17.2399	17.969	NaN	16.7738	17.0497	17.2247	18.4015	18.2447	17.2399	17.969	NaN	0.300536	0.00921027	0.568744	0.254943	0.272827	0.0347506	NaN	NaN	0.212511	0.00651264	0.402163
O75683	SURF6	SURF6	Surfeit locus protein 6	+		NaN	NaN	17.7882	18.3863	17.7681	18.3087	17.5339	18.5028	16.8733	17.7168	17.6658	17.6731	NaN	17.165	NaN	NaN	NaN	18.0873	18.0384	18.0184	17.2951	17.6695	17.165	NaN	NaN	18.0873	18.0384	18.0184	17.2951	17.6695	17.165	NaN	NaN	0.42291	0.382321	0.685123	0.596406	0.00519789	NaN	NaN	NaN	0.299043	0.270342	0.484455
O75688	PPM1B	PPM1B	Protein phosphatase 1B	+		NaN	NaN	17.892	18.0089	17.9058	18.1197	17.8434	17.9939	17.7065	17.6497	17.823	17.7668	17.8216	16.6832	16.7409	NaN	NaN	17.9505	18.0127	17.9187	17.6781	17.7949	17.2524	16.7409	NaN	17.9505	18.0127	17.9187	17.6781	17.7949	17.2524	16.7409	NaN	0.082655	0.151247	0.10642	0.0401926	0.0397637	0.804927	NaN	NaN	0.0584459	0.106948	0.0752506
O75691	UTP20	UTP20	Small subunit processome component 20 homolog	+		17.3068	NaN	17.8835	18.1824	17.5913	17.8729	17.9071	18.2008	18.4331	18.3671	18.5678	18.7497	15.9639	21.3972	NaN	NaN	17.3068	18.0329	17.7321	18.054	18.4001	18.6588	18.6806	NaN	17.3068	18.0329	17.7321	18.054	18.4001	18.6588	18.6806	NaN	NaN	0.211333	0.199068	0.207725	0.0466542	0.128643	3.84198	NaN	NaN	0.149435	0.140762	0.146884
O75695	RP2	RP2	Protein XRP2	+		NaN	NaN	18.6086	19.5348	18.5746	19.0292	18.5094	19.1045	19.079	19.8486	19.4788	19.783	17.4384	18.2717	NaN	NaN	NaN	19.0717	18.8019	18.8069	19.4638	19.6309	17.855	NaN	NaN	19.0717	18.8019	18.8069	19.4638	19.6309	17.855	NaN	NaN	0.654922	0.32143	0.420742	0.544176	0.215066	0.589225	NaN	NaN	0.463099	0.227285	0.297509
O75746	SLC25A12	SLC25A12	Calcium-binding mitochondrial carrier protein Aralar1	+		NaN	NaN	18.1908	17.7452	18.1766	18.1481	18.0211	17.7022	18.8909	18.7821	19.1878	19.23	17.8737	17.2188	NaN	NaN	NaN	17.968	18.1623	17.8617	18.8365	19.2089	17.5462	NaN	NaN	17.968	18.1623	17.8617	18.8365	19.2089	17.5462	NaN	NaN	0.315132	0.0201334	0.225457	0.0769028	0.0298265	0.463072	NaN	NaN	0.222832	0.0142365	0.159422
O75781	PALM	PALM	Paralemmin-1	+		16.4817	NaN	16.1299	NaN	16.2112	NaN	16.4673	NaN	17.8736	17.1271	17.674	17.1403	18.1764	NaN	18.2015	17.6767	16.4817	16.1299	16.2112	16.4673	17.5003	17.4071	18.1764	17.9391	16.4817	16.1299	16.2112	16.4673	17.5003	17.4071	18.1764	17.9391	NaN	NaN	NaN	NaN	0.527869	0.377371	NaN	0.371104	NaN	NaN	NaN	NaN
O75815	BCAR3	BCAR3	Breast cancer anti-estrogen resistance protein 3	+		NaN	NaN	NaN	NaN	NaN	NaN	NaN	NaN	18.0155	18.1518	18.817	18.4875	17.9172	17.848	17.7004	18.538	NaN	NaN	NaN	NaN	18.0836	18.6523	17.8826	18.1192	NaN	NaN	NaN	NaN	18.0836	18.6523	17.8826	18.1192	NaN	NaN	NaN	NaN	0.0964293	0.233011	0.0489537	0.592331	NaN	NaN	NaN	NaN
O75818	RPP40	RPP40	Ribonuclease P protein subunit p40	+		17.7652	NaN	18.1509	17.9767	18.6947	18.1805	18.3246	17.7473	18.231	17.8622	18.5382	18.3847	17.8189	17.5927	NaN	NaN	17.7652	18.0638	18.4376	18.036	18.0466	18.4615	17.7058	NaN	17.7652	18.0638	18.4376	18.036	18.0466	18.4615	17.7058	NaN	NaN	0.123162	0.363578	0.40824	0.260815	0.108519	0.159925	NaN	NaN	0.0870886	0.257089	0.28867
O75844	ZMPSTE24	ZMPSTE24	CAAX prenyl protease 1 homolog	+		17.5149	NaN	19.9636	20.3298	20.0082	20.4186	19.958	20.3212	20.6459	20.8761	20.9976	21.1493	18.8406	18.7636	17.6188	17.7847	17.5149	20.1467	20.2134	20.1396	20.761	21.0735	18.8021	17.7017	17.5149	20.1467	20.2134	20.1396	20.761	21.0735	18.8021	17.7017	NaN	0.258933	0.290148	0.256817	0.162783	0.107274	0.0544133	0.117296	NaN	0.183093	0.205166	0.181597
O75882	ATRN	ATRN	Attractin	+		NaN	NaN	15.0343	15.3282	NaN	15.1409	15.7981	NaN	15.8477	15.2886	15.2487	15.7613	NaN	NaN	NaN	NaN	NaN	15.1812	15.1409	15.7981	15.5681	15.505	NaN	NaN	NaN	15.1812	15.1409	15.7981	15.5681	15.505	NaN	NaN	NaN	0.207808	NaN	NaN	0.39536	0.3625	NaN	NaN	NaN	0.146942	NaN	NaN
O75907	DGAT1	DGAT1	Diacylglycerol O-acyltransferase 1	+		NaN	NaN	15.7045	14.499	16.1406	15.8297	14.8332	13.5285	16.1293	15.9581	16.0472	15.8264	15.4588	NaN	NaN	NaN	NaN	15.1018	15.9851	14.1808	16.0437	15.9368	15.4588	NaN	NaN	15.1018	15.9851	14.1808	16.0437	15.9368	15.4588	NaN	NaN	0.852368	0.219828	0.922571	0.12103	0.15613	NaN	NaN	NaN	0.602715	0.155442	0.652356
O75909	CCNK	CCNK	Cyclin-K	+		17.6878	NaN	18.6225	18.3089	18.6578	18.2673	18.3398	18.1812	18.131	18.2312	18.6332	18.5123	18.8927	18.338	17.2522	17.1874	17.6878	18.4657	18.4626	18.2605	18.1811	18.5728	18.6154	17.2198	17.6878	18.4657	18.4626	18.2605	18.1811	18.5728	18.6154	17.2198	NaN	0.221749	0.276154	0.112163	0.0708242	0.085552	0.392279	0.0457654	NaN	0.1568	0.195271	0.0793114
O75925	PIAS1	PIAS1	E3 SUMO-protein ligase PIAS1	+		NaN	NaN	15.9226	15.7935	16.448	16.3805	15.9724	15.6384	17.0134	16.4372	17.5789	17.2704	16.3575	15.2154	NaN	NaN	NaN	15.8581	16.4143	15.8054	16.7253	17.4247	15.7865	NaN	NaN	15.8581	16.4143	15.8054	16.7253	17.4247	15.7865	NaN	NaN	0.0913292	0.0476873	0.236224	0.407391	0.218144	0.807587	NaN	NaN	0.0645795	0.03372	0.167036
O75962	TRIO	TRIO	Triple functional domain protein	+		NaN	NaN	15.2017	NaN	15.8563	NaN	18.5019	NaN	17.5482	17.2806	17.3285	17.4892	16.7165	15.2801	16.113	NaN	NaN	15.2017	15.8563	18.5019	17.4144	17.4089	15.9983	16.113	NaN	15.2017	15.8563	18.5019	17.4144	17.4089	15.9983	16.113	NaN	NaN	NaN	NaN	0.189166	0.113637	1.0157	NaN	NaN	NaN	NaN	NaN
O76024	WFS1	WFS1	Wolframin	+		NaN	NaN	17.0234	NaN	16.4237	NaN	17.9447	NaN	19.2065	19.6494	19.3342	19.5706	18.5275	18.8171	19.1078	19.1918	NaN	17.0234	16.4237	17.9447	19.428	19.4524	18.6723	19.1498	NaN	17.0234	16.4237	17.9447	19.428	19.4524	18.6723	19.1498	NaN	NaN	NaN	NaN	0.313175	0.167187	0.204819	0.0594021	NaN	NaN	NaN	NaN
O76054	SEC14L2	SEC14L2	SEC14-like protein 2	+		NaN	NaN	17.416	17.9417	17.0408	18.2291	17.4221	17.9863	18.3332	18.5836	18.7371	18.8663	17.8765	18.1898	17.119	NaN	NaN	17.6789	17.635	17.7042	18.4584	18.8017	18.0331	17.119	NaN	17.6789	17.635	17.7042	18.4584	18.8017	18.0331	17.119	NaN	0.371737	0.840253	0.398941	0.17706	0.0913838	0.221522	NaN	NaN	0.262857	0.594149	0.282094
O94761	RECQL4	RECQL4	ATP-dependent DNA helicase Q4	+		17.4062	NaN	16.4143	15.9618	15.9544	NaN	16.1792	NaN	17.7952	17.1951	17.2561	16.7997	17.0201	16.4232	17.5147	16.9103	17.4062	16.1881	15.9544	16.1792	17.4952	17.0279	16.7217	17.2125	17.4062	16.1881	15.9544	16.1792	17.4952	17.0279	16.7217	17.2125	NaN	0.31999	NaN	NaN	0.424317	0.32273	0.42211	0.42736	NaN	0.226267	NaN	NaN
O94762	RECQL5	RECQL5	ATP-dependent DNA helicase Q5	+		NaN	NaN	18.3591	17.4247	NaN	NaN	NaN	17.2927	17.9863	17.5066	17.4961	17.2558	17.4775	NaN	17.3327	NaN	NaN	17.8919	NaN	17.2927	17.7465	17.3759	17.4775	17.3327	NaN	17.8919	NaN	17.2927	17.7465	17.3759	17.4775	17.3327	NaN	0.660693	NaN	NaN	0.339248	0.169946	NaN	NaN	NaN	0.46718	NaN	NaN
O94763	URI1	URI1	Unconventional prefoldin RPB5 interactor 1	+		NaN	NaN	16.5685	NaN	NaN	NaN	NaN	16.5533	17.0947	17.4465	NaN	16.9734	NaN	NaN	17.9885	17.7617	NaN	16.5685	NaN	16.5533	17.2706	16.9734	NaN	17.8751	NaN	16.5685	NaN	16.5533	17.2706	16.9734	NaN	17.8751	NaN	NaN	NaN	NaN	0.248741	NaN	NaN	0.160394	NaN	NaN	NaN	NaN
O94804	STK10	STK10	Serine/threonine-protein kinase 10	+		NaN	NaN	18.0846	16.7591	16.2368	16.381	16.9778	17.0813	17.3848	17.7859	18.4575	18.4647	17.0179	17.1878	16.8379	NaN	NaN	17.4219	16.3089	17.0296	17.5853	18.4611	17.1028	16.8379	NaN	17.4219	16.3089	17.0296	17.5853	18.4611	17.1028	16.8379	NaN	0.937245	0.101904	0.0732155	0.283615	0.0050765	0.12017	NaN	NaN	0.662732	0.0720568	0.0517712
O94813	SLIT2	SLIT2	Slit homolog 2 protein	+		NaN	NaN	NaN	NaN	NaN	NaN	NaN	NaN	16.3791	15.6501	16.1341	16.2214	15.8662	NaN	14.6606	NaN	NaN	NaN	NaN	NaN	16.0146	16.1778	15.8662	14.6606	NaN	NaN	NaN	NaN	16.0146	16.1778	15.8662	14.6606	NaN	NaN	NaN	NaN	0.515452	0.061734	NaN	NaN	NaN	NaN	NaN	NaN
O94822	LTN1	LTN1	E3 ubiquitin-protein ligase listerin	+		NaN	NaN	18.1449	16.7657	17.3919	16.7121	16.8519	16.7134	18.5001	17.9058	18.3666	18.3391	17.8746	17.7707	17.6857	NaN	NaN	17.4553	17.052	16.7826	18.2029	18.3528	17.8227	17.6857	NaN	17.4553	17.052	16.7826	18.2029	18.3528	17.8227	17.6857	NaN	0.97527	0.480659	0.0978994	0.420228	0.0194375	0.0734906	NaN	NaN	0.68962	0.339877	0.0692253
O94830	DDHD2	DDHD2	Phospholipase DDHD2	+		16.9066	NaN	17.6271	17.3748	17.4015	17.5279	17.6369	17.4784	17.0452	16.7076	16.9987	17.1259	16.8003	16.4989	NaN	NaN	16.9066	17.501	17.4647	17.5577	16.8764	17.0623	16.6496	NaN	16.9066	17.501	17.4647	17.5577	16.8764	17.0623	16.6496	NaN	NaN	0.178413	0.0893918	0.11207	0.238702	0.089996	0.213073	NaN	NaN	0.126157	0.0632095	0.0792456
O94851	MICAL2	MICAL2	[F-actin]-monooxygenase MICAL2	+		NaN	NaN	NaN	NaN	NaN	NaN	NaN	NaN	18.6935	18.3036	18.7707	18.504	16.0463	NaN	NaN	NaN	NaN	NaN	NaN	NaN	18.4986	18.6374	16.0463	NaN	NaN	NaN	NaN	NaN	18.4986	18.6374	16.0463	NaN	NaN	NaN	NaN	NaN	0.275665	0.188593	NaN	NaN	NaN	NaN	NaN	NaN
O94868	FCHSD2	FCHSD2	F-BAR and double SH3 domains protein 2	+		NaN	NaN	NaN	NaN	15.4083	NaN	NaN	NaN	17.0018	16.1999	16.8213	16.8251	16.7657	NaN	NaN	NaN	NaN	NaN	15.4083	NaN	16.6009	16.8232	16.7657	NaN	NaN	NaN	15.4083	NaN	16.6009	16.8232	16.7657	NaN	NaN	NaN	NaN	NaN	0.567019	0.00271223	NaN	NaN	NaN	NaN	NaN	NaN
O94885	SASH1	SASH1	SAM and SH3 domain-containing protein 1	+		17.0947	NaN	NaN	NaN	NaN	NaN	NaN	NaN	16.3669	16.5121	NaN	16.2782	16.2159	NaN	15.6185	NaN	17.0947	NaN	NaN	NaN	16.4395	16.2782	16.2159	15.6185	17.0947	NaN	NaN	NaN	16.4395	16.2782	16.2159	15.6185	NaN	NaN	NaN	NaN	0.102694	NaN	NaN	NaN	NaN	NaN	NaN	NaN
O94916	NFAT5	NFAT5	Nuclear factor of activated T-cells 5	+		NaN	NaN	16.3952	NaN	17.2902	16.9706	16.1592	16.5258	18.341	17.3374	18.606	17.3518	17.5904	16.6398	15.7676	17.29	NaN	16.3952	17.1304	16.3425	17.8392	17.9789	17.1151	16.5288	NaN	16.3952	17.1304	16.3425	17.8392	17.9789	17.1151	16.5288	NaN	NaN	0.225965	0.259175	0.709617	0.88688	0.672229	1.07646	NaN	NaN	0.159781	0.183265
O94927	HAUS5	HAUS5	HAUS augmin-like complex subunit 5	+		NaN	NaN	16.9351	15.5938	17.2708	16.0594	16.7411	16.0965	16.923	15.1459	16.8834	15.7947	16.7366	15.895	14.0137	NaN	NaN	16.2645	16.6651	16.4188	16.0344	16.339	16.3158	14.0137	NaN	16.2645	16.6651	16.4188	16.0344	16.339	16.3158	14.0137	NaN	0.948467	0.856593	0.45581	1.25662	0.769838	0.595121	NaN	NaN	0.670667	0.605702	0.322307
O94929	ABLIM3	ABLIM3	Actin-binding LIM protein 3	+		NaN	NaN	NaN	NaN	NaN	NaN	NaN	NaN	18.2802	18.0103	18.4276	18.331	NaN	NaN	NaN	NaN	NaN	NaN	NaN	NaN	18.1452	18.3793	NaN	NaN	NaN	NaN	NaN	NaN	18.1452	18.3793	NaN	NaN	NaN	NaN	NaN	NaN	0.190817	0.0683197	NaN	NaN	NaN	NaN	NaN	NaN
O94952	FBXO21	FBXO21	F-box only protein 21	+		NaN	NaN	16.6278	NaN	16.5484	15.7946	16.7739	NaN	17.4406	16.3429	17.3684	16.9064	16.1969	NaN	NaN	NaN	NaN	16.6278	16.1715	16.7739	16.8917	17.1374	16.1969	NaN	NaN	16.6278	16.1715	16.7739	16.8917	17.1374	16.1969	NaN	NaN	NaN	0.533022	NaN	0.776174	0.326664	NaN	NaN	NaN	NaN	0.376904	NaN
O94953	KDM4B	KDM4B	Lysine-specific demethylase 4B	+		NaN	NaN	16.8769	16.6583	17.069	17.1146	16.8136	16.86	16.2447	16.3245	16.012	15.4516	NaN	NaN	NaN	NaN	NaN	16.7676	17.0918	16.8368	16.2846	15.7318	NaN	NaN	NaN	16.7676	17.0918	16.8368	16.2846	15.7318	NaN	NaN	NaN	0.154539	0.0322231	0.0327613	0.056435	0.396269	NaN	NaN	NaN	0.109276	0.0227852	0.0231657
O94967	WDR47	WDR47	WD repeat-containing protein 47	+		NaN	NaN	16.9483	NaN	16.0379	NaN	16.1605	NaN	16.4186	15.9963	16.8938	16.5449	NaN	NaN	NaN	NaN	NaN	16.9483	16.0379	16.1605	16.2074	16.7194	NaN	NaN	NaN	16.9483	16.0379	16.1605	16.2074	16.7194	NaN	NaN	NaN	NaN	NaN	NaN	0.298631	0.24667	NaN	NaN	NaN	NaN	NaN	NaN
O94973	AP2A2	AP2A2	AP-2 complex subunit alpha-2	+		19.5847	NaN	18.7941	19.4403	19.047	19.9171	18.8661	19.6281	18.8432	19.7652	19.1471	19.5785	17.9092	18.9518	16.9712	NaN	19.5847	19.1172	19.482	19.2471	19.3042	19.3628	18.4305	16.9712	19.5847	19.1172	19.482	19.2471	19.3042	19.3628	18.4305	16.9712	NaN	0.456947	0.615263	0.538781	0.651927	0.305034	0.737243	NaN	NaN	0.323111	0.435057	0.380976
O95067	CCNB2	CCNB2	G2/mitotic-specific cyclin-B2	+		16.1226	NaN	18.4334	18.7822	17.9429	18.1806	17.6471	18.3781	17.7368	17.838	16.9233	18.3811	17.4234	17.1741	NaN	NaN	16.1226	18.6078	18.0617	18.0126	17.7874	17.6522	17.2988	NaN	16.1226	18.6078	18.0617	18.0126	17.7874	17.6522	17.2988	NaN	NaN	0.246649	0.168086	0.516935	0.071535	1.03079	0.176274	NaN	NaN	0.174407	0.118855	0.365528
O95071	UBR5	UBR5	E3 ubiquitin-protein ligase UBR5	+		NaN	NaN	19.3911	19.1118	19.3212	19.1777	19.6461	19.8329	19.6637	19.8811	19.7494	19.9951	18.1611	NaN	NaN	NaN	NaN	19.2514	19.2495	19.7395	19.7724	19.8722	18.1611	NaN	NaN	19.2514	19.2495	19.7395	19.7724	19.8722	18.1611	NaN	NaN	0.197481	0.101503	0.132133	0.153772	0.173684	NaN	NaN	NaN	0.13964	0.0717735	0.0934324
O95104	SCAF4	SCAF4	SR-related and CTD-associated factor 4	+		15.7955	NaN	16.3867	16.2228	16.0362	16.2516	16.3916	15.9365	18.3411	18.4015	17.8591	17.9933	17.612	17.2333	18.0467	17.7295	15.7955	16.3048	16.1439	16.164	18.3713	17.9262	17.4227	17.8881	15.7955	16.3048	16.1439	16.164	18.3713	17.9262	17.4227	17.8881	NaN	0.115915	0.152268	0.321794	0.0426971	0.094939	0.267771	0.224259	NaN	0.0819645	0.10767	0.227543
O95155	UBE4B	UBE4B	Ubiquitin conjugation factor E4 B	+		NaN	NaN	18.573	18.4082	18.592	18.4426	18.3111	18.5536	18.6674	18.4284	18.8567	18.7351	18.3998	17.9269	16.7129	NaN	NaN	18.4906	18.5173	18.4324	18.5479	18.7959	18.1633	16.7129	NaN	18.4906	18.5173	18.4324	18.5479	18.7959	18.1633	16.7129	NaN	0.116486	0.105629	0.171491	0.16902	0.0859189	0.33441	NaN	NaN	0.0823679	0.0746908	0.121263
O95159	ZFPL1	ZFPL1	Zinc finger protein-like 1	+		21.2832	NaN	20.0183	17.8884	19.4772	17.822	19.9779	18.6273	20.4427	19.3394	19.979	19.1063	20.4565	20.5986	21.0527	19.502	21.2832	18.9533	18.6496	19.3026	19.8911	19.5427	20.5276	20.2773	21.2832	18.9533	18.6496	19.3026	19.8911	19.5427	20.5276	20.2773	NaN	1.50604	1.17042	0.955056	0.780173	0.617122	0.100508	1.09652	NaN	1.06493	0.827614	0.675326
O95164	UBL3	UBL3	Ubiquitin-like protein 3	+		16.7049	NaN	16.4647	NaN	14.8192	NaN	NaN	NaN	16.6869	16.075	16.1152	NaN	17.4688	17.4398	17.3924	17.0411	16.7049	16.4647	14.8192	NaN	16.3809	16.1152	17.4543	17.2168	16.7049	16.4647	14.8192	NaN	16.3809	16.1152	17.4543	17.2168	NaN	NaN	NaN	NaN	0.432737	NaN	0.0204894	0.248405	NaN	NaN	NaN	NaN
O95166	GABARAP	GABARAP	Gamma-aminobutyric acid receptor-associated protein	+		NaN	NaN	17.0796	NaN	17.4663	17.2002	16.9397	15.9154	17.3584	16.1838	17.4828	17.1988	16.0459	NaN	NaN	NaN	NaN	17.0796	17.3333	16.4275	16.7711	17.3408	16.0459	NaN	NaN	17.0796	17.3333	16.4275	16.7711	17.3408	16.0459	NaN	NaN	NaN	0.188133	0.724304	0.830609	0.200815	NaN	NaN	NaN	NaN	0.13303	0.51216
O95208	EPN2	EPN2	Epsin-2	+		17.4541	NaN	17.0369	16.1029	16.8713	16.2189	16.8998	16.0703	17.8925	17.4079	17.4434	16.7561	18.0484	17.0052	18.1478	16.842	17.4541	16.5699	16.5451	16.4851	17.6502	17.0998	17.5268	17.4949	17.4541	16.5699	16.5451	16.4851	17.6502	17.0998	17.5268	17.4949	NaN	0.66047	0.461328	0.586574	0.342652	0.486009	0.737655	0.923387	NaN	0.467023	0.326208	0.41477
O95219	SNX4	SNX4	Sorting nexin-4	+		17.1909	NaN	17.9571	18.2902	17.971	18.6658	17.9409	17.9715	18.0969	18.2641	18.1198	18.294	17.8933	18.1427	18.5151	NaN	17.1909	18.1236	18.3184	17.9562	18.1805	18.2069	18.018	18.5151	17.1909	18.1236	18.3184	17.9562	18.1805	18.2069	18.018	18.5151	NaN	0.2355	0.491281	0.0216143	0.118232	0.123132	0.17639	NaN	NaN	0.166524	0.347388	0.0152836
O95235	KIF20A	KIF20A	Kinesin-like protein KIF20A	+		NaN	NaN	17.5895	17.2782	17.3247	17.5503	16.859	17.7652	16.7299	17.0861	17.2982	16.7777	NaN	15.2837	NaN	NaN	NaN	17.4338	17.4375	17.3121	16.908	17.038	15.2837	NaN	NaN	17.4338	17.4375	17.3121	16.908	17.038	15.2837	NaN	NaN	0.220171	0.159573	0.640783	0.25188	0.368037	NaN	NaN	NaN	0.155684	0.112835	0.453102
O95248	SBF1	SBF1	Myotubularin-related protein 5	+		NaN	NaN	17.2511	16.869	17.0707	17.2017	17.0651	17.0137	16.1326	16.4354	15.9327	16.0446	NaN	NaN	NaN	NaN	NaN	17.06	17.1362	17.0394	16.284	15.9887	NaN	NaN	NaN	17.06	17.1362	17.0394	16.284	15.9887	NaN	NaN	NaN	0.270159	0.09263	0.0363785	0.214078	0.0791828	NaN	NaN	NaN	0.191031	0.0654993	0.0257235
O95273	CCNDBP1	CCNDBP1	Cyclin-D1-binding protein 1	+		16.151	NaN	15.7374	15.9694	16.033	15.9102	14.9893	NaN	17.1876	17.4357	17.4437	17.4727	18.1528	18.1629	17.7592	17.3065	16.151	15.8534	15.9716	14.9893	17.3116	17.4582	18.1579	17.5328	16.151	15.8534	15.9716	14.9893	17.3116	17.4582	18.1579	17.5328	NaN	0.164027	0.086863	NaN	0.175431	0.0205164	0.00712383	0.320069	NaN	0.115984	0.0614214	NaN
O95302	FKBP9	FKBP9	Peptidyl-prolyl cis-trans isomerase FKBP9	+		19.1127	NaN	19.1914	19.3329	19.1367	19.018	19.3281	18.9689	21.4688	21.5172	21.0828	21.4256	21.5269	21.6529	20.4386	20.6869	19.1127	19.2622	19.0773	19.1485	21.493	21.2542	21.5899	20.5628	19.1127	19.2622	19.0773	19.1485	21.493	21.2542	21.5899	20.5628	NaN	0.100042	0.0838675	0.254003	0.0342367	0.242431	0.0890735	0.175571	NaN	0.0707407	0.0593033	0.179607
O95340	PAPSS2	PAPSS2	Bifunctional 3'-phosphoadenosine 5'-phosphosulfate synthase 2	+		NaN	NaN	16.9163	18.3781	16.7084	17.5098	17.1951	17.479	19.5615	19.4113	19.4651	19.5643	18.6792	18.7299	19.289	18.0137	NaN	17.6472	17.1091	17.337	19.4864	19.5147	18.7045	18.6513	NaN	17.6472	17.1091	17.337	19.4864	19.5147	18.7045	18.6513	NaN	1.03365	0.566684	0.200731	0.106182	0.0701715	0.0358525	0.90177	NaN	0.730902	0.400706	0.141938
O95347	SMC2	SMC2	Structural maintenance of chromosomes protein 2	+		NaN	NaN	19.2181	19.167	19.3871	19.333	19.3119	19.0957	19.1308	18.7507	19.4287	19.2855	17.1697	NaN	NaN	NaN	NaN	19.1926	19.3601	19.2038	18.9407	19.3571	17.1697	NaN	NaN	19.1926	19.3601	19.2038	18.9407	19.3571	17.1697	NaN	NaN	0.0361559	0.0382437	0.152824	0.268789	0.101245	NaN	NaN	NaN	0.0255661	0.0270424	0.108063
O95352	ATG7	ATG7	Ubiquitin-like modifier-activating enzyme ATG7	+		NaN	NaN	18.4721	18.3943	18.7608	18.6732	18.6463	18.4972	19.213	19.3887	19.4161	19.4875	18.5614	18.396	17.3022	17.4218	NaN	18.4332	18.717	18.5717	19.3008	19.4518	18.4787	17.362	NaN	18.4332	18.717	18.5717	19.3008	19.4518	18.4787	17.362	NaN	0.0550606	0.0619309	0.10541	0.12426	0.0505169	0.116959	0.0845783	NaN	0.0389338	0.0437918	0.0745363
O95363	FARS2	FARS2	Phenylalanine--tRNA ligase, mitochondrial	+		NaN	NaN	16.5879	16.8864	15.762	15.9998	16.4382	16.3997	15.652	15.4216	16.0439	NaN	NaN	NaN	NaN	NaN	NaN	16.7372	15.8809	16.4189	15.5368	16.0439	NaN	NaN	NaN	16.7372	15.8809	16.4189	15.5368	16.0439	NaN	NaN	NaN	0.211044	0.168166	0.0271776	0.162922	NaN	NaN	NaN	NaN	0.149231	0.118911	0.0192175
O95365	ZBTB7A	ZBTB7A	Zinc finger and BTB domain-containing protein 7A	+		15.1735	NaN	15.1518	NaN	15.2231	14.8977	14.617	NaN	14.7211	13.5619	14.6454	13.9895	15.6096	14.8791	14.3572	NaN	15.1735	15.1518	15.0604	14.617	14.1415	14.3174	15.2444	14.3572	15.1735	15.1518	15.0604	14.617	14.1415	14.3174	15.2444	14.3572	NaN	NaN	0.230118	NaN	0.8197	0.463753	0.516546	NaN	NaN	NaN	0.162718	NaN
O95376	ARIH2	ARIH2	E3 ubiquitin-protein ligase ARIH2	+		15.816	NaN	17.8584	17.6887	18.6199	18.1265	17.4733	17.8221	17.9259	17.2656	18.2938	17.7394	17.1748	16.4923	15.7159	NaN	15.816	17.7735	18.3732	17.6477	17.5957	18.0166	16.8335	15.7159	15.816	17.7735	18.3732	17.6477	17.5957	18.0166	16.8335	15.7159	NaN	0.119964	0.348869	0.24662	0.466934	0.392044	0.482548	NaN	NaN	0.0848274	0.246688	0.174387
O95379	TNFAIP8	TNFAIP8	Tumor necrosis factor alpha-induced protein 8	+		NaN	NaN	NaN	NaN	NaN	NaN	NaN	NaN	17.8012	18.4008	17.0882	17.6514	18.1354	18.298	17.8834	18.3202	NaN	NaN	NaN	NaN	18.101	17.3698	18.2167	18.1018	NaN	NaN	NaN	NaN	18.101	17.3698	18.2167	18.1018	NaN	NaN	NaN	NaN	0.423968	0.398272	0.114963	0.30889	NaN	NaN	NaN	NaN
O95391	SLU7	SLU7	Pre-mRNA-splicing factor SLU7	+		NaN	NaN	16.7752	15.7982	16.6785	15.7654	16.805	17.0188	16.8937	17.6361	17.0044	16.7708	17.0228	16.0989	17.2708	16.6886	NaN	16.2867	16.222	16.9119	17.2649	16.8876	16.5608	16.9797	NaN	16.2867	16.222	16.9119	17.2649	16.8876	16.5608	16.9797	NaN	0.690866	0.645632	0.151141	0.52493	0.165235	0.653314	0.411676	NaN	0.488516	0.456531	0.106873
O95396	MOCS3	MOCS3	Adenylyltransferase and sulfurtransferase MOCS3	+		16.069	NaN	18.0328	17.761	17.9666	17.94	17.8731	17.9396	18.1161	17.3983	17.5607	17.7995	16.6279	16.3816	NaN	NaN	16.069	17.8969	17.9533	17.9064	17.7572	17.6801	16.5048	NaN	16.069	17.8969	17.9533	17.9064	17.7572	17.6801	16.5048	NaN	NaN	0.192176	0.0188265	0.0470278	0.507569	0.168914	0.174171	NaN	NaN	0.135889	0.0133123	0.0332537
O95402	MED26	MED26	Mediator of RNA polymerase II transcription subunit 26	+		16.7225	NaN	15.6374	NaN	16.9171	NaN	15.4022	NaN	17.8385	17.2644	16.9534	16.1958	17.3364	16.5673	18.0686	17.1086	16.7225	15.6374	16.9171	15.4022	17.5514	16.5746	16.9519	17.5886	16.7225	15.6374	16.9171	15.4022	17.5514	16.5746	16.9519	17.5886	NaN	NaN	NaN	NaN	0.405938	0.535637	0.543816	0.678777	NaN	NaN	NaN	NaN
O95425	SVIL	SVIL	Supervillin	+		NaN	NaN	NaN	NaN	NaN	NaN	NaN	NaN	17.104	16.5737	16.9504	16.303	16.4311	15.7837	16.6999	16.2938	NaN	NaN	NaN	NaN	16.8388	16.6267	16.1074	16.4969	NaN	NaN	NaN	NaN	16.8388	16.6267	16.1074	16.4969	NaN	NaN	NaN	NaN	0.374984	0.457719	0.457801	0.287166	NaN	NaN	NaN	NaN
O95453	PARN	PARN	Poly(A)-specific ribonuclease PARN	+		19.4729	NaN	19.427	19.706	19.6922	19.7106	19.5603	19.5857	18.9828	18.8595	18.9775	19.0487	17.2057	19.1184	NaN	NaN	19.4729	19.5665	19.7014	19.573	18.9211	19.0131	18.162	NaN	19.4729	19.5665	19.7014	19.573	18.9211	19.0131	18.162	NaN	NaN	0.197297	0.0130015	0.0180186	0.0872204	0.0503699	1.35249	NaN	NaN	0.13951	0.00919342	0.0127411
O95456	PSMG1	PSMG1	Proteasome assembly chaperone 1	+		19.8819	NaN	20.2829	19.9609	20.4479	20.2787	20.1797	20.0245	20.6989	20.4795	20.5728	20.7508	19.0664	19.1812	17.8159	NaN	19.8819	20.1219	20.3633	20.1021	20.5892	20.6618	19.1238	17.8159	19.8819	20.1219	20.3633	20.1021	20.5892	20.6618	19.1238	17.8159	NaN	0.227714	0.119702	0.109734	0.155148	0.125878	0.0811283	NaN	NaN	0.161018	0.0846424	0.0775938
O95470	SGPL1	SGPL1	Sphingosine-1-phosphate lyase 1	+		16.8215	NaN	18.2923	18.2659	18.1596	18.6159	18.3567	18.3932	19.1849	19.1359	19.5279	19.4337	17.7536	17.4444	15.5988	NaN	16.8215	18.2791	18.3877	18.375	19.1604	19.4808	17.599	15.5988	16.8215	18.2791	18.3877	18.375	19.1604	19.4808	17.599	15.5988	NaN	0.0186903	0.322652	0.0257494	0.0346454	0.0665583	0.218642	NaN	NaN	0.013216	0.228149	0.0182076
O95486	SEC24A	SEC24A	Protein transport protein Sec24A	+		18.9088	NaN	19.7834	20.0275	19.726	19.9473	19.7053	19.9868	19.0213	18.6715	19.234	19.355	18.3095	18.2789	16.4243	NaN	18.9088	19.9055	19.8367	19.8461	18.8464	19.2945	18.2942	16.4243	18.9088	19.9055	19.8367	19.8461	18.8464	19.2945	18.2942	16.4243	NaN	0.172619	0.156535	0.199061	0.247357	0.0855601	0.0216008	NaN	NaN	0.12206	0.110687	0.140758
O95602	POLR1A	POLR1A	DNA-directed RNA polymerase I subunit RPA1	+		17.5423	NaN	19.4972	19.4771	19.4329	19.4485	19.5207	19.675	19.5349	19.5444	19.8429	19.8215	18.2784	17.2159	17.0497	NaN	17.5423	19.4871	19.4407	19.5979	19.5396	19.8322	17.7471	17.0497	17.5423	19.4871	19.4407	19.5979	19.5396	19.8322	17.7471	17.0497	NaN	0.0142504	0.0110337	0.109162	0.0066909	0.0151351	0.751339	NaN	NaN	0.0100765	0.00780201	0.0771894
O95625	ZBTB11	ZBTB11	Zinc finger and BTB domain-containing protein 11	+		NaN	NaN	16.9837	16.6319	17.4523	16.323	16.9579	16.2983	17.3035	14.7324	17.3895	16.3836	NaN	NaN	NaN	NaN	NaN	16.8078	16.8877	16.6281	16.018	16.8865	NaN	NaN	NaN	16.8078	16.8877	16.6281	16.018	16.8865	NaN	NaN	NaN	0.248745	0.798562	0.466435	1.81806	0.711309	NaN	NaN	NaN	0.175889	0.564669	0.32982
O95639	CPSF4	CPSF4	Cleavage and polyadenylation specificity factor subunit 4	+		15.602	NaN	16.7675	16.22	16.6569	NaN	16.7296	16.6615	16.6578	17.1268	16.1162	15.5888	16.4764	16.6592	15.9859	15.2046	15.602	16.4937	16.6569	16.6956	16.8923	15.8525	16.5678	15.5953	15.602	16.4937	16.6569	16.6956	16.8923	15.8525	16.5678	15.5953	NaN	0.387144	NaN	0.0482066	0.331607	0.372944	0.129286	0.55248	NaN	0.273752	NaN	0.0340872
O95671	ASMTL	ASMTL	Probable bifunctional dTTP/UTP pyrophosphatase/methyltransferase protein	+		NaN	NaN	18.9763	18.6704	19.2141	18.9563	19.0598	19.2456	18.5124	17.6843	NaN	17.1123	NaN	NaN	NaN	NaN	NaN	18.8234	19.0852	19.1527	18.0983	17.1123	NaN	NaN	NaN	18.8234	19.0852	19.1527	18.0983	17.1123	NaN	NaN	NaN	0.216337	0.182287	0.131353	0.585551	NaN	NaN	NaN	NaN	0.152973	0.128897	0.0928802
O95674	CDS2	CDS2	Phosphatidate cytidylyltransferase 2	+		NaN	NaN	17.8678	17.4835	17.9123	17.2172	17.8973	17.0608	18.4883	17.7885	18.8132	18.1446	NaN	NaN	NaN	NaN	NaN	17.6757	17.5647	17.479	18.1384	18.4789	NaN	NaN	NaN	17.6757	17.5647	17.479	18.1384	18.4789	NaN	NaN	NaN	0.27171	0.491501	0.591441	0.49483	0.472757	NaN	NaN	NaN	0.192128	0.347544	0.418212
O95678	KRT75	KRT75	Keratin, type II cytoskeletal 75	+		20.3545	NaN	NaN	NaN	NaN	NaN	20.2818	NaN	20.862	20.6655	21.2534	21.0427	21.4239	21.3384	21.1998	20.5617	20.3545	NaN	NaN	20.2818	20.7637	21.1481	21.3811	20.8808	20.3545	NaN	NaN	20.2818	20.7637	21.1481	21.3811	20.8808	NaN	NaN	NaN	NaN	0.138935	0.149006	0.0604258	0.451242	NaN	NaN	NaN	NaN
O95684	FGFR1OP	FGFR1OP	FGFR1 oncogene partner	+		17.9819	NaN	17.6682	NaN	17.4136	NaN	17.9108	16.8483	18.3071	17.5159	17.7872	18.3001	18.2244	17.9033	18.3832	17.8114	17.9819	17.6682	17.4136	17.3795	17.9115	18.0436	18.0638	18.0973	17.9819	17.6682	17.4136	17.3795	17.9115	18.0436	18.0638	18.0973	NaN	NaN	NaN	0.751343	0.559403	0.362676	0.227032	0.40431	NaN	NaN	NaN	0.53128
O95707	POP4	POP4	Ribonuclease P protein subunit p29	+		NaN	NaN	17.2003	16.773	16.0617	16.8619	16.5839	16.7257	16.9375	16.7897	17.16	17.0214	NaN	NaN	NaN	NaN	NaN	16.9866	16.4618	16.6548	16.8636	17.0907	NaN	NaN	NaN	16.9866	16.4618	16.6548	16.8636	17.0907	NaN	NaN	NaN	0.302175	0.565829	0.100295	0.104557	0.0979965	NaN	NaN	NaN	0.21367	0.400102	0.070919
O95714	HERC2	HERC2	E3 ubiquitin-protein ligase HERC2	+		19.6912	NaN	17.7032	16.8753	17.6918	17.7154	18.2599	NaN	17.8718	18.7761	18.3843	17.9383	NaN	19.1573	19.6574	NaN	19.6912	17.2893	17.7036	18.2599	18.3239	18.1613	19.1573	19.6574	19.6912	17.2893	17.7036	18.2599	18.3239	18.1613	19.1573	19.6574	NaN	0.585472	0.0166821	NaN	0.639397	0.315377	NaN	NaN	NaN	0.413991	0.011796	NaN
O95759	TBC1D8	TBC1D8	TBC1 domain family member 8	+		20.5161	NaN	16.7448	17.5233	17.2768	17.0791	16.7204	NaN	17.8073	17.3582	17.649	17.3527	16.6062	NaN	15.9352	NaN	20.5161	17.134	17.1779	16.7204	17.5827	17.5008	16.6062	15.9352	20.5161	17.134	17.1779	16.7204	17.5827	17.5008	16.6062	15.9352	NaN	0.55054	0.139762	NaN	0.3176	0.209476	NaN	NaN	NaN	0.389291	0.0988264	NaN
O95819	MAP4K4	MAP4K4	Mitogen-activated protein kinase kinase kinase kinase 4	+		NaN	NaN	21.3019	20.838	NaN	NaN	NaN	19.5353	17.8762	18.4894	18.1676	18.1287	17.946	18.4165	NaN	NaN	NaN	21.07	NaN	19.5353	18.1828	18.1481	18.1812	NaN	NaN	21.07	NaN	19.5353	18.1828	18.1481	18.1812	NaN	NaN	0.328052	NaN	NaN	0.433607	0.0275566	0.332704	NaN	NaN	0.231968	NaN	NaN
O95825	CRYZL1	CRYZL1	Quinone oxidoreductase-like protein 1	+		NaN	18.0719	19.3649	18.7447	19.3517	19.0623	19.5261	19.2012	19.8137	19.3511	19.8257	19.4141	19.2121	18.7655	16.9142	NaN	18.0719	19.0548	19.207	19.3636	19.5824	19.6199	18.9888	16.9142	18.0719	19.0548	19.207	19.3636	19.5824	19.6199	18.9888	16.9142	NaN	0.438544	0.204602	0.229774	0.327051	0.290995	0.315768	NaN	NaN	0.310098	0.144675	0.162475
O95835	LATS1	LATS1	Serine/threonine-protein kinase LATS1	+		NaN	NaN	15.9523	15.728	16.0819	16.1315	16.1751	15.1512	15.276	15.4406	15.7974	15.5249	NaN	NaN	NaN	NaN	NaN	15.8402	16.1067	15.6631	15.3583	15.6612	NaN	NaN	NaN	15.8402	16.1067	15.6631	15.3583	15.6612	NaN	NaN	NaN	0.158585	0.0350756	0.724068	0.116375	0.192684	NaN	NaN	NaN	0.112136	0.0248022	0.511993
O95864	FADS2	FADS2	Acyl-CoA 6-desaturase	+		NaN	NaN	NaN	NaN	18.2748	NaN	16.7024	17.8605	18.5702	18.1606	18.9652	18.8794	16.8491	16.8295	15.5442	15.8156	NaN	NaN	18.2748	17.2815	18.3654	18.9223	16.8393	15.6799	NaN	NaN	18.2748	17.2815	18.3654	18.9223	16.8393	15.6799	NaN	NaN	NaN	0.818896	0.289625	0.0606416	0.0138714	0.191917	NaN	NaN	NaN	0.579047
O95870	ABHD16A	ABHD16A	Phosphatidylserine lipase ABHD16A	+		15.6166	NaN	18.4191	19.2818	18.2682	18.9015	18.2892	19.1169	17.5703	18.7953	18.2956	18.45	NaN	NaN	NaN	NaN	15.6166	18.8505	18.5848	18.703	18.1828	18.3728	NaN	NaN	15.6166	18.8505	18.5848	18.703	18.1828	18.3728	NaN	NaN	NaN	0.609986	0.447836	0.585261	0.866156	0.109156	NaN	NaN	NaN	0.431325	0.316668	0.413842
O95905	ECD	ECD	Protein ecdysoneless homolog	+		NaN	NaN	18.7734	18.5709	18.2404	18.2463	20.3308	NaN	19.6138	20.311	19.619	20.0834	19.4203	19.9603	19.1656	18.559	NaN	18.6721	18.2433	20.3308	19.9624	19.8512	19.6903	18.8623	NaN	18.6721	18.2433	20.3308	19.9624	19.8512	19.6903	18.8623	NaN	0.14319	0.0042039	NaN	0.492995	0.328334	0.38183	0.428923	NaN	0.101251	0.0029726	NaN
O95926	SYF2	SYF2	Pre-mRNA-splicing factor SYF2	+		16.3908	NaN	17.0478	NaN	17.5838	18.5806	16.6416	17.5957	17.3115	18.896	16.9879	17.8837	17.7574	17.209	16.4671	NaN	16.3908	17.0478	18.0822	17.1187	18.1037	17.4358	17.4832	16.4671	16.3908	17.0478	18.0822	17.1187	18.1037	17.4358	17.4832	16.4671	NaN	NaN	0.704856	0.67464	1.12047	0.633425	0.38781	NaN	NaN	NaN	0.498408	0.477042
O95989	NUDT3	NUDT3	Diphosphoinositol polyphosphate phosphohydrolase 1	+		NaN	18.2512	18.3501	17.4576	18.9237	18.8328	18.3275	18.6285	18.8869	18.8611	18.9598	19.0576	18.5807	18.6103	17.9213	18.2987	18.2512	17.9038	18.8782	18.478	18.874	19.0087	18.5955	18.11	18.2512	17.9038	18.8782	18.478	18.874	19.0087	18.5955	18.11	NaN	0.631044	0.0642534	0.212849	0.0182209	0.0691586	0.0208913	0.266883	NaN	0.446216	0.045434	0.150507
O95999	BCL10	BCL10	B-cell lymphoma/leukemia 10	+		18.2992	NaN	16.8578	NaN	16.8989	NaN	16.8897	NaN	19.1323	18.9313	18.7708	18.5874	19.343	18.8914	19.6197	18.898	18.2992	16.8578	16.8989	16.8897	19.0318	18.6791	19.1172	19.2588	18.2992	16.8578	16.8989	16.8897	19.0318	18.6791	19.1172	19.2588	NaN	NaN	NaN	NaN	0.142154	0.129722	0.319286	0.51035	NaN	NaN	NaN	NaN
O96028	NSD2	NSD2	Histone-lysine N-methyltransferase NSD2	+		NaN	NaN	17.7452	17.7623	17.1171	17.6544	17.3256	17.4085	16.6298	16.5333	16.5081	16.5769	NaN	NaN	NaN	NaN	NaN	17.7537	17.3857	17.367	16.5816	16.5425	NaN	NaN	NaN	17.7537	17.3857	17.367	16.5816	16.5425	NaN	NaN	NaN	0.012087	0.379931	0.0585807	0.0682644	0.0486772	NaN	NaN	NaN	0.00854683	0.268652	0.0414228
P00414	MT-CO3	MT-CO3	Cytochrome c oxidase subunit 3	+		14.9839	NaN	17.8328	17.5759	17.6389	17.4958	17.8703	17.7237	16.3416	15.2762	16.7225	16.6785	NaN	NaN	NaN	NaN	14.9839	17.7043	17.5673	17.797	15.8089	16.7005	NaN	NaN	14.9839	17.7043	17.5673	17.797	15.8089	16.7005	NaN	NaN	NaN	0.181679	0.101152	0.103681	0.753308	0.0311442	NaN	NaN	NaN	0.128467	0.0715256	0.0733137
P00450	CP	CP	Ceruloplasmin	+		NaN	NaN	16.1686	16.6784	16.5495	16.3915	16.597	15.7743	15.1364	14.9157	15.3224	NaN	17.4079	NaN	NaN	NaN	NaN	16.4235	16.4705	16.1857	15.026	15.3224	17.4079	NaN	NaN	16.4235	16.4705	16.1857	15.026	15.3224	17.4079	NaN	NaN	0.360447	0.111714	0.581697	0.156039	NaN	NaN	NaN	NaN	0.254874	0.0789938	0.411322
P00747	PLG	PLG	Plasminogen	+		16.8747	NaN	17.7332	17.1694	18.2184	17.9647	18.5258	18.4598	17.681	17.0409	17.2885	17.5589	18.1512	18.2292	16.3917	NaN	16.8747	17.4513	18.0915	18.4928	17.3609	17.4237	18.1902	16.3917	16.8747	17.4513	18.0915	18.4928	17.3609	17.4237	18.1902	16.3917	NaN	0.398685	0.179407	0.0466421	0.452638	0.191163	0.0551847	NaN	NaN	0.281913	0.12686	0.0329809
P00750	PLAT	PLAT	Tissue-type plasminogen activator	+		NaN	NaN	NaN	NaN	NaN	NaN	NaN	NaN	19.9295	19.4376	19.3237	19.0839	19.1473	18.5977	18.8891	18.6347	NaN	NaN	NaN	NaN	19.6836	19.2038	18.8725	18.7619	NaN	NaN	NaN	NaN	19.6836	19.2038	18.8725	18.7619	NaN	NaN	NaN	NaN	0.3478	0.169587	0.388621	0.179922	NaN	NaN	NaN	NaN
P00813	ADA	ADA	Adenosine deaminase	+		NaN	NaN	16.6574	NaN	16.451	NaN	NaN	NaN	17.8447	17.706	17.8336	17.7644	18.0345	16.9995	19.033	18.1462	NaN	16.6574	16.451	NaN	17.7753	17.799	17.517	18.5896	NaN	16.6574	16.451	NaN	17.7753	17.799	17.517	18.5896	NaN	NaN	NaN	NaN	0.0980639	0.0489928	0.731866	0.627012	NaN	NaN	NaN	NaN
P00846	MT-ATP6	MT-ATP6	ATP synthase subunit a	+		20.5361	NaN	18.9319	NaN	19.1429	NaN	19.8223	18.2179	19.3426	17.7644	18.5839	NaN	18.7779	NaN	19.4079	NaN	20.5361	18.9319	19.1429	19.0201	18.5535	18.5839	18.7779	19.4079	20.5361	18.9319	19.1429	19.0201	18.5535	18.5839	18.7779	19.4079	NaN	NaN	NaN	1.13446	1.11594	NaN	NaN	NaN	NaN	NaN	NaN	0.802184
P01111	NRAS	NRAS	GTPase NRas	+		NaN	NaN	17.8017	NaN	18.5408	NaN	17.9565	18.5708	18.2473	17.9102	NaN	NaN	18.142	17.4729	NaN	18.039	NaN	17.8017	18.5408	18.2636	18.0788	NaN	17.8075	18.039	NaN	17.8017	18.5408	18.2636	18.0788	NaN	17.8075	18.039	NaN	NaN	NaN	0.434349	0.238391	NaN	0.473126	NaN	NaN	NaN	NaN	0.307131
P01112	HRAS	HRAS	GTPase HRas	+		18.5393	NaN	19.0057	17.4443	18.4073	17.0368	18.2754	19.8763	18.1685	19.0277	18.3906	17.3177	18.3571	19.4254	17.8487	NaN	18.5393	18.225	17.7221	19.0759	18.5981	17.8542	18.8912	17.8487	18.5393	18.225	17.7221	19.0759	18.5981	17.8542	18.8912	17.8487	NaN	1.10406	0.96909	1.13198	0.607555	0.75869	0.755408	NaN	NaN	0.780691	0.68525	0.800432
P01130	LDLR	LDLR	Low-density lipoprotein receptor	+		19.1962	NaN	18.0617	17.0154	17.7072	17.7477	18.3592	18.5423	18.9629	19.3125	18.9266	18.8191	19.4189	19.6507	19.715	19.557	19.1962	17.5385	17.7275	18.4507	19.1377	18.8728	19.5348	19.636	19.1962	17.5385	17.7275	18.4507	19.1377	18.8728	19.5348	19.636	NaN	0.739867	0.0286855	0.12947	0.247191	0.0759709	0.16396	0.111744	NaN	0.523165	0.0202837	0.0915489
P01584	IL1B	IL1B	Interleukin-1 beta	+		NaN	NaN	NaN	NaN	NaN	NaN	NaN	NaN	17.0606	16.3809	19.042	18.9616	19.5294	20.1104	19.4889	19.8267	NaN	NaN	NaN	NaN	16.7207	19.0018	19.8199	19.6578	NaN	NaN	NaN	NaN	16.7207	19.0018	19.8199	19.6578	NaN	NaN	NaN	NaN	0.480612	0.0568288	0.410811	0.238809	NaN	NaN	NaN	NaN
P02042	HBD	HBD	Hemoglobin subunit delta	+		17.4984	NaN	16.6899	NaN	17.0866	17.4458	17.2089	16.8761	17.6167	16.4083	NaN	NaN	NaN	NaN	17.3418	16.8276	17.4984	16.6899	17.2662	17.0425	17.0125	NaN	NaN	17.0847	17.4984	16.6899	17.2662	17.0425	17.0125	NaN	NaN	17.0847	NaN	NaN	0.254007	0.235309	0.854467	NaN	NaN	0.363541	NaN	NaN	0.17961	0.166389
P02671	FGA	FGA	Fibrinogen alpha chain	+		NaN	NaN	NaN	16.5901	16.6655	17.3203	12.5793	16.7045	15.9579	14.7068	NaN	NaN	13.9134	13.6669	NaN	NaN	NaN	16.5901	16.9929	14.6419	15.3324	NaN	13.7902	NaN	NaN	16.5901	16.9929	14.6419	15.3324	NaN	13.7902	NaN	NaN	NaN	0.462977	2.91698	0.884643	NaN	0.174336	NaN	NaN	NaN	0.327374	2.06262
P02675	FGB	FGB	Fibrinogen beta chain	+		16.3189	NaN	17.3316	NaN	17.7589	NaN	18.0243	NaN	17.954	19.0526	16.4886	NaN	18.3033	18.1144	16.9915	NaN	16.3189	17.3316	17.7589	18.0243	18.5033	16.4886	18.2089	16.9915	16.3189	17.3316	17.7589	18.0243	18.5033	16.4886	18.2089	16.9915	NaN	NaN	NaN	NaN	0.776874	NaN	0.133591	NaN	NaN	NaN	NaN	NaN
P02679	FGG	FGG	Fibrinogen gamma chain	+		16.8343	NaN	16.7785	NaN	17.0659	NaN	17.3244	NaN	17.6114	17.5268	16.977	NaN	17.0539	17.0496	NaN	NaN	16.8343	16.7785	17.0659	17.3244	17.5691	16.977	17.0517	NaN	16.8343	16.7785	17.0659	17.3244	17.5691	16.977	17.0517	NaN	NaN	NaN	NaN	NaN	0.059831	NaN	0.00309392	NaN	NaN	NaN	NaN	NaN
P02686	MBP	MBP	Myelin basic protein	+		17.1432	NaN	15.5715	18.6716	14.7751	NaN	16.441	NaN	17.2841	17.5691	17.1196	17.1951	17.889	17.4142	18.0044	16.6604	17.1432	17.1216	14.7751	16.441	17.4266	17.1574	17.6516	17.3324	17.1432	17.1216	14.7751	16.441	17.4266	17.1574	17.6516	17.3324	NaN	2.19207	NaN	NaN	0.201558	0.0533788	0.33573	0.950377	NaN	1.55003	NaN	NaN
P02748	C9	C9	Complement component C9	+		NaN	18.7098	18.4226	19.1765	18.7676	19.4369	18.8449	19.1847	17.5913	17.7985	17.8736	17.8436	17.6349	17.29	16.4324	NaN	18.7098	18.7996	19.1023	19.0148	17.6949	17.8586	17.4624	16.4324	18.7098	18.7996	19.1023	19.0148	17.6949	17.8586	17.4624	16.4324	NaN	0.533095	0.473281	0.240291	0.146455	0.0211867	0.243907	NaN	NaN	0.376955	0.334661	0.169911
P02763	ORM1	ORM1	Alpha-1-acid glycoprotein 1	+		NaN	NaN	19.2067	NaN	NaN	NaN	NaN	NaN	19.2793	19.23	NaN	NaN	NaN	NaN	NaN	NaN	NaN	19.2067	NaN	NaN	19.2547	NaN	NaN	NaN	NaN	19.2067	NaN	NaN	19.2547	NaN	NaN	NaN	NaN	NaN	NaN	NaN	0.0348706	NaN	NaN	NaN	NaN	NaN	NaN	NaN
P02774	GC	GC	Vitamin D-binding protein	+		18.2349	NaN	NaN	NaN	NaN	NaN	16.9068	17.2062	17.866	17.7743	16.4933	17.1427	18.9235	18.6513	15.9356	15.6153	18.2349	NaN	NaN	17.0565	17.8202	16.818	18.7874	15.7755	18.2349	NaN	NaN	17.0565	17.8202	16.818	18.7874	15.7755	NaN	NaN	NaN	0.211723	0.0649048	0.459171	0.192445	0.226491	NaN	NaN	NaN	0.149711
P02792	FTL	FTL	Ferritin light chain	+		18.6528	NaN	18.1843	17.6072	17.7027	17.453	18.0581	18.2144	17.9606	18.0383	17.8449	18.0007	18.0988	17.9198	18.4072	17.9403	18.6528	17.8958	17.5778	18.1363	17.9994	17.9228	18.0093	18.1738	18.6528	17.8958	17.5778	18.1363	17.9994	17.9228	18.0093	18.1738	NaN	0.408089	0.17655	0.110537	0.0549433	0.110189	0.126542	0.330193	NaN	0.288563	0.12484	0.0781612
P03915	MT-ND5	MT-ND5	NADH-ubiquinone oxidoreductase chain 5	+		NaN	NaN	15.1163	NaN	NaN	NaN	16.0981	NaN	15.7684	15.0934	15.3291	NaN	NaN	NaN	NaN	NaN	NaN	15.1163	NaN	16.0981	15.4309	15.3291	NaN	NaN	NaN	15.1163	NaN	16.0981	15.4309	15.3291	NaN	NaN	NaN	NaN	NaN	NaN	0.477311	NaN	NaN	NaN	NaN	NaN	NaN	NaN
P03952	KLKB1	KLKB1	Plasma kallikrein	+		16.5844	NaN	17.1494	17.2251	17.1549	17.9099	17.3998	17.8349	16.6724	16.2205	15.966	NaN	15.8206	15.6787	15.4422	NaN	16.5844	17.1873	17.5324	17.6173	16.4465	15.966	15.7497	15.4422	16.5844	17.1873	17.5324	17.6173	16.4465	15.966	15.7497	15.4422	NaN	0.0535568	0.533873	0.30768	0.319519	NaN	0.100346	NaN	NaN	0.0378704	0.377505	0.217563
P04049	RAF1	RAF1	RAF proto-oncogene serine/threonine-protein kinase	+		15.6414	NaN	17.9072	18.0426	17.3819	16.6176	17.3997	17.8561	17.8747	17.67	17.6312	16.7459	15.3997	NaN	NaN	NaN	15.6414	17.9749	16.9998	17.6279	17.7724	17.1886	15.3997	NaN	15.6414	17.9749	16.9998	17.6279	17.7724	17.1886	15.3997	NaN	NaN	0.095763	0.540436	0.322737	0.144714	0.626011	NaN	NaN	NaN	0.0677147	0.382146	0.228209
P04066	FUCA1	FUCA1	Tissue alpha-L-fucosidase	+		NaN	17.0207	18.1663	18.4418	18.3236	18.971	17.8389	18.8028	16.8421	18.0125	17.9376	18.2878	17.1904	17.3976	NaN	NaN	17.0207	18.304	18.6473	18.3209	17.4273	18.1127	17.294	NaN	17.0207	18.304	18.6473	18.3209	17.4273	18.1127	17.294	NaN	NaN	0.19478	0.45777	0.681544	0.827575	0.247625	0.146511	NaN	NaN	0.137731	0.323692	0.481924
P04350	TUBB4A	TUBB4A	Tubulin beta-4A chain	+		21.0021	NaN	19.0702	NaN	20.4412	NaN	19.278	21.4693	21.7784	22.0112	21.6432	21.508	21.9696	21.941	21.8224	21.2603	21.0021	19.0702	20.4412	20.3737	21.8948	21.5756	21.9553	21.5413	21.0021	19.0702	20.4412	20.3737	21.8948	21.5756	21.9553	21.5413	NaN	NaN	NaN	1.54948	0.164646	0.0956147	0.0201887	0.397413	NaN	NaN	NaN	1.09565
P04908;Q7L7L0	HIST1H2AB;HIST3H2A	HIST1H2AB	Histone H2A type 1-B/E	+		NaN	NaN	19.0776	21.3557	17.8369	19.294	19.8737	20.7857	20.51	21.3559	16.0968	16.7716	17.4814	17.9181	22.4471	22.4939	NaN	20.2167	18.5655	20.3297	20.933	16.4342	17.6998	22.4705	NaN	20.2167	18.5655	20.3297	20.933	16.4342	17.6998	22.4705	NaN	1.61085	1.0303	0.644898	0.598194	0.477152	0.308821	0.0331119	NaN	1.13904	0.728529	0.456012
P05067	APP	APP	Amyloid-beta precursor protein	+		18.4279	NaN	NaN	16.4944	NaN	16.9591	16.1812	17.1753	19.773	19.8723	19.4198	19.448	20.2359	19.9582	20.156	19.756	18.4279	16.4944	16.9591	16.6783	19.8226	19.4339	20.097	19.956	18.4279	16.4944	16.9591	16.6783	19.8226	19.4339	20.097	19.956	NaN	NaN	NaN	0.702962	0.0702322	0.0199661	0.196354	0.282884	NaN	NaN	NaN	0.497069
P05121	SERPINE1	SERPINE1	Plasminogen activator inhibitor 1	+		NaN	NaN	NaN	NaN	NaN	18.6146	NaN	NaN	19.9125	19.9234	18.7994	19.5109	18.988	18.4077	17.909	18.1674	NaN	NaN	18.6146	NaN	19.918	19.1551	18.6978	18.0382	NaN	NaN	18.6146	NaN	19.918	19.1551	18.6978	18.0382	NaN	NaN	NaN	NaN	0.00770377	0.503101	0.410304	0.182719	NaN	NaN	NaN	NaN
P05165	PCCA	PCCA	Propionyl-CoA carboxylase alpha chain, mitochondrial	+		15.3388	NaN	17.5496	17.5516	17.5937	17.5499	17.6863	17.5118	17.8721	16.2159	17.4438	17.0061	16.1912	19.0596	NaN	NaN	15.3388	17.5506	17.5718	17.599	17.044	17.2249	17.6254	NaN	15.3388	17.5506	17.5718	17.599	17.044	17.2249	17.6254	NaN	NaN	0.00141479	0.0309742	0.123391	1.1711	0.309454	2.02824	NaN	NaN	0.0010004	0.0219021	0.0872507
P05362	ICAM1	ICAM1	Intercellular adhesion molecule 1	+		17.7861	NaN	18.3698	NaN	NaN	NaN	NaN	18.5056	18.8832	18.9846	18.2876	18.4353	19.4949	18.9998	19.7221	19.4072	17.7861	18.3698	NaN	18.5056	18.9339	18.3614	19.2474	19.5646	17.7861	18.3698	NaN	18.5056	18.9339	18.3614	19.2474	19.5646	NaN	NaN	NaN	NaN	0.0717049	0.104401	0.35011	0.222673	NaN	NaN	NaN	NaN
P05452	CLEC3B	CLEC3B	Tetranectin	+		19.0814	NaN	19.1464	17.3244	19.0163	17.4028	18.9142	17.4782	18.9454	17.2415	18.2948	16.892	18.8878	NaN	18.5301	16.3935	19.0814	18.2354	18.2096	18.1962	18.0935	17.5934	18.8878	17.4618	19.0814	18.2354	18.2096	18.1962	18.0935	17.5934	18.8878	17.4618	NaN	1.28831	1.14088	1.01539	1.20483	0.991922	NaN	1.51085	NaN	0.910971	0.806723	0.717991
P05546	SERPIND1	SERPIND1	Heparin cofactor 2	+		NaN	18.2254	18.9544	19.5694	19.1485	19.211	19.1458	20.3924	17.7628	17.8084	17.6683	17.0674	17.9177	NaN	NaN	NaN	18.2254	19.2619	19.1797	19.7691	17.7856	17.3678	17.9177	NaN	18.2254	19.2619	19.1797	19.7691	17.7856	17.3678	17.9177	NaN	NaN	0.434838	0.0441793	0.881452	0.0322771	0.424898	NaN	NaN	NaN	0.307477	0.0312395	0.623281
P06400	RB1	RB1	Retinoblastoma-associated protein	+		15.8885	NaN	19.4362	19.2867	19.3833	19.0469	19.2816	19.04	18.0242	17.909	18.0979	18.1814	NaN	NaN	NaN	NaN	15.8885	19.3614	19.2151	19.1608	17.9666	18.1397	NaN	NaN	15.8885	19.3614	19.2151	19.1608	17.9666	18.1397	NaN	NaN	NaN	0.105722	0.237898	0.170869	0.0814951	0.0590528	NaN	NaN	NaN	0.0747566	0.16822	0.120823
P07093	SERPINE2	SERPINE2	Glia-derived nexin	+		NaN	NaN	NaN	NaN	NaN	NaN	15.931	NaN	17.881	17.8995	17.5688	18.8666	18.6952	17.8698	18.4751	18.5104	NaN	NaN	NaN	15.931	17.8903	18.2177	18.2825	18.4927	NaN	NaN	NaN	15.931	17.8903	18.2177	18.2825	18.4927	NaN	NaN	NaN	NaN	0.0130325	0.917686	0.583667	0.0249482	NaN	NaN	NaN	NaN
P07196	NEFL	NEFL	Neurofilament light polypeptide	+		19.8569	NaN	NaN	NaN	16.9666	NaN	NaN	NaN	19.2561	18.827	19.2455	19.0859	18.7176	18.5199	18.0501	18.2322	19.8569	NaN	16.9666	NaN	19.0416	19.1657	18.6188	18.1411	19.8569	NaN	16.9666	NaN	19.0416	19.1657	18.6188	18.1411	NaN	NaN	NaN	NaN	0.303486	0.112835	0.139798	0.12877	NaN	NaN	NaN	NaN
P07203	GPX1	GPX1	Glutathione peroxidase 1	+		16.8302	NaN	16.1039	15.3099	15.8356	15.628	16.4712	NaN	16.8507	16.4885	16.0039	16.576	17.8111	18.2423	17.1547	NaN	16.8302	15.7069	15.7318	16.4712	16.6696	16.2899	18.0267	17.1547	16.8302	15.7069	15.7318	16.4712	16.6696	16.2899	18.0267	17.1547	NaN	0.561427	0.146852	NaN	0.256103	0.404552	0.304953	NaN	NaN	0.396989	0.10384	NaN
P07942	LAMB1	LAMB1	Laminin subunit beta-1	+		17.2787	NaN	16.4084	NaN	17.8056	16.3739	17.2052	NaN	19.3289	19.5408	18.9933	19.2635	19.5021	19.6526	19.8649	19.8263	17.2787	16.4084	17.0897	17.2052	19.4349	19.1284	19.5773	19.8456	17.2787	16.4084	17.0897	17.2052	19.4349	19.1284	19.5773	19.8456	NaN	NaN	1.01235	NaN	0.149863	0.191069	0.10642	0.0272518	NaN	NaN	0.71584	NaN
P07992	ERCC1	ERCC1	DNA excision repair protein ERCC-1	+		17.4706	NaN	16.7137	NaN	16.6322	NaN	16.0612	NaN	16.7036	16.1998	16.0868	17.1177	16.983	17.3254	17.292	17.8279	17.4706	16.7137	16.6322	16.0612	16.4517	16.6023	17.1542	17.5599	17.4706	16.7137	16.6322	16.0612	16.4517	16.6023	17.1542	17.5599	NaN	NaN	NaN	NaN	0.356214	0.728941	0.242143	0.378909	NaN	NaN	NaN	NaN
P08134	RHOC	RHOC	Rho-related GTP-binding protein RhoC	+		18.5027	NaN	19.7994	19.632	19.863	19.6668	19.9179	20.0388	20.3518	19.5921	20.4509	19.9852	20.2258	20.3085	19.1001	18.9945	18.5027	19.7157	19.7649	19.9783	19.972	20.218	20.2672	19.0473	18.5027	19.7157	19.7649	19.9783	19.972	20.218	20.2672	19.0473	NaN	0.118325	0.13871	0.0855264	0.537177	0.329247	0.0584796	0.0746289	NaN	0.0836687	0.0980825	0.0604763
P08174	CD55	CD55	Complement decay-accelerating factor	+		NaN	NaN	NaN	NaN	NaN	NaN	NaN	NaN	16.6115	16.3632	16.3343	NaN	17.1146	NaN	17.56	17.3894	NaN	NaN	NaN	NaN	16.4873	16.3343	17.1146	17.4747	NaN	NaN	NaN	NaN	16.4873	16.3343	17.1146	17.4747	NaN	NaN	NaN	NaN	0.175543	NaN	NaN	0.12063	NaN	NaN	NaN	NaN
P08236	GUSB	GUSB	Beta-glucuronidase	+		17.8661	NaN	19.0684	18.8722	19.102	19.1834	19.1667	19.266	18.4629	19.0112	18.3798	18.6166	17.5835	NaN	17.5471	NaN	17.8661	18.9703	19.1427	19.2163	18.737	18.4982	17.5835	17.5471	17.8661	18.9703	19.1427	19.2163	18.737	18.4982	17.5835	17.5471	NaN	0.138741	0.0576218	0.070158	0.387688	0.167418	NaN	NaN	NaN	0.0981045	0.0407448	0.0496092
P08294	SOD3	SOD3	Extracellular superoxide dismutase [Cu-Zn]	+		NaN	NaN	NaN	NaN	12.5259	NaN	NaN	NaN	16.7546	16.012	15.6891	16.5728	17.1957	17.5647	17.3949	17.5731	NaN	NaN	12.5259	NaN	16.3833	16.1309	17.3802	17.484	NaN	NaN	12.5259	NaN	16.3833	16.1309	17.3802	17.484	NaN	NaN	NaN	NaN	0.525101	0.624889	0.260905	0.126039	NaN	NaN	NaN	NaN
P08319	ADH4	ADH4	All-trans-retinol dehydrogenase [NAD(+)] ADH4	+		17.2264	NaN	18.2929	17.603	18.1238	NaN	17.7872	18.1373	18.4848	17.9614	17.3632	18.4156	17.7601	NaN	NaN	17.8764	17.2264	17.948	18.1238	17.9623	18.2231	17.8894	17.7601	17.8764	17.2264	17.948	18.1238	17.9623	18.2231	17.8894	17.7601	17.8764	NaN	0.487872	NaN	0.247624	0.37006	0.744143	NaN	NaN	NaN	0.344977	NaN	0.175097
P08572	COL4A2	COL4A2	Collagen alpha-2(IV) chain	+		18.8142	NaN	NaN	NaN	NaN	NaN	18.9127	19.4433	19.3714	19.5909	18.9826	19.2741	18.959	19.2532	19.0165	19.166	18.8142	NaN	NaN	19.178	19.4811	19.1283	19.1061	19.0913	18.8142	NaN	NaN	19.178	19.4811	19.1283	19.1061	19.0913	NaN	NaN	NaN	0.375193	0.155226	0.206074	0.208058	0.10565	NaN	NaN	NaN	0.265302
P08575	PTPRC	PTPRC	Receptor-type tyrosine-protein phosphatase C	+		NaN	NaN	NaN	17.8554	17.1187	16.9676	17.2012	NaN	18.2795	18.1836	17.7709	17.7185	18.7354	NaN	18.7921	NaN	NaN	17.8554	17.0432	17.2012	18.2316	17.7447	18.7354	18.7921	NaN	17.8554	17.0432	17.2012	18.2316	17.7447	18.7354	18.7921	NaN	NaN	0.106799	NaN	0.0678247	0.0370474	NaN	NaN	NaN	NaN	0.0755186	NaN
P08581	MET	MET	Hepatocyte growth factor receptor	+		NaN	NaN	NaN	NaN	NaN	NaN	NaN	NaN	19.3665	19.2464	19.5087	19.1624	18.9139	17.8213	18.6558	16.337	NaN	NaN	NaN	NaN	19.3065	19.3356	18.3676	17.4964	NaN	NaN	NaN	NaN	19.3065	19.3356	18.3676	17.4964	NaN	NaN	NaN	NaN	0.084933	0.244867	0.772621	1.63966	NaN	NaN	NaN	NaN
P08621	SNRNP70	SNRNP70	U1 small nuclear ribonucleoprotein 70 kDa	+		18.3056	NaN	17.6532	16.2757	16.9006	NaN	17.9078	NaN	17.9183	17.5789	17.9725	17.3481	17.7119	15.9869	16.9748	16.0991	18.3056	16.9644	16.9006	17.9078	17.7486	17.6603	16.8494	16.537	18.3056	16.9644	16.9006	17.9078	17.7486	17.6603	16.8494	16.537	NaN	0.97409	NaN	NaN	0.239971	0.441547	1.21979	0.619201	NaN	0.688786	NaN	NaN
P08648	ITGA5	ITGA5	Integrin alpha-5	+		17.7256	NaN	16.6088	NaN	17.3175	17.5773	16.4445	17.4434	18.3564	18.3432	18.4727	18.2981	18.8318	18.6363	17.6824	NaN	17.7256	16.6088	17.4474	16.944	18.3498	18.3854	18.734	17.6824	17.7256	16.6088	17.4474	16.944	18.3498	18.3854	18.734	17.6824	NaN	NaN	0.183714	0.706345	0.00935323	0.123484	0.138248	NaN	NaN	NaN	0.129906	0.499461
P08754	GNAI3	GNAI3	Guanine nucleotide-binding protein G(i) subunit alpha	+		18.7681	NaN	20.6535	20.6363	20.4199	20.5533	20.9188	20.9146	18.0073	17.256	18.3104	17.7979	NaN	NaN	NaN	NaN	18.7681	20.6449	20.4866	20.9167	17.6317	18.0541	NaN	NaN	18.7681	20.6449	20.4866	20.9167	17.6317	18.0541	NaN	NaN	NaN	0.0121922	0.0943456	0.00299007	0.531228	0.362371	NaN	NaN	NaN	0.00862122	0.0667124	0.0021143
P09417	QDPR	QDPR	Dihydropteridine reductase	+		16.2984	NaN	18.0753	17.7594	18.3624	18.411	18.3925	18.0388	19.496	18.8774	19.4967	19.3223	19.0517	18.6765	17.24	17.0432	16.2984	17.9174	18.3867	18.2157	19.1867	19.4095	18.8641	17.1416	16.2984	17.9174	18.3867	18.2157	19.1867	19.4095	18.8641	17.1416	NaN	0.223359	0.0343608	0.250105	0.437417	0.123322	0.265269	0.139191	NaN	0.157939	0.0242968	0.176851
P09884	POLA1	POLA1	DNA polymerase alpha catalytic subunit	+		18.7915	NaN	19.4844	19.3195	18.9885	19.1833	19.1112	19.2571	19.2244	18.9274	18.9587	19.004	18.2131	NaN	16.2219	NaN	18.7915	19.4019	19.0859	19.1842	19.0759	18.9813	18.2131	16.2219	18.7915	19.4019	19.0859	19.1842	19.0759	18.9813	18.2131	16.2219	NaN	0.116538	0.137755	0.103209	0.209992	0.0320451	NaN	NaN	NaN	0.0824051	0.0974073	0.0729799
P09913	IFIT2	IFIT2	Interferon-induced protein with tetratricopeptide repeats 2	+		NaN	NaN	NaN	NaN	NaN	NaN	16.9766	NaN	17.8132	17.9239	17.5551	17.3824	16.9308	17.3465	NaN	NaN	NaN	NaN	NaN	16.9766	17.8686	17.4688	17.1386	NaN	NaN	NaN	NaN	16.9766	17.8686	17.4688	17.1386	NaN	NaN	NaN	NaN	NaN	0.0782745	0.122156	0.293906	NaN	NaN	NaN	NaN	NaN
P09914	IFIT1	IFIT1	Interferon-induced protein with tetratricopeptide repeats 1	+		NaN	NaN	NaN	NaN	NaN	NaN	NaN	NaN	17.7366	17.5021	17.8723	17.7295	17.1576	17.2337	15.4522	NaN	NaN	NaN	NaN	NaN	17.6194	17.8009	17.1956	15.4522	NaN	NaN	NaN	NaN	17.6194	17.8009	17.1956	15.4522	NaN	NaN	NaN	NaN	0.165779	0.100945	0.0538603	NaN	NaN	NaN	NaN	NaN
P0C2W1	FBXO45	FBXO45	F-box/SPRY domain-containing protein 1	+		NaN	NaN	17.805	17.3286	17.7039	18.1827	17.4631	17.5848	18.2863	18.4478	17.0998	17.3371	18.2365	17.6006	NaN	NaN	NaN	17.5668	17.9433	17.524	18.367	17.2184	17.9185	NaN	NaN	17.5668	17.9433	17.524	18.367	17.2184	17.9185	NaN	NaN	0.336875	0.338575	0.0860726	0.114231	0.167848	0.44961	NaN	NaN	0.238207	0.239408	0.0608625
P10114	RAP2A	RAP2A	Ras-related protein Rap-2a	+		NaN	NaN	17.1088	17.5752	17.5285	17.9771	17.3627	17.7759	17.313	17.4175	17.0521	18.0641	17.4699	18.0542	16.2024	16.0247	NaN	17.342	17.7528	17.5693	17.3652	17.5581	17.762	16.1135	NaN	17.342	17.7528	17.5693	17.3652	17.5581	17.762	16.1135	NaN	0.329783	0.317256	0.292204	0.073875	0.715589	0.413163	0.125623	NaN	0.233191	0.224334	0.206619
P10301	RRAS	RRAS	Ras-related protein R-Ras	+		19.6348	NaN	16.3447	18.2481	16.4998	NaN	16.4004	NaN	19.631	19.7598	19.4842	19.9545	19.7167	19.6473	18.8428	19.1325	19.6348	17.2964	16.4998	16.4004	19.6954	19.7193	19.682	18.9876	19.6348	17.2964	16.4998	16.4004	19.6954	19.7193	19.682	18.9876	NaN	1.34592	NaN	NaN	0.0910952	0.332555	0.0490171	0.204807	NaN	0.951711	NaN	NaN
P10321	HLA-C	HLA-C	HLA class I histocompatibility antigen, Cw-7 alpha chain	+		18.752	NaN	17.8705	15.6995	17.7503	15.509	17.1991	16.0047	19.0245	17.4272	18.2423	18.3093	20.0921	17.6717	18.9431	17.6795	18.752	16.785	16.6296	16.6019	18.2259	18.2758	18.8819	18.3113	18.752	16.785	16.6296	16.6019	18.2259	18.2758	18.8819	18.3113	NaN	1.5351	1.58487	0.844535	1.12952	0.0474189	1.71151	0.893533	NaN	1.08548	1.12067	0.597177
P10412	HIST1H1E	HIST1H1E	Histone H1.4	+		18.6822	NaN	16.4132	17.8012	17.6306	17.3266	18.7133	17.9736	17.1459	16.9967	17.7942	17.59	18.0133	17.6384	18.0466	17.912	18.6822	17.1072	17.4786	18.3435	17.0713	17.6921	17.8258	17.9793	18.6822	17.1072	17.4786	18.3435	17.0713	17.6921	17.8258	17.9793	NaN	0.981477	0.214966	0.523034	0.105528	0.144349	0.265106	0.0951602	NaN	0.694009	0.152004	0.369841
P10586	PTPRF	PTPRF	Receptor-type tyrosine-protein phosphatase F	+		18.237	NaN	19.1198	18.6841	18.9752	18.9719	18.8004	18.8812	17.9286	17.373	18.062	17.8117	17.266	NaN	NaN	NaN	18.237	18.9019	18.9735	18.8408	17.6508	17.9369	17.266	NaN	18.237	18.9019	18.9735	18.8408	17.6508	17.9369	17.266	NaN	NaN	0.308117	0.00230897	0.0570891	0.392926	0.177001	NaN	NaN	NaN	0.217872	0.00163269	0.0403681
P10620	MGST1	MGST1	Microsomal glutathione S-transferase 1	+		19.4459	NaN	20.3002	19.8437	20.6272	20.0306	21.2	20.108	20.7339	20.0791	21.3003	20.7486	21.1522	19.8548	20.1413	17.842	19.4459	20.0719	20.3289	20.654	20.4065	21.0245	20.5035	18.9916	19.4459	20.0719	20.3289	20.654	20.4065	21.0245	20.5035	18.9916	NaN	0.322841	0.421794	0.772159	0.46301	0.390146	0.917445	1.6259	NaN	0.228283	0.298253	0.545999
P10721	KIT	KIT	Mast/stem cell growth factor receptor Kit	+		17.7808	NaN	NaN	18.3863	14.908	17.6696	NaN	17.8307	16.8537	17.4632	NaN	17.7721	17.3511	18.1221	NaN	NaN	17.7808	18.3863	16.2888	17.8307	17.1584	17.7721	17.7366	NaN	17.7808	18.3863	16.2888	17.8307	17.1584	17.7721	17.7366	NaN	NaN	NaN	1.95273	NaN	0.430936	NaN	0.545132	NaN	NaN	NaN	1.38079	NaN
P11166	SLC2A1	SLC2A1	Solute carrier family 2, facilitated glucose transporter member 1	+		NaN	NaN	18.2144	17.9803	17.8847	18.1409	18.3992	19.0041	17.998	18.3851	18.3347	18.6414	16.6403	17.9122	NaN	NaN	NaN	18.0973	18.0128	18.7017	18.1915	18.488	17.2762	NaN	NaN	18.0973	18.0128	18.7017	18.1915	18.488	17.2762	NaN	NaN	0.165549	0.181151	0.427728	0.273681	0.216883	0.899345	NaN	NaN	0.117061	0.128093	0.302449
P11234	RALB	RALB	Ras-related protein Ral-B	+		16.5377	NaN	18.1292	18.1158	18.4929	18.1864	18.4832	18.23	19.8229	19.187	19.9962	19.3215	18.5047	17.6785	16.9422	16.8983	16.5377	18.1225	18.3396	18.3566	19.5049	19.6588	18.0916	16.9202	16.5377	18.1225	18.3396	18.3566	19.5049	19.6588	18.0916	16.9202	NaN	0.00946112	0.216687	0.179044	0.449644	0.477077	0.584234	0.0310848	NaN	0.00669003	0.153221	0.126603
P11274	BCR	BCR	Breakpoint cluster region protein	+		NaN	NaN	15.8031	NaN	16.1427	15.5874	15.4159	15.2482	16.5616	16.5348	16.6009	16.3624	16.8143	15.7458	16.3774	NaN	NaN	15.8031	15.865	15.332	16.5482	16.4816	16.2801	16.3774	NaN	15.8031	15.865	15.332	16.5482	16.4816	16.2801	16.3774	NaN	NaN	0.392608	0.118609	0.0189722	0.168644	0.755547	NaN	NaN	NaN	0.277616	0.083869
P11387	TOP1	TOP1	DNA topoisomerase 1	+		NaN	NaN	18.2335	17.9833	17.7587	17.8322	18.0103	18.5219	19.1468	19.0348	19.1643	19.1631	17.8412	NaN	17.5675	NaN	NaN	18.1084	17.7954	18.2661	19.0908	19.1637	17.8412	17.5675	NaN	18.1084	17.7954	18.2661	19.0908	19.1637	17.8412	17.5675	NaN	0.176868	0.05196	0.361806	0.0791592	0.000822706	NaN	NaN	NaN	0.125065	0.0367413	0.255836
P11388	TOP2A	TOP2A	DNA topoisomerase 2-alpha	+		NaN	NaN	18.1102	18.2983	17.6858	18.2205	17.6778	17.2732	17.8804	18.0038	17.7202	18.076	16.6627	NaN	NaN	NaN	NaN	18.2043	17.9531	17.4755	17.9421	17.8981	16.6627	NaN	NaN	18.2043	17.9531	17.4755	17.9421	17.8981	16.6627	NaN	NaN	0.132991	0.378089	0.286073	0.0872797	0.251619	NaN	NaN	NaN	0.094039	0.267349	0.202284
P11926	ODC1	ODC1	Ornithine decarboxylase	+		NaN	NaN	14.5636	NaN	14.3493	NaN	12.7415	NaN	18.7483	18.3755	18.9871	19.0436	16.7435	NaN	16.3338	NaN	NaN	14.5636	14.3493	12.7415	18.5619	19.0154	16.7435	16.3338	NaN	14.5636	14.3493	12.7415	18.5619	19.0154	16.7435	16.3338	NaN	NaN	NaN	NaN	0.263606	0.0399215	NaN	NaN	NaN	NaN	NaN	NaN
P12111	COL6A3	COL6A3	Collagen alpha-3(VI) chain	+		NaN	19.165	NaN	17.603	17.8712	17.063	NaN	17.0559	17.8966	16.7041	NaN	17.6332	NaN	17.06	NaN	18.1582	19.165	17.603	17.4671	17.0559	17.3004	17.6332	17.06	18.1582	19.165	17.603	17.4671	17.0559	17.3004	17.6332	17.06	18.1582	NaN	NaN	0.571545	NaN	0.843249	NaN	NaN	NaN	NaN	NaN	0.404143	NaN
P12270	TPR	TPR	Nucleoprotein TPR	+		18.9973	NaN	18.8013	18.5839	18.8231	18.7028	18.6828	18.2089	18.6542	18.2242	18.5831	18.4649	18.185	17.3142	18.0916	18.215	18.9973	18.6926	18.7629	18.4458	18.4392	18.524	17.7496	18.1533	18.9973	18.6926	18.7629	18.4458	18.4392	18.524	17.7496	18.1533	NaN	0.153736	0.085107	0.335105	0.304071	0.0836153	0.615782	0.08725	NaN	0.108707	0.0601797	0.236955
P12429	ANXA3	ANXA3	Annexin A3	+		19.5406	NaN	17.6449	NaN	15.5961	NaN	17.1298	16.9729	21.4049	21.1984	21.5001	21.4279	21.3534	21.2587	19.8874	19.817	19.5406	17.6449	15.5961	17.0513	21.3016	21.464	21.306	19.8522	19.5406	17.6449	15.5961	17.0513	21.3016	21.464	21.306	19.8522	NaN	NaN	NaN	0.110975	0.146065	0.0510496	0.0669751	0.049825	NaN	NaN	NaN	0.0784712
P12755	SKI	SKI	Ski oncogene	+		NaN	NaN	NaN	NaN	NaN	NaN	NaN	NaN	17.515	17.6873	17.0133	17.0975	NaN	NaN	17.2886	NaN	NaN	NaN	NaN	NaN	17.6012	17.0554	NaN	17.2886	NaN	NaN	NaN	NaN	17.6012	17.0554	NaN	17.2886	NaN	NaN	NaN	NaN	0.12184	0.0595424	NaN	NaN	NaN	NaN	NaN	NaN
P12882	MYH1	MYH1	Myosin-1	+		NaN	19.1538	18.6054	19.6958	18.4393	18.8294	18.1844	17.6232	18.7979	19.5578	17.8154	NaN	18.9826	NaN	18.6358	19.6243	19.1538	19.1506	18.6344	17.9038	19.1779	17.8154	18.9826	19.1301	19.1538	19.1506	18.6344	17.9038	19.1779	17.8154	18.9826	19.1301	NaN	0.771049	0.275858	0.396867	0.537308	NaN	NaN	0.698967	NaN	0.545214	0.195061	0.280627
P13747	HLA-E	HLA-E	HLA class I histocompatibility antigen, alpha chain E	+		14.7885	NaN	14.3511	NaN	14.5748	NaN	14.79	NaN	17.7236	17.2218	16.9896	17.1074	18.5973	17.5853	17.4824	16.7923	14.7885	14.3511	14.5748	14.79	17.4727	17.0485	18.0913	17.1374	14.7885	14.3511	14.5748	14.79	17.4727	17.0485	18.0913	17.1374	NaN	NaN	NaN	NaN	0.354814	0.0833091	0.715625	0.487947	NaN	NaN	NaN	NaN
P13796	LCP1	LCP1	Plastin-2	+		18.5662	NaN	16.9588	NaN	16.7873	NaN	17.1927	NaN	20.0641	20.1234	19.9597	20.1646	20.3239	20.4838	19.6048	19.6785	18.5662	16.9588	16.7873	17.1927	20.0938	20.0622	20.4038	19.6417	18.5662	16.9588	16.7873	17.1927	20.0938	20.0622	20.4038	19.6417	NaN	NaN	NaN	NaN	0.0418785	0.144924	0.113048	0.0521029	NaN	NaN	NaN	NaN
P13807	GYS1	GYS1	Glycogen [starch] synthase, muscle	+		NaN	NaN	18.8577	18.5391	19.0014	19.1441	19.3718	19.153	18.5779	18.6425	18.6297	18.7886	17.2624	NaN	NaN	19.4426	NaN	18.6984	19.0728	19.2624	18.6102	18.7092	17.2624	19.4426	NaN	18.6984	19.0728	19.2624	18.6102	18.7092	17.2624	19.4426	NaN	0.225241	0.100946	0.154696	0.0456926	0.112372	NaN	NaN	NaN	0.159269	0.0713797	0.109386
P13929	ENO3	ENO3	Beta-enolase	+		NaN	NaN	16.5161	NaN	NaN	20.6235	NaN	20.6096	19.3388	22.6269	15.4023	22.3576	NaN	22.5853	17.9737	20.9845	NaN	16.5161	20.6235	20.6096	20.9829	18.88	22.5853	19.4791	NaN	16.5161	20.6235	20.6096	20.9829	18.88	22.5853	19.4791	NaN	NaN	NaN	NaN	2.32499	4.91814	NaN	2.12897	NaN	NaN	NaN	NaN
P14317	HCLS1	HCLS1	Hematopoietic lineage cell-specific protein	+		NaN	NaN	NaN	NaN	15.1363	NaN	NaN	NaN	18.7602	19.075	18.5564	18.6886	18.9531	19.3291	19.4951	19.5027	NaN	NaN	15.1363	NaN	18.9176	18.6225	19.1411	19.4989	NaN	NaN	15.1363	NaN	18.9176	18.6225	19.1411	19.4989	NaN	NaN	NaN	NaN	0.222661	0.0934986	0.265849	0.00535029	NaN	NaN	NaN	NaN
P14921	ETS1	ETS1	Protein C-ets-1	+		NaN	NaN	NaN	NaN	NaN	NaN	NaN	NaN	18.5432	18.6234	18.8901	19.1609	19.5873	19.5773	19.2115	19.2166	NaN	NaN	NaN	NaN	18.5833	19.0255	19.5823	19.2141	NaN	NaN	NaN	NaN	18.5833	19.0255	19.5823	19.2141	NaN	NaN	NaN	NaN	0.0567236	0.191514	0.00703347	0.0035781	NaN	NaN	NaN	NaN
P15090	FABP4	FABP4	Fatty acid-binding protein, adipocyte	+		22.6731	NaN	NaN	NaN	NaN	NaN	NaN	NaN	21.1531	22.4466	22.3704	23.0985	20.8418	22.2641	20.304	20.6168	22.6731	NaN	NaN	NaN	21.7998	22.7344	21.5529	20.4604	22.6731	NaN	NaN	NaN	21.7998	22.7344	21.5529	20.4604	NaN	NaN	NaN	NaN	0.914678	0.514854	1.00569	0.221172	NaN	NaN	NaN	NaN
P15144	ANPEP	ANPEP	Aminopeptidase N	+		20.1718	NaN	20.1952	NaN	NaN	NaN	20.0995	NaN	20.6301	20.4377	20.8521	20.5753	20.5695	20.6166	19.5575	19.9902	20.1718	20.1952	NaN	20.0995	20.5339	20.7137	20.593	19.7739	20.1718	20.1952	NaN	20.0995	20.5339	20.7137	20.593	19.7739	NaN	NaN	NaN	NaN	0.136001	0.195712	0.0332441	0.30596	NaN	NaN	NaN	NaN
P15153	RAC2	RAC2	Ras-related C3 botulinum toxin substrate 2	+		NaN	NaN	NaN	NaN	NaN	NaN	NaN	NaN	20.7126	21.0844	21.139	20.9447	20.458	20.7506	19.6904	20.4788	NaN	NaN	NaN	NaN	20.8985	21.0418	20.6043	20.0846	NaN	NaN	NaN	NaN	20.8985	21.0418	20.6043	20.0846	NaN	NaN	NaN	NaN	0.262901	0.13741	0.206894	0.557452	NaN	NaN	NaN	NaN
P15336	ATF2	ATF2	Cyclic AMP-dependent transcription factor ATF-2	+		16.0503	NaN	NaN	13.6727	13.2386	13.6644	NaN	NaN	16.2986	16.5857	16.2863	16.1898	16.4996	16.4	17.3283	16.7824	16.0503	13.6727	13.4515	NaN	16.4422	16.238	16.4498	17.0554	16.0503	13.6727	13.4515	NaN	16.4422	16.238	16.4498	17.0554	NaN	NaN	0.301086	NaN	0.203024	0.0682037	0.0704318	0.386029	NaN	NaN	0.2129	NaN
P15408	FOSL2	FOSL2	Fos-related antigen 2	+		NaN	NaN	NaN	NaN	NaN	NaN	NaN	NaN	17.7522	16.6471	17.2342	16.2992	17.9889	17.4075	18.2696	17.4795	NaN	NaN	NaN	NaN	17.1996	16.7667	17.6982	17.8746	NaN	NaN	NaN	NaN	17.1996	16.7667	17.6982	17.8746	NaN	NaN	NaN	NaN	0.781407	0.661101	0.411063	0.558681	NaN	NaN	NaN	NaN
P15735	PHKG2	PHKG2	Phosphorylase b kinase gamma catalytic chain, liver/testis isoform	+		16.0348	NaN	18.2232	18.0804	18.455	18.4874	17.9942	18.0855	17.7209	17.5919	17.7191	17.6189	NaN	NaN	NaN	NaN	16.0348	18.1518	18.4712	18.0398	17.6564	17.669	NaN	NaN	16.0348	18.1518	18.4712	18.0398	17.6564	17.669	NaN	NaN	NaN	0.100978	0.0229778	0.0645555	0.0912692	0.0707919	NaN	NaN	NaN	0.0714025	0.0162477	0.0456476
P16035	TIMP2	TIMP2	Metalloproteinase inhibitor 2	+		NaN	NaN	NaN	NaN	NaN	NaN	NaN	NaN	18.2003	18.2782	18.0171	17.4641	18.4286	18.3575	17.3487	16.8201	NaN	NaN	NaN	NaN	18.2393	17.7406	18.393	17.0844	NaN	NaN	NaN	NaN	18.2393	17.7406	18.393	17.0844	NaN	NaN	NaN	NaN	0.0550809	0.390993	0.0502296	0.373777	NaN	NaN	NaN	NaN
P16144	ITGB4	ITGB4	Integrin beta-4	+		NaN	NaN	NaN	NaN	19.0619	19.0592	17.4377	NaN	17.839	18.3146	18.3263	18.1271	18.1883	18.4595	18.5435	18.4887	NaN	NaN	19.0605	17.4377	18.0768	18.2267	18.3239	18.5161	NaN	NaN	19.0605	17.4377	18.0768	18.2267	18.3239	18.5161	NaN	NaN	0.00185446	NaN	0.336285	0.140859	0.191767	0.0388007	NaN	NaN	0.0013113	NaN
P16260	SLC25A16	SLC25A16	Graves disease carrier protein	+		NaN	NaN	17.7092	16.9368	NaN	NaN	17.3622	NaN	18.5277	18.3597	18.7531	19.0965	NaN	NaN	NaN	NaN	NaN	17.323	NaN	17.3622	18.4437	18.9248	NaN	NaN	NaN	17.323	NaN	17.3622	18.4437	18.9248	NaN	NaN	NaN	0.546172	NaN	NaN	0.118764	0.242808	NaN	NaN	NaN	0.386202	NaN	NaN
P16278	GLB1	GLB1	Beta-galactosidase	+		NaN	NaN	18.4735	18.1827	18.3447	18.4597	18.3585	18.2739	18.178	17.8888	18.4317	18.4256	18.0236	17.2154	16.8419	NaN	NaN	18.3281	18.4022	18.3162	18.0334	18.4287	17.6195	16.8419	NaN	18.3281	18.4022	18.3162	18.0334	18.4287	17.6195	16.8419	NaN	0.205584	0.0813225	0.0598283	0.20447	0.00429965	0.5715	NaN	NaN	0.14537	0.0575037	0.042305
P16333	NCK1	NCK1	Cytoplasmic protein NCK1	+		NaN	NaN	18.35	18.2597	18.673	18.6096	18.2264	18.2593	18.4981	18.1323	18.7317	18.4907	18.3383	18.0392	16.8395	NaN	NaN	18.3048	18.6413	18.2428	18.3152	18.6112	18.1888	16.8395	NaN	18.3048	18.6413	18.2428	18.3152	18.6112	18.1888	16.8395	NaN	0.0638798	0.0447836	0.0232179	0.258609	0.170403	0.211495	NaN	NaN	0.0451698	0.0316668	0.0164175
P16383	GCFC2	GCFC2	GC-rich sequence DNA-binding factor 2	+		NaN	NaN	15.382	NaN	14.1733	NaN	14.651	NaN	16.3274	15.5987	15.9632	15.1054	15.8984	NaN	15.1512	NaN	NaN	15.382	14.1733	14.651	15.9631	15.5343	15.8984	15.1512	NaN	15.382	14.1733	14.651	15.9631	15.5343	15.8984	15.1512	NaN	NaN	NaN	NaN	0.51532	0.606536	NaN	NaN	NaN	NaN	NaN	NaN
P16455	MGMT	MGMT	Methylated-DNA--protein-cysteine methyltransferase	+		NaN	NaN	NaN	NaN	NaN	NaN	NaN	NaN	17.445	17.0998	16.6981	16.2489	17.6581	17.6864	18.0264	17.9219	NaN	NaN	NaN	NaN	17.2724	16.4735	17.6723	17.9742	NaN	NaN	NaN	NaN	17.2724	16.4735	17.6723	17.9742	NaN	NaN	NaN	NaN	0.244084	0.317662	0.0200255	0.0739033	NaN	NaN	NaN	NaN
P17152	TMEM11	TMEM11	Transmembrane protein 11, mitochondrial	+		NaN	19.5638	17.4007	17.6539	18.2658	18.3514	17.0349	17.1194	16.94	16.7533	17.1756	17.1864	15.014	NaN	NaN	NaN	19.5638	17.5273	18.3086	17.0772	16.8466	17.181	15.014	NaN	19.5638	17.5273	18.3086	17.0772	16.8466	17.181	15.014	NaN	NaN	0.179022	0.0605229	0.0597919	0.131982	0.00763633	NaN	NaN	NaN	0.126588	0.0427961	0.0422792
P17405	SMPD1	SMPD1	Sphingomyelin phosphodiesterase	+		17.1897	NaN	16.1156	NaN	16.7467	15.957	NaN	NaN	17.1767	17.7218	17.0745	17.4911	17.1937	16.6597	16.2041	17.5678	17.1897	16.1156	16.3519	NaN	17.4492	17.2828	16.9267	16.886	17.1897	16.1156	16.3519	NaN	17.4492	17.2828	16.9267	16.886	NaN	NaN	0.558382	NaN	0.385423	0.2946	0.377543	0.964238	NaN	NaN	0.394836	NaN
P17480	UBTF	UBTF	Nucleolar transcription factor 1	+		NaN	17.8771	17.7633	16.9457	17.2452	18.7491	17.75	19.0558	17.2671	17.4873	15.5784	17.2686	17.7543	NaN	NaN	NaN	17.8771	17.3545	17.9971	18.4029	17.3772	16.4235	17.7543	NaN	17.8771	17.3545	17.9971	18.4029	17.3772	16.4235	17.7543	NaN	NaN	0.57816	1.06344	0.923364	0.155719	1.19516	NaN	NaN	NaN	0.408821	0.751966	0.652917
P17535	JUND	JUND	Transcription factor jun-D	+		18.4323	NaN	17.6811	16.5355	NaN	17.1712	18.1299	NaN	17.6035	17.2148	16.5096	17.0143	17.2407	17.2577	17.8038	17.8043	18.4323	17.1083	17.1712	18.1299	17.4092	16.7619	17.2492	17.8041	18.4323	17.1083	17.1712	18.1299	17.4092	16.7619	17.2492	17.8041	NaN	0.810076	NaN	NaN	0.274905	0.3569	0.0120169	0.000392471	NaN	0.57281	NaN	NaN
P17655	CAPN2	CAPN2	Calpain-2 catalytic subunit	+		22.0489	NaN	19.4021	17.5221	18.919	18.3507	18.3012	18.085	22.0099	21.9818	22.2174	22.3616	20.878	20.997	20.3392	20.4493	22.0489	18.4621	18.6349	18.1931	21.9959	22.2895	20.9375	20.3943	22.0489	18.4621	18.6349	18.1931	21.9959	22.2895	20.9375	20.3943	NaN	1.32936	0.401834	0.152835	0.0198569	0.101986	0.0841764	0.0778671	NaN	0.940001	0.28414	0.10807
P17706	PTPN2	PTPN2	Tyrosine-protein phosphatase non-receptor type 2	+		NaN	NaN	15.757	14.6795	17.105	16.5618	16.6662	15.9807	17.9508	17.8253	18.0689	17.9104	NaN	NaN	NaN	NaN	NaN	15.2182	16.8334	16.3234	17.888	17.9896	NaN	NaN	NaN	15.2182	16.8334	16.3234	17.888	17.9896	NaN	NaN	NaN	0.761969	0.384111	0.484773	0.0887363	0.112134	NaN	NaN	NaN	0.538794	0.271607	0.342786
P17936	IGFBP3	IGFBP3	Insulin-like growth factor-binding protein 3	+		NaN	18.9079	NaN	16.6328	NaN	NaN	15.7258	17.6852	15.743	18.2498	16.3737	NaN	16.4982	NaN	17.1689	18.5467	18.9079	16.6328	NaN	16.7055	16.9964	16.3737	16.4982	17.8578	18.9079	16.6328	NaN	16.7055	16.9964	16.3737	16.4982	17.8578	NaN	NaN	NaN	1.3855	1.77254	NaN	NaN	0.974234	NaN	NaN	NaN	0.979698
P18031	PTPN1	PTPN1	Tyrosine-protein phosphatase non-receptor type 1	+		18.5731	NaN	18.9808	19.1676	19.4982	19.1987	19.388	19.5259	19.7916	19.8828	19.96	20.1752	18.7045	18.4766	NaN	NaN	18.5731	19.0742	19.3485	19.4569	19.8372	20.0676	18.5906	NaN	18.5731	19.0742	19.3485	19.4569	19.8372	20.0676	18.5906	NaN	NaN	0.132104	0.211794	0.0974772	0.0645177	0.152193	0.161099	NaN	NaN	0.0934114	0.149761	0.0689268
P18074	ERCC2	ERCC2	General transcription and DNA repair factor IIH helicase subunit XPD	+		NaN	NaN	18.1937	18.5881	17.6504	18.3747	18.0255	18.2273	18.0632	18.8531	18.6365	18.5893	NaN	16.8153	NaN	NaN	NaN	18.3909	18.0126	18.1264	18.4582	18.6129	16.8153	NaN	NaN	18.3909	18.0126	18.1264	18.4582	18.6129	16.8153	NaN	NaN	0.278825	0.51214	0.142671	0.558526	0.0334086	NaN	NaN	NaN	0.197159	0.362138	0.100883
P18583	SON	SON	Protein SON	+		18.709	NaN	18.2402	18.641	18.0697	18.5309	18.5503	18.6003	18.7371	18.9603	18.999	18.9492	18.7162	18.435	17.3141	NaN	18.709	18.4406	18.3003	18.5753	18.8487	18.9741	18.5756	17.3141	18.709	18.4406	18.3003	18.5753	18.8487	18.9741	18.5756	17.3141	NaN	0.283359	0.326137	0.0352982	0.157884	0.0352132	0.198841	NaN	NaN	0.200365	0.230614	0.0249596
P18850	ATF6	ATF6	Cyclic AMP-dependent transcription factor ATF-6 alpha	+		NaN	NaN	NaN	15.7996	NaN	NaN	NaN	NaN	17.1396	16.7556	17.5944	16.9355	17.1442	NaN	16.1963	NaN	NaN	15.7996	NaN	NaN	16.9476	17.265	17.1442	16.1963	NaN	15.7996	NaN	NaN	16.9476	17.265	17.1442	16.1963	NaN	NaN	NaN	NaN	0.271586	0.465942	NaN	NaN	NaN	NaN	NaN	NaN
P19021	PAM	PAM	Peptidyl-glycine alpha-amidating monooxygenase	+		NaN	NaN	NaN	NaN	NaN	NaN	NaN	NaN	18.7672	18.6621	18.8906	19.0531	19.031	18.6907	17.9687	17.922	NaN	NaN	NaN	NaN	18.7147	18.9718	18.8609	17.9453	NaN	NaN	NaN	NaN	18.7147	18.9718	18.8609	17.9453	NaN	NaN	NaN	NaN	0.074289	0.114877	0.240646	0.0330202	NaN	NaN	NaN	NaN
P19022	CDH2	CDH2	Cadherin-2	+		NaN	17.099	NaN	NaN	NaN	NaN	NaN	18.2093	20.3844	20.846	20.3579	20.5554	20.6427	21.5181	20.9339	22.0247	17.099	NaN	NaN	18.2093	20.6152	20.4566	21.0804	21.4793	17.099	NaN	NaN	18.2093	20.6152	20.4566	21.0804	21.4793	NaN	NaN	NaN	NaN	0.326424	0.139679	0.618968	0.771297	NaN	NaN	NaN	NaN
P19174	PLCG1	PLCG1	1-phosphatidylinositol 4,5-bisphosphate phosphodiesterase gamma-1	+		18.333	NaN	18.6739	18.7765	18.7189	18.7623	18.5055	18.7441	19.8554	19.9441	20.2199	20.1744	18.0337	18.2999	17.536	NaN	18.333	18.7252	18.7406	18.6248	19.8998	20.1972	18.1668	17.536	18.333	18.7252	18.7406	18.6248	19.8998	20.1972	18.1668	17.536	NaN	0.0725425	0.0307153	0.16872	0.0627213	0.0321827	0.188239	NaN	NaN	0.0512953	0.021719	0.119303
P19447	ERCC3	ERCC3	General transcription and DNA repair factor IIH helicase subunit XPB	+		NaN	NaN	17.7963	17.1431	16.7841	16.681	17.3294	17.0763	17.93	17.5793	18.3982	18.1118	NaN	18.1707	NaN	NaN	NaN	17.4697	16.7326	17.2028	17.7546	18.255	18.1707	NaN	NaN	17.4697	16.7326	17.2028	17.7546	18.255	18.1707	NaN	NaN	0.461898	0.0729498	0.178949	0.247961	0.202498	NaN	NaN	NaN	0.326612	0.0515833	0.126536
P19474	TRIM21	TRIM21	E3 ubiquitin-protein ligase TRIM21	+		NaN	NaN	NaN	NaN	NaN	NaN	NaN	NaN	17.1428	17.6319	17.8534	17.4488	NaN	NaN	NaN	NaN	NaN	NaN	NaN	NaN	17.3874	17.6511	NaN	NaN	NaN	NaN	NaN	NaN	17.3874	17.6511	NaN	NaN	NaN	NaN	NaN	NaN	0.345864	0.286121	NaN	NaN	NaN	NaN	NaN	NaN
P19532	TFE3	TFE3	Transcription factor E3	+		17.1017	NaN	15.4008	NaN	16.1319	16.0775	15.6905	NaN	17.4159	16.9362	16.8212	17.0699	17.3234	17.6183	17.7777	18.9519	17.1017	15.4008	16.1047	15.6905	17.1761	16.9456	17.4708	18.3648	17.1017	15.4008	16.1047	15.6905	17.1761	16.9456	17.4708	18.3648	NaN	NaN	0.038477	NaN	0.339237	0.175873	0.208588	0.830325	NaN	NaN	0.0272074	NaN
P19838	NFKB1	NFKB1	Nuclear factor NF-kappa-B p105 subunit	+		NaN	22.8773	21.0368	21.2637	21.2858	21.361	21.0428	21.3614	21.6433	21.132	21.4819	21.9501	21.2621	20.524	18.9685	19.5077	22.8773	21.1503	21.3234	21.2021	21.3877	21.716	20.8931	19.2381	22.8773	21.1503	21.3234	21.2021	21.3877	21.716	20.8931	19.2381	NaN	0.160482	0.0531711	0.225283	0.361507	0.331104	0.521876	0.38125	NaN	0.113478	0.0375977	0.159299
P19883	FST	FST	Follistatin	+		NaN	NaN	NaN	NaN	NaN	NaN	NaN	NaN	17.9624	17.1956	17.4612	16.319	17.7886	16.9488	18.109	18.1435	NaN	NaN	NaN	NaN	17.579	16.8901	17.3687	18.1262	NaN	NaN	NaN	NaN	17.579	16.8901	17.3687	18.1262	NaN	NaN	NaN	NaN	0.54218	0.807664	0.593861	0.0244209	NaN	NaN	NaN	NaN
P20020	ATP2B1	ATP2B1	Plasma membrane calcium-transporting ATPase 1	+		16.21	NaN	18.5425	18.1131	18.6481	18.7518	18.7957	18.2644	19.1153	19.1432	19.3487	19.2384	17.1148	16.2597	15.4799	14.3127	16.21	18.3278	18.6999	18.5301	19.1292	19.2935	16.6873	14.8963	16.21	18.3278	18.6999	18.5301	19.1292	19.2935	16.6873	14.8963	NaN	0.303634	0.0733072	0.375694	0.0196883	0.078002	0.60462	0.825331	NaN	0.214702	0.051836	0.265656
P20336	RAB3A	RAB3A	Ras-related protein Rab-3A	+		NaN	NaN	18.9408	19.4846	18.4346	18.9418	19.1082	18.7904	17.4237	18.6504	17.6018	18.4029	NaN	NaN	NaN	NaN	NaN	19.2127	18.6882	18.9493	18.037	18.0023	NaN	NaN	NaN	19.2127	18.6882	18.9493	18.037	18.0023	NaN	NaN	NaN	0.384568	0.358705	0.224716	0.867432	0.566463	NaN	NaN	NaN	0.271931	0.253643	0.158898
P20339	RAB5A	RAB5A	Ras-related protein Rab-5A	+		17.2043	NaN	19.3367	18.9279	19.2318	18.9729	19.2948	19.1327	19.2113	18.3491	19.6267	19.2739	18.9888	17.6857	NaN	NaN	17.2043	19.1323	19.1024	19.2137	18.7802	19.4503	18.3373	NaN	17.2043	19.1323	19.1024	19.2137	18.7802	19.4503	18.3373	NaN	NaN	0.289057	0.183058	0.11463	0.609605	0.249496	0.92142	NaN	NaN	0.204394	0.129441	0.0810556
P20585	MSH3	MSH3	DNA mismatch repair protein Msh3	+		NaN	NaN	NaN	NaN	NaN	NaN	NaN	NaN	17.2604	16.776	17.2634	16.7234	15.5385	NaN	NaN	NaN	NaN	NaN	NaN	NaN	17.0182	16.9934	15.5385	NaN	NaN	NaN	NaN	NaN	17.0182	16.9934	15.5385	NaN	NaN	NaN	NaN	NaN	0.342564	0.381834	NaN	NaN	NaN	NaN	NaN	NaN
P20936	RASA1	RASA1	Ras GTPase-activating protein 1	+		NaN	NaN	18.0945	18.586	17.6929	17.7205	17.9169	19.1126	18.2237	18.6802	18.676	18.6894	NaN	18.4207	NaN	NaN	NaN	18.3402	17.7067	18.5148	18.452	18.6827	18.4207	NaN	NaN	18.3402	17.7067	18.5148	18.452	18.6827	18.4207	NaN	NaN	0.347549	0.0194887	0.845474	0.322764	0.00949889	NaN	NaN	NaN	0.245754	0.0137806	0.59784
P21266	GSTM3	GSTM3	Glutathione S-transferase Mu 3	+		19.4971	NaN	18.0218	18.6193	18.2427	18.7496	17.961	18.1913	19.7614	20.0514	19.5594	19.8694	20.213	20.5886	19.59	20.1118	19.4971	18.3206	18.4962	18.0762	19.9064	19.7144	20.4008	19.8509	19.4971	18.3206	18.4962	18.0762	19.9064	19.7144	20.4008	19.8509	NaN	0.422531	0.358375	0.162823	0.205116	0.21918	0.265594	0.368954	NaN	0.298775	0.253409	0.115133
P21359	NF1	NF1	Neurofibromin	+		NaN	NaN	18.4411	18.122	18.4076	18.3328	18.5641	18.4451	17.8495	17.6472	18.12	18.2014	17.3846	NaN	NaN	16.2438	NaN	18.2815	18.3702	18.5046	17.7483	18.1607	17.3846	16.2438	NaN	18.2815	18.3702	18.5046	17.7483	18.1607	17.3846	16.2438	NaN	0.225621	0.0528811	0.0841049	0.143036	0.0575274	NaN	NaN	NaN	0.159538	0.0373926	0.0594711
P21589	NT5E	NT5E	5'-nucleotidase	+		NaN	17.3187	17.1535	16.4108	NaN	NaN	16.8794	NaN	18.79	19.2324	18.099	18.7749	18.5055	18.7425	18.5309	18.8723	17.3187	16.7822	NaN	16.8794	19.0112	18.4369	18.624	18.7016	17.3187	16.7822	NaN	16.8794	19.0112	18.4369	18.624	18.7016	NaN	0.525104	NaN	NaN	0.31277	0.477979	0.167575	0.24139	NaN	0.371305	NaN	NaN
P21953	BCKDHB	BCKDHB	2-oxoisovalerate dehydrogenase subunit beta, mitochondrial	+		NaN	NaN	16.6855	16.8084	18.0649	17.6659	17.1364	17.338	17.1997	17.1496	16.4375	16.4098	NaN	NaN	NaN	NaN	NaN	16.747	17.8654	17.2372	17.1746	16.4237	NaN	NaN	NaN	16.747	17.8654	17.2372	17.1746	16.4237	NaN	NaN	NaN	0.0869088	0.282121	0.142562	0.0353899	0.0195656	NaN	NaN	NaN	0.0614538	0.19949	0.100806
P21980	TGM2	TGM2	Protein-glutamine gamma-glutamyltransferase 2	+		NaN	NaN	NaN	NaN	NaN	NaN	NaN	NaN	22.3239	22.4665	22.5394	22.3808	20.4113	20.302	18.9076	18.9232	NaN	NaN	NaN	NaN	22.3952	22.4601	20.3567	18.9154	NaN	NaN	NaN	NaN	22.3952	22.4601	20.3567	18.9154	NaN	NaN	NaN	NaN	0.100844	0.112189	0.0772859	0.0110378	NaN	NaN	NaN	NaN
P22413	ENPP1	ENPP1	Ectonucleotide pyrophosphatase/phosphodiesterase family member 1	+		16.632	NaN	NaN	NaN	NaN	NaN	NaN	NaN	16.9982	16.5253	15.6481	NaN	16.9496	NaN	16.9764	NaN	16.632	NaN	NaN	NaN	16.7617	15.6481	16.9496	16.9764	16.632	NaN	NaN	NaN	16.7617	15.6481	16.9496	16.9764	NaN	NaN	NaN	NaN	0.334402	NaN	NaN	NaN	NaN	NaN	NaN	NaN
P22670	RFX1	RFX1	MHC class II regulatory factor RFX1	+		17.9009	NaN	17.8336	17.7616	17.8445	18.0094	17.9232	18.1457	17.8861	17.6777	17.6724	17.7042	17.4734	17.5752	17.2642	16.4082	17.9009	17.7976	17.9269	18.0344	17.7819	17.6883	17.5243	16.8362	17.9009	17.7976	17.9269	18.0344	17.7819	17.6883	17.5243	16.8362	NaN	0.0509579	0.116615	0.157301	0.147325	0.0225044	0.0719909	0.605262	NaN	0.0360327	0.0824594	0.111229
P22694	PRKACB	PRKACB	cAMP-dependent protein kinase catalytic subunit beta	+		NaN	NaN	17.2993	NaN	17.3375	19.3472	18.2144	NaN	17.385	18.3607	18.0151	17.5116	NaN	NaN	NaN	NaN	NaN	17.2993	18.3423	18.2144	17.8729	17.7633	NaN	NaN	NaN	17.2993	18.3423	18.2144	17.8729	17.7633	NaN	NaN	NaN	NaN	1.42108	NaN	0.689953	0.356003	NaN	NaN	NaN	NaN	1.00486	NaN
P23229	ITGA6	ITGA6	Integrin alpha-6	+		21.5038	NaN	13.9232	18.6752	NaN	NaN	NaN	NaN	20.6902	20.7305	20.8938	21.021	21.3556	21.3054	20.7301	20.5581	21.5038	16.2992	NaN	NaN	20.7103	20.9574	21.3305	20.6441	21.5038	16.2992	NaN	NaN	20.7103	20.9574	21.3305	20.6441	NaN	3.36021	NaN	NaN	0.0285021	0.0899137	0.0355018	0.121596	NaN	2.37602	NaN	NaN
P23458	JAK1	JAK1	Tyrosine-protein kinase JAK1	+		NaN	NaN	NaN	NaN	NaN	NaN	NaN	NaN	15.8625	14.8095	16.3985	15.7942	NaN	NaN	NaN	NaN	NaN	NaN	NaN	NaN	15.336	16.0964	NaN	NaN	NaN	NaN	NaN	NaN	15.336	16.0964	NaN	NaN	NaN	NaN	NaN	NaN	0.744555	0.427275	NaN	NaN	NaN	NaN	NaN	NaN
P23467	PTPRB	PTPRB	Receptor-type tyrosine-protein phosphatase beta	+		17.4193	NaN	17.7834	NaN	18.1149	18.6248	17.5413	NaN	15.6434	16.4923	NaN	16.0173	NaN	NaN	NaN	14.7952	17.4193	17.7834	18.3699	17.5413	16.0679	16.0173	NaN	14.7952	17.4193	17.7834	18.3699	17.5413	16.0679	16.0173	NaN	14.7952	NaN	NaN	0.36055	NaN	0.600253	NaN	NaN	NaN	NaN	NaN	0.254948	NaN
P23497	SP100	SP100	Nuclear autoantigen Sp-100	+		NaN	NaN	NaN	NaN	NaN	NaN	NaN	NaN	19.068	18.7827	18.4998	18.584	18.9587	18.3171	19.0443	18.9256	NaN	NaN	NaN	NaN	18.9254	18.5419	18.6379	18.985	NaN	NaN	NaN	NaN	18.9254	18.5419	18.6379	18.985	NaN	NaN	NaN	NaN	0.201749	0.0595869	0.453647	0.0839808	NaN	NaN	NaN	NaN
P23634	ATP2B4	ATP2B4	Plasma membrane calcium-transporting ATPase 4	+		NaN	NaN	NaN	NaN	16.0555	NaN	NaN	19.6416	17.4856	18.3065	18.1552	18.2819	16.0108	NaN	NaN	18.4402	NaN	NaN	16.0555	19.6416	17.896	18.2186	16.0108	18.4402	NaN	NaN	16.0555	19.6416	17.896	18.2186	16.0108	18.4402	NaN	NaN	NaN	NaN	0.580512	0.0896238	NaN	NaN	NaN	NaN	NaN	NaN
P23743	DGKA	DGKA	Diacylglycerol kinase alpha	+		16.2312	NaN	18.1092	18.4603	18.6176	19.0304	18.3659	18.8397	18.164	18.9814	18.6935	19.2892	18.8773	17.4641	16.7382	NaN	16.2312	18.2848	18.824	18.6028	18.5727	18.9913	18.1707	16.7382	16.2312	18.2848	18.824	18.6028	18.5727	18.9913	18.1707	16.7382	NaN	0.248294	0.291863	0.335042	0.578025	0.421222	0.999226	NaN	NaN	0.17557	0.206378	0.236911
P24386	CHM	CHM	Rab proteins geranylgeranyltransferase component A 1	+		NaN	NaN	17.8513	17.8214	17.4426	17.6212	17.7556	17.9147	17.7922	18.156	17.8323	18.4141	NaN	NaN	NaN	NaN	NaN	17.8363	17.5319	17.8351	17.9741	18.1232	NaN	NaN	NaN	17.8363	17.5319	17.8351	17.9741	18.1232	NaN	NaN	NaN	0.0211449	0.12633	0.112473	0.257258	0.411372	NaN	NaN	NaN	0.0149517	0.0893288	0.0795307
P24468	NR2F2	NR2F2	COUP transcription factor 2	+		NaN	NaN	16.8099	17.6556	17.259	17.9386	16.7704	17.1378	17.1776	17.1166	17.2734	17.9074	NaN	17.2346	NaN	NaN	NaN	17.2327	17.5988	16.9541	17.1471	17.5904	17.2346	NaN	NaN	17.2327	17.5988	16.9541	17.1471	17.5904	17.2346	NaN	NaN	0.598037	0.48054	0.259809	0.0431017	0.448251	NaN	NaN	NaN	0.422876	0.339793	0.183713
P25098	GRK2	GRK2	Beta-adrenergic receptor kinase 1	+		18.6254	NaN	18.4279	18.289	18.5418	18.5144	18.2372	18.2455	17.7657	17.6002	17.802	17.6623	NaN	17.9317	NaN	17.4589	18.6254	18.3584	18.5281	18.2413	17.683	17.7322	17.9317	17.4589	18.6254	18.3584	18.5281	18.2413	17.683	17.7322	17.9317	17.4589	NaN	0.0981961	0.0193282	0.00584796	0.117046	0.0987733	NaN	NaN	NaN	0.0694351	0.0136671	0.00413513
P26006	ITGA3	ITGA3	Integrin alpha-3	+		21.9808	NaN	18.3379	NaN	NaN	NaN	NaN	NaN	22.0322	22.1076	22.5883	22.2164	22.7093	22.3959	22.1638	21.9722	21.9808	18.3379	NaN	NaN	22.0699	22.4024	22.5526	22.068	21.9808	18.3379	NaN	NaN	22.0699	22.4024	22.5526	22.068	NaN	NaN	NaN	NaN	0.0533384	0.262936	0.221586	0.135453	NaN	NaN	NaN	NaN
P26374	CHML	CHML	Rab proteins geranylgeranyltransferase component A 2	+		NaN	NaN	16.8078	NaN	17.1092	NaN	16.3797	17.2829	18.315	18.7642	18.4201	18.9371	NaN	20.156	NaN	NaN	NaN	16.8078	17.1092	16.8313	18.5396	18.6786	20.156	NaN	NaN	16.8078	17.1092	16.8313	18.5396	18.6786	20.156	NaN	NaN	NaN	NaN	0.638663	0.317574	0.365539	NaN	NaN	NaN	NaN	NaN	0.451603
P27448	MARK3	MARK3	MAP/microtubule affinity-regulating kinase 3	+		NaN	NaN	15.6766	17.2908	15.6542	16.0796	15.511	16.0749	17.0564	18.0248	16.9023	17.2554	15.4767	16.1205	13.7979	14.0244	NaN	16.4837	15.8669	15.7929	17.5406	17.0788	15.7986	13.9111	NaN	16.4837	15.8669	15.7929	17.5406	17.0788	15.7986	13.9111	NaN	1.14139	0.300755	0.398768	0.684729	0.249678	0.455228	0.160221	NaN	0.807085	0.212666	0.281971
P27487	DPP4	DPP4	Dipeptidyl peptidase 4	+		NaN	NaN	16.5933	16.2947	16.7493	16.4003	16.1505	NaN	17.8618	17.7393	18.1197	18.2085	15.4407	NaN	NaN	NaN	NaN	16.444	16.5748	16.1505	17.8005	18.1641	15.4407	NaN	NaN	16.444	16.5748	16.1505	17.8005	18.1641	15.4407	NaN	NaN	0.211074	0.246738	NaN	0.0865946	0.062817	NaN	NaN	NaN	0.149252	0.17447	NaN
P27815	PDE4A	PDE4A	cAMP-specific 3',5'-cyclic phosphodiesterase 4A	+		NaN	NaN	15.2359	NaN	NaN	NaN	NaN	NaN	17.0967	17.0278	NaN	17.0284	NaN	16.8947	NaN	NaN	NaN	15.2359	NaN	NaN	17.0622	17.0284	16.8947	NaN	NaN	15.2359	NaN	NaN	17.0622	17.0284	16.8947	NaN	NaN	NaN	NaN	NaN	0.0487285	NaN	NaN	NaN	NaN	NaN	NaN	NaN
P28062	PSMB8	PSMB8	Proteasome subunit beta type-8	+		NaN	NaN	NaN	NaN	NaN	NaN	NaN	NaN	18.7427	18.8626	18.8523	18.9856	18.6553	19.4396	17.7149	18.7193	NaN	NaN	NaN	NaN	18.8026	18.9189	19.0475	18.2171	NaN	NaN	NaN	NaN	18.8026	18.9189	19.0475	18.2171	NaN	NaN	NaN	NaN	0.0847887	0.0942269	0.554622	0.710199	NaN	NaN	NaN	NaN
P28065	PSMB9	PSMB9	Proteasome subunit beta type-9	+		15.5028	NaN	NaN	15.3849	NaN	15.0327	NaN	15.0713	16.5463	17.496	16.8173	17.3806	17.5176	17.5559	15.8769	NaN	15.5028	15.3849	15.0327	15.0713	17.0211	17.099	17.5368	15.8769	15.5028	15.3849	15.0327	15.0713	17.0211	17.099	17.5368	15.8769	NaN	NaN	NaN	NaN	0.671608	0.398309	0.027125	NaN	NaN	NaN	NaN	NaN
P28288	ABCD3	ABCD3	ATP-binding cassette sub-family D member 3	+		18.1139	NaN	20.1578	20.1378	19.8164	19.8314	20.2321	20.0338	19.2664	19.1463	19.3529	19.4934	18.0821	18.9012	15.8489	NaN	18.1139	20.1478	19.8239	20.1329	19.2064	19.4231	18.4916	15.8489	18.1139	20.1478	19.8239	20.1329	19.2064	19.4231	18.4916	15.8489	NaN	0.0141843	0.0105913	0.140261	0.0849249	0.0993209	0.579185	NaN	NaN	0.0100298	0.0074892	0.0991793
P28290	ITPRID2	ITPRID2	Protein ITPRID2	+		16.6375	NaN	17.4684	16.9479	17.2673	17.1443	17.6787	17.1174	17.503	16.8636	17.4767	16.6361	17.3352	16.5338	16.8537	16.8268	16.6375	17.2081	17.2058	17.3981	17.1833	17.0564	16.9345	16.8403	16.6375	17.2081	17.2058	17.3981	17.1833	17.0564	16.9345	16.8403	NaN	0.368006	0.0869682	0.396919	0.45211	0.594384	0.566679	0.0190194	NaN	0.26022	0.0614958	0.280664
P28347	TEAD1	TEAD1	Transcriptional enhancer factor TEF-1	+		NaN	17.5856	18.8836	19.3726	18.8779	19.1715	18.8011	19.148	18.5545	18.5492	18.4445	18.3373	NaN	17.2318	NaN	NaN	17.5856	19.1281	19.0247	18.9745	18.5519	18.3909	17.2318	NaN	17.5856	19.1281	19.0247	18.9745	18.5519	18.3909	17.2318	NaN	NaN	0.345742	0.207634	0.245303	0.00372241	0.0758212	NaN	NaN	NaN	0.244476	0.146819	0.173455
P28370	SMARCA1	SMARCA1	Probable global transcription activator SNF2L1	+		NaN	NaN	17.7301	17.9647	17.877	17.3095	17.5767	17.1352	18.993	18.9577	19.3727	19.25	17.1264	NaN	18.3647	NaN	NaN	17.8474	17.5932	17.3559	18.9754	19.3113	17.1264	18.3647	NaN	17.8474	17.5932	17.3559	18.9754	19.3113	17.1264	18.3647	NaN	0.165943	0.40127	0.31215	0.0249739	0.0867861	NaN	NaN	NaN	0.117339	0.283741	0.220723
P28702	RXRB	RXRB	Retinoic acid receptor RXR-beta	+		NaN	NaN	17.8659	17.8867	17.8549	17.8843	17.7792	17.3717	17.9969	18.2016	17.5905	18.0161	18.1573	18.0709	17.6376	NaN	NaN	17.8763	17.8696	17.5755	18.0992	17.8033	18.1141	17.6376	NaN	17.8763	17.8696	17.5755	18.0992	17.8033	18.1141	17.6376	NaN	0.0147399	0.0207902	0.288156	0.144763	0.300899	0.0610651	NaN	NaN	0.0104227	0.0147009	0.203757
P28799	GRN	GRN	Progranulin	+		16.802	NaN	16.2019	NaN	16.552	15.4639	16.5294	NaN	20.6139	19.7202	19.3647	18.9465	20.3608	20.0792	21.1818	20.6619	16.802	16.2019	16.0079	16.5294	20.167	19.1556	20.22	20.9218	16.802	16.2019	16.0079	16.5294	20.167	19.1556	20.22	20.9218	NaN	NaN	0.769407	NaN	0.631983	0.295662	0.199144	0.367624	NaN	NaN	0.544053	NaN
P29083	GTF2E1	GTF2E1	General transcription factor IIE subunit 1	+		17.3591	NaN	17.5881	18.4655	18.0173	17.8596	18.0408	17.9863	18.2471	18.4121	17.9064	17.5854	17.7741	18.384	17.9084	18.4478	17.3591	18.0268	17.9385	18.0135	18.3296	17.7459	18.0791	18.1781	17.3591	18.0268	17.9385	18.0135	18.3296	17.7459	18.0791	18.1781	NaN	0.62041	0.111546	0.0385728	0.116669	0.227005	0.431275	0.381372	NaN	0.438696	0.0788746	0.0272751
P29317	EPHA2	EPHA2	Ephrin type-A receptor 2	+		20.9029	NaN	19.3078	19.3814	18.8101	19.0749	18.9399	NaN	22.1379	21.9145	22.0958	21.8272	20.5071	20.2217	19.8843	19.2272	20.9029	19.3446	18.9425	18.9399	22.0262	21.9615	20.3644	19.5558	20.9029	19.3446	18.9425	18.9399	22.0262	21.9615	20.3644	19.5558	NaN	0.0520139	0.187189	NaN	0.157949	0.189928	0.20186	0.464652	NaN	0.0367794	0.132362	NaN
P29350	PTPN6	PTPN6	Tyrosine-protein phosphatase non-receptor type 6	+		16.8665	NaN	19.3135	19.2047	19.4859	19.5483	19.1997	19.4768	17.0546	17.9526	17.8647	17.073	NaN	16.8862	NaN	NaN	16.8665	19.2591	19.5171	19.3383	17.5036	17.4688	16.8862	NaN	16.8665	19.2591	19.5171	19.3383	17.5036	17.4688	16.8862	NaN	NaN	0.0769514	0.0441092	0.19594	0.635026	0.55983	NaN	NaN	NaN	0.0544128	0.0311899	0.138551
P29373	CRABP2	CRABP2	Cellular retinoic acid-binding protein 2	+		18.0908	NaN	NaN	NaN	NaN	NaN	NaN	NaN	17.6825	18.4113	17.7187	17.7405	19.8887	19.6941	15.7319	NaN	18.0908	NaN	NaN	NaN	18.0469	17.7296	19.7914	15.7319	18.0908	NaN	NaN	NaN	18.0469	17.7296	19.7914	15.7319	NaN	NaN	NaN	NaN	0.515316	0.0154669	0.1376	NaN	NaN	NaN	NaN	NaN
P29558	RBMS1	RBMS1	RNA-binding motif, single-stranded-interacting protein 1	+		NaN	NaN	NaN	NaN	NaN	NaN	NaN	NaN	20.5	20.4032	19.7676	19.9862	20.4375	20.5575	20.9455	20.8599	NaN	NaN	NaN	NaN	20.4516	19.8769	20.4975	20.9027	NaN	NaN	NaN	NaN	20.4516	19.8769	20.4975	20.9027	NaN	NaN	NaN	NaN	0.0684586	0.15456	0.0848413	0.0605026	NaN	NaN	NaN	NaN
P29597	TYK2	TYK2	Non-receptor tyrosine-protein kinase TYK2	+		NaN	NaN	NaN	16.2735	15.9674	16.6381	NaN	16.3696	16.9976	16.7997	17.3365	16.2355	NaN	NaN	NaN	NaN	NaN	16.2735	16.3028	16.3696	16.8987	16.786	NaN	NaN	NaN	16.2735	16.3028	16.3696	16.8987	16.786	NaN	NaN	NaN	NaN	0.474265	NaN	0.139897	0.7785	NaN	NaN	NaN	NaN	0.335356	NaN
P29992	GNA11	GNA11	Guanine nucleotide-binding protein subunit alpha-11	+		17.7354	NaN	19.4106	19.6143	19.7228	19.8124	19.4174	19.3344	18.8099	18.7885	19.1426	19.1982	17.4961	17.9683	NaN	NaN	17.7354	19.5124	19.7676	19.3759	18.7992	19.1704	17.7322	NaN	17.7354	19.5124	19.7676	19.3759	18.7992	19.1704	17.7322	NaN	NaN	0.144037	0.0633444	0.0586981	0.0151405	0.0393038	0.333885	NaN	NaN	0.10185	0.0447912	0.0415058
P30260	CDC27	CDC27	Cell division cycle protein 27 homolog	+		NaN	NaN	18.0424	17.8881	18.1511	18.3553	17.9941	18.0665	19.0259	19.0769	19.2562	19.2748	17.7248	NaN	17.9438	NaN	NaN	17.9652	18.2532	18.0303	19.0514	19.2655	17.7248	17.9438	NaN	17.9652	18.2532	18.0303	19.0514	19.2655	17.7248	17.9438	NaN	0.1091	0.144404	0.0511602	0.0360507	0.0131148	NaN	NaN	NaN	0.0771456	0.102109	0.0361757
P30307	CDC25C	CDC25C	M-phase inducer phosphatase 3	+		15.5647	NaN	16.4332	16.1273	16.3649	15.8267	16.0996	15.9026	16.5998	16.669	16.455	15.8012	16.0147	NaN	15.338	NaN	15.5647	16.2803	16.0958	16.0011	16.6344	16.1281	16.0147	15.338	15.5647	16.2803	16.0958	16.0011	16.6344	16.1281	16.0147	15.338	NaN	0.216334	0.38058	0.139296	0.0488998	0.462267	NaN	NaN	NaN	0.152971	0.269111	0.0984969
P30443	HLA-A	HLA-A	HLA class I histocompatibility antigen, A-1 alpha chain	+		NaN	NaN	NaN	NaN	NaN	NaN	NaN	NaN	19.1704	18.4731	19.1405	18.4273	19.5341	18.4623	19.4236	18.3785	NaN	NaN	NaN	NaN	18.8217	18.7839	18.9982	18.9011	NaN	NaN	NaN	NaN	18.8217	18.7839	18.9982	18.9011	NaN	NaN	NaN	NaN	0.493082	0.504287	0.757883	0.739012	NaN	NaN	NaN	NaN
P30530	AXL	AXL	Tyrosine-protein kinase receptor UFO	+		NaN	NaN	NaN	NaN	NaN	NaN	NaN	NaN	18.405	17.4571	17.5892	17.9234	17.4998	17.7237	17.7304	NaN	NaN	NaN	NaN	NaN	17.9311	17.7563	17.6117	17.7304	NaN	NaN	NaN	NaN	17.9311	17.7563	17.6117	17.7304	NaN	NaN	NaN	NaN	0.670285	0.236276	0.158367	NaN	NaN	NaN	NaN	NaN
P30613	PKLR	PKLR	Pyruvate kinase PKLR	+		NaN	20.2207	21.2792	NaN	20.1442	NaN	NaN	18.9044	21.2227	20.4196	21.2833	20.6611	21.494	NaN	NaN	NaN	20.2207	21.2792	20.1442	18.9044	20.8211	20.9722	21.494	NaN	20.2207	21.2792	20.1442	18.9044	20.8211	20.9722	21.494	NaN	NaN	NaN	NaN	NaN	0.567886	0.43994	NaN	NaN	NaN	NaN	NaN	NaN
P30622	CLIP1	CLIP1	CAP-Gly domain-containing linker protein 1	+		16.971	NaN	18.6154	18.3568	18.7159	18.2896	18.6053	18.7941	18.387	18.2946	18.3666	18.2908	18.5537	18.4425	16.9007	NaN	16.971	18.4861	18.5027	18.6997	18.3408	18.3287	18.4981	16.9007	16.971	18.4861	18.5027	18.6997	18.3408	18.3287	18.4981	16.9007	NaN	0.182876	0.301464	0.133462	0.0653283	0.0535514	0.0786373	NaN	NaN	0.129313	0.213167	0.0943718
P30837	ALDH1B1	ALDH1B1	Aldehyde dehydrogenase X, mitochondrial	+		17.9395	NaN	18.5758	18.8101	18.5604	18.7184	18.5791	18.5995	19.1195	19.7048	19.2307	19.3314	18.8543	19.4982	17.2107	17.86	17.9395	18.693	18.6394	18.5893	19.4121	19.281	19.1762	17.5353	17.9395	18.693	18.6394	18.5893	19.4121	19.281	19.1762	17.5353	NaN	0.16568	0.111776	0.014369	0.413917	0.0711749	0.455272	0.459078	NaN	0.117153	0.0790377	0.0101604
P30838	ALDH3A1	ALDH3A1	Aldehyde dehydrogenase, dimeric NADP-preferring	+		NaN	NaN	NaN	NaN	15.2621	NaN	NaN	NaN	18.3454	18.5499	18.1813	18.3522	19.4677	19.2983	18.429	19.2535	NaN	NaN	15.2621	NaN	18.4476	18.2668	19.383	18.8413	NaN	NaN	15.2621	NaN	18.4476	18.2668	19.383	18.8413	NaN	NaN	NaN	NaN	0.144601	0.120846	0.119735	0.58307	NaN	NaN	NaN	NaN
P30876	POLR2B	POLR2B	DNA-directed RNA polymerase II subunit RPB2	+		18.3084	NaN	19.9689	19.9266	19.9828	19.9916	19.946	19.7897	19.9138	19.8207	19.9894	20.1	18.2728	17.9878	17.2599	17.289	18.3084	19.9477	19.9872	19.8678	19.8672	20.0447	18.1303	17.2744	18.3084	19.9477	19.9872	19.8678	19.8672	20.0447	18.1303	17.2744	NaN	0.0299398	0.00620671	0.110562	0.0658435	0.0781612	0.201577	0.0205717	NaN	0.0211706	0.00438881	0.0781794
P31146	CORO1A	CORO1A	Coronin-1A	+		16.7453	NaN	17.4183	16.4566	17.5643	17.3723	17.1464	16.8485	18.0745	18.3329	18.5093	18.4732	18.3065	17.9789	17.8363	17.7885	16.7453	16.9375	17.4683	16.9974	18.2037	18.4912	18.1427	17.8124	16.7453	16.9375	17.4683	16.9974	18.2037	18.4912	18.1427	17.8124	NaN	0.680029	0.135807	0.210715	0.182723	0.0255457	0.231688	0.0338213	NaN	0.480853	0.0960302	0.148998
P31327	CPS1	CPS1	Carbamoyl-phosphate synthase [ammonia], mitochondrial	+		NaN	NaN	NaN	17.0753	NaN	15.9598	17.9851	NaN	17.482	17.2848	17.5069	17.8584	16.4861	NaN	NaN	NaN	NaN	17.0753	15.9598	17.9851	17.3834	17.6826	16.4861	NaN	NaN	17.0753	15.9598	17.9851	17.3834	17.6826	16.4861	NaN	NaN	NaN	NaN	NaN	0.139484	0.248564	NaN	NaN	NaN	NaN	NaN	NaN
P31431	SDC4	SDC4	Syndecan-4	+		NaN	NaN	NaN	NaN	NaN	18.7335	NaN	NaN	15.7502	14.7057	14.9344	NaN	16.8874	16.3924	16.7269	16.3922	NaN	NaN	18.7335	NaN	15.2279	14.9344	16.6399	16.5596	NaN	NaN	18.7335	NaN	15.2279	14.9344	16.6399	16.5596	NaN	NaN	NaN	NaN	0.738596	NaN	0.350002	0.236618	NaN	NaN	NaN	NaN
P31749	AKT1	AKT1	RAC-alpha serine/threonine-protein kinase	+		16.3828	NaN	19.1485	18.6941	19.3826	18.9361	18.8955	18.6777	17.8629	17.7954	18.3825	17.932	16.7974	16.7501	NaN	14.9938	16.3828	18.9213	19.1594	18.7866	17.8292	18.1573	16.7737	14.9938	16.3828	18.9213	19.1594	18.7866	17.8292	18.1573	16.7737	14.9938	NaN	0.321259	0.315691	0.154057	0.047748	0.318541	0.0334504	NaN	NaN	0.227164	0.223228	0.108934
P31751	AKT2	AKT2	RAC-beta serine/threonine-protein kinase	+		NaN	NaN	18.2402	18.806	18.3306	18.9431	18.1419	18.908	17.5359	19.3298	17.3017	17.9201	NaN	NaN	NaN	NaN	NaN	18.5231	18.6369	18.525	18.4329	17.6109	NaN	NaN	NaN	18.5231	18.6369	18.525	18.4329	17.6109	NaN	NaN	NaN	0.400132	0.433088	0.541701	1.26846	0.437278	NaN	NaN	NaN	0.282936	0.306239	0.38304
P32189	GK	GK	Glycerol kinase	+		NaN	NaN	17.5806	17.8524	18.3409	18.3428	17.8334	18.4476	17.4175	17.625	17.9541	18.2638	17.3684	17.9176	NaN	NaN	NaN	17.7165	18.3419	18.1405	17.5213	18.109	17.643	NaN	NaN	17.7165	18.3419	18.1405	17.5213	18.109	17.643	NaN	NaN	0.192204	0.00136623	0.434299	0.146783	0.219003	0.388323	NaN	NaN	0.135909	0.000966072	0.307096
P32321	DCTD	DCTD	Deoxycytidylate deaminase	+		16.099	NaN	16.1756	NaN	15.9888	NaN	15.9132	NaN	16.9011	16.2259	16.6205	16.0513	17.4722	16.6629	16.7803	16.9642	16.099	16.1756	15.9888	15.9132	16.5635	16.3359	17.0675	16.8723	16.099	16.1756	15.9888	15.9132	16.5635	16.3359	17.0675	16.8723	NaN	NaN	NaN	NaN	0.47746	0.402515	0.572238	0.130048	NaN	NaN	NaN	NaN
P32780	GTF2H1	GTF2H1	General transcription factor IIH subunit 1	+		NaN	NaN	17.1211	16.9826	16.9744	17.1647	17.0875	16.8034	17.8275	17.783	17.755	17.7809	17.9715	17.7374	17.4145	16.4027	NaN	17.0519	17.0695	16.9454	17.8053	17.768	17.8545	16.9086	NaN	17.0519	17.0695	16.9454	17.8053	17.768	17.8545	16.9086	NaN	0.0979196	0.134592	0.200879	0.0314665	0.0183032	0.165562	0.715461	NaN	0.0692396	0.095171	0.142043
P32856	STX2	STX2	Syntaxin-2	+		NaN	NaN	NaN	NaN	NaN	NaN	15.0233	NaN	17.2306	16.8521	17.2232	16.7044	17.3934	16.9466	17.009	16.4701	NaN	NaN	NaN	15.0233	17.0413	16.9638	17.17	16.7395	NaN	NaN	NaN	15.0233	17.0413	16.9638	17.17	16.7395	NaN	NaN	NaN	NaN	0.267621	0.366877	0.315969	0.381076	NaN	NaN	NaN	NaN
P32929	CTH	CTH	Cystathionine gamma-lyase	+		NaN	NaN	17.4329	NaN	16.5983	17.7541	18.1627	17.9684	18.5681	19.0959	18.2242	18.8411	15.9986	NaN	NaN	NaN	NaN	17.4329	17.1762	18.0655	18.832	18.5326	15.9986	NaN	NaN	17.4329	17.1762	18.0655	18.832	18.5326	15.9986	NaN	NaN	NaN	0.817325	0.137419	0.373208	0.43623	NaN	NaN	NaN	NaN	0.577936	0.0971699
P33121	ACSL1	ACSL1	Long-chain-fatty-acid--CoA ligase 1	+		NaN	NaN	18.5653	18.8097	18.7132	19.0403	18.7421	19.5708	18.4098	19.1025	18.5931	18.91	18.5523	19.003	NaN	NaN	NaN	18.6875	18.8768	19.1565	18.7561	18.7515	18.7777	NaN	NaN	18.6875	18.8768	19.1565	18.7561	18.7515	18.7777	NaN	NaN	0.172829	0.231315	0.585944	0.489857	0.224085	0.318707	NaN	NaN	0.122209	0.163565	0.414325
P33527	ABCC1	ABCC1	Multidrug resistance-associated protein 1	+		NaN	NaN	16.9053	NaN	15.9583	16.6624	16.4117	NaN	17.0461	16.1812	17.5551	17.4318	NaN	NaN	NaN	NaN	NaN	16.9053	16.3104	16.4117	16.6136	17.4935	NaN	NaN	NaN	16.9053	16.3104	16.4117	16.6136	17.4935	NaN	NaN	NaN	NaN	0.497864	NaN	0.611569	0.0871799	NaN	NaN	NaN	NaN	0.352043	NaN
P33897	ABCD1	ABCD1	ATP-binding cassette sub-family D member 1	+		NaN	NaN	15.6783	16.0842	16.0748	NaN	15.6543	NaN	17.9962	17.975	18.3796	18.564	16.629	NaN	NaN	NaN	NaN	15.8812	16.0748	15.6543	17.9856	18.4718	16.629	NaN	NaN	15.8812	16.0748	15.6543	17.9856	18.4718	16.629	NaN	NaN	0.286998	NaN	NaN	0.014953	0.130359	NaN	NaN	NaN	0.202939	NaN	NaN
P33908	MAN1A1	MAN1A1	Mannosyl-oligosaccharide 1,2-alpha-mannosidase IA	+		NaN	NaN	17.6685	17.773	17.1772	17.8161	17.9035	17.8025	18.2919	18.5041	19.0541	19.4369	17.6573	NaN	NaN	NaN	NaN	17.7207	17.4967	17.853	18.398	19.2455	17.6573	NaN	NaN	17.7207	17.4967	17.853	18.398	19.2455	17.6573	NaN	NaN	0.0738966	0.451723	0.0714352	0.150094	0.270653	NaN	NaN	NaN	0.0522528	0.319416	0.0505123
P33981	TTK	TTK	Dual specificity protein kinase TTK	+		NaN	NaN	16.0915	15.9998	15.6258	15.6746	15.7122	NaN	17.071	17.0229	17.4024	17.1591	16.233	16.5986	16.912	NaN	NaN	16.0456	15.6502	15.7122	17.0469	17.2808	16.4158	16.912	NaN	16.0456	15.6502	15.7122	17.0469	17.2808	16.4158	16.912	NaN	0.0648562	0.0345496	NaN	0.0339994	0.172029	0.258536	NaN	NaN	0.0458603	0.0244303	NaN
P34820;Q7Z5Y6	BMP8A;BMP8B	BMP8A	Bone morphogenetic protein 8B	+		NaN	NaN	21.5454	NaN	21.264	NaN	21.0397	NaN	19.8195	19.846	20.086	20.0821	19.4441	19.4818	17.6567	NaN	NaN	21.5454	21.264	21.0397	19.8328	20.0841	19.463	17.6567	NaN	21.5454	21.264	21.0397	19.8328	20.0841	19.463	17.6567	NaN	NaN	NaN	NaN	0.0187334	0.00272302	0.0266328	NaN	NaN	NaN	NaN	NaN
P34896	SHMT1	SHMT1	Serine hydroxymethyltransferase, cytosolic	+		18.947	NaN	20.1093	20.0901	20.1179	19.9196	20.2752	20.0215	18.3094	18.2513	18.4562	18.2976	16.7154	17.1499	NaN	NaN	18.947	20.0997	20.0188	20.1484	18.2803	18.3769	16.9327	NaN	18.947	20.0997	20.0188	20.1484	18.2803	18.3769	16.9327	NaN	NaN	0.0135747	0.140196	0.179403	0.0411057	0.112183	0.307254	NaN	NaN	0.00959873	0.0991335	0.126857
P34931	HSPA1L	HSPA1L	Heat shock 70 kDa protein 1-like	+		NaN	20.3949	20.8922	19.3671	20.313	20.4183	20.7761	19.5675	20.687	19.9024	19.3288	19.0301	20.8063	20.9939	17.2537	19.8928	20.3949	20.1297	20.3657	20.1718	20.2947	19.1795	20.9001	18.5732	20.3949	20.1297	20.3657	20.1718	20.2947	19.1795	20.9001	18.5732	NaN	1.07839	0.0744253	0.854588	0.55482	0.211178	0.132643	1.86608	NaN	0.762538	0.0526266	0.604285
P35052	GPC1	GPC1	Glypican-1	+		NaN	NaN	NaN	NaN	NaN	NaN	NaN	NaN	17.1723	17.6067	17.0162	17.2837	18.5209	18.6048	18.6218	18.8438	NaN	NaN	NaN	NaN	17.3895	17.1499	18.5628	18.7328	NaN	NaN	NaN	NaN	17.3895	17.1499	18.5628	18.7328	NaN	NaN	NaN	NaN	0.307181	0.189201	0.0592996	0.15698	NaN	NaN	NaN	NaN
P35240	NF2	NF2	Merlin	+		NaN	NaN	17.0738	NaN	16.837	16.8331	16.9925	NaN	18.368	18.5194	18.7943	18.5384	16.7885	17.2775	16.3648	NaN	NaN	17.0738	16.835	16.9925	18.4437	18.6664	17.033	16.3648	NaN	17.0738	16.835	16.9925	18.4437	18.6664	17.033	16.3648	NaN	NaN	0.00275539	NaN	0.107041	0.180956	0.345811	NaN	NaN	NaN	0.00194836	NaN
P35251	RFC1	RFC1	Replication factor C subunit 1	+		NaN	NaN	18.0862	17.708	18.0129	18.1527	18.4691	17.8772	17.6926	16.959	17.8559	17.3785	16.7541	17.4843	15.8991	NaN	NaN	17.8971	18.0828	18.1732	17.3258	17.6172	17.1192	15.8991	NaN	17.8971	18.0828	18.1732	17.3258	17.6172	17.1192	15.8991	NaN	0.267462	0.0988826	0.418532	0.518727	0.337573	0.516349	NaN	NaN	0.189124	0.0699205	0.295947
P35269	GTF2F1	GTF2F1	General transcription factor IIF subunit 1	+		NaN	NaN	NaN	NaN	15.9786	NaN	16.1814	NaN	17.5988	17.8514	17.0863	16.7933	NaN	NaN	17.5745	16.6767	NaN	NaN	15.9786	16.1814	17.7251	16.9398	NaN	17.1256	NaN	NaN	15.9786	16.1814	17.7251	16.9398	NaN	17.1256	NaN	NaN	NaN	NaN	0.178637	0.207213	NaN	0.634843	NaN	NaN	NaN	NaN
P35556	FBN2	FBN2	Fibrillin-2	+		NaN	NaN	NaN	NaN	NaN	NaN	NaN	NaN	18.7323	18.7279	18.1868	18.1955	18.8527	18.7003	18.62	18.087	NaN	NaN	NaN	NaN	18.7301	18.1911	18.7765	18.3535	NaN	NaN	NaN	NaN	18.7301	18.1911	18.7765	18.3535	NaN	NaN	NaN	NaN	0.00307908	0.0061649	0.107776	0.376866	NaN	NaN	NaN	NaN
P35568	IRS1	IRS1	Insulin receptor substrate 1	+		13.7705	NaN	14.2149	NaN	13.7383	NaN	14.4144	12.3101	15.7374	15.0574	15.3968	15.082	15.265	14.778	15.7727	13.6073	13.7705	14.2149	13.7383	13.3623	15.3974	15.2394	15.0215	14.69	13.7705	14.2149	13.7383	13.3623	15.3974	15.2394	15.0215	14.69	NaN	NaN	NaN	1.48791	0.480784	0.22256	0.344342	1.53114	NaN	NaN	NaN	1.05211
P35580	MYH10	MYH10	Myosin-10	+		17.5966	NaN	17.0983	16.7705	17.214	17.1684	17.2717	17.3913	17.4129	17.3679	17.5575	17.7732	18.3356	16.5594	NaN	NaN	17.5966	16.9344	17.1912	17.3315	17.3904	17.6654	17.4475	NaN	17.5966	16.9344	17.1912	17.3315	17.3904	17.6654	17.4475	NaN	NaN	0.231747	0.0322339	0.0845351	0.0318617	0.152518	1.25592	NaN	NaN	0.16387	0.0227928	0.0597754
P35610	SOAT1	SOAT1	Sterol O-acyltransferase 1	+		NaN	NaN	17.91	17.3279	17.4234	17.593	17.8932	17.9172	16.8572	17.2637	17.7759	17.7444	NaN	NaN	13.8329	14.7776	NaN	17.6189	17.5082	17.9052	17.0604	17.7602	NaN	14.3053	NaN	17.6189	17.5082	17.9052	17.0604	17.7602	NaN	14.3053	NaN	0.411574	0.119945	0.0169761	0.287458	0.0222953	NaN	0.668046	NaN	0.291027	0.0848141	0.0120039
P35659	DEK	DEK	Protein DEK	+		NaN	NaN	17.6279	18.147	NaN	17.4322	18.0407	17.4906	18.7002	18.1526	18.1245	17.9762	NaN	17.4506	18.1148	17.46	NaN	17.8874	17.4322	17.7656	18.4264	18.0504	17.4506	17.7874	NaN	17.8874	17.4322	17.7656	18.4264	18.0504	17.4506	17.7874	NaN	0.367061	NaN	0.388962	0.387207	0.104875	NaN	0.463019	NaN	0.259551	NaN	0.275038
P35712	SOX6	SOX6	Transcription factor SOX-6	+		NaN	NaN	NaN	NaN	16.7544	NaN	17.9716	NaN	16.4124	17.3901	NaN	NaN	NaN	NaN	NaN	NaN	NaN	NaN	16.7544	17.9716	16.9012	NaN	NaN	NaN	NaN	NaN	16.7544	17.9716	16.9012	NaN	NaN	NaN	NaN	NaN	NaN	NaN	0.691336	NaN	NaN	NaN	NaN	NaN	NaN	NaN
P36404	ARL2	ARL2	ADP-ribosylation factor-like protein 2	+		17.7027	NaN	19.7368	19.288	20.1649	19.9571	19.5071	19.0609	19.5904	18.9291	19.6566	19.4124	19.2541	19.0577	17.1674	NaN	17.7027	19.5124	20.061	19.284	19.2597	19.5345	19.1559	17.1674	17.7027	19.5124	20.061	19.284	19.2597	19.5345	19.1559	17.1674	NaN	0.317295	0.146948	0.315488	0.467622	0.17265	0.138885	NaN	NaN	0.224361	0.103908	0.223083
P36406	TRIM23	TRIM23	E3 ubiquitin-protein ligase TRIM23	+		NaN	NaN	17.0471	NaN	NaN	NaN	NaN	NaN	17.1424	17.5968	NaN	20.0205	18.4441	18.7284	NaN	18.5307	NaN	17.0471	NaN	NaN	17.3696	20.0205	18.5862	18.5307	NaN	17.0471	NaN	NaN	17.3696	20.0205	18.5862	18.5307	NaN	NaN	NaN	NaN	0.321294	NaN	0.201051	NaN	NaN	NaN	NaN	NaN
P37059	HSD17B2	HSD17B2	Estradiol 17-beta-dehydrogenase 2	+		NaN	NaN	NaN	NaN	NaN	NaN	NaN	NaN	17.3599	16.183	17.4124	16.7162	15.1201	16.8295	13.9873	NaN	NaN	NaN	NaN	NaN	16.7714	17.0643	15.9748	13.9873	NaN	NaN	NaN	NaN	16.7714	17.0643	15.9748	13.9873	NaN	NaN	NaN	NaN	0.832196	0.49234	1.20877	NaN	NaN	NaN	NaN	NaN
P38571	LIPA	LIPA	Lysosomal acid lipase/cholesteryl ester hydrolase	+		19.7576	NaN	19.0472	18.8667	18.8715	18.5348	19.2066	18.4167	20.3839	20.0712	20.154	19.6636	20.5367	19.8146	20.1439	19.584	19.7576	18.9569	18.7031	18.8117	20.2276	19.9088	20.1757	19.864	19.7576	18.9569	18.7031	18.8117	20.2276	19.9088	20.1757	19.864	NaN	0.127641	0.238098	0.558479	0.221121	0.346806	0.510644	0.395866	NaN	0.0902557	0.168361	0.394904
P40123	CAP2	CAP2	Adenylyl cyclase-associated protein 2	+		18.5958	NaN	17.8561	17.418	18.0268	17.6848	17.7097	18.2361	19.7689	19.6357	19.7787	20.0939	18.628	18.0187	17.6581	20.62	18.5958	17.6371	17.8558	17.9729	19.7023	19.9363	18.3234	19.1391	18.5958	17.6371	17.8558	17.9729	19.7023	19.9363	18.3234	19.1391	NaN	0.309802	0.24186	0.372194	0.0942228	0.222932	0.430833	2.09435	NaN	0.219063	0.171021	0.263181
P40189	IL6ST	IL6ST	Interleukin-6 receptor subunit beta	+		NaN	NaN	NaN	NaN	NaN	NaN	17.1808	NaN	17.7684	17.9271	17.5751	17.3407	17.7946	16.5624	18.1692	17.3494	NaN	NaN	NaN	17.1808	17.8478	17.4579	17.1785	17.7593	NaN	NaN	NaN	17.1808	17.8478	17.4579	17.1785	17.7593	NaN	NaN	NaN	NaN	0.112248	0.165773	0.871338	0.57971	NaN	NaN	NaN	NaN
P40306	PSMB10	PSMB10	Proteasome subunit beta type-10	+		NaN	NaN	NaN	NaN	NaN	NaN	NaN	NaN	16.2726	15.2864	16.9169	15.6615	16.6114	16.6178	NaN	NaN	NaN	NaN	NaN	NaN	15.7795	16.2892	16.6146	NaN	NaN	NaN	NaN	NaN	15.7795	16.2892	16.6146	NaN	NaN	NaN	NaN	NaN	0.697308	0.887669	0.00451005	NaN	NaN	NaN	NaN	NaN
P40692	MLH1	MLH1	DNA mismatch repair protein Mlh1	+		17.0409	NaN	19.4585	19.4764	19.5174	19.5899	19.4432	19.7687	18.1556	18.0933	18.2445	18.4364	16.3954	NaN	NaN	NaN	17.0409	19.4675	19.5536	19.6059	18.1244	18.3404	16.3954	NaN	17.0409	19.4675	19.5536	19.6059	18.1244	18.3404	16.3954	NaN	NaN	0.0126211	0.0512533	0.230184	0.0440836	0.135709	NaN	NaN	NaN	0.00892448	0.0362415	0.162765
P40937	RFC5	RFC5	Replication factor C subunit 5	+		18.7226	NaN	20.5814	20.6798	21.061	20.9272	20.3763	20.6537	19.4342	19.658	19.7245	19.9681	18.9148	19.2032	NaN	18.8148	18.7226	20.6306	20.9941	20.515	19.5461	19.8463	19.059	18.8148	18.7226	20.6306	20.9941	20.515	19.5461	19.8463	19.059	18.8148	NaN	0.0696293	0.0945681	0.196124	0.1582	0.172265	0.203979	NaN	NaN	0.0492353	0.0668697	0.13868
P41002	CCNF	CCNF	Cyclin-F	+		NaN	NaN	18.2481	19.3055	18.3491	19.5071	18.6456	19.6698	17.7413	18.8362	18.0755	18.8924	18.5273	NaN	16.29	NaN	NaN	18.7768	18.9281	19.1577	18.2888	18.4839	18.5273	16.29	NaN	18.7768	18.9281	19.1577	18.2888	18.4839	18.5273	16.29	NaN	0.747665	0.81881	0.724218	0.774188	0.577597	NaN	NaN	NaN	0.528679	0.578986	0.512099
P41247	PNPLA4	PNPLA4	Patatin-like phospholipase domain-containing protein 4	+		NaN	NaN	16.8848	NaN	17.0002	18.8257	17.7291	NaN	16.8159	17.5638	17.3587	17.684	NaN	17.3427	NaN	NaN	NaN	16.8848	17.913	17.7291	17.1898	17.5214	17.3427	NaN	NaN	16.8848	17.913	17.7291	17.1898	17.5214	17.3427	NaN	NaN	NaN	1.29078	NaN	0.528857	0.230002	NaN	NaN	NaN	NaN	0.912717	NaN
P41440	SLC19A1	SLC19A1	Reduced folate transporter	+		NaN	NaN	NaN	NaN	16.3744	NaN	NaN	NaN	17.1488	16.5453	17.0304	16.558	NaN	NaN	NaN	NaN	NaN	NaN	16.3744	NaN	16.847	16.7942	NaN	NaN	NaN	NaN	16.3744	NaN	16.847	16.7942	NaN	NaN	NaN	NaN	NaN	NaN	0.426727	0.334034	NaN	NaN	NaN	NaN	NaN	NaN
P41743	PRKCI	PRKCI	Protein kinase C iota type	+		NaN	NaN	17.5663	17.4918	16.6671	16.2752	17.6535	18.1377	16.9064	17.1519	17.3426	18.0211	14.0312	NaN	14.0179	NaN	NaN	17.529	16.4711	17.8956	17.0291	17.6819	14.0312	14.0179	NaN	17.529	16.4711	17.8956	17.0291	17.6819	14.0312	14.0179	NaN	0.0526896	0.277101	0.342371	0.173603	0.479819	NaN	NaN	NaN	0.0372572	0.19594	0.242093
P42336	PIK3CA	PIK3CA	Phosphatidylinositol 4,5-bisphosphate 3-kinase catalytic subunit alpha isoform	+		NaN	NaN	15.3686	NaN	NaN	15.3415	15.7626	NaN	15.6853	16.4806	16.0042	15.8074	NaN	NaN	NaN	NaN	NaN	15.3686	15.3415	15.7626	16.083	15.9058	NaN	NaN	NaN	15.3686	15.3415	15.7626	16.083	15.9058	NaN	NaN	NaN	NaN	NaN	NaN	0.562366	0.139144	NaN	NaN	NaN	NaN	NaN	NaN
P42345	MTOR	MTOR	Serine/threonine-protein kinase mTOR	+		NaN	NaN	18.1098	18.1485	18.4064	18.4805	18.3394	17.9861	18.2332	18.2456	18.6036	18.5122	16.8477	17.4404	18.5473	NaN	NaN	18.1292	18.4435	18.1627	18.2394	18.5579	17.1441	18.5473	NaN	18.1292	18.4435	18.1627	18.2394	18.5579	17.1441	18.5473	NaN	0.0273813	0.052339	0.249764	0.00876115	0.0645838	0.419106	NaN	NaN	0.0193615	0.0370092	0.17661
P42575	CASP2	CASP2	Caspase-2	+		NaN	NaN	NaN	NaN	16.5617	NaN	NaN	NaN	17.9001	17.6164	17.1621	17.5221	17.3213	17.5793	NaN	NaN	NaN	NaN	16.5617	NaN	17.7583	17.3421	17.4503	NaN	NaN	NaN	16.5617	NaN	17.7583	17.3421	17.4503	NaN	NaN	NaN	NaN	NaN	0.200608	0.254606	0.182432	NaN	NaN	NaN	NaN	NaN
P42694	HELZ	HELZ	Probable helicase with zinc finger domain	+		18.6179	NaN	16.0154	NaN	16.1324	NaN	16.7747	NaN	17.3294	16.2615	17.1341	16.5552	16.486	NaN	16.6268	NaN	18.6179	16.0154	16.1324	16.7747	16.7955	16.8447	16.486	16.6268	18.6179	16.0154	16.1324	16.7747	16.7955	16.8447	16.486	16.6268	NaN	NaN	NaN	NaN	0.755068	0.409337	NaN	NaN	NaN	NaN	NaN	NaN
P42695	NCAPD3	NCAPD3	Condensin-2 complex subunit D3	+		NaN	NaN	17.5404	17.7155	17.5237	17.5669	17.7604	17.7361	17.1416	16.1684	17.1137	16.6359	NaN	NaN	NaN	NaN	NaN	17.6279	17.5453	17.7482	16.655	16.8748	NaN	NaN	NaN	17.6279	17.5453	17.7482	16.655	16.8748	NaN	NaN	NaN	0.123801	0.0305143	0.0171393	0.688168	0.337873	NaN	NaN	NaN	0.0875406	0.0215769	0.0121193
P42696	RBM34	RBM34	RNA-binding protein 34	+		18.3249	NaN	19.2303	18.7902	19.0403	18.8335	19.3879	18.9388	18.5404	18.0694	18.504	18.0997	NaN	NaN	16.3365	NaN	18.3249	19.0103	18.9369	19.1634	18.3049	18.3018	NaN	16.3365	18.3249	19.0103	18.9369	19.1634	18.3049	18.3018	NaN	16.3365	NaN	0.311211	0.146258	0.31757	0.333094	0.285889	NaN	NaN	NaN	0.220059	0.10342	0.224556
P42765	ACAA2	ACAA2	3-ketoacyl-CoA thiolase, mitochondrial	+		NaN	18.2449	16.8762	16.6129	17.1711	17.4996	17.0977	17.0496	18.5343	18.6399	19.1396	19.3506	18.8432	19.2335	17.7918	15.7739	18.2449	16.7445	17.3353	17.0736	18.5871	19.2451	19.0384	16.7829	18.2449	16.7445	17.3353	17.0736	18.5871	19.2451	19.0384	16.7829	NaN	0.186168	0.232234	0.0340506	0.0746775	0.149238	0.275957	1.42683	NaN	0.13164	0.164214	0.0240774
P42766	RPL35	RPL35	60S ribosomal protein L35	+		NaN	15.8083	16.6443	16.0219	17.3981	17.2428	16.8941	16.697	18.6692	18.1137	16.3143	15.5775	17.7196	17.8943	NaN	15.8551	15.8083	16.3331	17.3204	16.7955	18.3914	15.9459	17.8069	15.8551	15.8083	16.3331	17.3204	16.7955	18.3914	15.9459	17.8069	15.8551	NaN	0.440133	0.109835	0.13936	0.392803	0.521014	0.123587	NaN	NaN	0.311221	0.0776653	0.0985422
P42773	CDKN2C	CDKN2C	Cyclin-dependent kinase 4 inhibitor C	+		17.2481	NaN	16.4337	16.557	17.2131	16.2418	15.9671	15.865	19.1658	19.523	17.9242	18.451	19.2748	19.8866	20.2451	20.2455	17.2481	16.4953	16.7275	15.916	19.3444	18.1876	19.5807	20.2453	17.2481	16.4953	16.7275	15.916	19.3444	18.1876	19.5807	20.2453	NaN	0.0871921	0.686829	0.0721992	0.252613	0.372513	0.432595	0.000306155	NaN	0.0616541	0.485662	0.0510526
P42858	HTT	HTT	Huntingtin	+		18.3144	NaN	18.5392	18.5078	18.4515	18.1542	18.4407	18.5345	18.1423	17.8032	18.2224	18.2181	17.1257	NaN	17.4814	NaN	18.3144	18.5235	18.3028	18.4876	17.9727	18.2202	17.1257	17.4814	18.3144	18.5235	18.3028	18.4876	17.9727	18.2202	17.1257	17.4814	NaN	0.0222063	0.210168	0.0663115	0.23978	0.00305345	NaN	NaN	NaN	0.0157022	0.148611	0.0468893
P43007	SLC1A4	SLC1A4	Neutral amino acid transporter A	+		17.4932	NaN	17.8728	17.7273	17.7876	17.7611	18.3315	18.2705	16.8379	16.9689	16.7097	16.5293	15.6416	NaN	NaN	NaN	17.4932	17.8001	17.7744	18.301	16.9034	16.6195	15.6416	NaN	17.4932	17.8001	17.7744	18.301	16.9034	16.6195	15.6416	NaN	NaN	0.102845	0.018751	0.0430963	0.0926165	0.12754	NaN	NaN	NaN	0.0727224	0.0132589	0.0304737
P43121	MCAM	MCAM	Cell surface glycoprotein MUC18	+		NaN	NaN	17.6339	NaN	17.9858	NaN	17.2387	NaN	19.0193	18.9605	18.9687	18.9957	19.3416	19.1526	19.0387	18.7406	NaN	17.6339	17.9858	17.2387	18.9899	18.9822	19.2471	18.8897	NaN	17.6339	17.9858	17.2387	18.9899	18.9822	19.2471	18.8897	NaN	NaN	NaN	NaN	0.0415844	0.0191286	0.133659	0.210808	NaN	NaN	NaN	NaN
P43250	GRK6	GRK6	G protein-coupled receptor kinase 6	+		NaN	NaN	16.1393	NaN	16.3032	15.6376	16.1145	15.6622	15.713	15.4689	15.7766	14.9249	NaN	NaN	NaN	NaN	NaN	16.1393	15.9704	15.8883	15.591	15.3508	NaN	NaN	NaN	16.1393	15.9704	15.8883	15.591	15.3508	NaN	NaN	NaN	NaN	0.47071	0.319858	0.172601	0.602208	NaN	NaN	NaN	NaN	0.332842	0.226174
P43268	ETV4	ETV4	ETS translocation variant 4	+		NaN	NaN	NaN	NaN	NaN	NaN	16.3211	NaN	19.3733	19.5685	18.7187	19.0284	19.226	19.5544	19.4456	19.2519	NaN	NaN	NaN	16.3211	19.4709	18.8736	19.3902	19.3488	NaN	NaN	NaN	16.3211	19.4709	18.8736	19.3902	19.3488	NaN	NaN	NaN	NaN	0.137983	0.218963	0.232206	0.137013	NaN	NaN	NaN	NaN
P43304	GPD2	GPD2	Glycerol-3-phosphate dehydrogenase, mitochondrial	+		18.242	NaN	19.2422	19.2212	19.3757	19.4154	19.1557	19.0938	20.5443	20.432	20.8283	20.7895	19.6414	19.5026	18.0196	18.6749	18.242	19.2317	19.3955	19.1247	20.4881	20.8089	19.572	18.3472	18.242	19.2317	19.3955	19.1247	20.4881	20.8089	19.572	18.3472	NaN	0.0148236	0.0281136	0.0437923	0.079402	0.0274433	0.0981678	0.463373	NaN	0.0104818	0.0198793	0.0309658
P45985	MAP2K4	MAP2K4	Dual specificity mitogen-activated protein kinase kinase 4	+		17.7127	NaN	19.0022	18.8895	19.2079	19.0809	18.933	19.0743	18.6847	18.7593	18.5137	18.5093	18.4133	18.1703	16.4726	NaN	17.7127	18.9459	19.1444	19.0036	18.722	18.5115	18.2918	16.4726	17.7127	18.9459	19.1444	19.0036	18.722	18.5115	18.2918	16.4726	NaN	0.0796474	0.0897559	0.099886	0.0527962	0.00308178	0.171831	NaN	NaN	0.0563192	0.063467	0.0706301
P46020	PHKA1	PHKA1	Phosphorylase b kinase regulatory subunit alpha, skeletal muscle isoform	+		16.2263	NaN	17.8468	17.7916	17.7774	18.1422	17.7018	18.0563	17.5086	17.5111	17.6347	18.2468	16.7241	15.7923	NaN	NaN	16.2263	17.8192	17.9598	17.8791	17.5099	17.9407	16.2582	NaN	16.2263	17.8192	17.9598	17.8791	17.5099	17.9407	16.2582	NaN	NaN	0.0390327	0.257887	0.250687	0.00175061	0.432802	0.658896	NaN	NaN	0.0276003	0.182354	0.177262
P46736	BRCC3	BRCC3	Lys-63-specific deubiquitinase BRCC36	+		NaN	NaN	17.7093	17.9652	18.0012	17.9123	18.1232	17.7536	17.1464	16.6627	17.8858	17.6337	NaN	NaN	NaN	NaN	NaN	17.8372	17.9567	17.9384	16.9045	17.7597	NaN	NaN	NaN	17.8372	17.9567	17.9384	16.9045	17.7597	NaN	NaN	NaN	0.180897	0.0628211	0.261346	0.342034	0.178256	NaN	NaN	NaN	0.127913	0.0444212	0.184799
P46926	GNPDA1	GNPDA1	Glucosamine-6-phosphate isomerase 1	+		17.3359	NaN	18.7016	19.4351	18.4302	18.9302	18.9868	19.3819	19.9587	20.3459	20.0633	20.5499	18.2715	18.6516	17.302	18.135	17.3359	19.0683	18.6802	19.1843	20.1523	20.3066	18.4615	17.7185	17.3359	19.0683	18.6802	19.1843	20.1523	20.3066	18.4615	17.7185	NaN	0.518623	0.353564	0.279357	0.273802	0.344063	0.268793	0.589074	NaN	0.366722	0.250008	0.197536
P46934	NEDD4	NEDD4	E3 ubiquitin-protein ligase NEDD4	+		NaN	NaN	16.8898	NaN	16.5594	15.6262	16.5751	16.1165	15.7004	16.0212	16.7545	14.9759	15.3043	NaN	NaN	NaN	NaN	16.8898	16.0928	16.3458	15.8608	15.8652	15.3043	NaN	NaN	16.8898	16.0928	16.3458	15.8608	15.8652	15.3043	NaN	NaN	NaN	0.659883	0.324273	0.226868	1.25767	NaN	NaN	NaN	NaN	0.466608	0.229296
P46939	UTRN	UTRN	Utrophin	+		19.0673	NaN	16.6756	NaN	17.0225	16.5746	NaN	NaN	19.0531	19.1663	19.296	19.1842	18.294	17.8939	18.3648	17.8357	19.0673	16.6756	16.7985	NaN	19.1097	19.2401	18.0939	18.1003	19.0673	16.6756	16.7985	NaN	19.1097	19.2401	18.0939	18.1003	NaN	NaN	0.316669	NaN	0.0800426	0.0791053	0.282852	0.374133	NaN	NaN	0.223919	NaN
P46976	GYG1	GYG1	Glycogenin-1	+		NaN	NaN	17.4149	17.3762	17.6042	17.4836	17.8204	16.7798	17.6187	17.1713	17.4454	17.6413	17.584	18.1404	18.3665	17.9645	NaN	17.3956	17.5439	17.3001	17.395	17.5434	17.8622	18.1655	NaN	17.3956	17.5439	17.3001	17.395	17.5434	17.8622	18.1655	NaN	0.0273867	0.0852823	0.735834	0.316336	0.138503	0.393407	0.284219	NaN	0.0193653	0.0603037	0.520313
P47224	RABIF	RABIF	Guanine nucleotide exchange factor MSS4	+		18.1077	NaN	18.0145	18.4973	17.4994	18.5762	18.0436	18.9729	19.5589	19.3957	19.3246	19.5498	19.8168	19.6597	19.4888	19.4623	18.1077	18.2559	18.0378	18.5083	19.4773	19.4372	19.7382	19.4756	18.1077	18.2559	18.0378	18.5083	19.4773	19.4372	19.7382	19.4756	NaN	0.34141	0.761397	0.657085	0.115388	0.159226	0.11111	0.0187537	NaN	0.241413	0.538389	0.464629
P47712	PLA2G4A	PLA2G4A	Cytosolic phospholipase A2	+		19.3384	NaN	18.9528	19.0462	18.8271	19.1482	19.3177	18.8541	19.3266	19.0702	19.147	18.8807	19.085	19.6331	19.7717	20.4244	19.3384	18.9995	18.9876	19.0859	19.1984	19.0138	19.359	20.098	19.3384	18.9995	18.9876	19.0859	19.1984	19.0138	19.359	20.098	NaN	0.0659824	0.227059	0.327786	0.181268	0.188328	0.38752	0.461544	NaN	0.0466566	0.160555	0.23178
P48059	LIMS1	LIMS1	LIM and senescent cell antigen-like-containing domain protein 1	+		16.4794	NaN	17.24	17.7759	17.6963	17.9368	17.2878	17.7598	18.3853	18.4341	18.728	18.7949	17.2309	17.1234	NaN	NaN	16.4794	17.508	17.8166	17.5238	18.4097	18.7615	17.1772	NaN	16.4794	17.508	17.8166	17.5238	18.4097	18.7615	17.1772	NaN	NaN	0.37891	0.170014	0.33374	0.0344714	0.0472611	0.0760167	NaN	NaN	0.26793	0.120218	0.23599
P48147	PREP	PREP	Prolyl endopeptidase	+		19.1503	NaN	19.7264	19.4093	19.6433	19.8686	19.8745	19.783	19.5056	19.2315	19.625	19.8084	19.1991	17.9674	19.2595	NaN	19.1503	19.5679	19.756	19.8287	19.3685	19.7167	18.5832	19.2595	19.1503	19.5679	19.756	19.8287	19.3685	19.7167	18.5832	19.2595	NaN	0.22427	0.159326	0.0647281	0.193842	0.12966	0.871002	NaN	NaN	0.158583	0.11266	0.0457697
P48200	IREB2	IREB2	Iron-responsive element-binding protein 2	+		15.7964	NaN	17.6424	17.319	17.9047	17.6836	17.6209	17.5002	17.1581	16.6165	16.8527	16.9958	15.2026	16.0639	NaN	NaN	15.7964	17.4807	17.7941	17.5606	16.8873	16.9242	15.6332	NaN	15.7964	17.4807	17.7941	17.5606	16.8873	16.9242	15.6332	NaN	NaN	0.228702	0.15631	0.0853484	0.382962	0.10121	0.609022	NaN	NaN	0.161716	0.110528	0.0603504
P48382	RFX5	RFX5	DNA-binding protein RFX5	+		16.3953	NaN	15.6953	NaN	14.4516	16.2194	15.3573	NaN	16.8209	16.4654	16.3937	16.2641	16.8825	16.9726	17.2051	17.17	16.3953	15.6953	15.3355	15.3573	16.6431	16.3289	16.9276	17.1875	16.3953	15.6953	15.3355	15.3573	16.6431	16.3289	16.9276	17.1875	NaN	NaN	1.25001	NaN	0.251383	0.0916765	0.0636734	0.0248484	NaN	NaN	0.883887	NaN
P48426	PIP4K2A	PIP4K2A	Phosphatidylinositol 5-phosphate 4-kinase type-2 alpha	+		NaN	NaN	16.6689	15.6094	17.4979	17.0425	17.3502	17.2025	18.0346	18.4151	18.0601	18.469	18.303	18.3571	18.623	17.2177	NaN	16.1391	17.2702	17.2763	18.2249	18.2646	18.33	17.9203	NaN	16.1391	17.2702	17.2763	18.2249	18.2646	18.33	17.9203	NaN	0.749209	0.322057	0.104442	0.269033	0.289091	0.0382181	0.993681	NaN	0.529771	0.227729	0.0738516
P48509	CD151	CD151	CD151 antigen	+		NaN	NaN	NaN	NaN	NaN	14.5433	NaN	NaN	16.5954	16.9523	17.2373	16.8453	NaN	NaN	15.0363	NaN	NaN	NaN	14.5433	NaN	16.7738	17.0413	NaN	15.0363	NaN	NaN	14.5433	NaN	16.7738	17.0413	NaN	15.0363	NaN	NaN	NaN	NaN	0.252394	0.277146	NaN	NaN	NaN	NaN	NaN	NaN
P48553	TRAPPC10	TRAPPC10	Trafficking protein particle complex subunit 10	+		NaN	NaN	17.4319	17.4243	16.863	NaN	17.3795	17.1934	16.383	16.7629	17.1766	17.1703	NaN	NaN	NaN	NaN	NaN	17.4281	16.863	17.2865	16.573	17.1735	NaN	NaN	NaN	17.4281	16.863	17.2865	16.573	17.1735	NaN	NaN	NaN	0.00535568	NaN	0.131548	0.268576	0.00448982	NaN	NaN	NaN	0.00378704	NaN	0.0930185
P48723	HSPA13	HSPA13	Heat shock 70 kDa protein 13	+		17.6271	NaN	18.9446	18.7417	19.1305	18.9811	19.2904	19.177	19.1724	19.0955	19.0573	19.5727	18.9771	19.4831	18.0501	18.6662	17.6271	18.8431	19.0558	19.2337	19.134	19.315	19.2301	18.3581	17.6271	18.8431	19.0558	19.2337	19.134	19.315	19.2301	18.3581	NaN	0.14352	0.105684	0.0801667	0.0543431	0.364427	0.357837	0.435635	NaN	0.101484	0.0747299	0.0566864
P48730	CSNK1D	CSNK1D	Casein kinase I isoform delta	+		18.2932	NaN	18.4446	18.3574	18.6859	18.7541	18.3444	18.1467	18.9853	18.6095	18.717	18.8037	18.6822	18.4125	17.3682	NaN	18.2932	18.401	18.72	18.2455	18.7974	18.7603	18.5473	17.3682	18.2932	18.401	18.72	18.2455	18.7974	18.7603	18.5473	17.3682	NaN	0.0616315	0.0481769	0.139778	0.265718	0.0613092	0.190738	NaN	NaN	0.0435801	0.0340662	0.0988379
P49005	POLD2	POLD2	DNA polymerase delta subunit 2	+		17.1453	NaN	19.1209	19.1132	19.1317	19.1904	18.8591	19.0233	18.6103	19.0595	18.5271	18.7229	18.6315	18.8302	17.3293	16.6084	17.1453	19.1171	19.161	18.9412	18.8349	18.625	18.7309	16.9688	17.1453	19.1171	19.161	18.9412	18.8349	18.625	18.7309	16.9688	NaN	0.00546223	0.0415197	0.116099	0.317687	0.13848	0.140507	0.509754	NaN	0.00386238	0.0293589	0.0820942
P49116	NR2C2	NR2C2	Nuclear receptor subfamily 2 group C member 2	+		15.8856	NaN	16.7966	17.6034	17.0933	16.8085	16.7774	16.5324	17.5779	16.9298	17.5004	17.5006	17.2045	17.2277	15.9758	NaN	15.8856	17.2	16.9509	16.6549	17.2539	17.5005	17.2161	15.9758	15.8856	17.2	16.9509	16.6549	17.2539	17.5005	17.2161	15.9758	NaN	0.570529	0.201345	0.173236	0.458243	0.000138916	0.0164056	NaN	NaN	0.403425	0.142372	0.122497
P49257	LMAN1	LMAN1	Protein ERGIC-53	+		18.0594	NaN	19.4015	18.9601	19.6072	19.2415	19.5102	19.0114	21.2329	21.141	21.5076	21.2376	20.9188	20.5633	19.4399	18.9533	18.0594	19.1808	19.4244	19.2608	21.1869	21.3726	20.741	19.1966	18.0594	19.1808	19.4244	19.2608	21.1869	21.3726	20.741	19.1966	NaN	0.312177	0.258569	0.352667	0.0649453	0.190972	0.251395	0.344075	NaN	0.220742	0.182836	0.249373
P49356	FNTB	FNTB	Protein farnesyltransferase subunit beta	+		NaN	NaN	17.5534	17.9187	17.6662	18.5438	17.5895	18.0978	19.1643	19.3697	19.2174	19.668	19.0038	18.8896	18.0311	NaN	NaN	17.736	18.105	17.8436	19.267	19.4427	18.9467	18.0311	NaN	17.736	18.105	17.8436	19.267	19.4427	18.9467	18.0311	NaN	0.258291	0.620553	0.359389	0.145214	0.318586	0.0807493	NaN	NaN	0.182639	0.438797	0.254127
P49407	ARRB1	ARRB1	Beta-arrestin-1	+		14.8617	NaN	18.2182	18.2038	18.3156	18.0586	17.9915	17.8686	17.1581	16.8486	16.9391	16.9965	15.0388	NaN	NaN	NaN	14.8617	18.211	18.1871	17.93	17.0033	16.9678	15.0388	NaN	14.8617	18.211	18.1871	17.93	17.0033	16.9678	15.0388	NaN	NaN	0.0101732	0.181708	0.0869034	0.218849	0.0405365	NaN	NaN	NaN	0.00719357	0.128487	0.06145
P49441	INPP1	INPP1	Inositol polyphosphate 1-phosphatase	+		NaN	NaN	NaN	NaN	NaN	NaN	NaN	15.749	17.3021	18.4192	NaN	16.9854	17.051	NaN	NaN	NaN	NaN	NaN	NaN	15.749	17.8606	16.9854	17.051	NaN	NaN	NaN	NaN	15.749	17.8606	16.9854	17.051	NaN	NaN	NaN	NaN	NaN	0.789872	NaN	NaN	NaN	NaN	NaN	NaN	NaN
P49585	PCYT1A	PCYT1A	Choline-phosphate cytidylyltransferase A	+		18.2125	NaN	18.253	18.1162	18.2322	17.9395	18.5287	18.4782	19.6455	19.7187	19.506	19.3365	19.2669	19.052	19.5258	19.5624	18.2125	18.1846	18.0858	18.5035	19.6821	19.4212	19.1594	19.5441	18.2125	18.1846	18.0858	18.5035	19.6821	19.4212	19.1594	19.5441	NaN	0.0967314	0.206989	0.0357432	0.051755	0.119827	0.151953	0.0258707	NaN	0.0683994	0.146363	0.0252743
P49590	HARS2	HARS2	Probable histidine--tRNA ligase, mitochondrial	+		18.1088	NaN	18.6211	18.4942	18.9799	19.3638	18.5405	18.8037	17.6335	17.6935	17.6332	18.0236	NaN	17.2181	NaN	NaN	18.1088	18.5577	19.1719	18.6721	17.6635	17.8284	17.2181	NaN	18.1088	18.5577	19.1719	18.6721	17.6635	17.8284	17.2181	NaN	NaN	0.0896844	0.271489	0.186103	0.042457	0.276025	NaN	NaN	NaN	0.0634165	0.191972	0.131595
P49593	PPM1F	PPM1F	Protein phosphatase 1F	+		17.6701	NaN	18.212	18.3474	18.2675	18.4935	18.1697	17.9979	18.7966	18.7925	18.8448	18.8826	18.8621	18.6916	17.8704	18.3375	17.6701	18.2797	18.3805	18.0838	18.7946	18.8637	18.7768	18.1039	17.6701	18.2797	18.3805	18.0838	18.7946	18.8637	18.7768	18.1039	NaN	0.0957725	0.159767	0.121535	0.00291858	0.0267595	0.12059	0.330256	NaN	0.0677214	0.112972	0.0859385
P49662	CASP4	CASP4	Caspase-4	+		NaN	NaN	NaN	NaN	NaN	NaN	NaN	NaN	17.5342	17.6486	17.4571	16.4871	17.832	17.8701	17.1959	NaN	NaN	NaN	NaN	NaN	17.5914	16.9721	17.851	17.1959	NaN	NaN	NaN	NaN	17.5914	16.9721	17.851	17.1959	NaN	NaN	NaN	NaN	0.0808505	0.685878	0.0269119	NaN	NaN	NaN	NaN	NaN
P49754	VPS41	VPS41	Vacuolar protein sorting-associated protein 41 homolog	+		NaN	NaN	17.4139	16.466	16.8148	16.8851	16.9666	16.8171	17.2957	16.4784	17.7895	17.0936	NaN	15.4174	NaN	NaN	NaN	16.94	16.85	16.8919	16.8871	17.4416	15.4174	NaN	NaN	16.94	16.85	16.8919	16.8871	17.4416	15.4174	NaN	NaN	0.670255	0.0497131	0.105716	0.577967	0.492111	NaN	NaN	NaN	0.473942	0.0351524	0.0747528
P49756	RBM25	RBM25	RNA-binding protein 25	+		NaN	NaN	17.7156	17.1398	17.8622	17.2679	17.6339	16.9966	19.0777	18.8356	18.948	19.0017	17.9149	17.7985	17.5022	17.667	NaN	17.4277	17.5651	17.3153	18.9566	18.9748	17.8567	17.5846	NaN	17.4277	17.5651	17.3153	18.9566	18.9748	17.8567	17.5846	NaN	0.407145	0.420216	0.450662	0.171178	0.0379281	0.0822801	0.116528	NaN	0.287895	0.297137	0.318666
P49768	PSEN1	PSEN1	Presenilin-1	+		17.7782	NaN	17.0609	NaN	16.8064	NaN	16.1852	17.807	18.0151	18.8017	17.6168	17.2259	18.3752	18.0242	18.9983	18.8791	17.7782	17.0609	16.8064	16.9961	18.4084	17.4213	18.1997	18.9387	17.7782	17.0609	16.8064	16.9961	18.4084	17.4213	18.1997	18.9387	NaN	NaN	NaN	1.14676	0.556212	0.276429	0.248159	0.0842977	NaN	NaN	NaN	0.81088
P49815	TSC2	TSC2	Tuberin	+		NaN	NaN	18.1139	17.9686	18.0399	17.9706	18.0039	17.8847	18.3199	17.7805	18.3769	18.0042	17.1527	NaN	NaN	NaN	NaN	18.0412	18.0053	17.9443	18.0502	18.1905	17.1527	NaN	NaN	18.0412	18.0053	17.9443	18.0502	18.1905	17.1527	NaN	NaN	0.102744	0.0490212	0.0843396	0.381457	0.263549	NaN	NaN	NaN	0.0726509	0.0346632	0.0596371
P49840	GSK3A	GSK3A	Glycogen synthase kinase-3 alpha	+		18.1511	NaN	19.0131	18.8769	18.9465	18.7907	19.0464	18.6203	18.0343	18.2359	18.5313	18.5116	18.1003	17.7096	16.4684	NaN	18.1511	18.945	18.8686	18.8334	18.1351	18.5214	17.9049	16.4684	18.1511	18.945	18.8686	18.8334	18.1351	18.5214	17.9049	16.4684	NaN	0.0963254	0.110142	0.301287	0.142575	0.013897	0.276249	NaN	NaN	0.0681124	0.0778818	0.213042
P49959	MRE11	MRE11	Double-strand break repair protein MRE11	+		NaN	NaN	17.188	NaN	NaN	NaN	NaN	NaN	18.6968	18.8977	18.6925	18.5972	18.423	18.5862	17.6535	18.0861	NaN	17.188	NaN	NaN	18.7972	18.6449	18.5046	17.8698	NaN	17.188	NaN	NaN	18.7972	18.6449	18.5046	17.8698	NaN	NaN	NaN	NaN	0.142019	0.0673513	0.115373	0.305903	NaN	NaN	NaN	NaN
P50281	MMP14	MMP14	Matrix metalloproteinase-14	+		NaN	NaN	NaN	NaN	17.6795	NaN	NaN	NaN	18.7547	18.9227	19.5702	19.5067	18.4137	18.2746	18.3361	NaN	NaN	NaN	17.6795	NaN	18.8387	19.5385	18.3442	18.3361	NaN	NaN	17.6795	NaN	18.8387	19.5385	18.3442	18.3361	NaN	NaN	NaN	NaN	0.118804	0.0449238	0.0984119	NaN	NaN	NaN	NaN	NaN
P50336	PPOX	PPOX	Protoporphyrinogen oxidase	+		NaN	NaN	17.0003	17.0553	17.3977	16.173	16.8527	16.9872	17.2036	17.0413	17.4463	18.1444	17.718	16.2081	NaN	NaN	NaN	17.0278	16.7854	16.9199	17.1224	17.7953	16.963	NaN	NaN	17.0278	16.7854	16.9199	17.1224	17.7953	16.963	NaN	NaN	0.0389383	0.865992	0.0950671	0.114766	0.493582	1.06767	NaN	NaN	0.0275335	0.612349	0.0672226
P50479	PDLIM4	PDLIM4	PDZ and LIM domain protein 4	+		NaN	NaN	NaN	NaN	NaN	NaN	NaN	NaN	19.6675	19.2885	19.1786	18.7152	20.2532	19.9705	20.2551	19.6145	NaN	NaN	NaN	NaN	19.478	18.9469	20.1119	19.9348	NaN	NaN	NaN	NaN	19.478	18.9469	20.1119	19.9348	NaN	NaN	NaN	NaN	0.268034	0.327704	0.199881	0.453005	NaN	NaN	NaN	NaN
P50548	ERF	ERF	ETS domain-containing transcription factor ERF	+		18.669	NaN	17.3795	17.286	16.5303	17.0297	16.7059	17.5172	16.9847	17.0658	NaN	16.2559	16.4557	16.5118	17.5061	NaN	18.669	17.3328	16.78	17.1115	17.0253	16.2559	16.4837	17.5061	18.669	17.3328	16.78	17.1115	17.0253	16.2559	16.4837	17.5061	NaN	0.0660593	0.353153	0.573708	0.0573575	NaN	0.0397286	NaN	NaN	0.046711	0.249717	0.405673
P50583	NUDT2	NUDT2	Bis(5'-nucleosyl)-tetraphosphatase [asymmetrical]	+		16.3256	NaN	17.8286	NaN	17.9755	17.0189	17.2743	NaN	18.2566	17.9891	18.0672	18.2774	18.8256	18.6737	17.8768	18.1269	16.3256	17.8286	17.4972	17.2743	18.1228	18.1723	18.7497	18.0019	16.3256	17.8286	17.4972	17.2743	18.1228	18.1723	18.7497	18.0019	NaN	NaN	0.676421	NaN	0.189162	0.148647	0.107413	0.176786	NaN	NaN	0.478302	NaN
P50613	CDK7	CDK7	Cyclin-dependent kinase 7	+		NaN	NaN	17.1619	NaN	17.4673	17.0664	17.6732	16.8456	17.0545	16.4729	17.3544	17.1271	16.3959	NaN	14.8733	NaN	NaN	17.1619	17.2668	17.2594	16.7637	17.2407	16.3959	14.8733	NaN	17.1619	17.2668	17.2594	16.7637	17.2407	16.3959	14.8733	NaN	NaN	0.283486	0.585175	0.411189	0.160722	NaN	NaN	NaN	NaN	0.200455	0.413781
P50747	HLCS	HLCS	Biotin--protein ligase	+		NaN	NaN	17.058	17.3333	17.4255	17.1987	17.2717	17.1805	17.4131	17.0259	17.3634	17.4253	16.5646	15.7554	NaN	NaN	NaN	17.1957	17.3121	17.2261	17.2195	17.3943	16.16	NaN	NaN	17.1957	17.3121	17.2261	17.2195	17.3943	16.16	NaN	NaN	0.194642	0.16043	0.0644328	0.273839	0.043741	0.57216	NaN	NaN	0.137632	0.113441	0.0455608
P50748	KNTC1	KNTC1	Kinetochore-associated protein 1	+		18.5441	NaN	19.61	19.4446	19.1463	18.8001	19.3611	19.3015	18.3547	18.0813	18.5701	18.4288	15.2412	NaN	21.1204	NaN	18.5441	19.5273	18.9732	19.3313	18.218	18.4994	15.2412	21.1204	18.5441	19.5273	18.9732	19.3313	18.218	18.4994	15.2412	21.1204	NaN	0.116966	0.244851	0.0421711	0.193327	0.0998887	NaN	NaN	NaN	0.0827074	0.173136	0.0298195
P50749	RASSF2	RASSF2	Ras association domain-containing protein 2	+		NaN	NaN	NaN	NaN	NaN	NaN	NaN	NaN	16.7087	17.1015	17.0554	16.9177	NaN	NaN	NaN	NaN	NaN	NaN	NaN	NaN	16.9051	16.9865	NaN	NaN	NaN	NaN	NaN	NaN	16.9051	16.9865	NaN	NaN	NaN	NaN	NaN	NaN	0.27775	0.0974125	NaN	NaN	NaN	NaN	NaN	NaN
P50851	LRBA	LRBA	Lipopolysaccharide-responsive and beige-like anchor protein	+		17.8622	NaN	20.0103	20.0654	19.991	20.1171	20.024	20.2192	19.0107	19.2425	19.3816	19.4586	18.2596	18.7792	19.7565	NaN	17.8622	20.0378	20.054	20.1216	19.1266	19.4201	18.5194	19.7565	17.8622	20.0378	20.054	20.1216	19.1266	19.4201	18.5194	19.7565	NaN	0.038999	0.0891571	0.138003	0.163879	0.0544483	0.367371	NaN	NaN	0.0275764	0.0630436	0.0975828
P51003	PAPOLA	PAPOLA	Poly(A) polymerase alpha	+		17.2324	NaN	19.0628	19.1306	19.0717	19.1835	19.024	18.9332	18.9823	18.7879	18.6738	18.8928	17.3457	NaN	16.5501	17.3773	17.2324	19.0967	19.1276	18.9786	18.8851	18.7833	17.3457	16.9637	17.2324	19.0967	19.1276	18.9786	18.8851	18.7833	17.3457	16.9637	NaN	0.0479206	0.079058	0.0642075	0.137443	0.154835	NaN	0.584943	NaN	0.033885	0.0559025	0.0454016
P51157	RAB28	RAB28	Ras-related protein Rab-28	+		22.7004	NaN	24.0476	24.4106	24.3242	24.6553	23.882	24.2089	24.1023	24.9526	24.36	24.7001	23.481	NaN	22.7839	NaN	22.7004	24.2291	24.4897	24.0454	24.5274	24.5301	23.481	22.7839	22.7004	24.2291	24.4897	24.0454	24.5274	24.5301	23.481	22.7839	NaN	0.25668	0.234105	0.231112	0.601265	0.240512	NaN	NaN	NaN	0.1815	0.165537	0.163421
P51397	DAP	DAP	Death-associated protein 1	+		15.5841	NaN	NaN	NaN	NaN	NaN	15.1989	NaN	18.5797	17.6552	17.8161	17.2471	18.3745	17.2616	18.8159	17.8369	15.5841	NaN	NaN	15.1989	18.1175	17.5316	17.8181	18.3264	15.5841	NaN	NaN	15.1989	18.1175	17.5316	17.8181	18.3264	NaN	NaN	NaN	NaN	0.653723	0.402397	0.786882	0.692317	NaN	NaN	NaN	NaN
P51513	NOVA1	NOVA1	RNA-binding protein Nova-1	+		17.9584	NaN	17.4568	18.075	17.6094	17.9285	17.6969	18.7686	18.3807	18.9286	17.5253	18.134	18.6645	17.9791	17.3253	18.2568	17.9584	17.7659	17.7689	18.2328	18.6547	17.8296	18.3218	17.7911	17.9584	17.7659	17.7689	18.2328	18.6547	17.8296	18.3218	17.7911	NaN	0.437112	0.225627	0.757795	0.387425	0.430444	0.484631	0.658705	NaN	0.309085	0.159542	0.535842
P51530	DNA2	DNA2	DNA replication ATP-dependent helicase/nuclease DNA2	+		NaN	NaN	18.1249	NaN	18.1264	NaN	18.0531	NaN	19.1196	18.6166	18.746	18.9996	NaN	NaN	NaN	NaN	NaN	18.1249	18.1264	18.0531	18.8681	18.8728	NaN	NaN	NaN	18.1249	18.1264	18.0531	18.8681	18.8728	NaN	NaN	NaN	NaN	NaN	NaN	0.355672	0.179296	NaN	NaN	NaN	NaN	NaN	NaN
P51617	IRAK1	IRAK1	Interleukin-1 receptor-associated kinase 1	+		16.2138	NaN	17.2067	17.6002	17.4684	17.8155	17.4588	17.5525	17.5745	17.7526	17.8089	18.7507	17.0597	16.509	15.4737	14.8273	16.2138	17.4035	17.6419	17.5057	17.6635	18.2798	16.7843	15.1505	16.2138	17.4035	17.6419	17.5057	17.6635	18.2798	16.7843	15.1505	NaN	0.278276	0.245498	0.0662859	0.125942	0.665996	0.389382	0.457047	NaN	0.196771	0.173594	0.0468712
P51809	VAMP7	VAMP7	Vesicle-associated membrane protein 7	+		NaN	16.3439	19.1501	18.4014	19.2479	19.2692	19.1298	18.4233	19.4759	19.5148	19.7274	19.5752	18.7807	18.9829	17.3697	NaN	16.3439	18.7758	19.2585	18.7766	19.4953	19.6513	18.8818	17.3697	16.3439	18.7758	19.2585	18.7766	19.4953	19.6513	18.8818	17.3697	NaN	0.529412	0.0150744	0.499615	0.0275081	0.107642	0.142966	NaN	NaN	0.374351	0.0106592	0.353281
P51946	CCNH	CCNH	Cyclin-H	+		NaN	NaN	17.9795	17.568	17.9307	18.1713	17.9942	17.7207	17.7472	17.4446	18.7243	18.3556	18.1213	NaN	NaN	NaN	NaN	17.7737	18.051	17.8574	17.5959	18.54	18.1213	NaN	NaN	17.7737	18.051	17.8574	17.5959	18.54	18.1213	NaN	NaN	0.29101	0.17008	0.193371	0.213993	0.260643	NaN	NaN	NaN	0.205775	0.120265	0.136734
P51948	MNAT1	MNAT1	CDK-activating kinase assembly factor MAT1	+		18.1948	NaN	18.1012	NaN	17.8483	17.7905	17.9676	17.8822	18.6214	18.6446	18.4449	18.3212	18.7618	18.5681	17.6787	17.6418	18.1948	18.1012	17.8194	17.9249	18.633	18.3831	18.6649	17.6603	18.1948	18.1012	17.8194	17.9249	18.633	18.3831	18.6649	17.6603	NaN	NaN	0.0408912	0.0604379	0.0163732	0.0875063	0.136959	0.0260825	NaN	NaN	0.0289145	0.0427361
P52294	KPNA1	KPNA1	Importin subunit alpha-5	+		19.7929	NaN	20.2992	20.1084	20.2467	20.0652	20.0911	20.1598	21.2637	21.0048	21.214	20.8651	20.7962	20.6318	19.7498	19.3086	19.7929	20.2038	20.1559	20.1255	21.1342	21.0396	20.714	19.5292	19.7929	20.2038	20.1559	20.1255	21.1342	21.0396	20.714	19.5292	NaN	0.134949	0.128365	0.0485613	0.183071	0.246771	0.116231	0.311945	NaN	0.0954237	0.0907679	0.034338
P52333	JAK3	JAK3	Tyrosine-protein kinase JAK3	+		15.3427	NaN	17.3797	17.5992	17.6181	17.759	NaN	17.7759	17.3502	17.1356	17.6709	17.8312	15.6429	NaN	NaN	NaN	15.3427	17.4895	17.6886	17.7759	17.2429	17.751	15.6429	NaN	15.3427	17.4895	17.6886	17.7759	17.2429	17.751	15.6429	NaN	NaN	0.155251	0.0996351	NaN	0.151733	0.113315	NaN	NaN	NaN	0.109779	0.0704527	NaN
P52429	DGKE	DGKE	Diacylglycerol kinase epsilon	+		NaN	NaN	NaN	NaN	NaN	NaN	NaN	NaN	17.2799	16.753	NaN	NaN	NaN	NaN	NaN	NaN	NaN	NaN	NaN	NaN	17.0165	NaN	NaN	NaN	NaN	NaN	NaN	NaN	17.0165	NaN	NaN	NaN	NaN	NaN	NaN	NaN	0.37262	NaN	NaN	NaN	NaN	NaN	NaN	NaN
P52434	POLR2H	POLR2H	DNA-directed RNA polymerases I, II, and III subunit RPABC3	+		17.1943	NaN	18.8271	18.9983	19.2432	19.1992	18.6859	18.5016	18.965	18.8197	18.936	19.1977	18.2032	18.2221	16.0417	18.8591	17.1943	18.9127	19.2212	18.5937	18.8923	19.0668	18.2126	17.4504	17.1943	18.9127	19.2212	18.5937	18.8923	19.0668	18.2126	17.4504	NaN	0.121013	0.0310956	0.13031	0.102744	0.185097	0.0134088	1.99222	NaN	0.0855694	0.0219879	0.0921431
P52564	MAP2K6	MAP2K6	Dual specificity mitogen-activated protein kinase kinase 6	+		NaN	NaN	16.4841	15.5526	17.6365	NaN	16.1557	NaN	17.6595	17.4793	17.7315	17.7012	16.9739	17.5809	NaN	NaN	NaN	16.0184	17.6365	16.1557	17.5694	17.7164	17.2774	NaN	NaN	16.0184	17.6365	16.1557	17.5694	17.7164	17.2774	NaN	NaN	0.658707	NaN	NaN	0.127441	0.0214524	0.429187	NaN	NaN	0.465776	NaN	NaN
P52630	STAT2	STAT2	Signal transducer and activator of transcription 2	+		NaN	NaN	17.7559	17.3434	17.651	17.8656	17.6479	18.5846	18.8269	18.578	19.0633	18.8891	18.3494	18.3538	16.8919	NaN	NaN	17.5497	17.7583	18.1163	18.7025	18.9762	18.3516	16.8919	NaN	17.5497	17.7583	18.1163	18.7025	18.9762	18.3516	16.8919	NaN	0.29168	0.151743	0.662322	0.176008	0.123197	0.00315056	NaN	NaN	0.206249	0.107299	0.468332
P52701	MSH6	MSH6	DNA mismatch repair protein Msh6	+		NaN	NaN	NaN	NaN	NaN	NaN	NaN	NaN	18.5525	18.2835	18.6307	18.339	16.8982	NaN	NaN	NaN	NaN	NaN	NaN	NaN	18.418	18.4849	16.8982	NaN	NaN	NaN	NaN	NaN	18.418	18.4849	16.8982	NaN	NaN	NaN	NaN	NaN	0.190192	0.206236	NaN	NaN	NaN	NaN	NaN	NaN
P52735	VAV2	VAV2	Guanine nucleotide exchange factor VAV2	+		NaN	NaN	17.0605	16.9374	17.433	16.6624	17.1734	17.4089	16.4742	15.8455	16.7145	16.5857	16.9677	17.4132	17.659	NaN	NaN	16.9989	17.0477	17.2912	16.1598	16.6501	17.1904	17.659	NaN	16.9989	17.0477	17.2912	16.1598	16.6501	17.1904	17.659	NaN	0.0870558	0.544905	0.16652	0.444599	0.091075	0.314985	NaN	NaN	0.0615578	0.385306	0.117747
P52747	ZNF143	ZNF143	Zinc finger protein 143	+		NaN	NaN	18.2317	17.9821	17.8974	18.0267	18.4254	17.7997	17.8288	16.8317	NaN	17.2962	16.7724	NaN	NaN	NaN	NaN	18.1069	17.9621	18.1126	17.3302	17.2962	16.7724	NaN	NaN	18.1069	17.9621	18.1126	17.3302	17.2962	16.7724	NaN	NaN	0.176516	0.0914243	0.442442	0.705007	NaN	NaN	NaN	NaN	0.124816	0.0646467	0.312854
P52756	RBM5	RBM5	RNA-binding protein 5	+		NaN	NaN	17.7545	16.537	17.6979	17.1404	17.6818	NaN	18.478	17.9363	18.2469	17.9956	18.1756	17.8554	17.8299	17.2171	NaN	17.1458	17.4192	17.6818	18.2071	18.1213	18.0155	17.5235	NaN	17.1458	17.4192	17.6818	18.2071	18.1213	18.0155	17.5235	NaN	0.860853	0.394152	NaN	0.383093	0.177721	0.22636	0.433249	NaN	0.608715	0.278708	NaN
P52758	RIDA	RIDA	2-iminobutanoate/2-iminopropanoate deaminase	+		18.9009	NaN	NaN	18.6845	NaN	NaN	17.472	18.8115	18.9201	19.3639	18.58	19.2712	18.8296	19.6887	19.9574	20.2513	18.9009	18.6845	NaN	18.1418	19.142	18.9256	19.2591	20.1043	18.9009	18.6845	NaN	18.1418	19.142	18.9256	19.2591	20.1043	NaN	NaN	NaN	0.947127	0.313867	0.488713	0.607532	0.207806	NaN	NaN	NaN	0.66972
P52799	EFNB2	EFNB2	Ephrin-B2	+		16.7272	NaN	15.5928	NaN	14.3556	NaN	14.6898	NaN	15.6157	11.6166	14.2844	13.9284	16.1837	NaN	15.8891	NaN	16.7272	15.5928	14.3556	14.6898	13.6162	14.1064	16.1837	15.8891	16.7272	15.5928	14.3556	14.6898	13.6162	14.1064	16.1837	15.8891	NaN	NaN	NaN	NaN	2.82781	0.251707	NaN	NaN	NaN	NaN	NaN	NaN
P52888	THOP1	THOP1	Thimet oligopeptidase	+		18.7855	NaN	20.4159	20.2341	20.7434	20.5514	20.4056	19.783	20.0077	19.4941	20.145	19.8938	18.8715	19.2692	NaN	NaN	18.7855	20.325	20.6474	20.0943	19.7509	20.0194	19.0703	NaN	18.7855	20.325	20.6474	20.0943	19.7509	20.0194	19.0703	NaN	NaN	0.128561	0.13578	0.440279	0.36317	0.177595	0.281258	NaN	NaN	0.0909061	0.0960112	0.311324
P52951	GBX2	GBX2	Homeobox protein GBX-2	+		NaN	NaN	NaN	NaN	NaN	NaN	NaN	NaN	18.9844	18.7018	18.6981	18.6206	18.8507	19.0461	19.0143	18.6015	NaN	NaN	NaN	NaN	18.8431	18.6594	18.9484	18.8079	NaN	NaN	NaN	NaN	18.8431	18.6594	18.9484	18.8079	NaN	NaN	NaN	NaN	0.199795	0.0547801	0.138146	0.291849	NaN	NaN	NaN	NaN
P53350	PLK1	PLK1	Serine/threonine-protein kinase PLK1	+		16.7626	NaN	18.492	18.7069	18.3325	18.7158	18.2254	18.2592	18.7465	18.8053	18.8801	18.9183	NaN	NaN	NaN	NaN	16.7626	18.5994	18.5241	18.2423	18.7759	18.8992	NaN	NaN	16.7626	18.5994	18.5241	18.2423	18.7759	18.8992	NaN	NaN	NaN	0.151967	0.271031	0.0239273	0.0415534	0.0270603	NaN	NaN	NaN	0.107457	0.191648	0.0169191
P53611	RABGGTB	RABGGTB	Geranylgeranyl transferase type-2 subunit beta	+		17.1017	NaN	18.7435	18.3034	19.0439	18.9226	19.041	18.4037	18.5999	18.2454	18.7876	18.3254	17.988	19.4903	16.9701	14.205	17.1017	18.5234	18.9833	18.7223	18.4227	18.5565	18.7392	15.5876	17.1017	18.5234	18.9833	18.7223	18.4227	18.5565	18.7392	15.5876	NaN	0.311189	0.08578	0.450661	0.250688	0.326791	1.06228	1.95522	NaN	0.220044	0.0606556	0.318666
P53675	CLTCL1	CLTCL1	Clathrin heavy chain 2	+		20.9252	NaN	18.9527	17.8331	17.9258	16.9527	19.2184	19.3773	18.752	16.6838	18.5547	18.0948	18.6467	NaN	19.1226	18.1907	20.9252	18.3929	17.4392	19.2978	17.7179	18.3247	18.6467	18.6567	20.9252	18.3929	17.4392	19.2978	17.7179	18.3247	18.6467	18.6567	NaN	0.791724	0.688101	0.112409	1.46242	0.325179	NaN	0.658925	NaN	0.559834	0.486561	0.0794849
P53816	PLAAT3	PLAAT3	Phospholipase A and acyltransferase 3	+		17.5786	NaN	18.6665	17.2503	16.8008	16.315	16.3166	NaN	16.2473	16.3126	15.9795	15.9964	16.8743	16.2615	17.184	16.7518	17.5786	17.9584	16.5579	16.3166	16.2799	15.9879	16.5679	16.9679	17.5786	17.9584	16.5579	16.3166	16.2799	15.9879	16.5679	16.9679	NaN	1.00136	0.343475	NaN	0.0461403	0.0119508	0.433284	0.305653	NaN	0.708066	0.242873	NaN
P54198	HIRA	HIRA	Protein HIRA	+		NaN	NaN	17.0146	16.533	16.9389	17.1491	16.9785	16.7771	15.6148	15.1528	15.9714	15.1655	12.9895	NaN	NaN	NaN	NaN	16.7738	17.044	16.8778	15.3838	15.5685	12.9895	NaN	NaN	16.7738	17.044	16.8778	15.3838	15.5685	12.9895	NaN	NaN	0.3406	0.148624	0.14237	0.326732	0.569883	NaN	NaN	NaN	0.240841	0.105093	0.100671
P54619	PRKAG1	PRKAG1	5'-AMP-activated protein kinase subunit gamma-1	+		16.992	NaN	19.0807	18.9285	19.2547	19.4383	19.1392	19.4336	19.2169	19.3744	19.3519	19.3602	18.1654	18.1267	17.2874	NaN	16.992	19.0046	19.3465	19.2864	19.2957	19.3561	18.1461	17.2874	16.992	19.0046	19.3465	19.2864	19.2957	19.3561	18.1461	17.2874	NaN	0.107586	0.129851	0.208214	0.111373	0.00583717	0.0273543	NaN	NaN	0.0760746	0.0918188	0.147229
P55011	SLC12A2	SLC12A2	Solute carrier family 12 member 2	+		18.0502	NaN	18.7512	18.4472	18.7987	18.7715	19.053	18.8901	17.8928	18.0079	17.9179	17.8332	17.0373	17.1424	17.101	17.0436	18.0502	18.5992	18.7851	18.9716	17.9503	17.8755	17.0899	17.0723	18.0502	18.5992	18.7851	18.9716	17.9503	17.8755	17.0899	17.0723	NaN	0.214953	0.0192675	0.115156	0.081367	0.0598715	0.0743187	0.0405851	NaN	0.151995	0.0136242	0.0814276
P55058	PLTP	PLTP	Phospholipid transfer protein	+		15.0794	NaN	16.7407	16.7846	17.264	17.3063	17.0744	16.9973	16.9329	16.0627	16.7129	16.2365	15.7482	16.3376	NaN	NaN	15.0794	16.7626	17.2851	17.0358	16.4978	16.4747	16.0429	NaN	15.0794	16.7626	17.2851	17.0358	16.4978	16.4747	16.0429	NaN	NaN	0.0310484	0.0299263	0.0545387	0.615329	0.336883	0.416771	NaN	NaN	0.0219545	0.0211611	0.0385647
P55081	MFAP1	MFAP1	Microfibrillar-associated protein 1	+		NaN	NaN	NaN	NaN	NaN	NaN	NaN	NaN	17.1356	15.6491	17.8519	NaN	16.9757	NaN	16.6954	NaN	NaN	NaN	NaN	NaN	16.3924	17.8519	16.9757	16.6954	NaN	NaN	NaN	NaN	16.3924	17.8519	16.9757	16.6954	NaN	NaN	NaN	NaN	1.05114	NaN	NaN	NaN	NaN	NaN	NaN	NaN
P55287	CDH11	CDH11	Cadherin-11	+		15.6607	NaN	NaN	18.5196	NaN	NaN	NaN	NaN	19.5443	19.2817	19.1173	19.0822	19.2233	19.0365	19.1366	19.1711	15.6607	18.5196	NaN	NaN	19.413	19.0997	19.1299	19.1538	15.6607	18.5196	NaN	NaN	19.413	19.0997	19.1299	19.1538	NaN	NaN	NaN	NaN	0.185688	0.0248376	0.132102	0.0244142	NaN	NaN	NaN	NaN
P55347	PKNOX1	PKNOX1	Homeobox protein PKNOX1	+		18.1197	NaN	15.3259	15.2467	NaN	NaN	15.4854	NaN	16.885	15.136	15.9593	NaN	NaN	NaN	17.533	NaN	18.1197	15.2863	NaN	15.4854	16.0105	15.9593	NaN	17.533	18.1197	15.2863	NaN	15.4854	16.0105	15.9593	NaN	17.533	NaN	0.0559683	NaN	NaN	1.23679	NaN	NaN	NaN	NaN	0.0395756	NaN	NaN
P55735	SEC13	SEC13	Protein SEC13 homolog	+		NaN	NaN	20.0481	18.665	20.1656	19.2256	19.5248	18.3526	20.1437	18.5349	20.8819	20.0476	19.0904	18.3983	NaN	22.8643	NaN	19.3566	19.6956	18.9387	19.3393	20.4647	18.7444	22.8643	NaN	19.3566	19.6956	18.9387	19.3393	20.4647	18.7444	22.8643	NaN	0.978055	0.664643	0.828853	1.13764	0.589964	0.489401	NaN	NaN	0.691589	0.469974	0.586087
P55854	SUMO3	SUMO3	Small ubiquitin-related modifier 3	+		16.6836	NaN	15.2266	14.3788	15.4064	14.4348	15.5216	NaN	17.6055	17.1635	17.3812	16.8805	17.4828	16.6391	18.1462	16.9883	16.6836	14.8027	14.9206	15.5216	17.3845	17.1309	17.061	17.5672	16.6836	14.8027	14.9206	15.5216	17.3845	17.1309	17.061	17.5672	NaN	0.599481	0.687071	NaN	0.312588	0.354039	0.596609	0.818713	NaN	0.423897	0.485833	NaN
P56181	NDUFV3	NDUFV3	NADH dehydrogenase [ubiquinone] flavoprotein 3, mitochondrial	+		NaN	NaN	NaN	NaN	NaN	NaN	NaN	NaN	18.9459	18.897	17.6273	18.5753	18.8307	18.7333	19.4691	18.9993	NaN	NaN	NaN	NaN	18.9214	18.1013	18.782	19.2342	NaN	NaN	NaN	NaN	18.9214	18.1013	18.782	19.2342	NaN	NaN	NaN	NaN	0.0345456	0.670312	0.0688969	0.332175	NaN	NaN	NaN	NaN
P56199	ITGA1	ITGA1	Integrin alpha-1	+		NaN	NaN	17.0954	17.0048	17.5687	17.5644	18.0928	17.713	17.3893	17.4987	18.4825	18.4425	17.5502	17.0109	16.2602	15.2791	NaN	17.0501	17.5666	17.9029	17.444	18.4625	17.2805	15.7696	NaN	17.0501	17.5666	17.9029	17.444	18.4625	17.2805	15.7696	NaN	0.0640875	0.00302918	0.268557	0.0773573	0.0282579	0.381338	0.69374	NaN	0.0453167	0.00214195	0.189898
P56282	POLE2	POLE2	DNA polymerase epsilon subunit 2	+		NaN	NaN	17.9423	19.4881	18.2339	18.8597	18.1302	17.9439	17.7524	17.7636	NaN	18.004	NaN	NaN	NaN	NaN	NaN	18.7152	18.5468	18.0371	17.758	18.004	NaN	NaN	NaN	18.7152	18.5468	18.0371	17.758	18.004	NaN	NaN	NaN	1.093	0.442465	0.131738	0.00792091	NaN	NaN	NaN	NaN	0.772868	0.31287	0.093153
P56377	AP1S2	AP1S2	AP-1 complex subunit sigma-2	+		NaN	NaN	NaN	NaN	NaN	NaN	NaN	NaN	17.0354	16.4466	16.8507	16.4208	15.2535	NaN	15.5547	NaN	NaN	NaN	NaN	NaN	16.741	16.6357	15.2535	15.5547	NaN	NaN	NaN	NaN	16.741	16.6357	15.2535	15.5547	NaN	NaN	NaN	NaN	0.41635	0.303991	NaN	NaN	NaN	NaN	NaN	NaN
P56589	PEX3	PEX3	Peroxisomal biogenesis factor 3	+		14.9433	NaN	16.9442	16.7705	17.064	16.9054	17.1549	17.4625	17.0907	17.0592	17.5059	17.5241	16.2316	14.2569	NaN	NaN	14.9433	16.8574	16.9847	17.3087	17.0749	17.515	15.2443	NaN	14.9433	16.8574	16.9847	17.3087	17.0749	17.515	15.2443	NaN	NaN	0.122808	0.112185	0.217555	0.0222549	0.0129071	1.39631	NaN	NaN	0.0868387	0.0793266	0.153834
P56937	HSD17B7	HSD17B7	3-keto-steroid reductase	+		17.4547	NaN	19.1315	18.9742	19.281	18.3583	19.3771	18.6073	18.1521	18.2935	18.5763	18.222	NaN	NaN	NaN	NaN	17.4547	19.0528	18.8197	18.9922	18.2228	18.3992	NaN	NaN	17.4547	19.0528	18.8197	18.9922	18.2228	18.3992	NaN	NaN	NaN	0.1112	0.652453	0.544326	0.0999238	0.250532	NaN	NaN	NaN	0.0786304	0.461354	0.384896
P57081	WDR4	WDR4	tRNA (guanine-N(7)-)-methyltransferase non-catalytic subunit WDR4	+		NaN	NaN	18.2546	18.7615	17.5319	18.2491	18.3046	17.8611	18.282	18.9028	18.9018	18.8712	NaN	17.3064	NaN	NaN	NaN	18.5081	17.8905	18.0829	18.5924	18.8865	17.3064	NaN	NaN	18.5081	17.8905	18.0829	18.5924	18.8865	17.3064	NaN	NaN	0.358479	0.507091	0.313612	0.439	0.0215873	NaN	NaN	NaN	0.253483	0.358567	0.221757
P57723	PCBP4	PCBP4	Poly(rC)-binding protein 4	+		15.5914	NaN	16.8123	16.2476	16.8523	16.3891	16.6536	16.3951	17.3704	16.9736	17.1121	16.8198	17.2761	16.9513	16.5108	16.4263	15.5914	16.5299	16.6207	16.5243	17.172	16.966	17.1137	16.4686	15.5914	16.5299	16.6207	16.5243	17.172	16.966	17.1137	16.4686	NaN	0.399292	0.327509	0.182777	0.280539	0.206742	0.22964	0.0597366	NaN	0.282342	0.231584	0.129243
P57737	CORO7	CORO7	Coronin-7	+		NaN	NaN	18.4127	18.5076	18.5561	18.4899	18.4114	18.7816	17.0712	17.2209	17.5554	17.9236	NaN	NaN	18.0091	NaN	NaN	18.4601	18.523	18.5965	17.1461	17.7395	NaN	18.0091	NaN	18.4601	18.523	18.5965	17.1461	17.7395	NaN	18.0091	NaN	0.0670991	0.0468268	0.26173	0.105823	0.260345	NaN	NaN	NaN	0.0474463	0.0331116	0.185071
P57768	SNX16	SNX16	Sorting nexin-16	+		NaN	NaN	NaN	NaN	NaN	NaN	NaN	NaN	16.3447	16.5488	16.1962	15.6459	16.7178	15.8268	16.0307	16.6851	NaN	NaN	NaN	NaN	16.4468	15.921	16.2723	16.3579	NaN	NaN	NaN	NaN	16.4468	15.921	16.2723	16.3579	NaN	NaN	NaN	NaN	0.144347	0.389075	0.63005	0.462776	NaN	NaN	NaN	NaN
P57772	EEFSEC	EEFSEC	Selenocysteine-specific elongation factor	+		17.4034	NaN	19.1229	18.9163	19.1624	19.0902	19.246	18.8591	17.941	18.0653	18.2411	18.3256	18.5556	NaN	NaN	NaN	17.4034	19.0196	19.1263	19.0525	18.0032	18.2834	18.5556	NaN	17.4034	19.0196	19.1263	19.0525	18.0032	18.2834	18.5556	NaN	NaN	0.146068	0.0510483	0.273608	0.0878988	0.059769	NaN	NaN	NaN	0.103286	0.0360966	0.19347
P58335	ANTXR2	ANTXR2	Anthrax toxin receptor 2	+		NaN	NaN	15.8246	NaN	14.5744	NaN	NaN	NaN	19.0621	19.5503	18.7081	18.5433	18.58	18.6102	19.094	19.1206	NaN	15.8246	14.5744	NaN	19.3062	18.6257	18.5951	19.1073	NaN	15.8246	14.5744	NaN	19.3062	18.6257	18.5951	19.1073	NaN	NaN	NaN	NaN	0.345268	0.116532	0.0212987	0.0188211	NaN	NaN	NaN	NaN
P58340	MLF1	MLF1	Myeloid leukemia factor 1	+		NaN	NaN	NaN	NaN	NaN	NaN	NaN	NaN	16.4055	16.7426	16.0004	16.1297	16.7974	16.3172	15.2867	16.8285	NaN	NaN	NaN	NaN	16.5741	16.0651	16.5573	16.0576	NaN	NaN	NaN	NaN	16.5741	16.0651	16.5573	16.0576	NaN	NaN	NaN	NaN	0.238334	0.0914809	0.33955	1.09021	NaN	NaN	NaN	NaN
P58511	SMIM11A	SMIM11A	Small integral membrane protein 11A	+		NaN	NaN	NaN	NaN	13.2622	NaN	NaN	NaN	15.6126	15.1229	14.3741	NaN	15.41	13.6568	NaN	15.7861	NaN	NaN	13.2622	NaN	15.3677	14.3741	14.5334	15.7861	NaN	NaN	13.2622	NaN	15.3677	14.3741	14.5334	15.7861	NaN	NaN	NaN	NaN	0.346265	NaN	1.23971	NaN	NaN	NaN	NaN	NaN
P59190	RAB15	RAB15	Ras-related protein Rab-15	+		21.8429	NaN	24.0594	22.0019	23.849	22.3057	23.9615	22.6667	23.7023	22.2027	23.9031	22.8043	22.3425	18.5881	20.6784	18.5762	21.8429	23.0306	23.0774	23.3141	22.9525	23.3537	20.4653	19.6273	21.8429	23.0306	23.0774	23.3141	22.9525	23.3537	20.4653	19.6273	NaN	1.45488	1.0913	0.915594	1.06038	0.776971	2.65475	1.48647	NaN	1.02875	0.771667	0.647423
P59780	AP3S2	AP3S2	AP-3 complex subunit sigma-2	+		NaN	NaN	16.7726	16.7502	16.8154	17.0618	17.3339	16.7745	15.6648	15.4573	15.0446	15.8387	14.2622	NaN	NaN	NaN	NaN	16.7614	16.9386	17.0542	15.5611	15.4416	14.2622	NaN	NaN	16.7614	16.9386	17.0542	15.5611	15.4416	14.2622	NaN	NaN	0.0158229	0.174237	0.39554	0.146787	0.561535	NaN	NaN	NaN	0.0111885	0.123204	0.279689
P60510	PPP4C	PPP4C	Serine/threonine-protein phosphatase 4 catalytic subunit	+		NaN	NaN	19.2515	19.4515	19.1595	19.166	19.2735	19.5281	19.08	18.8938	18.9929	19.5885	17.5064	18.2503	18.721	NaN	NaN	19.3515	19.1628	19.4008	18.9869	19.2907	17.8784	18.721	NaN	19.3515	19.1628	19.4008	18.9869	19.2907	17.8784	18.721	NaN	0.141418	0.00458423	0.180065	0.131656	0.421191	0.526063	NaN	NaN	0.0999975	0.00324154	0.127325
P60891	PRPS1	PRPS1	Ribose-phosphate pyrophosphokinase 1	+		18.8433	NaN	20.2954	20.6673	20.8679	20.5784	20.4525	20.4322	19.7823	20.102	20.2111	20.4633	18.8418	18.3264	17.7682	NaN	18.8433	20.4813	20.7231	20.4424	19.9422	20.3372	18.5841	17.7682	18.8433	20.4813	20.7231	20.4424	19.9422	20.3372	18.5841	17.7682	NaN	0.262973	0.204681	0.0143367	0.226076	0.178355	0.364404	NaN	NaN	0.18595	0.144732	0.0101376
P60903	S100A10	S100A10	Protein S100-A10	+		19.0743	NaN	NaN	NaN	NaN	NaN	NaN	NaN	21.4158	21.6923	20.7752	20.8121	21.8859	22.3308	22.2325	23.4122	19.0743	NaN	NaN	NaN	21.554	20.7937	22.1084	22.8223	19.0743	NaN	NaN	NaN	21.554	20.7937	22.1084	22.8223	NaN	NaN	NaN	NaN	0.195544	0.0260245	0.314588	0.83416	NaN	NaN	NaN	NaN
P61224	RAP1B	RAP1B	Ras-related protein Rap-1b	+		NaN	19.2013	19.6881	21.1006	19.9505	20.9047	20.3201	20.8079	20.6174	21.0992	20.7502	19.6263	20.9352	21.8934	19.7083	20.4873	19.2013	20.3943	20.4276	20.564	20.8583	20.1882	21.4143	20.0978	19.2013	20.3943	20.4276	20.564	20.8583	20.1882	21.4143	20.0978	NaN	0.998762	0.674687	0.34493	0.34066	0.794717	0.677596	0.550787	NaN	0.706231	0.477076	0.243902
P61587	RND3	RND3	Rho-related GTP-binding protein RhoE	+		NaN	NaN	NaN	NaN	NaN	NaN	NaN	NaN	15.6053	15.8504	16.1558	15.0024	16.0994	15.8104	14.7766	NaN	NaN	NaN	NaN	NaN	15.7279	15.5791	15.9549	14.7766	NaN	NaN	NaN	NaN	15.7279	15.5791	15.9549	14.7766	NaN	NaN	NaN	NaN	0.173337	0.815604	0.204393	NaN	NaN	NaN	NaN	NaN
P61764	STXBP1	STXBP1	Syntaxin-binding protein 1	+		17.2963	NaN	18.4545	17.8575	18.6181	18.658	18.713	18.1793	18.8497	18.7298	19.152	19.1577	17.7993	17.8687	17.5707	18.5638	17.2963	18.156	18.638	18.4462	18.7898	19.1549	17.834	18.0673	17.2963	18.156	18.638	18.4462	18.7898	19.1549	17.834	18.0673	NaN	0.422136	0.0282094	0.377357	0.0847995	0.00404745	0.049036	0.702207	NaN	0.298495	0.0199471	0.266831
P61812	TGFB2	TGFB2	Transforming growth factor beta-2 proprotein	+		NaN	NaN	NaN	NaN	NaN	NaN	NaN	NaN	16.8355	17.8574	16.5697	NaN	16.9594	NaN	14.7331	NaN	NaN	NaN	NaN	NaN	17.3465	16.5697	16.9594	14.7331	NaN	NaN	NaN	NaN	17.3465	16.5697	16.9594	14.7331	NaN	NaN	NaN	NaN	0.722594	NaN	NaN	NaN	NaN	NaN	NaN	NaN
P61962	DCAF7	DCAF7	DDB1- and CUL4-associated factor 7	+		17.0353	NaN	18.8722	19.0064	18.9809	19.0785	18.8141	18.797	18.639	18.8294	19.0085	19.2648	17.4373	16.1142	NaN	NaN	17.0353	18.9393	19.0297	18.8056	18.7342	19.1366	16.7758	NaN	17.0353	18.9393	19.0297	18.8056	18.7342	19.1366	16.7758	NaN	NaN	0.0949417	0.0689536	0.0120668	0.134623	0.181198	0.935572	NaN	NaN	0.0671339	0.0487576	0.00853252
P61964	WDR5	WDR5	WD repeat-containing protein 5	+		17.0078	NaN	19.1534	18.6565	18.8384	18.3885	19.201	18.5022	18.6808	18.2577	18.9192	18.3203	17.5881	NaN	15.6362	NaN	17.0078	18.9049	18.6135	18.8516	18.4693	18.6197	17.5881	15.6362	17.0078	18.9049	18.6135	18.8516	18.4693	18.6197	17.5881	15.6362	NaN	0.351389	0.318107	0.494157	0.299174	0.423537	NaN	NaN	NaN	0.248469	0.224936	0.349422
P62070	RRAS2	RRAS2	Ras-related protein R-Ras2	+		16.3258	NaN	18.5549	17.7796	19.2013	18.4867	18.7758	17.4984	19.1195	18.5834	19.2184	18.8734	18.6635	18.2123	17.5322	18.9989	16.3258	18.1673	18.844	18.1371	18.8515	19.0459	18.4379	18.2656	16.3258	18.1673	18.844	18.1371	18.8515	19.0459	18.4379	18.2656	NaN	0.548229	0.505286	0.903243	0.379098	0.243955	0.31899	1.03711	NaN	0.387656	0.357291	0.638689
P62487	POLR2G	POLR2G	DNA-directed RNA polymerase II subunit RPB7	+		NaN	NaN	18.3357	18.8927	18.6848	18.6758	18.0347	18.1788	18.1157	17.9061	18.2223	18.7391	18.3517	18.0744	NaN	NaN	NaN	18.6142	18.6803	18.1067	18.0109	18.4807	18.213	NaN	NaN	18.6142	18.6803	18.1067	18.0109	18.4807	18.213	NaN	NaN	0.393873	0.00640497	0.101927	0.148215	0.365456	0.196056	NaN	NaN	0.27851	0.004529	0.072073
P62633	CNBP	CNBP	Cellular nucleic acid-binding protein	+		18.5205	NaN	17.4476	NaN	16.4625	NaN	NaN	NaN	17.2132	17.3387	17.0187	18.4474	18.0351	NaN	18.0076	NaN	18.5205	17.4476	16.4625	NaN	17.276	17.7331	18.0351	18.0076	18.5205	17.4476	16.4625	NaN	17.276	17.7331	18.0351	18.0076	NaN	NaN	NaN	NaN	0.0887619	1.01024	NaN	NaN	NaN	NaN	NaN	NaN
P62854	RPS26	RPS26	40S ribosomal protein S26	+		20.1822	NaN	20.1565	20.2725	20.1139	20.556	19.9897	20.5774	20.9326	21.8964	19.8763	20.5827	20.4551	20.2269	20.5529	21.1303	20.1822	20.2145	20.335	20.2836	21.4145	20.2295	20.341	20.8416	20.1822	20.2145	20.335	20.2836	21.4145	20.2295	20.341	20.8416	NaN	0.0820454	0.312592	0.415611	0.681506	0.499538	0.161307	0.40827	NaN	0.0580149	0.221036	0.293881
P62861	FAU	FAU	40S ribosomal protein S30	+		NaN	NaN	NaN	19.7397	NaN	NaN	NaN	NaN	19.2953	19.9561	18.4805	NaN	NaN	NaN	20.4641	20.2113	NaN	19.7397	NaN	NaN	19.6257	18.4805	NaN	20.3377	NaN	19.7397	NaN	NaN	19.6257	18.4805	NaN	20.3377	NaN	NaN	NaN	NaN	0.467228	NaN	NaN	0.178765	NaN	NaN	NaN	NaN
P69849;Q5JPE7	NOMO2;NOMO3	NOMO2	Nodal modulator 3	+		NaN	NaN	16.033	14.8985	16.2212	15.522	15.2898	NaN	15.7723	13.1551	15.6017	14.9167	14.75	NaN	NaN	NaN	NaN	15.4657	15.8716	15.2898	14.4637	15.2592	14.75	NaN	NaN	15.4657	15.8716	15.2898	14.4637	15.2592	14.75	NaN	NaN	0.802187	0.494449	NaN	1.85063	0.484356	NaN	NaN	NaN	0.567232	0.349628	NaN
P78316	NOP14	NOP14	Nucleolar protein 14	+		NaN	NaN	NaN	NaN	NaN	NaN	13.6448	NaN	13.9801	15.277	14.8238	15.168	NaN	12.8174	NaN	NaN	NaN	NaN	NaN	13.6448	14.6286	14.9959	12.8174	NaN	NaN	NaN	NaN	13.6448	14.6286	14.9959	12.8174	NaN	NaN	NaN	NaN	NaN	0.917003	0.243411	NaN	NaN	NaN	NaN	NaN	NaN
P78324	SIRPA	SIRPA	Tyrosine-protein phosphatase non-receptor type substrate 1	+		NaN	NaN	NaN	NaN	NaN	NaN	NaN	NaN	19.6248	19.7058	19.073	18.941	19.3521	19.3156	19.4675	19.2948	NaN	NaN	NaN	NaN	19.6653	19.007	19.3338	19.3812	NaN	NaN	NaN	NaN	19.6653	19.007	19.3338	19.3812	NaN	NaN	NaN	NaN	0.057255	0.0933704	0.0258249	0.122158	NaN	NaN	NaN	NaN
P78325	ADAM8	ADAM8	Disintegrin and metalloproteinase domain-containing protein 8	+		NaN	NaN	NaN	NaN	NaN	NaN	NaN	NaN	15.9961	16.0198	15.5633	16.0673	16.782	16.4613	17.1996	16.9707	NaN	NaN	NaN	NaN	16.008	15.8153	16.6216	17.0852	NaN	NaN	NaN	NaN	16.008	15.8153	16.6216	17.0852	NaN	NaN	NaN	NaN	0.0167933	0.356367	0.226772	0.16187	NaN	NaN	NaN	NaN
P78346	RPP30	RPP30	Ribonuclease P protein subunit p30	+		15.631	NaN	18.1911	18.4542	17.6836	18.4507	17.6324	18.3545	18.1342	18.5719	18.3734	18.7979	NaN	16.6772	NaN	NaN	15.631	18.3226	18.0672	17.9934	18.3531	18.5856	16.6772	NaN	15.631	18.3226	18.0672	17.9934	18.3531	18.5856	16.6772	NaN	NaN	0.186031	0.542431	0.510597	0.309545	0.300126	NaN	NaN	NaN	0.131544	0.383556	0.361047
P78357	CNTNAP1	CNTNAP1	Contactin-associated protein 1	+		NaN	NaN	NaN	NaN	NaN	NaN	NaN	NaN	17.5894	16.654	17.2522	16.6069	NaN	NaN	16.3693	17.2698	NaN	NaN	NaN	NaN	17.1217	16.9295	NaN	16.8196	NaN	NaN	NaN	NaN	17.1217	16.9295	NaN	16.8196	NaN	NaN	NaN	NaN	0.661472	0.456305	NaN	0.636718	NaN	NaN	NaN	NaN
P78362	SRPK2	SRPK2	SRSF protein kinase 2	+		16.9056	NaN	17.663	16.4129	18.0905	17.148	17.9777	16.8486	17.4036	16.7699	17.3878	17.2966	16.8852	NaN	16.3323	NaN	16.9056	17.038	17.6192	17.4132	17.0867	17.3422	16.8852	16.3323	16.9056	17.038	17.6192	17.4132	17.0867	17.3422	16.8852	16.3323	NaN	0.883982	0.666441	0.798416	0.448096	0.0644462	NaN	NaN	NaN	0.62507	0.471245	0.564566
P78383	SLC35B1	SLC35B1	Solute carrier family 35 member B1	+		NaN	NaN	17.0972	16.2072	16.128	16.079	16.8106	16.0168	17.2156	16.4461	17.2612	15.8647	NaN	NaN	NaN	NaN	NaN	16.6522	16.1035	16.4137	16.8308	16.563	NaN	NaN	NaN	16.6522	16.1035	16.4137	16.8308	16.563	NaN	NaN	NaN	0.62935	0.0346764	0.561319	0.544139	0.987521	NaN	NaN	NaN	0.445018	0.0245199	0.396913
P78509	RELN	RELN	Reelin	+		NaN	NaN	NaN	NaN	NaN	NaN	NaN	NaN	16.6145	16.0766	16.5332	16.4646	NaN	NaN	NaN	NaN	NaN	NaN	NaN	NaN	16.3456	16.4989	NaN	NaN	NaN	NaN	NaN	NaN	16.3456	16.4989	NaN	NaN	NaN	NaN	NaN	NaN	0.380343	0.0484952	NaN	NaN	NaN	NaN	NaN	NaN
P78537	BLOC1S1	BLOC1S1	Biogenesis of lysosome-related organelles complex 1 subunit 1	+		19.2151	NaN	17.8267	17.0183	17.7003	15.733	17.6782	16.4416	18.3653	17.6426	17.3067	16.0784	18.6209	18.4252	18.8878	18.6901	19.2151	17.4225	16.7166	17.0599	18.0039	16.6925	18.523	18.789	19.2151	17.4225	16.7166	17.0599	18.0039	16.6925	18.523	18.789	NaN	0.571592	1.39108	0.874424	0.511013	0.868542	0.13843	0.139768	NaN	0.404177	0.98364	0.618311
P80217	IFI35	IFI35	Interferon-induced 35 kDa protein	+		NaN	NaN	16.6302	NaN	NaN	NaN	NaN	NaN	17.6812	17.1525	17.5491	17.8895	17.9542	17.918	17.6721	17.5348	NaN	16.6302	NaN	NaN	17.4168	17.7193	17.9361	17.6035	NaN	16.6302	NaN	NaN	17.4168	17.7193	17.9361	17.6035	NaN	NaN	NaN	NaN	0.373841	0.240743	0.025543	0.0971387	NaN	NaN	NaN	NaN
P82094	TMF1	TMF1	TATA element modulatory factor	+		15.7413	NaN	15.2519	15.523	15.5815	15.0974	15.748	NaN	16.2769	15.2678	16.2382	15.6491	16.4401	16.0286	15.8305	NaN	15.7413	15.3874	15.3394	15.748	15.7724	15.9436	16.2343	15.8305	15.7413	15.3874	15.3394	15.748	15.7724	15.9436	16.2343	15.8305	NaN	0.191687	0.342298	NaN	0.713579	0.416541	0.290944	NaN	NaN	0.135543	0.242041	NaN
P82664	MRPS10	MRPS10	28S ribosomal protein S10, mitochondrial	+		18.0325	NaN	19.1782	19.3998	19.1167	19.478	19.182	19.1943	18.6541	18.7269	18.5615	18.7732	18.8075	18.8325	18.0396	18.6854	18.0325	19.289	19.2973	19.1881	18.6905	18.6674	18.82	18.3625	18.0325	19.289	19.2973	19.1881	18.6905	18.6674	18.82	18.3625	NaN	0.156689	0.255499	0.00867753	0.0514596	0.149684	0.0176734	0.456688	NaN	0.110796	0.180665	0.00613594
P82912	MRPS11	MRPS11	28S ribosomal protein S11, mitochondrial	+		18.0916	NaN	18.9619	19.7841	19.0388	19.6834	19.1375	19.6313	18.7441	19.2439	18.2656	19.5624	18.445	19.514	17.6853	17.5906	18.0916	19.373	19.3611	19.3844	18.994	18.914	18.9795	17.6379	18.0916	19.373	19.3611	19.3844	18.994	18.914	18.9795	17.6379	NaN	0.58139	0.455832	0.349153	0.353396	0.916972	0.755907	0.0669198	NaN	0.411105	0.322322	0.246888
P82914	MRPS15	MRPS15	28S ribosomal protein S15, mitochondrial	+		17.9829	NaN	17.8539	17.8533	17.7207	17.756	18.0571	17.9319	17.6784	17.9202	17.9189	18.2835	16.7003	NaN	NaN	16.9442	17.9829	17.8536	17.7383	17.9945	17.7993	18.1012	16.7003	16.9442	17.9829	17.8536	17.7383	17.9945	17.7993	18.1012	16.7003	16.9442	NaN	0.000461255	0.0249873	0.0885286	0.170961	0.257794	NaN	NaN	NaN	0.000326157	0.0176687	0.0625992
P83111	LACTB	LACTB	Serine beta-lactamase-like protein LACTB, mitochondrial	+		NaN	NaN	18.3996	17.2217	18.2837	17.9587	18.5825	17.7174	17.7568	17.0983	17.5249	17.4521	17.6189	17.2495	NaN	NaN	NaN	17.8106	18.1212	18.1499	17.4276	17.4885	17.4342	NaN	NaN	17.8106	18.1212	18.1499	17.4276	17.4885	17.4342	NaN	NaN	0.832928	0.22983	0.611708	0.465637	0.0514906	0.261221	NaN	NaN	0.588969	0.162515	0.432543
P83369	LSM11	LSM11	U7 snRNA-associated Sm-like protein LSm11	+		NaN	NaN	15.9323	NaN	15.492	NaN	16.1103	NaN	16.8743	16.5989	16.8668	15.4688	16.3836	15.7551	NaN	NaN	NaN	15.9323	15.492	16.1103	16.7366	16.1678	16.0694	NaN	NaN	15.9323	15.492	16.1103	16.7366	16.1678	16.0694	NaN	NaN	NaN	NaN	NaN	0.19477	0.988514	0.444385	NaN	NaN	NaN	NaN	NaN
P83436	COG7	COG7	Conserved oligomeric Golgi complex subunit 7	+		NaN	NaN	19.1351	19.2221	19.3896	19.0423	19.1859	19.0882	18.1362	17.9717	18.4451	17.8697	17.4822	NaN	NaN	NaN	NaN	19.1786	19.216	19.137	18.054	18.1574	17.4822	NaN	NaN	19.1786	19.216	19.137	18.054	18.1574	17.4822	NaN	NaN	0.0615223	0.245544	0.0691262	0.116308	0.406812	NaN	NaN	NaN	0.0435028	0.173626	0.0488796
P83876	TXNL4A	TXNL4A	Thioredoxin-like protein 4A	+		NaN	NaN	15.8787	16.9127	15.5448	17.2454	NaN	NaN	16.2476	16.874	15.6507	17.1245	NaN	16.5593	NaN	NaN	NaN	16.3957	16.3951	NaN	16.5608	16.3876	16.5593	NaN	NaN	16.3957	16.3951	NaN	16.5608	16.3876	16.5593	NaN	NaN	0.731189	1.20245	NaN	0.44293	1.0421	NaN	NaN	NaN	0.517029	0.850262	NaN
P83881	RPL36A	RPL36A	60S ribosomal protein L36a	+		18.3568	NaN	17.9854	18.443	18.0816	18.1124	18.3962	NaN	18.8037	18.675	18.8229	18.3493	18.2718	17.8263	17.3797	NaN	18.3568	18.2142	18.097	18.3962	18.7393	18.5861	18.0491	17.3797	18.3568	18.2142	18.097	18.3962	18.7393	18.5861	18.0491	17.3797	NaN	0.323527	0.0217586	NaN	0.0910102	0.334862	0.315053	NaN	NaN	0.228768	0.0153856	NaN
P84022	SMAD3	SMAD3	Mothers against decapentaplegic homolog 3	+		NaN	NaN	NaN	NaN	NaN	18.2011	18.0421	18.479	20.5413	20.6383	20.3457	20.6031	20.0301	19.7422	19.1263	19.3315	NaN	NaN	18.2011	18.2606	20.5898	20.4744	19.8862	19.2289	NaN	NaN	18.2011	18.2606	20.5898	20.4744	19.8862	19.2289	NaN	NaN	NaN	0.308998	0.0685746	0.181972	0.20362	0.14505	NaN	NaN	NaN	0.218494
P84157	MXRA7	MXRA7	Matrix-remodeling-associated protein 7	+		16.3158	NaN	16.5687	NaN	NaN	NaN	NaN	NaN	19.7012	19.5261	19.1199	18.7273	20.1925	19.8862	20.724	20.2739	16.3158	16.5687	NaN	NaN	19.6136	18.9236	20.0393	20.4989	16.3158	16.5687	NaN	NaN	19.6136	18.9236	20.0393	20.4989	NaN	NaN	NaN	NaN	0.123808	0.277623	0.216555	0.318263	NaN	NaN	NaN	NaN
P86790;P86791	CCZ1;CCZ1B	CCZ1	Vacuolar fusion protein CCZ1 homolog B	+		17.285	NaN	18.6793	18.9222	18.3524	19.2416	18.6766	19.2512	18.2372	18.7871	18.0454	18.6497	NaN	NaN	NaN	NaN	17.285	18.8007	18.797	18.9639	18.5121	18.3476	NaN	NaN	17.285	18.8007	18.797	18.9639	18.5121	18.3476	NaN	NaN	NaN	0.171789	0.628757	0.406296	0.388843	0.427295	NaN	NaN	NaN	0.121473	0.444598	0.287294
P98082	DAB2	DAB2	Disabled homolog 2	+		NaN	NaN	NaN	NaN	NaN	NaN	NaN	NaN	18.117	18.3467	17.694	17.9829	18.2867	18.2062	18.3513	17.9675	NaN	NaN	NaN	NaN	18.2318	17.8385	18.2464	18.1594	NaN	NaN	NaN	NaN	18.2318	17.8385	18.2464	18.1594	NaN	NaN	NaN	NaN	0.162454	0.204258	0.0569003	0.271411	NaN	NaN	NaN	NaN
P98170	XIAP	XIAP	E3 ubiquitin-protein ligase XIAP	+		NaN	NaN	18.0963	17.7965	17.9713	18.274	17.8518	17.7677	17.4259	17.5939	17.75	17.8468	16.9222	17.1452	NaN	NaN	NaN	17.9464	18.1227	17.8097	17.5099	17.7984	17.0337	NaN	NaN	17.9464	18.1227	17.8097	17.5099	17.7984	17.0337	NaN	NaN	0.212032	0.214083	0.0594628	0.118768	0.0684451	0.15772	NaN	NaN	0.149929	0.15138	0.0420465
P98172	EFNB1	EFNB1	Ephrin-B1	+		17.8636	NaN	16.9051	NaN	16.5215	NaN	16.464	NaN	19.4522	19.2962	19.4226	19.4384	20.2807	19.7569	20.3104	19.879	17.8636	16.9051	16.5215	16.464	19.3742	19.4305	20.0188	20.0947	17.8636	16.9051	16.5215	16.464	19.3742	19.4305	20.0188	20.0947	NaN	NaN	NaN	NaN	0.110306	0.0111403	0.370361	0.30506	NaN	NaN	NaN	NaN
P98194	ATP2C1	ATP2C1	Calcium-transporting ATPase type 2C member 1	+		NaN	NaN	17.3399	17.3734	17.3482	17.4483	17.4245	17.3621	16.786	16.8553	17.2354	16.5172	NaN	NaN	NaN	NaN	NaN	17.3567	17.3983	17.3933	16.8206	16.8763	NaN	NaN	NaN	17.3567	17.3983	17.3933	16.8206	16.8763	NaN	NaN	NaN	0.0236427	0.0707622	0.0440863	0.0489928	0.50783	NaN	NaN	NaN	0.0167179	0.0500364	0.0311737
Q00013	MPP1	MPP1	55 kDa erythrocyte membrane protein	+		NaN	NaN	17.1772	NaN	17.524	17.7848	16.9659	NaN	17.5945	18.861	17.4776	18.1904	17.9266	17.7547	NaN	NaN	NaN	17.1772	17.6544	16.9659	18.2277	17.834	17.8407	NaN	NaN	17.1772	17.6544	16.9659	18.2277	17.834	17.8407	NaN	NaN	NaN	0.184427	NaN	0.895551	0.504059	0.121587	NaN	NaN	NaN	0.130409	NaN
Q00534	CDK6	CDK6	Cyclin-dependent kinase 6	+		NaN	NaN	18.1318	17.6352	17.8784	18.1593	17.6303	18.1301	18.8166	19.3002	18.779	18.9187	18.943	18.9857	17.8628	16.6032	NaN	17.8835	18.0189	17.8802	19.0584	18.8488	18.9644	17.233	NaN	17.8835	18.0189	17.8802	19.0584	18.8488	18.9644	17.233	NaN	0.351193	0.198627	0.353432	0.341984	0.0988178	0.030219	0.890667	NaN	0.248331	0.14045	0.249914
Q00653	NFKB2	NFKB2	Nuclear factor NF-kappa-B p100 subunit	+		18.0138	NaN	18.1824	18.0729	18.4987	18.33	18.4928	17.9082	18.1579	17.573	18.1874	18.0812	17.8232	17.4144	18.16	NaN	18.0138	18.1276	18.4143	18.2005	17.8655	18.1343	17.6188	18.16	18.0138	18.1276	18.4143	18.2005	17.8655	18.1343	17.6188	18.16	NaN	0.0774666	0.119272	0.413333	0.413565	0.0750699	0.289072	NaN	NaN	0.0547771	0.0843382	0.292271
Q01196	RUNX1	RUNX1	Runt-related transcription factor 1	+		NaN	NaN	NaN	NaN	NaN	NaN	NaN	19.0246	18.7573	18.9828	18.4178	18.9168	18.6818	19.2287	19.1736	19.1538	NaN	NaN	NaN	19.0246	18.87	18.6673	18.9552	19.1637	NaN	NaN	NaN	19.0246	18.87	18.6673	18.9552	19.1637	NaN	NaN	NaN	NaN	0.159458	0.352874	0.386757	0.0139779	NaN	NaN	NaN	NaN
Q01415	GALK2	GALK2	N-acetylgalactosamine kinase	+		16.0025	NaN	19.0243	19.215	19.0288	19.4017	18.923	19.2908	15.5527	17.3728	17.1593	17.6936	NaN	NaN	NaN	NaN	16.0025	19.1196	19.2153	19.1069	16.4628	17.4264	NaN	NaN	16.0025	19.1196	19.2153	19.1069	16.4628	17.4264	NaN	NaN	NaN	0.134808	0.263695	0.260087	1.28702	0.377777	NaN	NaN	NaN	0.0953236	0.18646	0.183909
Q01664	TFAP4	TFAP4	Transcription factor AP-4	+		17.8437	NaN	16.8154	17.7799	17.0696	17.1139	17.1745	17.5557	16.6741	14.6389	16.9101	NaN	16.2941	NaN	NaN	14.3416	17.8437	17.2977	17.0918	17.3651	15.6565	16.9101	16.2941	14.3416	17.8437	17.2977	17.0918	17.3651	15.6565	16.9101	16.2941	14.3416	NaN	0.682006	0.0312925	0.269582	1.43907	NaN	NaN	NaN	NaN	0.482251	0.0221272	0.190623
Q01813	PFKP	PFKP	ATP-dependent 6-phosphofructokinase, platelet type	+		19.5595	NaN	17.2221	16.7364	17.7734	17.0999	NaN	NaN	20.8386	21.1915	21.0856	21.1452	19.0381	20.2015	18.4661	19.9926	19.5595	16.9793	17.4367	NaN	21.015	21.1154	19.6198	19.2293	19.5595	16.9793	17.4367	NaN	21.015	21.1154	19.6198	19.2293	NaN	0.343487	0.476245	NaN	0.249521	0.0421104	0.822608	1.07939	NaN	0.242882	0.336756	NaN
Q01968	OCRL	OCRL	Inositol polyphosphate 5-phosphatase OCRL	+		NaN	NaN	19.9317	19.8058	19.3796	19.5212	19.7992	19.7476	19.449	19.2868	19.7618	19.6483	17.9299	NaN	NaN	NaN	NaN	19.8688	19.4504	19.7734	19.3679	19.7051	17.9299	NaN	NaN	19.8688	19.4504	19.7734	19.3679	19.7051	17.9299	NaN	NaN	0.0889899	0.100084	0.0364783	0.114676	0.0802112	NaN	NaN	NaN	0.0629253	0.0707703	0.025794
Q02127	DHODH	DHODH	Dihydroorotate dehydrogenase (quinone), mitochondrial	+		17.6045	NaN	18.5502	18.9583	18.5918	18.4308	18.7552	18.6966	17.1013	16.7949	17.5963	17.6689	17.7294	17.334	16.6996	NaN	17.6045	18.7542	18.5113	18.7259	16.9481	17.6326	17.5317	16.6996	17.6045	18.7542	18.5113	18.7259	16.9481	17.6326	17.5317	16.6996	NaN	0.288572	0.113879	0.0414577	0.216678	0.0513274	0.279591	NaN	NaN	0.204051	0.0805244	0.029315
Q02241	KIF23	KIF23	Kinesin-like protein KIF23	+		16.8549	NaN	17.5288	17.6302	17.6544	17.6772	17.2643	17.2268	17.2114	17.9488	17.4753	17.3738	18.1624	18.1465	17.571	NaN	16.8549	17.5795	17.6658	17.2455	17.5801	17.4246	18.1544	17.571	16.8549	17.5795	17.6658	17.2455	17.5801	17.4246	18.1544	17.571	NaN	0.0717333	0.0161493	0.0265181	0.521404	0.0717144	0.0112333	NaN	NaN	0.0507231	0.0114193	0.0187511
Q02318	CYP27A1	CYP27A1	Sterol 26-hydroxylase, mitochondrial	+		NaN	NaN	NaN	NaN	NaN	NaN	NaN	NaN	17.6379	18.0105	18.0304	17.7541	17.9243	17.5502	17.737	17.6406	NaN	NaN	NaN	NaN	17.8242	17.8923	17.7373	17.6888	NaN	NaN	NaN	NaN	17.8242	17.8923	17.7373	17.6888	NaN	NaN	NaN	NaN	0.26347	0.195333	0.264506	0.0681026	NaN	NaN	NaN	NaN
Q02809	PLOD1	PLOD1	Procollagen-lysine,2-oxoglutarate 5-dioxygenase 1	+		NaN	NaN	18.841	19.2564	19.102	19.0465	18.7479	18.5691	20.2857	20.3442	20.6999	20.5865	19.1589	18.8892	17.4114	20.3044	NaN	19.0487	19.0742	18.6585	20.315	20.6432	19.024	18.8579	NaN	19.0487	19.0742	18.6585	20.315	20.6432	19.024	18.8579	NaN	0.293686	0.039262	0.126416	0.0413592	0.0801937	0.190738	2.04564	NaN	0.207667	0.0277624	0.0893898
Q02833	RASSF7	RASSF7	Ras association domain-containing protein 7	+		16.7365	NaN	16.781	16.4174	16.4849	15.7018	16.9057	NaN	16.7445	16.3727	NaN	NaN	16.8637	16.2994	NaN	NaN	16.7365	16.5992	16.0934	16.9057	16.5586	NaN	16.5815	NaN	16.7365	16.5992	16.0934	16.9057	16.5586	NaN	16.5815	NaN	NaN	0.257046	0.55374	NaN	0.262897	NaN	0.398988	NaN	NaN	0.181759	0.391553	NaN
Q02952	AKAP12	AKAP12	A-kinase anchor protein 12	+		18.3575	NaN	NaN	NaN	NaN	NaN	15.7384	NaN	19.3121	18.857	19.6099	19.3879	19.7657	19.2956	19.2	18.9665	18.3575	NaN	NaN	15.7384	19.0845	19.4989	19.5306	19.0833	18.3575	NaN	NaN	15.7384	19.0845	19.4989	19.5306	19.0833	NaN	NaN	NaN	NaN	0.321789	0.157005	0.332387	0.16511	NaN	NaN	NaN	NaN
Q03135	CAV1	CAV1	Caveolin-1	+		NaN	NaN	NaN	NaN	NaN	NaN	NaN	NaN	20.4136	20.1383	20.4142	20.0979	19.9542	19.4666	20.8319	20.7349	NaN	NaN	NaN	NaN	20.2759	20.256	19.7104	20.7834	NaN	NaN	NaN	NaN	20.2759	20.256	19.7104	20.7834	NaN	NaN	NaN	NaN	0.194644	0.223655	0.34473	0.0686056	NaN	NaN	NaN	NaN
Q03518	TAP1	TAP1	Antigen peptide transporter 1	+		NaN	NaN	17.0488	NaN	16.7038	17.172	16.8155	NaN	18.0601	17.2548	18.4228	18.0215	17.0309	17.6707	NaN	NaN	NaN	17.0488	16.9379	16.8155	17.6574	18.2221	17.3508	NaN	NaN	17.0488	16.9379	16.8155	17.6574	18.2221	17.3508	NaN	NaN	NaN	0.331069	NaN	0.569402	0.283793	0.4524	NaN	NaN	NaN	0.234101	NaN
Q03519	TAP2	TAP2	Antigen peptide transporter 2	+		NaN	NaN	NaN	NaN	17.3562	NaN	NaN	NaN	17.3078	17.3243	18.1836	17.7732	NaN	NaN	NaN	NaN	NaN	NaN	17.3562	NaN	17.316	17.9784	NaN	NaN	NaN	NaN	17.3562	NaN	17.316	17.9784	NaN	NaN	NaN	NaN	NaN	NaN	0.0116649	0.290239	NaN	NaN	NaN	NaN	NaN	NaN
Q03936	ZNF92	ZNF92	Zinc finger protein 92	+		16.8515	NaN	18.9002	19.7262	18.222	19.8148	18.7592	19.7697	16.9974	18.5497	17.5539	18.4469	NaN	NaN	NaN	NaN	16.8515	19.3132	19.0184	19.2644	17.7735	18.0004	NaN	NaN	16.8515	19.3132	19.0184	19.2644	17.7735	18.0004	NaN	NaN	NaN	0.584095	1.12627	0.714534	1.09761	0.631446	NaN	NaN	NaN	0.413017	0.796391	0.505252
Q04721	NOTCH2	NOTCH2	Neurogenic locus notch homolog protein 2	+		16.0913	NaN	NaN	16.8268	15.9279	NaN	NaN	NaN	18.8659	18.646	18.6815	18.4851	18.6484	18.6465	18.612	18.5436	16.0913	16.8268	15.9279	NaN	18.7559	18.5833	18.6474	18.5778	16.0913	16.8268	15.9279	NaN	18.7559	18.5833	18.6474	18.5778	NaN	NaN	NaN	NaN	0.155485	0.138874	0.00134196	0.0483954	NaN	NaN	NaN	NaN
Q04900	CD164	CD164	Sialomucin core protein 24	+		NaN	17.2632	16.4867	NaN	15.2777	NaN	16.4655	NaN	16.8999	17.3866	15.7538	16.7243	15.2735	16.3084	19.2713	16.6572	17.2632	16.4867	15.2777	16.4655	17.1432	16.2391	15.7909	17.9643	17.2632	16.4867	15.2777	16.4655	17.1432	16.2391	15.7909	17.9643	NaN	NaN	NaN	NaN	0.344181	0.686199	0.73181	1.84848	NaN	NaN	NaN	NaN
Q04941	PLP2	PLP2	Proteolipid protein 2	+		NaN	NaN	NaN	NaN	NaN	NaN	NaN	NaN	20.5157	20.1667	20.0968	20.1091	20.8678	20.4274	21.2891	20.9621	NaN	NaN	NaN	NaN	20.3412	20.103	20.6476	21.1256	NaN	NaN	NaN	NaN	20.3412	20.103	20.6476	21.1256	NaN	NaN	NaN	NaN	0.246769	0.00871125	0.311434	0.23123	NaN	NaN	NaN	NaN
Q05048	CSTF1	CSTF1	Cleavage stimulation factor subunit 1	+		17.2754	NaN	19.1936	19.6022	19.3854	19.2803	19.0317	19.0297	19.1278	19.6962	19.1757	19.0177	18.7397	19.3655	17.1576	NaN	17.2754	19.3979	19.3329	19.0307	19.412	19.0967	19.0526	17.1576	17.2754	19.3979	19.3329	19.0307	19.412	19.0967	19.0526	17.1576	NaN	0.288912	0.0742688	0.00140804	0.401942	0.111746	0.442474	NaN	NaN	0.204291	0.052516	0.000995636
Q05193	DNM1	DNM1	Dynamin-1	+		18.8681	NaN	20.1685	19.802	20.1703	19.8297	19.7954	20.0134	19.976	19.9614	20.1548	20.2977	19.6029	19.197	18.0686	17.7968	18.8681	19.9852	20	19.9044	19.9687	20.2262	19.3999	17.9327	18.8681	19.9852	20	19.9044	19.9687	20.2262	19.3999	17.9327	NaN	0.2592	0.240857	0.154193	0.0103472	0.101035	0.287056	0.192177	NaN	0.183282	0.170312	0.109031
Q05397	PTK2	PTK2	Focal adhesion kinase 1	+		19.1616	NaN	19.0187	19.304	18.9581	19.0464	18.8826	19.2269	20.678	20.6024	20.5394	20.3621	19.6135	20.6167	19.9814	20.6572	19.1616	19.1613	19.0022	19.0548	20.6402	20.4508	20.1151	20.3193	19.1616	19.1613	19.0022	19.0548	20.6402	20.4508	20.1151	20.3193	NaN	0.201717	0.0624812	0.243513	0.0534301	0.12537	0.709371	0.47782	NaN	0.142635	0.0441809	0.17219
Q05655	PRKCD	PRKCD	Protein kinase C delta type	+		17.7393	NaN	18.8226	18.7066	18.6944	18.9288	18.7712	18.8179	17.5585	18.1614	18.504	18.8297	16.8687	17.3456	16.7124	NaN	17.7393	18.7646	18.8116	18.7945	17.86	18.6669	17.1072	16.7124	17.7393	18.7646	18.8116	18.7945	17.86	18.6669	17.1072	16.7124	NaN	0.0820171	0.165785	0.0330391	0.426295	0.230311	0.337253	NaN	NaN	0.0579948	0.117228	0.0233622
Q06033	ITIH3	ITIH3	Inter-alpha-trypsin inhibitor heavy chain H3	+		NaN	20.2595	20.4639	20.7537	20.2993	20.6751	21.1536	21.1542	20.0737	19.8503	19.0506	19.0934	20.0538	20.213	NaN	18.1066	20.2595	20.6088	20.4872	21.1539	19.962	19.072	20.1334	18.1066	20.2595	20.6088	20.4872	21.1539	19.962	19.072	20.1334	18.1066	NaN	0.204947	0.26574	0.000431584	0.157984	0.0302284	0.112534	NaN	NaN	0.144919	0.187906	0.000305176
Q06190	PPP2R3A	PPP2R3A	Serine/threonine-protein phosphatase 2A regulatory subunit B'' subunit alpha	+		NaN	NaN	16.0959	NaN	NaN	16.8918	15.1983	NaN	17.5691	17.2238	18.0569	17.9864	17.221	16.0752	NaN	NaN	NaN	16.0959	16.8918	15.1983	17.3965	18.0217	16.6481	NaN	NaN	16.0959	16.8918	15.1983	17.3965	18.0217	16.6481	NaN	NaN	NaN	NaN	NaN	0.244174	0.0498452	0.810234	NaN	NaN	NaN	NaN	NaN
Q06547	GABPB1	GABPB1	GA-binding protein subunit beta-1	+		17.1141	NaN	17.5716	15.7449	17.0801	16.491	17.3215	16.2945	17.657	16.0885	17.5978	15.9027	17.3465	16.4189	17.1469	NaN	17.1141	16.6583	16.7855	16.808	16.8727	16.7503	16.8827	17.1469	17.1141	16.6583	16.7855	16.808	16.8727	16.7503	16.8827	17.1469	NaN	1.29166	0.416567	0.726248	1.10911	1.19858	0.65589	NaN	NaN	0.913342	0.294558	0.513535
Q06787	FMR1	FMR1	Synaptic functional regulator FMR1	+		17.5911	NaN	18.5989	18.1535	18.5024	18.51	18.5878	18.7639	18.2997	18.2133	18.4943	18.5185	17.3192	NaN	17.3862	NaN	17.5911	18.3762	18.5062	18.6759	18.2565	18.5064	17.3192	17.3862	17.5911	18.3762	18.5062	18.6759	18.2565	18.5064	17.3192	17.3862	NaN	0.314947	0.00537591	0.124533	0.0610826	0.0171109	NaN	NaN	NaN	0.222701	0.00380135	0.0880585
Q07352	ZFP36L1	ZFP36L1	mRNA decay activator protein ZFP36L1	+		17.3098	NaN	16.5546	NaN	17.2706	16.4578	16.5747	NaN	17.7772	17.7892	17.176	16.8546	17.651	17.41	18.6101	18.4695	17.3098	16.5546	16.8642	16.5747	17.7832	17.0153	17.5305	18.5398	17.3098	16.5546	16.8642	16.5747	17.7832	17.0153	17.5305	18.5398	NaN	NaN	0.574759	NaN	0.00848467	0.227268	0.170409	0.0993587	NaN	NaN	0.406416	NaN
Q07617	SPAG1	SPAG1	Sperm-associated antigen 1	+		16.4506	NaN	17.7716	17.4969	17.3556	16.5648	17.7097	16.7531	18.5967	18.4762	18.2764	18.4054	18.0563	18.6662	17.1487	18.4431	16.4506	17.6342	16.9602	17.2314	18.5364	18.3409	18.3613	17.7959	16.4506	17.6342	16.9602	17.2314	18.5364	18.3409	18.3613	17.7959	NaN	0.194219	0.559136	0.676463	0.0852567	0.091284	0.431249	0.915293	NaN	0.137334	0.395369	0.478332
Q07817	BCL2L1	BCL2L1	Bcl-2-like protein 1	+		19.9322	NaN	18.3092	19.2062	NaN	18.7927	NaN	18.8268	20.9483	21.3444	20.5179	21.259	21.3289	21.5323	21.4735	21.8411	19.9322	18.7577	18.7927	18.8268	21.1463	20.8885	21.4306	21.6573	19.9322	18.7577	18.7927	18.8268	21.1463	20.8885	21.4306	21.6573	NaN	0.634243	NaN	NaN	0.280056	0.524018	0.143821	0.259951	NaN	0.448478	NaN	NaN
Q07954	LRP1	LRP1	Prolow-density lipoprotein receptor-related protein 1	+		NaN	NaN	21.5894	18.1271	NaN	17.7299	NaN	NaN	17.938	18.2799	17.4403	NaN	17.5695	NaN	17.6943	NaN	NaN	19.8582	17.7299	NaN	18.1089	17.4403	17.5695	17.6943	NaN	19.8582	17.7299	NaN	18.1089	17.4403	17.5695	17.6943	NaN	2.44818	NaN	NaN	0.241725	NaN	NaN	NaN	NaN	1.73112	NaN	NaN
Q08378	GOLGA3	GOLGA3	Golgin subfamily A member 3	+		18.5712	NaN	17.7911	17.1647	17.9041	17.4204	17.8203	17.191	19.1631	18.6737	19.0865	18.9934	19.1145	18.5981	17.728	16.9055	18.5712	17.4779	17.6622	17.5057	18.9184	19.0399	18.8563	17.3167	18.5712	17.4779	17.6622	17.5057	18.9184	19.0399	18.8563	17.3167	NaN	0.442978	0.342075	0.445017	0.346024	0.0658745	0.365128	0.581579	NaN	0.313232	0.241883	0.314674
Q08379	GOLGA2	GOLGA2	Golgin subfamily A member 2	+		18.0717	NaN	18.8944	18.6169	18.9351	19.0185	19.0497	18.9331	18.5959	18.4106	18.7152	18.5998	18.7916	18.4286	18.056	16.1683	18.0717	18.7557	18.9768	18.9914	18.5033	18.6575	18.6101	17.1121	18.0717	18.7557	18.9768	18.9914	18.5033	18.6575	18.6101	17.1121	NaN	0.196215	0.0589773	0.0824177	0.131015	0.0815788	0.256695	1.33478	NaN	0.138745	0.0417032	0.0582781
Q08380	LGALS3BP	LGALS3BP	Galectin-3-binding protein	+		16.675	NaN	16.2939	NaN	NaN	NaN	NaN	NaN	18.2241	17.47	18.2938	17.8067	18.8709	18.3441	17.8717	15.8551	16.675	16.2939	NaN	NaN	17.847	18.0503	18.6075	16.8634	16.675	16.2939	NaN	NaN	17.847	18.0503	18.6075	16.8634	NaN	NaN	NaN	NaN	0.533251	0.344413	0.372485	1.42595	NaN	NaN	NaN	NaN
Q08426	EHHADH	EHHADH	Peroxisomal bifunctional enzyme	+		NaN	NaN	NaN	NaN	14.9195	NaN	NaN	NaN	18.7805	18.3669	18.8087	18.3929	17.5451	16.2757	16.3675	NaN	NaN	NaN	14.9195	NaN	18.5737	18.6008	16.9104	16.3675	NaN	NaN	14.9195	NaN	18.5737	18.6008	16.9104	16.3675	NaN	NaN	NaN	NaN	0.292505	0.293976	0.897659	NaN	NaN	NaN	NaN	NaN
Q08722	CD47	CD47	Leukocyte surface antigen CD47	+		16.4473	NaN	17.2637	17.2575	17.4639	17.4235	17.7741	16.8797	19.5564	19.251	19.823	19.9419	17.7165	17.8049	17.1043	NaN	16.4473	17.2606	17.4437	17.3269	19.4037	19.8824	17.7607	17.1043	16.4473	17.2606	17.4437	17.3269	19.4037	19.8824	17.7607	17.1043	NaN	0.00437653	0.0285992	0.632479	0.215902	0.084055	0.0624825	NaN	NaN	0.00309467	0.0202227	0.44723
Q08945	SSRP1	SSRP1	FACT complex subunit SSRP1	+		NaN	NaN	17.1757	17.4315	NaN	NaN	17.8934	NaN	16.8096	17.451	NaN	17.4063	NaN	NaN	NaN	NaN	NaN	17.3036	NaN	17.8934	17.1303	17.4063	NaN	NaN	NaN	17.3036	NaN	17.8934	17.1303	17.4063	NaN	NaN	NaN	0.18087	NaN	NaN	0.453592	NaN	NaN	NaN	NaN	0.127894	NaN	NaN
Q08AD1	CAMSAP2	CAMSAP2	Calmodulin-regulated spectrin-associated protein 2	+		18.6728	NaN	18.318	NaN	18.2547	18.506	18.7141	18.1184	19.813	20.2081	19.6726	20.3509	19.869	19.5629	18.6432	NaN	18.6728	18.318	18.3804	18.4163	20.0106	20.0118	19.716	18.6432	18.6728	18.318	18.3804	18.4163	20.0106	20.0118	19.716	18.6432	NaN	NaN	0.177675	0.421191	0.279368	0.479654	0.216478	NaN	NaN	NaN	0.125635	0.297827
Q08AE8	SPIRE1	SPIRE1	Protein spire homolog 1	+		NaN	NaN	15.2644	NaN	15.0931	NaN	15.56	15.9721	17.858	17.5537	17.8177	17.788	17.0789	16.0934	15.9026	15.8054	NaN	15.2644	15.0931	15.7661	17.7059	17.8028	16.5862	15.854	NaN	15.2644	15.0931	15.7661	17.7059	17.8028	16.5862	15.854	NaN	NaN	NaN	0.291422	0.215177	0.0209493	0.696886	0.0687675	NaN	NaN	NaN	0.206067
Q08AF3	SLFN5	SLFN5	Schlafen family member 5	+		NaN	NaN	NaN	NaN	NaN	NaN	15.2866	NaN	15.8256	17.0046	17.3008	17.3445	NaN	NaN	NaN	NaN	NaN	NaN	NaN	15.2866	16.4151	17.3226	NaN	NaN	NaN	NaN	NaN	15.2866	16.4151	17.3226	NaN	NaN	NaN	NaN	NaN	NaN	0.833664	0.0308906	NaN	NaN	NaN	NaN	NaN	NaN
Q08AM6	VAC14	VAC14	Protein VAC14 homolog	+		17.6574	NaN	18.1726	18.1549	18.1195	18.4516	18.3827	17.8	18.2329	17.9766	18.5929	18.5625	17.7919	17.691	17.8675	NaN	17.6574	18.1638	18.2856	18.0914	18.1047	18.5777	17.7415	17.8675	17.6574	18.1638	18.2856	18.0914	18.1047	18.5777	17.7415	17.8675	NaN	0.0125038	0.23484	0.412011	0.181271	0.0215252	0.0713408	NaN	NaN	0.00884151	0.166057	0.291336
Q0VDG4	SCRN3	SCRN3	Secernin-3	+		NaN	NaN	16.745	16.4144	17.0238	16.5582	16.7496	16.8427	17.6111	17.3464	17.451	17.5355	17.5705	17.6233	16.6567	NaN	NaN	16.5797	16.791	16.7962	17.4787	17.4933	17.5969	16.6567	NaN	16.5797	16.791	16.7962	17.4787	17.4933	17.5969	16.6567	NaN	0.233778	0.329217	0.0658314	0.187166	0.0597164	0.0372969	NaN	NaN	0.165306	0.232792	0.0465498
Q0VGL1	LAMTOR4	LAMTOR4	Ragulator complex protein LAMTOR4	+		18.8049	NaN	18.9398	18.4834	18.9238	18.1372	18.0693	17.8837	18.438	18.5651	17.817	17.5636	18.8393	18.1901	18.4225	18.3066	18.8049	18.7116	18.5305	17.9765	18.5016	17.6903	18.5147	18.3646	18.8049	18.7116	18.5305	17.9765	18.5016	17.6903	18.5147	18.3646	NaN	0.322773	0.556253	0.131185	0.0898611	0.179154	0.459043	0.0819375	NaN	0.228235	0.393331	0.092762
Q0ZGT2	NEXN	NEXN	Nexilin	+		18.4337	NaN	19.6531	21.5494	18.8374	18.4577	19.4843	19.7256	18.4003	19.2673	18.4841	19.303	17.8152	NaN	NaN	NaN	18.4337	20.6012	18.6476	19.605	18.8338	18.8936	17.8152	NaN	18.4337	20.6012	18.6476	19.605	18.8338	18.8936	17.8152	NaN	NaN	1.34094	0.268534	0.170643	0.613124	0.57906	NaN	NaN	NaN	0.948185	0.189882	0.120663
Q10469	MGAT2	MGAT2	Alpha-1,6-mannosyl-glycoprotein 2-beta-N-acetylglucosaminyltransferase	+		NaN	NaN	18.9988	18.7553	19.146	19.065	19.1958	19.0068	19.1649	19.0669	19.4955	19.0325	18.5703	18.6818	18.5095	NaN	NaN	18.877	19.1055	19.1013	19.1159	19.264	18.626	18.5095	NaN	18.877	19.1055	19.1013	19.1159	19.264	18.626	18.5095	NaN	0.172191	0.0573116	0.133678	0.0692962	0.327393	0.0788746	NaN	NaN	0.121758	0.0405254	0.0945244
Q10471	GALNT2	GALNT2	Polypeptide N-acetylgalactosaminyltransferase 2	+		17.5691	NaN	18.6202	18.3922	18.1191	18.0226	18.5625	17.9713	21.1634	20.7575	21.3207	21.135	19.9254	18.9915	19.609	19.053	17.5691	18.5062	18.0708	18.2669	20.9605	21.2279	19.4585	19.331	17.5691	18.5062	18.0708	18.2669	20.9605	21.2279	19.4585	19.331	NaN	0.161199	0.0682469	0.41799	0.28698	0.131326	0.660358	0.393143	NaN	0.113985	0.0482578	0.295564
Q10570	CPSF1	CPSF1	Cleavage and polyadenylation specificity factor subunit 1	+		16.0392	NaN	18.8106	19.0331	18.6692	18.5349	18.8214	18.8517	19.2394	19.102	19.3564	19.3758	17.613	16.5185	NaN	16.5007	16.0392	18.9219	18.6021	18.8366	19.1707	19.3661	17.0657	16.5007	16.0392	18.9219	18.6021	18.8366	19.1707	19.3661	17.0657	16.5007	NaN	0.15733	0.0949673	0.0214308	0.0971144	0.0136583	0.773929	NaN	NaN	0.111249	0.067152	0.0151539
Q11206	ST3GAL4	ST3GAL4	CMP-N-acetylneuraminate-beta-galactosamide-alpha-2,3-sialyltransferase 4	+		NaN	NaN	18.1401	NaN	17.619	NaN	15.663	NaN	18.1243	18.257	17.6781	18.3405	18.878	18.8115	18.7529	18.7323	NaN	18.1401	17.619	15.663	18.1907	18.0093	18.8448	18.7426	NaN	18.1401	17.619	15.663	18.1907	18.0093	18.8448	18.7426	NaN	NaN	NaN	NaN	0.093833	0.468367	0.0470022	0.0146051	NaN	NaN	NaN	NaN
Q12756	KIF1A	KIF1A	Kinesin-like protein KIF1A	+		14.8832	NaN	18.5503	19.3016	18.5612	18.2811	18.5656	18.0672	17.8481	17.9971	18.3247	17.6482	16.9001	16.9747	NaN	NaN	14.8832	18.926	18.4212	18.3164	17.9226	17.9865	16.9374	NaN	14.8832	18.926	18.4212	18.3164	17.9226	17.9865	16.9374	NaN	NaN	0.53125	0.198096	0.352434	0.10536	0.478396	0.0527557	NaN	NaN	0.37565	0.140075	0.249208
Q12768	WASHC5	WASHC5	WASH complex subunit 5	+		NaN	NaN	18.4622	18.1662	17.9601	17.6628	18.1926	17.9276	18.8536	18.5791	19.0982	19.1258	18.3471	16.2648	19.0129	18.5824	NaN	18.3142	17.8114	18.0601	18.7163	19.112	17.3059	18.7976	NaN	18.3142	17.8114	18.0601	18.7163	19.112	17.3059	18.7976	NaN	0.209332	0.210257	0.187333	0.194095	0.0195534	1.47241	0.304441	NaN	0.14802	0.148674	0.132464
Q12769	NUP160	NUP160	Nuclear pore complex protein Nup160	+		NaN	NaN	19.5227	19.2282	19.1424	19.028	19.2899	19.0477	19.0758	19.0574	19.4316	19.2688	17.9431	17.1984	20.6541	NaN	NaN	19.3755	19.0852	19.1688	19.0666	19.3502	17.5708	20.6541	NaN	19.3755	19.0852	19.1688	19.0666	19.3502	17.5708	20.6541	NaN	0.208245	0.0808801	0.171248	0.0129988	0.115066	0.526602	NaN	NaN	0.147251	0.0571909	0.121091
Q12788	TBL3	TBL3	Transducin beta-like protein 3	+		18.4381	NaN	19.9835	19.6421	19.7368	19.4744	19.8909	19.6468	19.7193	19.5089	19.995	19.9785	17.6504	16.7948	NaN	NaN	18.4381	19.8128	19.6056	19.7689	19.6141	19.9868	17.2226	NaN	18.4381	19.8128	19.6056	19.7689	19.6141	19.9868	17.2226	NaN	NaN	0.241456	0.185561	0.172631	0.148766	0.0116433	0.604999	NaN	NaN	0.170735	0.131211	0.122068
Q12789	GTF3C1	GTF3C1	General transcription factor 3C polypeptide 1	+		NaN	NaN	19.0032	18.7135	19.0451	18.8253	19.1318	18.7675	18.1493	17.8106	18.2952	18.0289	16.0138	NaN	19.1862	NaN	NaN	18.8584	18.9352	18.9497	17.9799	18.162	16.0138	19.1862	NaN	18.8584	18.9352	18.9497	17.9799	18.162	16.0138	19.1862	NaN	0.204846	0.155427	0.257608	0.239534	0.188307	NaN	NaN	NaN	0.144848	0.109903	0.182157
Q12816	TRO	TRO	Trophinin	+		NaN	NaN	NaN	NaN	NaN	NaN	NaN	NaN	16.4814	18.8114	18.7542	17.8845	17.7397	18.1328	NaN	NaN	NaN	NaN	NaN	NaN	17.6464	18.3194	17.9362	NaN	NaN	NaN	NaN	NaN	17.6464	18.3194	17.9362	NaN	NaN	NaN	NaN	NaN	1.64759	0.614949	0.277951	NaN	NaN	NaN	NaN	NaN
Q12834	CDC20	CDC20	Cell division cycle protein 20 homolog	+		16.1412	NaN	18.5245	18.2136	18.7347	17.7859	17.8124	17.3214	17.6525	17.5026	17.718	17.7684	15.8558	14.1486	NaN	NaN	16.1412	18.3691	18.2603	17.5669	17.5776	17.7432	15.0022	NaN	16.1412	18.3691	18.2603	17.5669	17.5776	17.7432	15.0022	NaN	NaN	0.219834	0.670883	0.34722	0.106	0.0355868	1.20713	NaN	NaN	0.155446	0.474386	0.245522
Q12841	FSTL1	FSTL1	Follistatin-related protein 1	+		NaN	NaN	NaN	NaN	NaN	NaN	NaN	NaN	18.7507	19.0045	18.5046	18.285	19.3219	19.7176	19.9865	20.1655	NaN	NaN	NaN	NaN	18.8776	18.3948	19.5198	20.076	NaN	NaN	NaN	NaN	18.8776	18.3948	19.5198	20.076	NaN	NaN	NaN	NaN	0.179426	0.155315	0.279813	0.126565	NaN	NaN	NaN	NaN
Q12857	NFIA	NFIA	Nuclear factor 1 A-type	+		NaN	NaN	16.7662	16.436	17.0298	16.6901	16.6577	16.463	16.5772	16.0192	16.1842	15.4228	15.6754	15.8986	14.276	NaN	NaN	16.6011	16.8599	16.5604	16.2982	15.8035	15.787	14.276	NaN	16.6011	16.8599	16.5604	16.2982	15.8035	15.787	14.276	NaN	0.233537	0.240229	0.137666	0.394554	0.538427	0.157832	NaN	NaN	0.165135	0.169868	0.0973444
Q12894	IFRD2	IFRD2	Interferon-related developmental regulator 2	+		NaN	NaN	NaN	NaN	16.1367	NaN	NaN	NaN	16.6867	16.8858	16.9879	NaN	NaN	NaN	NaN	NaN	NaN	NaN	16.1367	NaN	16.7863	16.9879	NaN	NaN	NaN	NaN	16.1367	NaN	16.7863	16.9879	NaN	NaN	NaN	NaN	NaN	NaN	0.140766	NaN	NaN	NaN	NaN	NaN	NaN	NaN
Q12933	TRAF2	TRAF2	TNF receptor-associated factor 2	+		15.2707	NaN	18.096	17.5103	18.1837	17.7605	17.7594	18.2405	17.7915	17.7281	17.9608	17.5795	16.1364	NaN	NaN	NaN	15.2707	17.8032	17.9721	18	17.7598	17.7701	16.1364	NaN	15.2707	17.8032	17.9721	18	17.7598	17.7701	16.1364	NaN	NaN	0.414179	0.299228	0.340182	0.0448024	0.269574	NaN	NaN	NaN	0.292869	0.211586	0.240545
Q12965	MYO1E	MYO1E	Unconventional myosin-Ie	+		NaN	NaN	19.4391	18.8592	19.2892	19.0766	18.5611	19.3909	19.8959	19.7982	19.8585	20.195	19.7169	19.542	NaN	20.4121	NaN	19.1491	19.1829	18.976	19.847	20.0268	19.6295	20.4121	NaN	19.1491	19.1829	18.976	19.847	20.0268	19.6295	20.4121	NaN	0.410037	0.150383	0.586746	0.0690858	0.237977	0.12367	NaN	NaN	0.28994	0.106337	0.414892
Q12979	ABR	ABR	Active breakpoint cluster region-related protein	+		NaN	NaN	16.4263	16.4503	16.1687	17.7751	16.3073	16.0875	15.6038	16.9504	17.1884	17.6187	NaN	NaN	NaN	NaN	NaN	16.4383	16.9719	16.1974	16.2771	17.4036	NaN	NaN	NaN	16.4383	16.9719	16.1974	16.2771	17.4036	NaN	NaN	NaN	0.0169815	1.13593	0.15539	0.952234	0.304248	NaN	NaN	NaN	0.0120077	0.803222	0.109878
Q12982	BNIP2	BNIP2	BCL2/adenovirus E1B 19 kDa protein-interacting protein 2	+		16.296	NaN	NaN	NaN	NaN	NaN	NaN	NaN	16.705	17.0591	16.4562	16.9438	16.5651	16.3924	16.7678	16.9901	16.296	NaN	NaN	NaN	16.882	16.7	16.4787	16.8789	16.296	NaN	NaN	NaN	16.882	16.7	16.4787	16.8789	NaN	NaN	NaN	NaN	0.25037	0.344788	0.122133	0.157194	NaN	NaN	NaN	NaN
Q12983	BNIP3	BNIP3	BCL2/adenovirus E1B 19 kDa protein-interacting protein 3	+		15.8365	NaN	14.7741	NaN	14.1701	NaN	14.3029	NaN	17.0364	16.3274	16.3587	15.7589	17.0215	16.2443	16.8582	15.8472	15.8365	14.7741	14.1701	14.3029	16.6819	16.0588	16.6329	16.3527	15.8365	14.7741	14.1701	14.3029	16.6819	16.0588	16.6329	16.3527	NaN	NaN	NaN	NaN	0.501338	0.424082	0.549612	0.714821	NaN	NaN	NaN	NaN
Q12986	NFX1	NFX1	Transcriptional repressor NF-X1	+		NaN	NaN	17.029	16.6349	16.9358	16.4217	16.922	NaN	16.1652	18.0235	16.9698	NaN	NaN	NaN	NaN	NaN	NaN	16.832	16.6787	16.922	17.0944	16.9698	NaN	NaN	NaN	16.832	16.6787	16.922	17.0944	16.9698	NaN	NaN	NaN	0.278614	0.363528	NaN	1.31403	NaN	NaN	NaN	NaN	0.19701	0.257053	NaN
Q13017	ARHGAP5	ARHGAP5	Rho GTPase-activating protein 5	+		16.9527	NaN	17.628	17.7428	17.9898	17.4125	17.8881	17.3687	18.2239	18.317	18.4572	18.2081	16.5754	16.1126	16.7283	NaN	16.9527	17.6854	17.7012	17.6284	18.2704	18.3326	16.344	16.7283	16.9527	17.6854	17.7012	17.6284	18.2704	18.3326	16.344	16.7283	NaN	0.0811377	0.408157	0.367239	0.0658678	0.176097	0.327271	NaN	NaN	0.057373	0.28861	0.259677
Q13042	CDC16	CDC16	Cell division cycle protein 16 homolog	+		NaN	NaN	17.2988	16.4727	17.5371	16.1929	17.6351	16.8485	17.887	17.869	17.8326	17.722	17.4802	NaN	NaN	NaN	NaN	16.8857	16.865	17.2418	17.878	17.7773	17.4802	NaN	NaN	16.8857	16.865	17.2418	17.878	17.7773	17.4802	NaN	NaN	0.584104	0.950504	0.556186	0.0127223	0.078238	NaN	NaN	NaN	0.413024	0.672108	0.393283
Q13043	STK4	STK4	Serine/threonine-protein kinase 4	+		NaN	NaN	18.029	18.0617	17.5658	18.2938	17.8549	17.9407	18.8476	18.9246	18.5839	18.8843	18.8445	18.5934	17.6896	18.4106	NaN	18.0454	17.9298	17.8978	18.8861	18.7341	18.719	18.0501	NaN	18.0454	17.9298	17.8978	18.8861	18.7341	18.719	18.0501	NaN	0.0230803	0.514749	0.0606308	0.0545104	0.212413	0.17756	0.509833	NaN	0.0163202	0.363982	0.0428724
Q13093	PLA2G7	PLA2G7	Platelet-activating factor acetylhydrolase	+		NaN	NaN	16.2963	17.0993	16.9047	17.1442	17.4722	17.5549	14.1086	14.7823	14.2876	15.1688	13.7577	NaN	NaN	NaN	NaN	16.6978	17.0244	17.5136	14.4455	14.7282	13.7577	NaN	NaN	16.6978	17.0244	17.5136	14.4455	14.7282	13.7577	NaN	NaN	0.567827	0.169344	0.0584229	0.47637	0.623082	NaN	NaN	NaN	0.401514	0.119744	0.0413113
Q13107	USP4	USP4	Ubiquitin carboxyl-terminal hydrolase 4	+		NaN	NaN	17.0277	16.7951	17.021	16.2645	16.894	16.662	17.7251	17.375	17.8724	17.3912	16.8674	16.7661	NaN	NaN	NaN	16.9114	16.6427	16.778	17.55	17.6318	16.8168	NaN	NaN	16.9114	16.6427	16.778	17.55	17.6318	16.8168	NaN	NaN	0.164444	0.534913	0.164033	0.247573	0.340226	0.0716078	NaN	NaN	0.11628	0.378241	0.115989
Q13118	KLF10	KLF10	Krueppel-like factor 10	+		NaN	NaN	14.9244	NaN	13.9237	15.9283	NaN	NaN	17.5335	17.8181	17.3367	17.3026	17.7159	18.0836	16.9751	16.1142	NaN	14.9244	14.926	NaN	17.6758	17.3197	17.8998	16.5446	NaN	14.9244	14.926	NaN	17.6758	17.3197	17.8998	16.5446	NaN	NaN	1.41748	NaN	0.201256	0.0241363	0.260039	0.608768	NaN	NaN	1.00231	NaN
Q13131	PRKAA1	PRKAA1	5'-AMP-activated protein kinase catalytic subunit alpha-1	+		19.1288	NaN	20.5896	20.6697	20.7307	20.8197	20.5542	20.5215	20.6104	20.5882	20.6816	20.6726	19.2533	20.484	18.9962	NaN	19.1288	20.6297	20.7752	20.5379	20.5993	20.6771	19.8686	18.9962	19.1288	20.6297	20.7752	20.5379	20.5993	20.6771	19.8686	18.9962	NaN	0.0566305	0.0628993	0.0231086	0.0157043	0.00640093	0.87026	NaN	NaN	0.0400438	0.0444765	0.0163403
Q13136	PPFIA1	PPFIA1	Liprin-alpha-1	+		NaN	NaN	18.2057	17.1908	17.838	17.5515	18.0712	17.8659	17.8232	17.787	18.1283	18.6434	18.3147	NaN	NaN	NaN	NaN	17.6982	17.6947	17.9686	17.8051	18.3858	18.3147	NaN	NaN	17.6982	17.6947	17.9686	17.8051	18.3858	18.3147	NaN	NaN	0.717668	0.202627	0.145197	0.0256455	0.364235	NaN	NaN	NaN	0.507468	0.143279	0.10267
Q13137	CALCOCO2	CALCOCO2	Calcium-binding and coiled-coil domain-containing protein 2	+		NaN	NaN	17.5119	17.4748	17.8471	17.7548	17.9947	17.7883	18.1954	18.2545	18.8399	18.6378	18.1323	18.2207	17.0763	16.677	NaN	17.4934	17.801	17.8915	18.225	18.7389	18.1765	16.8767	NaN	17.4934	17.801	17.8915	18.225	18.7389	18.1765	16.8767	NaN	0.0261796	0.0652703	0.145982	0.0417881	0.142885	0.0625095	0.282289	NaN	0.0185118	0.0461531	0.103225
Q13144	EIF2B5	EIF2B5	Translation initiation factor eIF-2B subunit epsilon	+		NaN	NaN	16.0929	NaN	15.8097	16.6509	15.8442	NaN	17.4009	17.4742	17.5922	17.9816	NaN	NaN	NaN	NaN	NaN	16.0929	16.2303	15.8442	17.4376	17.7869	NaN	NaN	NaN	16.0929	16.2303	15.8442	17.4376	17.7869	NaN	NaN	NaN	NaN	0.594845	NaN	0.0518561	0.275344	NaN	NaN	NaN	NaN	0.420619	NaN
Q13188	STK3	STK3	Serine/threonine-protein kinase 3	+		16.7846	NaN	17.8254	17.4225	17.7288	17.8179	17.646	17.0152	15.0362	17.2462	15.8064	16.6095	NaN	NaN	16.7896	NaN	16.7846	17.624	17.7733	17.3306	16.1412	16.208	NaN	16.7896	16.7846	17.624	17.7733	17.3306	16.1412	16.208	NaN	16.7896	NaN	0.284922	0.0630611	0.446049	1.5627	0.567862	NaN	NaN	NaN	0.20147	0.044591	0.315404
Q13227	GPS2	GPS2	G protein pathway suppressor 2	+		16.7174	NaN	15.9336	NaN	16.5837	15.3365	16.2855	NaN	17.0782	15.7824	16.6042	16.1794	17.6317	16.8189	15.8086	NaN	16.7174	15.9336	15.9601	16.2855	16.4303	16.3918	17.2253	15.8086	16.7174	15.9336	15.9601	16.2855	16.4303	16.3918	17.2253	15.8086	NaN	NaN	0.881915	NaN	0.916295	0.300409	0.574759	NaN	NaN	NaN	0.623608	NaN
Q13287	NMI	NMI	N-myc-interactor	+		NaN	NaN	NaN	NaN	NaN	NaN	NaN	NaN	17.3078	17.4722	17.4072	17.8708	16.2096	16.9464	NaN	NaN	NaN	NaN	NaN	NaN	17.39	17.639	16.578	NaN	NaN	NaN	NaN	NaN	17.39	17.639	16.578	NaN	NaN	NaN	NaN	NaN	0.116258	0.327835	0.520988	NaN	NaN	NaN	NaN	NaN
Q13303	KCNAB2	KCNAB2	Voltage-gated potassium channel subunit beta-2	+		NaN	NaN	NaN	NaN	13.434	NaN	14.3794	NaN	16.5053	16.1416	15.7366	16.7384	NaN	NaN	NaN	NaN	NaN	NaN	13.434	14.3794	16.3234	16.2375	NaN	NaN	NaN	NaN	13.434	14.3794	16.3234	16.2375	NaN	NaN	NaN	NaN	NaN	NaN	0.257111	0.708387	NaN	NaN	NaN	NaN	NaN	NaN
Q13308	PTK7	PTK7	Inactive tyrosine-protein kinase 7	+		16.6173	NaN	15.9753	NaN	NaN	NaN	16.4593	15.4625	18.9111	18.7347	18.5337	18.955	18.2983	18.0017	17.1181	NaN	16.6173	15.9753	NaN	15.9609	18.8229	18.7443	18.15	17.1181	16.6173	15.9753	NaN	15.9609	18.8229	18.7443	18.15	17.1181	NaN	NaN	NaN	0.704836	0.124764	0.297901	0.209715	NaN	NaN	NaN	NaN	0.498394
Q13315	ATM	ATM	Serine-protein kinase ATM	+		16.3582	NaN	17.2804	17.5435	16.6318	17.7967	17.0859	16.9372	17.3814	17.2626	17.5283	17.4865	16.5497	NaN	NaN	NaN	16.3582	17.4119	17.2143	17.0116	17.322	17.5074	16.5497	NaN	16.3582	17.4119	17.2143	17.0116	17.322	17.5074	16.5497	NaN	NaN	0.185983	0.823699	0.10518	0.0840118	0.0295891	NaN	NaN	NaN	0.13151	0.582443	0.0743732
Q13322	GRB10	GRB10	Growth factor receptor-bound protein 10	+		NaN	NaN	NaN	NaN	NaN	NaN	15.7575	15.1706	16.5511	16.0394	16.6797	16.3609	15.6584	15.1885	NaN	NaN	NaN	NaN	NaN	15.4641	16.2953	16.5203	15.4234	NaN	NaN	NaN	NaN	15.4641	16.2953	16.5203	15.4234	NaN	NaN	NaN	NaN	0.414982	0.361825	0.225455	0.332247	NaN	NaN	NaN	NaN	0.293437
Q13325	IFIT5	IFIT5	Interferon-induced protein with tetratricopeptide repeats 5	+		NaN	NaN	13.9333	NaN	15.5146	NaN	15.8158	NaN	16.3109	16.9312	16.9825	16.9013	16.34	NaN	NaN	NaN	NaN	13.9333	15.5146	15.8158	16.6211	16.9419	16.34	NaN	NaN	13.9333	15.5146	15.8158	16.6211	16.9419	16.34	NaN	NaN	NaN	NaN	NaN	0.438646	0.0574182	NaN	NaN	NaN	NaN	NaN	NaN
Q13330	MTA1	MTA1	Metastasis-associated protein MTA1	+		17.0813	NaN	18.9533	18.7049	18.821	18.6254	18.9088	18.9488	17.7824	17.1596	17.7117	17.4775	16.793	17.2069	16.093	NaN	17.0813	18.8291	18.7232	18.9288	17.471	17.5946	16.9999	16.093	17.0813	18.8291	18.7232	18.9288	17.471	17.5946	16.9999	16.093	NaN	0.175672	0.138354	0.0283159	0.440344	0.165565	0.292662	NaN	NaN	0.124219	0.0978308	0.0200224
Q13332	PTPRS	PTPRS	Receptor-type tyrosine-protein phosphatase S	+		NaN	NaN	16.5287	NaN	NaN	NaN	NaN	NaN	16.5534	16.3185	16.7157	16.3516	15.6788	NaN	NaN	NaN	NaN	16.5287	NaN	NaN	16.4359	16.5337	15.6788	NaN	NaN	16.5287	NaN	NaN	16.4359	16.5337	15.6788	NaN	NaN	NaN	NaN	NaN	0.166148	0.257476	NaN	NaN	NaN	NaN	NaN	NaN
Q13368	MPP3	MPP3	MAGUK p55 subfamily member 3	+		NaN	NaN	16.8733	17.0656	16.9051	17.2843	16.9418	17.0832	18.5866	15.109	18.2533	17.6773	17.2132	NaN	15.8432	NaN	NaN	16.9694	17.0947	17.0125	16.8478	17.9653	17.2132	15.8432	NaN	16.9694	17.0947	17.0125	16.8478	17.9653	17.2132	15.8432	NaN	0.135977	0.268174	0.0999777	2.45901	0.407292	NaN	NaN	NaN	0.0961504	0.189628	0.0706949
Q13371	PDCL	PDCL	Phosducin-like protein	+		NaN	NaN	17.8913	17.6117	17.9316	18.0182	17.6598	17.6202	17.923	18.0045	17.6907	17.8177	17.4261	17.6811	15.341	NaN	NaN	17.7515	17.9749	17.64	17.9637	17.7542	17.5536	15.341	NaN	17.7515	17.9749	17.64	17.9637	17.7542	17.5536	15.341	NaN	0.197679	0.0612431	0.0279801	0.057611	0.0897923	0.180301	NaN	NaN	0.13978	0.0433054	0.0197849
Q13425	SNTB2	SNTB2	Beta-2-syntrophin	+		NaN	NaN	18.79	19.0372	18.6257	19.2213	18.6258	19.02	19.6356	19.7251	19.4034	20.0232	18.3016	18.8266	NaN	18.365	NaN	18.9136	18.9235	18.8229	19.6803	19.7133	18.5641	18.365	NaN	18.9136	18.9235	18.8229	19.6803	19.7133	18.5641	18.365	NaN	0.174822	0.42113	0.278725	0.0632445	0.438296	0.371166	NaN	NaN	0.123618	0.297784	0.197088
Q13426	XRCC4	XRCC4	DNA repair protein XRCC4	+		NaN	NaN	17.3119	17.7056	17.4431	17.2034	17.578	15.6955	18.6088	18.072	18.4178	17.4226	18.3938	17.8772	18.3111	NaN	NaN	17.5088	17.3233	16.6368	18.3404	17.9202	18.1355	18.3111	NaN	17.5088	17.3233	16.6368	18.3404	17.9202	18.1355	18.3111	NaN	0.278412	0.169494	1.33112	0.379605	0.703728	0.365275	NaN	NaN	0.196867	0.11985	0.941245
Q13433	SLC39A6	SLC39A6	Zinc transporter ZIP6	+		NaN	NaN	16.2125	15.0781	15.9334	NaN	15.4274	14.8321	14.9955	15.8275	15.7412	15.3637	14.9598	14.7605	14.3336	NaN	NaN	15.6453	15.9334	15.1297	15.4115	15.5525	14.8601	14.3336	NaN	15.6453	15.9334	15.1297	15.4115	15.5525	14.8601	14.3336	NaN	0.80212	NaN	0.420951	0.588314	0.266931	0.140886	NaN	NaN	0.567184	NaN	0.297657
Q13459	MYO9B	MYO9B	Unconventional myosin-IXb	+		NaN	NaN	16.8543	17.1855	17.0472	17.2344	16.8918	17.8254	18.0969	18.2193	18.4529	18.368	16.8181	16.806	NaN	19.0945	NaN	17.0199	17.1408	17.3586	18.1581	18.4105	16.8121	19.0945	NaN	17.0199	17.1408	17.3586	18.1581	18.4105	16.8121	19.0945	NaN	0.234161	0.132369	0.66011	0.0865204	0.0600522	0.00859121	NaN	NaN	0.165577	0.0935993	0.466768
Q13464	ROCK1	ROCK1	Rho-associated protein kinase 1	+		NaN	NaN	17.6813	17.2931	17.3743	17.7697	17.3812	16.9171	18.4599	18.4511	18.6736	18.7916	17.2142	17.1277	19.9972	NaN	NaN	17.4872	17.572	17.1492	18.4555	18.7326	17.171	19.9972	NaN	17.4872	17.572	17.1492	18.4555	18.7326	17.171	19.9972	NaN	0.274472	0.279575	0.328187	0.00627145	0.08344	0.0611851	NaN	NaN	0.194081	0.197689	0.232063
Q13472	TOP3A	TOP3A	DNA topoisomerase 3-alpha	+		NaN	16.117	17.9223	17.6118	17.9123	18.2676	17.8662	17.5651	16.3473	14.9364	16.4932	17.3742	NaN	NaN	NaN	NaN	16.117	17.767	18.0899	17.7156	15.6419	16.9337	NaN	NaN	16.117	17.767	18.0899	17.7156	15.6419	16.9337	NaN	NaN	NaN	0.219605	0.251237	0.212892	0.997686	0.622984	NaN	NaN	NaN	0.155284	0.177651	0.150537
Q13485	SMAD4	SMAD4	Mothers against decapentaplegic homolog 4	+		NaN	NaN	18.5141	19.4186	18.7415	18.5269	18.3673	18.8511	17.9359	18.7999	18.0441	18.2274	17.4061	18.1079	NaN	NaN	NaN	18.9663	18.6342	18.6092	18.3679	18.1358	17.757	NaN	NaN	18.9663	18.6342	18.6092	18.3679	18.1358	17.757	NaN	NaN	0.63961	0.15177	0.342092	0.61095	0.129619	0.496285	NaN	NaN	0.452272	0.107318	0.241896
Q13488	TCIRG1	TCIRG1	V-type proton ATPase 116 kDa subunit a isoform 3	+		15.7631	NaN	16.1887	NaN	NaN	NaN	NaN	NaN	17.4514	17.8857	17.5654	17.0638	NaN	NaN	NaN	NaN	15.7631	16.1887	NaN	NaN	17.6686	17.3146	NaN	NaN	15.7631	16.1887	NaN	NaN	17.6686	17.3146	NaN	NaN	NaN	NaN	NaN	NaN	0.307111	0.354673	NaN	NaN	NaN	NaN	NaN	NaN
Q13490	BIRC2	BIRC2	Baculoviral IAP repeat-containing protein 2	+		NaN	NaN	17.4327	18.0966	18.2406	18.089	18.2849	17.8374	18.7421	18.474	18.2887	18.4458	17.8088	18.4676	16.8796	NaN	NaN	17.7647	18.1648	18.0611	18.6081	18.3672	18.1382	16.8796	NaN	17.7647	18.1648	18.0611	18.6081	18.3672	18.1382	16.8796	NaN	0.469423	0.107213	0.316414	0.189576	0.111033	0.465834	NaN	NaN	0.331932	0.0758114	0.223739
Q13496	MTM1	MTM1	Myotubularin	+		NaN	NaN	16.1925	NaN	16.2884	16.5972	16.1341	NaN	17.1748	16.618	17.399	16.6819	NaN	NaN	NaN	NaN	NaN	16.1925	16.4428	16.1341	16.8964	17.0404	NaN	NaN	NaN	16.1925	16.4428	16.1341	16.8964	17.0404	NaN	NaN	NaN	NaN	0.218319	NaN	0.393724	0.507095	NaN	NaN	NaN	NaN	0.154375	NaN
Q13601	KRR1	KRR1	KRR1 small subunit processome component homolog	+		NaN	NaN	19.2079	19.0834	19.0345	19.0005	19.4454	19.4331	19.6948	19.7459	19.5644	19.8004	17.9328	18.2576	17.2118	NaN	NaN	19.1457	19.0175	19.4393	19.7203	19.6824	18.0952	17.2118	NaN	19.1457	19.0175	19.4393	19.7203	19.6824	18.0952	17.2118	NaN	0.0880593	0.0240419	0.00872339	0.0361101	0.166868	0.229721	NaN	NaN	0.0622673	0.0170002	0.00616837
Q13614	MTMR2	MTMR2	Myotubularin-related protein 2	+		NaN	NaN	17.1105	NaN	17.4365	17.1689	NaN	NaN	17.7103	17.5549	18.4456	17.7056	NaN	NaN	NaN	NaN	NaN	17.1105	17.3027	NaN	17.6326	18.0756	NaN	NaN	NaN	17.1105	17.3027	NaN	17.6326	18.0756	NaN	NaN	NaN	NaN	0.189229	NaN	0.109893	0.523228	NaN	NaN	NaN	NaN	0.133805	NaN
Q13617	CUL2	CUL2	Cullin-2	+		18.2518	NaN	19.074	19.6412	18.9504	19.3503	18.9941	19.0034	20.4931	20.2366	20.8272	20.5563	18.5711	19.2292	17.7441	19.0511	18.2518	19.3576	19.1504	18.9988	20.3648	20.6918	18.9002	18.3976	18.2518	19.3576	19.1504	18.9988	20.3648	20.6918	18.9002	18.3976	NaN	0.401075	0.282733	0.00658974	0.181384	0.19161	0.465309	0.924183	NaN	0.283603	0.199923	0.00465965
Q13625	TP53BP2	TP53BP2	Apoptosis-stimulating of p53 protein 2	+		15.9432	NaN	17.1081	16.8845	16.8257	16.6832	16.7986	17.8856	17.7807	18.0675	17.751	17.4886	17.8783	16.1178	17.4794	NaN	15.9432	16.9963	16.7545	17.3421	17.9241	17.6198	16.998	17.4794	15.9432	16.9963	16.7545	17.3421	17.9241	17.6198	16.998	17.4794	NaN	0.158107	0.100769	0.768633	0.202834	0.185531	1.24485	NaN	NaN	0.111798	0.0712547	0.543506
Q13627	DYRK1A	DYRK1A	Dual specificity tyrosine-phosphorylation-regulated kinase 1A	+		NaN	NaN	16.4214	16.9276	17.0558	NaN	16.9005	15.8367	17.2749	15.5143	17.1065	17.2121	NaN	NaN	NaN	NaN	NaN	16.6745	17.0558	16.3686	16.3946	17.1593	NaN	NaN	NaN	16.6745	17.0558	16.3686	16.3946	17.1593	NaN	NaN	NaN	0.357898	NaN	0.752194	1.24488	0.0746788	NaN	NaN	NaN	0.253072	NaN	0.531881
Q13637	RAB32	RAB32	Ras-related protein Rab-32	+		NaN	NaN	17.6495	NaN	17.7484	16.2386	17.8657	16.2492	19.26	19.4051	19.1978	19.2737	17.4364	NaN	17.7638	17.2884	NaN	17.6495	16.9935	17.0574	19.3325	19.2357	17.4364	17.5261	NaN	17.6495	16.9935	17.0574	19.3325	19.2357	17.4364	17.5261	NaN	NaN	1.06758	1.14306	0.10259	0.0536593	NaN	0.336181	NaN	NaN	0.754896	0.808263
Q13641	TPBG	TPBG	Trophoblast glycoprotein	+		17.4947	NaN	16.4133	NaN	17.7153	NaN	15.5999	NaN	18.71	18.9813	18.2445	18.4445	19.0399	19.2729	19.2962	19.2293	17.4947	16.4133	17.7153	15.5999	18.8457	18.3445	19.1564	19.2627	17.4947	16.4133	17.7153	15.5999	18.8457	18.3445	19.1564	19.2627	NaN	NaN	NaN	NaN	0.191847	0.141408	0.164752	0.0472786	NaN	NaN	NaN	NaN
Q13642	FHL1	FHL1	Four and a half LIM domains protein 1	+		16.1233	NaN	NaN	NaN	NaN	NaN	NaN	NaN	20.2613	19.7771	20.3382	20.3192	18.2916	17.9408	17.5505	16.8718	16.1233	NaN	NaN	NaN	20.0192	20.3287	18.1162	17.2111	16.1233	NaN	NaN	NaN	20.0192	20.3287	18.1162	17.2111	NaN	NaN	NaN	NaN	0.342398	0.0134182	0.248024	0.479909	NaN	NaN	NaN	NaN
Q13643	FHL3	FHL3	Four and a half LIM domains protein 3	+		NaN	NaN	NaN	NaN	NaN	NaN	NaN	NaN	17.8055	17.6454	17.127	17.38	16.9612	16.8402	18.2412	17.7753	NaN	NaN	NaN	NaN	17.7254	17.2535	16.9007	18.0083	NaN	NaN	NaN	NaN	17.7254	17.2535	16.9007	18.0083	NaN	NaN	NaN	NaN	0.113203	0.178931	0.0855534	0.329402	NaN	NaN	NaN	NaN
Q13671	RIN1	RIN1	Ras and Rab interactor 1	+		18.0903	NaN	NaN	NaN	NaN	NaN	NaN	NaN	19.9656	19.2663	19.4415	19.1803	19.9566	19.7985	19.816	18.7325	18.0903	NaN	NaN	NaN	19.616	19.3109	19.8775	19.2742	18.0903	NaN	NaN	NaN	19.616	19.3109	19.8775	19.2742	NaN	NaN	NaN	NaN	0.494421	0.184742	0.111763	0.766106	NaN	NaN	NaN	NaN
Q13685	AAMP	AAMP	Angio-associated migratory cell protein	+		17.1274	NaN	18.5848	18.4787	18.3802	18.1884	18.4311	18.3194	19.2268	18.7617	19.1961	19.0928	17.3728	17.7203	16.7521	NaN	17.1274	18.5317	18.2843	18.3753	18.9943	19.1445	17.5465	16.7521	17.1274	18.5317	18.2843	18.3753	18.9943	19.1445	17.5465	16.7521	NaN	0.0750066	0.135573	0.0790041	0.328882	0.0730469	0.245721	NaN	NaN	0.0530376	0.0958643	0.0558643
Q13751	LAMB3	LAMB3	Laminin subunit beta-3	+		NaN	NaN	NaN	NaN	NaN	NaN	NaN	17.8535	20.4926	20.4911	20.4276	20.309	21.3737	21.2355	21.0827	21.1315	NaN	NaN	NaN	17.8535	20.4919	20.3683	21.3046	21.1071	NaN	NaN	NaN	17.8535	20.4919	20.3683	21.3046	21.1071	NaN	NaN	NaN	NaN	0.00102366	0.0838432	0.0977672	0.0344876	NaN	NaN	NaN	NaN
Q13753	LAMC2	LAMC2	Laminin subunit gamma-2	+		NaN	NaN	NaN	NaN	NaN	NaN	NaN	NaN	19.6727	19.6715	19.6729	19.607	20.3957	20.3176	20.7529	20.462	NaN	NaN	NaN	NaN	19.6721	19.64	20.3567	20.6074	NaN	NaN	NaN	NaN	19.6721	19.64	20.3567	20.6074	NaN	NaN	NaN	NaN	0.000853727	0.0466529	0.0551969	0.205702	NaN	NaN	NaN	NaN
Q13769	THOC5	THOC5	THO complex subunit 5 homolog	+		16.7381	NaN	17.8574	18.1649	18.1486	18.793	18.1063	18.9753	18.3156	18.5377	18.1003	19.3888	18.8222	NaN	19.1006	NaN	16.7381	18.0111	18.4708	18.5408	18.4266	18.7446	18.8222	19.1006	16.7381	18.0111	18.4708	18.5408	18.4266	18.7446	18.8222	19.1006	NaN	0.217458	0.455643	0.614455	0.157007	0.911103	NaN	NaN	NaN	0.153766	0.322188	0.434485
Q13772	NCOA4	NCOA4	Nuclear receptor coactivator 4	+		NaN	NaN	15.6435	NaN	14.4187	NaN	15.9235	NaN	15.7089	14.2339	15.434	15.606	14.9714	15.7136	14.8178	NaN	NaN	15.6435	14.4187	15.9235	14.9714	15.52	15.3425	14.8178	NaN	15.6435	14.4187	15.9235	14.9714	15.52	15.3425	14.8178	NaN	NaN	NaN	NaN	1.04297	0.121657	0.524786	NaN	NaN	NaN	NaN	NaN
Q13823	GNL2	GNL2	Nucleolar GTP-binding protein 2	+		NaN	NaN	16.0725	NaN	16.0756	15.2183	16.5021	16.617	16.9307	16.8249	16.8857	16.2287	15.7136	NaN	15.2818	NaN	NaN	16.0725	15.6469	16.5596	16.8778	16.5572	15.7136	15.2818	NaN	16.0725	15.6469	16.5596	16.8778	16.5572	15.7136	15.2818	NaN	NaN	0.606167	0.0812133	0.0747935	0.464601	NaN	NaN	NaN	NaN	0.428625	0.0574265
Q13868	EXOSC2	EXOSC2	Exosome complex component RRP4	+		18.336	NaN	18.9964	19.1666	19.2789	19.4549	19.2394	18.8317	18.621	18.4543	18.819	18.6163	17.6284	19.0449	NaN	NaN	18.336	19.0815	19.3669	19.0355	18.5377	18.7176	18.3366	NaN	18.336	19.0815	19.3669	19.0355	18.5377	18.7176	18.3366	NaN	NaN	0.120331	0.124438	0.288307	0.117871	0.143342	1.00163	NaN	NaN	0.0850868	0.0879908	0.203864
Q13884	SNTB1	SNTB1	Beta-1-syntrophin	+		14.8369	NaN	17.3773	NaN	16.5044	NaN	17.2582	NaN	17.665	18.6854	17.96	18.0074	18.9372	17.9982	18.4727	17.874	14.8369	17.3773	16.5044	17.2582	18.1752	17.9837	18.4677	18.1733	14.8369	17.3773	16.5044	17.2582	18.1752	17.9837	18.4677	18.1733	NaN	NaN	NaN	NaN	0.721555	0.0335125	0.663934	0.423373	NaN	NaN	NaN	NaN
Q13888;Q6P1K8	GTF2H2;GTF2H2C	GTF2H2	General transcription factor IIH subunit 2	+		NaN	NaN	16.791	16.7987	17.6913	16.9425	16.5484	15.9412	17.8221	17.3686	18.1506	17.3201	NaN	NaN	NaN	NaN	NaN	16.7948	17.3169	16.2448	17.5953	17.7353	NaN	NaN	NaN	16.7948	17.3169	16.2448	17.5953	17.7353	NaN	NaN	NaN	0.00545279	0.529444	0.429331	0.32066	0.587245	NaN	NaN	NaN	0.00385571	0.374373	0.303583
Q13938	CAPS	CAPS	Calcyphosin	+		NaN	NaN	NaN	19.5247	NaN	NaN	NaN	NaN	19.3833	19.3962	18.8275	18.8455	19.9269	19.7999	19.9618	19.5715	NaN	19.5247	NaN	NaN	19.3898	18.8365	19.8634	19.7667	NaN	19.5247	NaN	NaN	19.3898	18.8365	19.8634	19.7667	NaN	NaN	NaN	NaN	0.00914283	0.0127317	0.0897816	0.275991	NaN	NaN	NaN	NaN
Q13948	CUX1	CUX1	Protein CASP	+		NaN	NaN	16.1673	15.6273	16.7792	15.7374	16.2583	16.2788	17.1404	16.7502	17.318	17.1214	17.6212	16.9061	15.5016	NaN	NaN	15.8973	16.2583	16.2686	16.9453	17.2197	17.2636	15.5016	NaN	15.8973	16.2583	16.2686	16.9453	17.2197	17.2636	15.5016	NaN	0.381782	0.736657	0.0145026	0.275924	0.139016	0.505638	NaN	NaN	0.269961	0.520895	0.0102549
Q14116	IL18	IL18	Interleukin-18	+		NaN	NaN	NaN	NaN	NaN	NaN	NaN	NaN	20.8089	20.8285	20.2153	20.7833	20.0684	19.8082	18.8949	19.9778	NaN	NaN	NaN	NaN	20.8187	20.4993	19.9383	19.4363	NaN	NaN	NaN	NaN	20.8187	20.4993	19.9383	19.4363	NaN	NaN	NaN	NaN	0.01387	0.401625	0.183944	0.765689	NaN	NaN	NaN	NaN
Q14137	BOP1	BOP1	Ribosome biogenesis protein BOP1	+		16.4898	NaN	16.0965	16.8159	16.0849	16.2461	16.168	16.3277	18.0217	17.6168	16.9595	17.1428	16.2968	NaN	17.1556	16.6712	16.4898	16.4562	16.1655	16.2479	17.8193	17.0511	16.2968	16.9134	16.4898	16.4562	16.1655	16.2479	17.8193	17.0511	16.2968	16.9134	NaN	0.508651	0.113979	0.112877	0.28633	0.129598	NaN	0.34252	NaN	0.359671	0.080595	0.0798159
Q14139	UBE4A	UBE4A	Ubiquitin conjugation factor E4 A	+		16.7773	NaN	17.9815	18.4177	18.2287	18.6716	18.1394	18.4443	18.5104	18.9486	18.6661	19.1187	18.2958	18.9621	17.807	18.1853	16.7773	18.1996	18.4501	18.2919	18.7295	18.8924	18.629	17.9962	16.7773	18.1996	18.4501	18.2919	18.7295	18.8924	18.629	17.9962	NaN	0.308433	0.313148	0.215633	0.309896	0.320029	0.471128	0.26749	NaN	0.218095	0.221429	0.152475
Q14141	SEPTIN6	SEPTIN6	Septin-6	+		19.0587	NaN	NaN	NaN	NaN	18.0459	NaN	NaN	19.5675	18.9192	19.1551	18.7202	18.1431	17.951	18.6621	17.5915	19.0587	NaN	18.0459	NaN	19.2433	18.9377	18.0471	18.1268	19.0587	NaN	18.0459	NaN	19.2433	18.9377	18.0471	18.1268	NaN	NaN	NaN	NaN	0.458386	0.307511	0.13579	0.757055	NaN	NaN	NaN	NaN
Q14145	KEAP1	KEAP1	Kelch-like ECH-associated protein 1	+		NaN	NaN	18.2189	18.2089	18.0324	17.909	18.4164	17.8205	18.5155	18.0077	18.7185	18.5538	NaN	NaN	NaN	NaN	NaN	18.2139	17.9707	18.1184	18.2616	18.6361	NaN	NaN	NaN	18.2139	17.9707	18.1184	18.2616	18.6361	NaN	NaN	NaN	0.00701189	0.0872339	0.421423	0.359035	0.116487	NaN	NaN	NaN	0.00495815	0.0616837	0.297991
Q14149	MORC3	MORC3	MORC family CW-type zinc finger protein 3	+		19.1591	NaN	16.9679	17.0515	17.0932	17.2126	16.9403	16.9407	17.7269	17.5559	17.7849	17.9391	17.6488	16.6945	18.0666	NaN	19.1591	17.0097	17.1529	16.9405	17.6414	17.862	17.1716	18.0666	19.1591	17.0097	17.1529	16.9405	17.6414	17.862	17.1716	18.0666	NaN	0.0591202	0.0844852	0.000330431	0.120966	0.109053	0.674785	NaN	NaN	0.0418043	0.0597401	0.00023365
Q14151	SAFB2	SAFB2	Scaffold attachment factor B2	+		17.6835	NaN	17.7012	16.5026	17.1657	18.0683	17.3803	NaN	18.6573	17.9859	18.4072	18.3939	17.853	NaN	18.4181	18.4486	17.6835	17.1019	17.617	17.3803	18.3216	18.4005	17.853	18.4333	17.6835	17.1019	17.617	17.3803	18.3216	18.4005	17.853	18.4333	NaN	0.84754	0.638192	NaN	0.474738	0.00935458	NaN	0.0215738	NaN	0.599301	0.45127	NaN
Q14152	EIF3A	EIF3A	Eukaryotic translation initiation factor 3 subunit A	+		19.6501	NaN	18.8086	19.2344	18.708	19.0783	18.7317	18.7681	19.0002	18.9422	19.0371	19.0654	17.6752	18.1421	19.228	18.5768	19.6501	19.0215	18.8932	18.7499	18.9712	19.0513	17.9086	18.9024	19.6501	19.0215	18.8932	18.7499	18.9712	19.0513	17.9086	18.9024	NaN	0.301112	0.261853	0.0257372	0.0410517	0.0200187	0.330178	0.460472	NaN	0.212918	0.185158	0.018199
Q14155	ARHGEF7	ARHGEF7	Rho guanine nucleotide exchange factor 7	+		15.4414	NaN	18.4823	18.4713	18.7498	18.712	18.4464	18.5241	18.3166	18.4455	18.4213	18.6167	17.9813	18.1557	16.8931	NaN	15.4414	18.4768	18.7309	18.4853	18.381	18.519	18.0685	16.8931	15.4414	18.4768	18.7309	18.4853	18.381	18.519	18.0685	16.8931	NaN	0.00783324	0.026769	0.05495	0.0911181	0.138167	0.123299	NaN	NaN	0.00553894	0.0189285	0.0388556
Q14156	EFR3A	EFR3A	Protein EFR3 homolog A	+		NaN	NaN	16.6628	NaN	18.041	NaN	15.5112	NaN	18.1704	17.4814	18.4213	17.5621	17.66	NaN	17.3119	NaN	NaN	16.6628	18.041	15.5112	17.8259	17.9917	17.66	17.3119	NaN	16.6628	18.041	15.5112	17.8259	17.9917	17.66	17.3119	NaN	NaN	NaN	NaN	0.487199	0.60754	NaN	NaN	NaN	NaN	NaN	NaN
Q14164	IKBKE	IKBKE	Inhibitor of nuclear factor kappa-B kinase subunit epsilon	+		NaN	NaN	NaN	NaN	NaN	NaN	NaN	NaN	15.3593	15.6692	15.645	16.0341	NaN	NaN	NaN	NaN	NaN	NaN	NaN	NaN	15.5142	15.8396	NaN	NaN	NaN	NaN	NaN	NaN	15.5142	15.8396	NaN	NaN	NaN	NaN	NaN	NaN	0.219176	0.275095	NaN	NaN	NaN	NaN	NaN	NaN
Q14166	TTLL12	TTLL12	Tubulin--tyrosine ligase-like protein 12	+		18.5698	NaN	20	19.6702	20.197	20.1986	20.0485	19.8884	18.7657	19.0678	19.3841	19.0783	19.013	18.038	18.6794	NaN	18.5698	19.8351	20.1978	19.9684	18.9167	19.2312	18.5255	18.6794	18.5698	19.8351	20.1978	19.9684	18.9167	19.2312	18.5255	18.6794	NaN	0.233201	0.00108975	0.113229	0.213607	0.216254	0.689447	NaN	NaN	0.164898	0.000770569	0.0800648
Q14181	POLA2	POLA2	DNA polymerase alpha subunit B	+		NaN	NaN	19.5346	19.1707	19.4673	19.5154	19.4407	18.9641	19.1518	18.3086	18.9619	19.0022	18.647	19.6906	NaN	NaN	NaN	19.3526	19.4914	19.2024	18.7302	18.9821	19.1688	NaN	NaN	19.3526	19.4914	19.2024	18.7302	18.9821	19.1688	NaN	NaN	0.257347	0.0339535	0.337052	0.596202	0.0284656	0.737947	NaN	NaN	0.181972	0.0240088	0.238332
Q14185	DOCK1	DOCK1	Dedicator of cytokinesis protein 1	+		NaN	13.47	17.8476	17.9796	17.4541	17.5834	17.4816	17.4398	17.2967	16.1432	17.5376	16.6328	NaN	NaN	NaN	NaN	13.47	17.9136	17.5188	17.4607	16.72	17.0852	NaN	NaN	13.47	17.9136	17.5188	17.4607	16.72	17.0852	NaN	NaN	NaN	0.0933664	0.0914189	0.0295662	0.815662	0.639793	NaN	NaN	NaN	0.06602	0.0646429	0.0209064
Q14190	SIM2	SIM2	Single-minded homolog 2	+		NaN	NaN	NaN	NaN	NaN	NaN	NaN	NaN	16.3175	14.9305	16.475	15.9363	NaN	NaN	NaN	NaN	NaN	NaN	NaN	NaN	15.624	16.2057	NaN	NaN	NaN	NaN	NaN	NaN	15.624	16.2057	NaN	NaN	NaN	NaN	NaN	NaN	0.980783	0.380966	NaN	NaN	NaN	NaN	NaN	NaN
Q14192	FHL2	FHL2	Four and a half LIM domains protein 2	+		NaN	NaN	NaN	NaN	NaN	NaN	NaN	NaN	18.7335	18.3897	18.6465	19.104	17.9331	18.2849	NaN	NaN	NaN	NaN	NaN	NaN	18.5616	18.8753	18.109	NaN	NaN	NaN	NaN	NaN	18.5616	18.8753	18.109	NaN	NaN	NaN	NaN	NaN	0.24306	0.323531	0.248766	NaN	NaN	NaN	NaN	NaN
Q14331	FRG1	FRG1	Protein FRG1	+		NaN	NaN	18.5525	19.9511	18.8004	19.4548	18.8711	19.2775	18.3688	18.7126	18.6637	19.2323	17.7841	NaN	NaN	NaN	NaN	19.2518	19.1276	19.0743	18.5407	18.948	17.7841	NaN	NaN	19.2518	19.1276	19.0743	18.5407	18.948	17.7841	NaN	NaN	0.988981	0.462767	0.287339	0.2431	0.402005	NaN	NaN	NaN	0.699315	0.327226	0.203179
Q14435	GALNT3	GALNT3	Polypeptide N-acetylgalactosaminyltransferase 3	+		NaN	NaN	17.482	17.1021	17.4177	17.3356	17.3571	17.5335	16.7979	15.5388	17.1975	16.8369	NaN	NaN	NaN	NaN	NaN	17.292	17.3766	17.4453	16.1684	17.0172	NaN	NaN	NaN	17.292	17.3766	17.4453	16.1684	17.0172	NaN	NaN	NaN	0.268647	0.0580696	0.124751	0.890326	0.255035	NaN	NaN	NaN	0.189962	0.0410614	0.088212
Q14498	RBM39	RBM39	RNA-binding protein 39	+		NaN	NaN	18.0541	18.9787	17.6285	17.8295	17.9417	17.9507	18.0617	18.1581	17.8999	18.3881	17.7727	NaN	NaN	NaN	NaN	18.5164	17.729	17.9462	18.1099	18.144	17.7727	NaN	NaN	18.5164	17.729	17.9462	18.1099	18.144	17.7727	NaN	NaN	0.653799	0.142146	0.00635777	0.0681498	0.345249	NaN	NaN	NaN	0.462306	0.100513	0.00449562
Q14527	HLTF	HLTF	Helicase-like transcription factor	+		19.6055	NaN	20.002	20.2264	20.1368	20.1518	20.1544	20.1042	19.8429	19.9553	19.6084	19.9367	18.784	18.8743	18.1476	20.1797	19.6055	20.1142	20.1443	20.1293	19.8991	19.7726	18.8292	19.1636	19.6055	20.1142	20.1443	20.1293	19.8991	19.7726	18.8292	19.1636	NaN	0.15867	0.010621	0.0354627	0.0794707	0.232143	0.0638528	1.43686	NaN	0.112197	0.00751019	0.0250759
Q14554	PDIA5	PDIA5	Protein disulfide-isomerase A5	+		NaN	NaN	18.172	19.2671	18.5062	19.0253	18.4094	19.0293	18.1266	18.1685	18.537	18.5692	17.3424	18.3494	NaN	NaN	NaN	18.7195	18.7658	18.7194	18.1476	18.5531	17.8459	NaN	NaN	18.7195	18.7658	18.7194	18.1476	18.5531	17.8459	NaN	NaN	0.774322	0.367062	0.438347	0.0295932	0.0227499	0.712065	NaN	NaN	0.547528	0.259552	0.309958
Q14568	HSP90AA2P	HSP90AA2P	Heat shock protein HSP 90-alpha A2	+		17.3373	NaN	15.5644	15.4495	16.4991	15.0322	15.7829	16.5136	17.6118	15.454	17.2965	16.0676	16.6208	NaN	15.5048	NaN	17.3373	15.507	15.7657	16.1482	16.5329	16.682	16.6208	15.5048	17.3373	15.507	15.7657	16.1482	16.5329	16.682	16.6208	15.5048	NaN	0.0812638	1.03725	0.516675	1.52579	0.869017	NaN	NaN	NaN	0.0574622	0.733444	0.365345
Q14573	ITPR3	ITPR3	Inositol 1,4,5-trisphosphate receptor type 3	+		NaN	NaN	15.389	NaN	15.9774	NaN	14.869	NaN	17.4213	17.0317	17.8657	17.768	16.1559	16.5415	15.6632	NaN	NaN	15.389	15.9774	14.869	17.2265	17.8169	16.3487	15.6632	NaN	15.389	15.9774	14.869	17.2265	17.8169	16.3487	15.6632	NaN	NaN	NaN	NaN	0.275464	0.0690736	0.272722	NaN	NaN	NaN	NaN	NaN
Q14669	TRIP12	TRIP12	E3 ubiquitin-protein ligase TRIP12	+		18.955	NaN	18.4095	18.1908	17.9152	18.244	18.3573	18.292	18.947	18.5912	19.0556	18.8187	17.9477	18.0258	17.1728	17.0227	18.955	18.3001	18.0796	18.3247	18.7691	18.9371	17.9867	17.0977	18.955	18.3001	18.0796	18.3247	18.7691	18.9371	17.9867	17.0977	NaN	0.154615	0.232482	0.0461835	0.251624	0.167475	0.0552508	0.106114	NaN	0.109329	0.16439	0.0326567
Q14680	MELK	MELK	Maternal embryonic leucine zipper kinase	+		NaN	NaN	18.0388	17.4048	18.0049	17.6232	17.5447	17.3105	16.6535	16.3122	16.7713	15.9111	NaN	NaN	NaN	NaN	NaN	17.7218	17.8141	17.4276	16.4828	16.3412	NaN	NaN	NaN	17.7218	17.8141	17.4276	16.4828	16.3412	NaN	NaN	NaN	0.448267	0.2699	0.165632	0.241325	0.608204	NaN	NaN	NaN	0.316973	0.190848	0.11712
Q14681	KCTD2	KCTD2	BTB/POZ domain-containing protein KCTD2	+		NaN	NaN	15.2815	NaN	14.4203	NaN	NaN	NaN	16.4866	16.7799	16.1961	16.2261	17.145	16.6429	16.3284	16.0413	NaN	15.2815	14.4203	NaN	16.6333	16.2111	16.8939	16.1848	NaN	15.2815	14.4203	NaN	16.6333	16.2111	16.8939	16.1848	NaN	NaN	NaN	NaN	0.207435	0.0211827	0.355034	0.203021	NaN	NaN	NaN	NaN
Q14690	PDCD11	PDCD11	Protein RRP5 homolog	+		17.1227	NaN	19.3667	19.3446	19.2887	19.3187	19.5206	19.6555	19.2438	19.3402	19.6253	19.6237	17.9523	15.714	NaN	NaN	17.1227	19.3557	19.3037	19.588	19.292	19.6245	16.8332	NaN	17.1227	19.3557	19.3037	19.588	19.292	19.6245	16.8332	NaN	NaN	0.0156071	0.0211975	0.0954002	0.0681457	0.00110593	1.58272	NaN	NaN	0.0110359	0.0149889	0.0674582
Q14692	BMS1	BMS1	Ribosome biogenesis protein BMS1 homolog	+		15.1833	NaN	16.4275	16.7444	16.1578	NaN	16.3241	NaN	17.3887	15.17	17.2512	17.0711	16.5013	NaN	16.0766	15.3685	15.1833	16.586	16.1578	16.3241	16.2794	17.1612	16.5013	15.7226	15.1833	16.586	16.1578	16.3241	16.2794	17.1612	16.5013	15.7226	NaN	0.224123	NaN	NaN	1.56889	0.127325	NaN	0.500756	NaN	0.158479	NaN	NaN
Q14728	MFSD10	MFSD10	Major facilitator superfamily domain-containing protein 10	+		NaN	NaN	17.7046	16.4317	17.6006	16.7704	17.3003	17.0102	15.9612	15.769	17.208	17.0463	NaN	NaN	NaN	NaN	NaN	17.0682	17.1855	17.1553	15.8651	17.1272	NaN	NaN	NaN	17.0682	17.1855	17.1553	15.8651	17.1272	NaN	NaN	NaN	0.900102	0.587027	0.205121	0.135902	0.114322	NaN	NaN	NaN	0.636468	0.415091	0.145042
Q14766	LTBP1	LTBP1	Latent-transforming growth factor beta-binding protein 1	+		15.1893	NaN	18.2127	NaN	NaN	NaN	NaN	NaN	19.7836	19.5112	19.3914	19.3921	20.2195	20.1516	20.6482	20.3548	15.1893	18.2127	NaN	NaN	19.6474	19.3917	20.1856	20.5015	15.1893	18.2127	NaN	NaN	19.6474	19.3917	20.1856	20.5015	NaN	NaN	NaN	NaN	0.192577	0.00048688	0.0479989	0.20747	NaN	NaN	NaN	NaN
Q14789	GOLGB1	GOLGB1	Golgin subfamily B member 1	+		NaN	NaN	17.7525	17.4657	17.8884	17.9603	17.7345	17.8829	17.923	18.0098	18.0611	18.0221	16.7936	NaN	NaN	NaN	NaN	17.6091	17.9244	17.8087	17.9664	18.0416	16.7936	NaN	NaN	17.6091	17.9244	17.8087	17.9664	18.0416	16.7936	NaN	NaN	0.202789	0.0508284	0.104964	0.0614238	0.0275323	NaN	NaN	NaN	0.143394	0.0359411	0.0742207
Q14790	CASP8	CASP8	Caspase-8	+		NaN	NaN	NaN	NaN	16.6473	NaN	NaN	NaN	19.7605	20.0938	19.9977	19.5694	19.3298	19.6377	18.373	18.9349	NaN	NaN	16.6473	NaN	19.9272	19.7836	19.4838	18.654	NaN	NaN	16.6473	NaN	19.9272	19.7836	19.4838	18.654	NaN	NaN	NaN	NaN	0.235716	0.302841	0.217718	0.39732	NaN	NaN	NaN	NaN
Q147X3	NAA30	NAA30	N-alpha-acetyltransferase 30	+		18.419	NaN	18.0671	18.5225	18.1182	18.4985	18.383	18.1483	18.5369	19.1931	18.5617	19.0236	18.4953	18.3434	18.7404	19.1959	18.419	18.2948	18.3084	18.2656	18.865	18.7927	18.4194	18.9681	18.419	18.2948	18.3084	18.2656	18.865	18.7927	18.4194	18.9681	NaN	0.32199	0.268923	0.165971	0.464019	0.326581	0.107392	0.322071	NaN	0.227681	0.190157	0.117359
Q14839	CHD4	CHD4	Chromodomain-helicase-DNA-binding protein 4	+		16.1719	NaN	17.4929	17.9305	16.9952	17.3573	17.2061	17.7712	18.1441	18.5416	18.4333	18.3669	17.3729	16.9693	17.427	16.6128	16.1719	17.7117	17.1763	17.4886	18.3429	18.4001	17.1711	17.0199	16.1719	17.7117	17.1763	17.4886	18.3429	18.4001	17.1711	17.0199	NaN	0.309425	0.256036	0.399528	0.281057	0.0469415	0.285398	0.575746	NaN	0.218797	0.181045	0.282509
Q14938	NFIX	NFIX	Nuclear factor 1 X-type	+		17.6639	NaN	19.327	18.522	19.4505	19.0406	18.9673	18.5379	19.0821	17.9438	18.6769	18.2846	17.9823	17.4907	16.9614	NaN	17.6639	18.9245	19.2456	18.7526	18.513	18.4808	17.7365	16.9614	17.6639	18.9245	19.2456	18.7526	18.513	18.4808	17.7365	16.9614	NaN	0.569206	0.289846	0.303603	0.804905	0.277351	0.347589	NaN	NaN	0.40249	0.204952	0.21468
Q14966	ZNF638	ZNF638	Zinc finger protein 638	+		18.399	NaN	17.4953	18.0684	17.513	18.1485	17.6657	18.2829	18.0154	17.9185	17.949	18.1597	17.3701	17.1905	17.614	NaN	18.399	17.7819	17.8308	17.9743	17.9669	18.0544	17.2803	17.614	18.399	17.7819	17.8308	17.9743	17.9669	18.0544	17.2803	17.614	NaN	0.405215	0.449349	0.436385	0.0685328	0.148976	0.127034	NaN	NaN	0.28653	0.317738	0.308571
Q14997	PSME4	PSME4	Proteasome activator complex subunit 4	+		16.3751	NaN	19.3307	19.5346	19.2436	19.4141	19.4173	19.6821	19.7234	19.6366	19.8674	20.1298	18.365	16.7982	17.2442	NaN	16.3751	19.4327	19.3288	19.5497	19.68	19.9986	17.5816	17.2442	16.3751	19.4327	19.3288	19.5497	19.68	19.9986	17.5816	17.2442	NaN	0.14422	0.120537	0.187276	0.0613402	0.185495	1.10791	NaN	NaN	0.101979	0.0852327	0.132424
Q14BN4	SLMAP	SLMAP	Sarcolemmal membrane-associated protein	+		NaN	NaN	16.9882	17.9808	17.2734	16.7259	17.0447	15.5348	17.2624	18.4686	17.1863	16.8758	17.0223	18.0981	15.5202	NaN	NaN	17.4845	16.9996	16.2897	17.8655	17.031	17.5602	15.5202	NaN	17.4845	16.9996	16.2897	17.8655	17.031	17.5602	15.5202	NaN	0.701844	0.387147	1.06763	0.852894	0.219499	0.760735	NaN	NaN	0.496279	0.273754	0.754928
Q14C86	GAPVD1	GAPVD1	GTPase-activating protein and VPS9 domain-containing protein 1	+		16.5362	NaN	17.6507	17.4214	17.9016	18.0096	17.6925	17.2149	17.8071	17.7474	17.479	17.6317	17.8903	17.7437	17.4575	17.5058	16.5362	17.536	17.9556	17.4537	17.7772	17.5554	17.817	17.4816	16.5362	17.536	17.9556	17.4537	17.7772	17.5554	17.817	17.4816	NaN	0.162088	0.0763202	0.337721	0.0422035	0.107974	0.103662	0.0341261	NaN	0.114614	0.0539665	0.238805
Q15024	EXOSC7	EXOSC7	Exosome complex component RRP42	+		16.0697	NaN	19.3004	18.9748	19.1265	19.0808	19.3473	19.2069	18.2462	18.0362	18.649	18.6695	16.2744	15.8928	NaN	NaN	16.0697	19.1376	19.1037	19.2771	18.1412	18.6592	16.0836	NaN	16.0697	19.1376	19.1037	19.2771	18.1412	18.6592	16.0836	NaN	NaN	0.230243	0.0323162	0.0993101	0.148496	0.0145417	0.269828	NaN	NaN	0.162807	0.022851	0.0702229
Q15025	TNIP1	TNIP1	TNFAIP3-interacting protein 1	+		19.1097	NaN	15.2776	NaN	15.2941	15.9812	15.3311	NaN	16.7442	16.2504	15.9112	16.435	16.5768	16.8362	17.2715	17.6812	19.1097	15.2776	15.6377	15.3311	16.4973	16.1731	16.7065	17.4763	19.1097	15.2776	15.6377	15.3311	16.4973	16.1731	16.7065	17.4763	NaN	NaN	0.485816	NaN	0.349159	0.370331	0.183376	0.28971	NaN	NaN	0.343524	NaN
Q15032	R3HDM1	R3HDM1	R3H domain-containing protein 1	+		16.147	NaN	NaN	15.5107	15.6132	15.7975	14.1538	NaN	16.3374	16.6957	16.2555	16.1865	16.7007	16.2142	16.2593	15.8408	16.147	15.5107	15.7053	14.1538	16.5165	16.221	16.4574	16.05	16.147	15.5107	15.7053	14.1538	16.5165	16.221	16.4574	16.05	NaN	NaN	0.130323	NaN	0.253383	0.0488175	0.344011	0.295938	NaN	NaN	0.0921526	NaN
Q15036	SNX17	SNX17	Sorting nexin-17	+		NaN	NaN	18.7674	19.0481	18.8074	19.0886	18.3886	18.4382	18.4957	18.6115	19.028	18.9237	17.3457	NaN	NaN	NaN	NaN	18.9077	18.948	18.4134	18.5536	18.9759	17.3457	NaN	NaN	18.9077	18.948	18.4134	18.5536	18.9759	17.3457	NaN	NaN	0.198461	0.198851	0.0350918	0.0819025	0.0737239	NaN	NaN	NaN	0.140333	0.140609	0.0248137
Q15041	ARL6IP1	ARL6IP1	ADP-ribosylation factor-like protein 6-interacting protein 1	+		18.7924	NaN	19.7539	18.2071	20.1112	19.069	18.9905	18.0951	20.2138	18.8817	20.286	19.2806	19.6413	NaN	19.3562	17.7525	18.7924	18.9805	19.5901	18.5428	19.5478	19.7833	19.6413	18.5544	18.7924	18.9805	19.5901	18.5428	19.5478	19.7833	19.6413	18.5544	NaN	1.09376	0.737013	0.633148	0.941882	0.710971	NaN	1.13396	NaN	0.773402	0.521147	0.447703
Q15042	RAB3GAP1	RAB3GAP1	Rab3 GTPase-activating protein catalytic subunit	+		NaN	NaN	17.9639	17.4969	18.3344	17.9806	18.2345	18.1512	18.9499	18.7045	19.0868	18.9803	18.2159	18.0431	17.4434	NaN	NaN	17.7304	18.1575	18.1928	18.8272	19.0335	18.1295	17.4434	NaN	17.7304	18.1575	18.1928	18.8272	19.0335	18.1295	17.4434	NaN	0.33018	0.250184	0.058868	0.173547	0.075283	0.122195	NaN	NaN	0.233473	0.176907	0.041626
Q15043	SLC39A14	SLC39A14	Zinc transporter ZIP14	+		NaN	NaN	15.3043	14.9638	16.4037	16.0544	16.1719	15.3391	16.053	15.6761	16.0814	16.5533	15.066	13.9621	NaN	NaN	NaN	15.1341	16.2291	15.7555	15.8646	16.3173	14.5141	NaN	NaN	15.1341	16.2291	15.7555	15.8646	16.3173	14.5141	NaN	NaN	0.24078	0.246994	0.588875	0.266508	0.333687	0.780595	NaN	NaN	0.170257	0.174651	0.416398
Q15054	POLD3	POLD3	DNA polymerase delta subunit 3	+		NaN	NaN	16.351	NaN	16.6477	16.2767	16.4827	15.6877	17.233	17.2483	17.3196	17.2104	16.7911	16.2212	15.9407	NaN	NaN	16.351	16.4622	16.0852	17.2406	17.265	16.5062	15.9407	NaN	16.351	16.4622	16.0852	17.2406	17.265	16.5062	15.9407	NaN	NaN	0.262329	0.56213	0.0107653	0.0772184	0.402948	NaN	NaN	NaN	0.185494	0.397486
Q15058	KIF14	KIF14	Kinesin-like protein KIF14	+		NaN	NaN	16.2355	15.2945	16.9279	15.7662	16.7434	NaN	16.9272	16.829	17.162	17.1686	16.3456	NaN	NaN	NaN	NaN	15.765	16.347	16.7434	16.8781	17.1653	16.3456	NaN	NaN	15.765	16.347	16.7434	16.8781	17.1653	16.3456	NaN	NaN	0.665331	0.821428	NaN	0.0694054	0.00467189	NaN	NaN	NaN	0.47046	0.580837	NaN
Q15061	WDR43	WDR43	WD repeat-containing protein 43	+		NaN	NaN	17.2798	17.5357	17.7695	17.1937	16.6593	17.6674	18.2711	17.8524	18.2892	18.2391	16.6741	16.4564	NaN	NaN	NaN	17.4077	17.4816	17.1633	18.0617	18.2642	16.5652	NaN	NaN	17.4077	17.4816	17.1633	18.0617	18.2642	16.5652	NaN	NaN	0.18094	0.407164	0.71282	0.296035	0.0354128	0.153914	NaN	NaN	0.127944	0.287909	0.50404
Q15063	POSTN	POSTN	Periostin	+		NaN	18.8395	18.8948	19.8527	19.0624	19.6906	19.3072	20.2312	18.6592	19.1086	18.3853	18.4975	18.5999	19.5017	NaN	NaN	18.8395	19.3737	19.3765	19.7692	18.8839	18.4414	19.0508	NaN	18.8395	19.3737	19.3765	19.7692	18.8839	18.4414	19.0508	NaN	NaN	0.677368	0.444229	0.653358	0.317785	0.0793426	0.637699	NaN	NaN	0.478971	0.314117	0.461994
Q15075	EEA1	EEA1	Early endosome antigen 1	+		19.0635	NaN	18.3617	18.0001	18.5523	18.2176	18.1058	17.567	18.4971	18.3177	18.8368	18.6761	18.561	17.6453	17.6556	NaN	19.0635	18.1809	18.3849	17.8364	18.4074	18.7565	18.1031	17.6556	19.0635	18.1809	18.3849	17.8364	18.4074	18.7565	18.1031	17.6556	NaN	0.255692	0.23664	0.381001	0.126817	0.1136	0.647501	NaN	NaN	0.180801	0.16733	0.269408
Q15118	PDK1	PDK1	[Pyruvate dehydrogenase (acetyl-transferring)] kinase isozyme 1, mitochondrial	+		NaN	NaN	NaN	17.2117	17.3558	NaN	NaN	17.1674	17.4569	18.0254	17.42	18.0662	17.8745	18.0952	NaN	NaN	NaN	17.2117	17.3558	17.1674	17.7412	17.7431	17.9849	NaN	NaN	17.2117	17.3558	17.1674	17.7412	17.7431	17.9849	NaN	NaN	NaN	NaN	NaN	0.402005	0.456883	0.156011	NaN	NaN	NaN	NaN	NaN
Q15119	PDK2	PDK2	[Pyruvate dehydrogenase (acetyl-transferring)] kinase isozyme 2, mitochondrial	+		17.8533	NaN	18.3805	18.2181	17.9513	18.4077	19.0189	17.6194	18.4396	18.5287	18.1121	19.004	18.206	18.4949	17.691	18.0533	17.8533	18.2993	18.1795	18.3192	18.4842	18.5581	18.3504	17.8721	17.8533	18.2993	18.1795	18.3192	18.4842	18.5581	18.3504	17.8721	NaN	0.11482	0.322749	0.989624	0.0630247	0.630615	0.204279	0.256219	NaN	0.0811901	0.228218	0.69977
Q15124	PGM5	PGM5	Phosphoglucomutase-like protein 5	+		NaN	NaN	NaN	NaN	NaN	NaN	NaN	NaN	20.303	20.2318	20.4812	20.2151	19.9574	20.0954	18.1312	17.9424	NaN	NaN	NaN	NaN	20.2674	20.3482	20.0264	18.0368	NaN	NaN	NaN	NaN	20.2674	20.3482	20.0264	18.0368	NaN	NaN	NaN	NaN	0.0502916	0.18818	0.0975325	0.133456	NaN	NaN	NaN	NaN
Q15172	PPP2R5A	PPP2R5A	Serine/threonine-protein phosphatase 2A 56 kDa regulatory subunit alpha isoform	+		NaN	NaN	17.8699	17.8146	18.2798	17.9769	18.399	18.2205	18.461	18.1481	18.0538	17.8441	18.7977	18.1659	NaN	NaN	NaN	17.8423	18.1283	18.3097	18.3046	17.949	18.4818	NaN	NaN	17.8423	18.1283	18.3097	18.3046	17.949	18.4818	NaN	NaN	0.0390813	0.21416	0.126195	0.221196	0.148288	0.446719	NaN	NaN	0.0276346	0.151434	0.0892334
Q15208	STK38	STK38	Serine/threonine-protein kinase 38	+		NaN	NaN	17.6983	17.4496	18.4951	17.6137	17.0592	17.5806	18.4973	18.2382	18.5363	18.3486	16.3129	NaN	NaN	NaN	NaN	17.5739	18.0544	17.3199	18.3677	18.4424	16.3129	NaN	NaN	17.5739	18.0544	17.3199	18.3677	18.4424	16.3129	NaN	NaN	0.175846	0.623226	0.36869	0.183188	0.13272	NaN	NaN	NaN	0.124342	0.440687	0.260703
Q15262	PTPRK	PTPRK	Receptor-type tyrosine-protein phosphatase kappa	+		NaN	NaN	16.9552	15.2885	13.7456	NaN	NaN	NaN	16.9797	16.7887	16.5925	15.8422	NaN	16.907	15.7146	NaN	NaN	16.1218	13.7456	NaN	16.8842	16.2174	16.907	15.7146	NaN	16.1218	13.7456	NaN	16.8842	16.2174	16.907	15.7146	NaN	1.17852	NaN	NaN	0.135014	0.530543	NaN	NaN	NaN	0.833337	NaN	NaN
Q15334	LLGL1	LLGL1	Lethal(2) giant larvae protein homolog 1	+		NaN	NaN	18.0935	17.6075	18.0429	18.5009	18.0381	17.7721	17.8151	17.3924	17.9686	17.7089	16.6505	NaN	NaN	NaN	NaN	17.8505	18.2719	17.9051	17.6038	17.8387	16.6505	NaN	NaN	17.8505	18.2719	17.9051	17.6038	17.8387	16.6505	NaN	NaN	0.343697	0.323918	0.188115	0.298924	0.183617	NaN	NaN	NaN	0.243031	0.229045	0.133018
Q15386	UBE3C	UBE3C	Ubiquitin-protein ligase E3C	+		NaN	NaN	19.8668	19.966	19.8982	19.6669	19.8285	19.7759	19.5642	19.4108	19.7249	19.8418	18.1755	NaN	NaN	NaN	NaN	19.9164	19.7825	19.8022	19.4875	19.7834	18.1755	NaN	NaN	19.9164	19.7825	19.8022	19.4875	19.7834	18.1755	NaN	NaN	0.0701661	0.163545	0.0371445	0.108449	0.0826388	NaN	NaN	NaN	0.0496149	0.115644	0.0262651
Q15468	STIL	STIL	SCL-interrupting locus protein	+		NaN	NaN	16.7354	NaN	16.6467	NaN	16.4319	18.6075	16.7634	16.7621	16.5237	17.3754	17.2501	NaN	NaN	15.2151	NaN	16.7354	16.6467	17.5197	16.7628	16.9496	17.2501	15.2151	NaN	16.7354	16.6467	17.5197	16.7628	16.9496	17.2501	15.2151	NaN	NaN	NaN	1.53838	0.000956228	0.602272	NaN	NaN	NaN	NaN	NaN	1.0878
Q15477	SKIV2L	SKIV2L	Helicase SKI2W	+		NaN	NaN	18.3901	NaN	17.8488	18.3725	17.7497	18.2399	18.9006	18.4115	18.9156	19.4086	NaN	NaN	NaN	NaN	NaN	18.3901	18.1106	17.9948	18.656	19.1621	NaN	NaN	NaN	18.3901	18.1106	17.9948	18.656	19.1621	NaN	NaN	NaN	NaN	0.37031	0.346621	0.345813	0.348567	NaN	NaN	NaN	NaN	0.261848	0.245098
Q15542	TAF5	TAF5	Transcription initiation factor TFIID subunit 5	+		NaN	NaN	17.7291	16.8287	17.014	17.097	17.4626	17.8816	17.0105	16.8371	17.3465	16.8819	16.9403	16.9827	15.5843	NaN	NaN	17.2789	17.0555	17.6721	16.9238	17.1142	16.9615	15.5843	NaN	17.2789	17.0555	17.6721	16.9238	17.1142	16.9615	15.5843	NaN	0.636684	0.0586617	0.296278	0.122641	0.32855	0.0300207	NaN	NaN	0.450204	0.0414801	0.2095
Q15555	MAPRE2	MAPRE2	Microtubule-associated protein RP/EB family member 2	+		16.9304	NaN	17.6085	17.8949	17.9391	17.8505	17.7876	17.8469	16.7512	16.8131	16.4788	17.1047	17.6656	16.906	14.9132	NaN	16.9304	17.7517	17.8948	17.8173	16.7821	16.7918	17.2858	14.9132	16.9304	17.7517	17.8948	17.8173	16.7821	16.7918	17.2858	14.9132	NaN	0.202514	0.0626295	0.0419378	0.043768	0.442596	0.537141	NaN	NaN	0.143199	0.0442858	0.0296545
Q15560	TCEA2	TCEA2	Transcription elongation factor A protein 2	+		19.1721	NaN	17.9987	17.6668	17.0982	18.5282	17.4808	17.2153	17.1961	17.4857	17.6689	14.7811	17.0383	16.7388	17.1541	16.446	19.1721	17.8328	17.8132	17.348	17.3409	16.225	16.8886	16.8	19.1721	17.8328	17.8132	17.348	17.3409	16.225	16.8886	16.8	NaN	0.234714	1.01117	0.187743	0.204773	2.04199	0.211784	0.500714	NaN	0.165968	0.715007	0.132754
Q15583;Q9GZN2	TGIF1;TGIF2	TGIF1	Homeobox protein TGIF1	+		NaN	NaN	NaN	NaN	NaN	NaN	NaN	NaN	16.4167	15.8262	NaN	15.7949	16.3264	NaN	17.2571	15.6155	NaN	NaN	NaN	NaN	16.1215	15.7949	16.3264	16.4363	NaN	NaN	NaN	NaN	16.1215	15.7949	16.3264	16.4363	NaN	NaN	NaN	NaN	0.417513	NaN	NaN	1.16077	NaN	NaN	NaN	NaN
Q15629	TRAM1	TRAM1	Translocating chain-associated membrane protein 1	+		NaN	NaN	16.9875	17.2412	17.0437	16.9712	17.116	17.1526	16.8623	16.797	16.9901	17.2264	15.328	NaN	14.7861	NaN	NaN	17.1144	17.0075	17.1343	16.8296	17.1083	15.328	14.7861	NaN	17.1144	17.0075	17.1343	16.8296	17.1083	15.328	14.7861	NaN	0.179428	0.0513072	0.0258829	0.0461902	0.167117	NaN	NaN	NaN	0.126875	0.0362797	0.018302
Q15642	TRIP10	TRIP10	Cdc42-interacting protein 4	+		NaN	NaN	NaN	NaN	17.1995	18.9416	17.2035	NaN	20.3579	20.1247	20.0004	19.8085	20.5076	20.1696	20.2846	20.2219	NaN	NaN	18.0705	17.2035	20.2413	19.9045	20.3386	20.2532	NaN	NaN	18.0705	17.2035	20.2413	19.9045	20.3386	20.2532	NaN	NaN	1.23185	NaN	0.164919	0.135672	0.238958	0.0443614	NaN	NaN	0.871047	NaN
Q15648	MED1	MED1	Mediator of RNA polymerase II transcription subunit 1	+		16.3841	NaN	16.6784	15.4984	16.5459	15.6168	16.4929	15.4414	16.8147	16.2972	16.44	15.915	16.0927	NaN	16.343	NaN	16.3841	16.0884	16.0814	15.9671	16.556	16.1775	16.0927	16.343	16.3841	16.0884	16.0814	15.9671	16.556	16.1775	16.0927	16.343	NaN	0.834327	0.656982	0.743519	0.365902	0.371236	NaN	NaN	NaN	0.589958	0.464556	0.525747
Q15650	TRIP4	TRIP4	Activating signal cointegrator 1	+		17.5961	NaN	17.5412	17.3196	17.6028	17.3789	17.3934	17.1332	18.2744	18.2523	18.1047	18.48	18.0424	18.4046	16.893	17.1597	17.5961	17.4304	17.4908	17.2633	18.2633	18.2923	18.2235	17.0263	17.5961	17.4304	17.4908	17.2633	18.2633	18.2923	18.2235	17.0263	NaN	0.156708	0.158326	0.183987	0.0156044	0.265355	0.256127	0.188563	NaN	0.110809	0.111954	0.130098
Q15651	HMGN3	HMGN3	High mobility group nucleosome-binding domain-containing protein 3	+		17.5831	NaN	16.3347	NaN	15.5216	NaN	16.3195	NaN	17.5412	16.8509	17.2987	17.0509	17.799	17.4306	19.0895	18.2208	17.5831	16.3347	15.5216	16.3195	17.1961	17.1748	17.6148	18.6552	17.5831	16.3347	15.5216	16.3195	17.1961	17.1748	17.6148	18.6552	NaN	NaN	NaN	NaN	0.488101	0.175211	0.260493	0.61428	NaN	NaN	NaN	NaN
Q15652	JMJD1C	JMJD1C	Probable JmjC domain-containing histone demethylation protein 2C	+		NaN	NaN	NaN	NaN	NaN	NaN	16.1878	17.0369	17.6213	17.0497	17.4713	17.2144	17.6238	16.5271	17.0406	17.4569	NaN	NaN	NaN	16.6123	17.3355	17.3429	17.0755	17.2488	NaN	NaN	NaN	16.6123	17.3355	17.3429	17.0755	17.2488	NaN	NaN	NaN	0.600382	0.404223	0.181635	0.775541	0.294328	NaN	NaN	NaN	0.424534
Q15653	NFKBIB	NFKBIB	NF-kappa-B inhibitor beta	+		NaN	NaN	15.9473	16.0255	15.6951	NaN	15.7451	NaN	16.5731	15.4301	16.31	14.8979	16.3826	NaN	16.2919	14.3506	NaN	15.9864	15.6951	15.7451	16.0016	15.604	16.3826	15.3213	NaN	15.9864	15.6951	15.7451	16.0016	15.604	16.3826	15.3213	NaN	0.0553203	NaN	NaN	0.808221	0.99854	NaN	1.37272	NaN	0.0391173	NaN	NaN
Q15678	PTPN14	PTPN14	Tyrosine-protein phosphatase non-receptor type 14	+		NaN	NaN	NaN	24.471	NaN	NaN	NaN	NaN	16.9316	16.8414	17.2592	17.8095	NaN	NaN	NaN	NaN	NaN	24.471	NaN	NaN	16.8865	17.5344	NaN	NaN	NaN	24.471	NaN	NaN	16.8865	17.5344	NaN	NaN	NaN	NaN	NaN	NaN	0.0638231	0.389084	NaN	NaN	NaN	NaN	NaN	NaN
Q15750	TAB1	TAB1	TGF-beta-activated kinase 1 and MAP3K7-binding protein 1	+		17.9106	NaN	18.6494	18.8466	18.8376	18.9668	18.4383	18.0038	18.6455	18.5825	18.6866	18.3938	18.7297	18.897	18.3449	NaN	17.9106	18.748	18.9022	18.221	18.614	18.5402	18.8134	18.3449	17.9106	18.748	18.9022	18.221	18.614	18.5402	18.8134	18.3449	NaN	0.13946	0.091342	0.307192	0.0445759	0.207073	0.118308	NaN	NaN	0.0986128	0.0645885	0.217217
Q15776	ZKSCAN8	ZKSCAN8	Zinc finger protein with KRAB and SCAN domains 8	+		NaN	NaN	15.5256	NaN	15.3043	NaN	16.8379	NaN	17.6087	15.956	15.8171	15.9779	17.2288	NaN	15.9988	NaN	NaN	15.5256	15.3043	16.8379	16.7824	15.8975	17.2288	15.9988	NaN	15.5256	15.3043	16.8379	16.7824	15.8975	17.2288	15.9988	NaN	NaN	NaN	NaN	1.16862	0.113736	NaN	NaN	NaN	NaN	NaN	NaN
Q15796	SMAD2	SMAD2	Mothers against decapentaplegic homolog 2	+		NaN	17.4165	18.032	19.4685	18.5398	18.8445	18.2835	17.7294	18.0635	19.45	18.7395	18.14	17.9834	18.7225	16.3538	17.7366	17.4165	18.7502	18.6922	18.0064	18.7568	18.4398	18.3529	17.0452	17.4165	18.7502	18.6922	18.0064	18.7568	18.4398	18.3529	17.0452	NaN	1.01576	0.215488	0.39185	0.980431	0.423899	0.522628	0.977831	NaN	0.71825	0.152373	0.27708
Q15811	ITSN1	ITSN1	Intersectin-1	+		NaN	NaN	16.0581	16.8716	17.0756	16.8557	16.0245	17.5607	17.0978	17.1584	17.9452	17.7412	16.5118	16.5259	NaN	NaN	NaN	16.4648	16.9657	16.7926	17.1281	17.8432	16.5189	NaN	NaN	16.4648	16.9657	16.7926	17.1281	17.8432	16.5189	NaN	NaN	0.575217	0.155537	1.08623	0.0428455	0.144272	0.00994666	NaN	NaN	0.40674	0.109982	0.768082
Q15833	STXBP2	STXBP2	Syntaxin-binding protein 2	+		18.0223	NaN	19.1765	19.6109	19.3858	19.7335	19.2486	19.4345	19.548	19.6426	19.5048	19.6155	19.1867	19.3113	17.9955	18.6946	18.0223	19.3937	19.5596	19.3415	19.5953	19.5602	19.249	18.345	18.0223	19.3937	19.5596	19.3415	19.5953	19.5602	19.249	18.345	NaN	0.307209	0.245864	0.131424	0.0668955	0.0783122	0.088097	0.494325	NaN	0.21723	0.173852	0.0929308
Q16254	E2F4	E2F4	Transcription factor E2F4	+		17.7358	NaN	16.3294	16.8785	16.5005	16.2321	15.574	NaN	17.0016	17.3242	15.9347	16.2699	16.7532	16.2885	17.2187	17.2114	17.7358	16.6039	16.3663	15.574	17.1629	16.1023	16.5208	17.2151	17.7358	16.6039	16.3663	15.574	17.1629	16.1023	16.5208	17.2151	NaN	0.388254	0.189762	NaN	0.228052	0.237018	0.328609	0.00517496	NaN	0.274537	0.134182	NaN
Q16342	PDCD2	PDCD2	Programmed cell death protein 2	+		NaN	NaN	18.4703	18.363	17.5446	18.7131	16.9757	NaN	17.6357	17.7895	NaN	17.947	NaN	NaN	17.3293	NaN	NaN	18.4166	18.1289	16.9757	17.7126	17.947	NaN	17.3293	NaN	18.4166	18.1289	16.9757	17.7126	17.947	NaN	17.3293	NaN	0.0758643	0.826247	NaN	0.108735	NaN	NaN	NaN	NaN	0.0536442	0.584245	NaN
Q16512	PKN1	PKN1	Serine/threonine-protein kinase N1	+		16.9072	NaN	18.082	17.9839	18.3082	18.2132	18.0548	17.7865	18.4164	18.3079	18.7497	18.8199	17.1442	15.2186	17.7126	NaN	16.9072	18.033	18.2607	17.9206	18.3622	18.7848	16.1814	17.7126	16.9072	18.033	18.2607	17.9206	18.3622	18.7848	16.1814	17.7126	NaN	0.0693663	0.0671382	0.189686	0.0767005	0.0496389	1.36159	NaN	NaN	0.0490494	0.0474739	0.134129
Q16527	CSRP2	CSRP2	Cysteine and glycine-rich protein 2	+		17.7818	NaN	17.9772	18.2544	18.0214	18.2153	17.9139	17.9856	18.708	18.9211	18.2739	18.6299	17.5517	17.762	17.1941	17.0022	17.7818	18.1158	18.1183	17.9498	18.8145	18.4519	17.6568	17.0982	17.7818	18.1158	18.1183	17.9498	18.8145	18.4519	17.6568	17.0982	NaN	0.195989	0.137074	0.0506936	0.150665	0.251694	0.148652	0.135744	NaN	0.138585	0.0969257	0.0358458
Q16637	SMN1	SMN1	Survival motor neuron protein	+		19.1428	NaN	18.6835	NaN	19.203	16.5446	18.231	16.8757	19.6783	17.5888	19.2661	17.6323	19.6664	NaN	19.7458	NaN	19.1428	18.6835	17.8738	17.5534	18.6336	18.4492	19.6664	19.7458	19.1428	18.6835	17.8738	17.5534	18.6336	18.4492	19.6664	19.7458	NaN	NaN	1.87977	0.958383	1.47752	1.15528	NaN	NaN	NaN	NaN	1.3292	0.677679
Q16644	MAPKAPK3	MAPKAPK3	MAP kinase-activated protein kinase 3	+		18.3529	NaN	NaN	16.4966	NaN	16.9719	17.6138	16.6347	19.892	20.0651	19.791	20.044	19.7734	20.2664	20.3907	20.458	18.3529	16.4966	16.9719	17.1242	19.9785	19.9175	20.0199	20.4243	18.3529	16.4966	16.9719	17.1242	19.9785	19.9175	20.0199	20.4243	NaN	NaN	NaN	0.692341	0.122419	0.178904	0.348586	0.04757	NaN	NaN	NaN	0.489559
Q16656	NRF1	NRF1	Nuclear respiratory factor 1	+		NaN	NaN	17.5389	NaN	17.5505	18.5512	17.6477	NaN	17.4215	18.1493	16.7442	17.5682	17.895	NaN	16.3228	NaN	NaN	17.5389	18.0508	17.6477	17.7854	17.1562	17.895	16.3228	NaN	17.5389	18.0508	17.6477	17.7854	17.1562	17.895	16.3228	NaN	NaN	0.707657	NaN	0.514616	0.582673	NaN	NaN	NaN	NaN	0.500389	NaN
Q16666	IFI16	IFI16	Gamma-interferon-inducible protein 16	+		NaN	NaN	NaN	NaN	NaN	NaN	NaN	NaN	16.9415	16.6012	17.2897	17.132	16.4507	16.2137	NaN	NaN	NaN	NaN	NaN	NaN	16.7714	17.2108	16.3322	NaN	NaN	NaN	NaN	NaN	16.7714	17.2108	16.3322	NaN	NaN	NaN	NaN	NaN	0.240624	0.111533	0.167593	NaN	NaN	NaN	NaN	NaN
Q16667	CDKN3	CDKN3	Cyclin-dependent kinase inhibitor 3	+		13.732	NaN	13.4988	NaN	13.8626	NaN	NaN	NaN	16.402	16.2987	15.4212	15.4212	16.0633	15.7741	14.6134	NaN	13.732	13.4988	13.8626	NaN	16.3503	15.4212	15.9187	14.6134	13.732	13.4988	13.8626	NaN	16.3503	15.4212	15.9187	14.6134	NaN	NaN	NaN	NaN	0.0730617	2.15792e-05	0.204507	NaN	NaN	NaN	NaN	NaN
Q16706	MAN2A1	MAN2A1	Alpha-mannosidase 2	+		NaN	NaN	18.2879	18.3953	18.2725	18.4409	18.3916	18.8668	18.0637	17.6889	18.1425	18.289	17.4127	18.8098	NaN	NaN	NaN	18.3416	18.3567	18.6292	17.8763	18.2157	18.1113	NaN	NaN	18.3416	18.3567	18.6292	17.8763	18.2157	18.1113	NaN	NaN	0.0759601	0.119024	0.336003	0.265022	0.103584	0.987925	NaN	NaN	0.0537119	0.0841627	0.23759
Q16831	UPP1	UPP1	Uridine phosphorylase 1	+		NaN	NaN	NaN	NaN	NaN	NaN	NaN	NaN	18.8195	18.381	18.7493	18.441	NaN	NaN	17.7393	NaN	NaN	NaN	NaN	NaN	18.6002	18.5951	NaN	17.7393	NaN	NaN	NaN	NaN	18.6002	18.5951	NaN	17.7393	NaN	NaN	NaN	NaN	0.310042	0.218027	NaN	NaN	NaN	NaN	NaN	NaN
Q16875	PFKFB3	PFKFB3	6-phosphofructo-2-kinase/fructose-2,6-bisphosphatase 3	+		NaN	NaN	15.8365	14.9161	16.3651	15.8359	16.5279	15.7543	16.7503	15.9874	17.0245	16.271	17.0194	16.5622	NaN	NaN	NaN	15.3763	16.1005	16.1411	16.3688	16.6477	16.7908	NaN	NaN	15.3763	16.1005	16.1411	16.3688	16.6477	16.7908	NaN	NaN	0.650774	0.374226	0.54702	0.53945	0.532829	0.323293	NaN	NaN	0.460166	0.264618	0.386801
Q16877	PFKFB4	PFKFB4	6-phosphofructo-2-kinase/fructose-2,6-bisphosphatase 4	+		NaN	NaN	19.1086	NaN	NaN	NaN	19.1178	NaN	17.6247	17.0763	16.5737	17.7153	19.097	NaN	NaN	NaN	NaN	19.1086	NaN	19.1178	17.3505	17.1445	19.097	NaN	NaN	19.1086	NaN	19.1178	17.3505	17.1445	19.097	NaN	NaN	NaN	NaN	NaN	0.387748	0.807233	NaN	NaN	NaN	NaN	NaN	NaN
Q27J81	INF2	INF2	Inverted formin-2	+		NaN	NaN	16.8801	NaN	16.5814	16.5323	16.1449	16.3366	18.538	18.3105	18.8415	18.6433	18.219	17.5294	18.5793	19.0046	NaN	16.8801	16.5568	16.2408	18.4242	18.7424	17.8742	18.792	NaN	16.8801	16.5568	16.2408	18.4242	18.7424	17.8742	18.792	NaN	NaN	0.034725	0.135532	0.160876	0.140151	0.487568	0.300722	NaN	NaN	0.0245543	0.0958357
Q29718	HLA-B	HLA-B	HLA class I histocompatibility antigen, B-82 alpha chain	+		15.4102	NaN	13.445	NaN	14.4553	NaN	14.8323	NaN	18.99	18.9269	18.4063	18.3591	19.2278	19.2167	19.2459	19.512	15.4102	13.445	14.4553	14.8323	18.9585	18.3827	19.2222	19.379	15.4102	13.445	14.4553	14.8323	18.9585	18.3827	19.2222	19.379	NaN	NaN	NaN	NaN	0.0446109	0.03341	0.00783459	0.188134	NaN	NaN	NaN	NaN
Q2KHR3	QSER1	QSER1	Glutamine and serine-rich protein 1	+		NaN	NaN	NaN	NaN	NaN	NaN	NaN	NaN	16.0101	15.5869	15.7621	15.7227	15.2681	NaN	14.4957	NaN	NaN	NaN	NaN	NaN	15.7985	15.7424	15.2681	14.4957	NaN	NaN	NaN	NaN	15.7985	15.7424	15.2681	14.4957	NaN	NaN	NaN	NaN	0.299249	0.0278446	NaN	NaN	NaN	NaN	NaN	NaN
Q2KHT3	CLEC16A	CLEC16A	Protein CLEC16A	+		NaN	NaN	15.7708	NaN	15.6913	16.0759	14.8325	16.4049	14.929	15.844	15.3451	15.7127	NaN	NaN	NaN	NaN	NaN	15.7708	15.8836	15.6187	15.3865	15.5289	NaN	NaN	NaN	15.7708	15.8836	15.6187	15.3865	15.5289	NaN	NaN	NaN	NaN	0.271963	1.11191	0.646984	0.259915	NaN	NaN	NaN	NaN	0.192307	0.786242
Q2M389	WASHC4	WASHC4	WASH complex subunit 4	+		16.9389	NaN	18.1976	18.4332	18.5512	18.5616	18.1854	18.385	18.8859	18.6096	19.2978	19.1667	17.6809	17.0845	17.7276	NaN	16.9389	18.3154	18.5564	18.2852	18.7477	19.2323	17.3827	17.7276	16.9389	18.3154	18.5564	18.2852	18.7477	19.2323	17.3827	17.7276	NaN	0.166574	0.00736659	0.141144	0.195364	0.0926974	0.421742	NaN	NaN	0.117785	0.00520897	0.0998039
Q2T9J0	TYSND1	TYSND1	Peroxisomal leader peptide-processing protease	+		16.8858	NaN	15.9105	15.9673	15.8917	16.7518	15.8324	15.3934	16.5184	15.9341	16.5751	15.9333	16.0373	16.5157	14.6119	NaN	16.8858	15.9389	16.3217	15.6129	16.2262	16.2542	16.2765	14.6119	16.8858	15.9389	16.3217	15.6129	16.2262	16.2542	16.2765	14.6119	NaN	0.0401177	0.608207	0.310398	0.413142	0.453797	0.33824	NaN	NaN	0.0283675	0.430068	0.219484
Q2TAZ0	ATG2A	ATG2A	Autophagy-related protein 2 homolog A	+		NaN	NaN	17.1936	NaN	NaN	NaN	17.4259	17.2456	17.4425	17.3337	17.6783	17.34	NaN	NaN	NaN	NaN	NaN	17.1936	NaN	17.3358	17.3881	17.5092	NaN	NaN	NaN	17.1936	NaN	17.3358	17.3881	17.5092	NaN	NaN	NaN	NaN	NaN	0.127505	0.0769082	0.239231	NaN	NaN	NaN	NaN	NaN	0.0901594
Q2TB10	ZNF800	ZNF800	Zinc finger protein 800	+		NaN	NaN	17.0468	17.2383	17.0845	16.2876	17.2273	17.1811	16.5027	16.2178	17.0148	16.9078	NaN	NaN	NaN	NaN	NaN	17.1426	16.6861	17.2042	16.3602	16.9613	NaN	NaN	NaN	17.1426	16.6861	17.2042	16.3602	16.9613	NaN	NaN	NaN	0.135405	0.563531	0.0326682	0.201505	0.0756876	NaN	NaN	NaN	0.095746	0.398477	0.0230999
Q2VPK5	CTU2	CTU2	Cytoplasmic tRNA 2-thiolation protein 2	+		15.8822	NaN	17.3995	17.3148	17.1978	17.6748	16.9107	17.472	17.4948	18.1566	17.2271	17.9698	17.6333	17.9528	16.3805	NaN	15.8822	17.3572	17.4363	17.1913	17.8257	17.5984	17.793	16.3805	15.8822	17.3572	17.4363	17.1913	17.8257	17.5984	17.793	16.3805	NaN	0.0599065	0.337329	0.39687	0.467919	0.525181	0.225907	NaN	NaN	0.0423603	0.238527	0.280629
Q32P28	P3H1	P3H1	Prolyl 3-hydroxylase 1	+		NaN	NaN	17.4167	17.1756	17.2004	17.8166	17.0449	17.3328	19.9341	19.9151	19.9512	20.0158	19.9423	19.8178	18.403	17.8922	NaN	17.2962	17.5085	17.1888	19.9246	19.9835	19.88	18.1476	NaN	17.2962	17.5085	17.1888	19.9246	19.9835	19.88	18.1476	NaN	0.170501	0.435676	0.20361	0.0134155	0.0456804	0.0879824	0.361196	NaN	0.120563	0.308069	0.143974
Q32P44	EML3	EML3	Echinoderm microtubule-associated protein-like 3	+		NaN	16.4365	16.5078	NaN	16.6388	16.2401	16.7223	16.7729	17.2373	17.0192	17.1507	17.2477	NaN	NaN	NaN	NaN	16.4365	16.5078	16.4395	16.7476	17.1282	17.1992	NaN	NaN	16.4365	16.5078	16.4395	16.7476	17.1282	17.1992	NaN	NaN	NaN	NaN	0.281898	0.035727	0.154226	0.0685948	NaN	NaN	NaN	NaN	0.199332	0.0252628
Q3B726	TWISTNB	TWISTNB	DNA-directed RNA polymerase I subunit RPA43	+		17.2731	NaN	18.989	18.3836	18.9232	18.8189	19.0423	18.9913	18.2042	17.5991	18.3354	17.9405	16.955	NaN	NaN	NaN	17.2731	18.6863	18.8711	19.0168	17.9016	18.1379	16.955	NaN	17.2731	18.6863	18.8711	19.0168	17.9016	18.1379	16.955	NaN	NaN	0.428068	0.0737765	0.036013	0.42794	0.279259	NaN	NaN	NaN	0.30269	0.0521679	0.025465
Q3KQU3	MAP7D1	MAP7D1	MAP7 domain-containing protein 1	+		14.7759	NaN	NaN	NaN	NaN	NaN	NaN	NaN	17.5319	16.9846	17.4651	17.1184	16.7733	NaN	17.2298	16.6809	14.7759	NaN	NaN	NaN	17.2582	17.2918	16.7733	16.9554	14.7759	NaN	NaN	NaN	17.2582	17.2918	16.7733	16.9554	NaN	NaN	NaN	NaN	0.386984	0.245133	NaN	0.388148	NaN	NaN	NaN	NaN
Q3MHD2	LSM12	LSM12	Protein LSM12 homolog	+		NaN	17.788	16.5879	17.6469	17.3439	18.2388	17.2658	17.9235	17.5943	17.1978	17.3388	18.1717	17.0805	NaN	16.9319	NaN	17.788	17.1174	17.7914	17.5947	17.3961	17.7553	17.0805	16.9319	17.788	17.1174	17.7914	17.5947	17.3961	17.7553	17.0805	16.9319	NaN	0.748848	0.632746	0.465061	0.280403	0.588959	NaN	NaN	NaN	0.529515	0.447419	0.328848
Q3SY56	SP6	SP6	Transcription factor Sp6	+		NaN	NaN	NaN	NaN	13.6589	NaN	NaN	NaN	15.0666	14.6425	13.8408	13.638	15.2123	NaN	15.8084	14.5787	NaN	NaN	13.6589	NaN	14.8545	13.7394	15.2123	15.1935	NaN	NaN	13.6589	NaN	14.8545	13.7394	15.2123	15.1935	NaN	NaN	NaN	NaN	0.299884	0.143441	NaN	0.869532	NaN	NaN	NaN	NaN
Q460N5	PARP14	PARP14	Protein mono-ADP-ribosyltransferase PARP14	+		NaN	NaN	NaN	NaN	16.8685	NaN	NaN	NaN	17.3268	17.2092	17.2284	17.1215	17.8095	NaN	18.1807	NaN	NaN	NaN	16.8685	NaN	17.268	17.175	17.8095	18.1807	NaN	NaN	16.8685	NaN	17.268	17.175	17.8095	18.1807	NaN	NaN	NaN	NaN	0.0831851	0.0756216	NaN	NaN	NaN	NaN	NaN	NaN
Q49A26	GLYR1	GLYR1	Putative oxidoreductase GLYR1	+		18.2225	NaN	19.8621	20.0485	19.8246	20.0736	19.8849	19.6894	18.7101	19.0976	18.4806	19.1429	17.6601	18.1656	17.2208	NaN	18.2225	19.9553	19.9491	19.7871	18.9038	18.8118	17.9128	17.2208	18.2225	19.9553	19.9491	19.7871	18.9038	18.8118	17.9128	17.2208	NaN	0.131789	0.176106	0.13825	0.273991	0.468341	0.35742	NaN	NaN	0.0931892	0.124526	0.0977573
Q49MG5	MAP9	MAP9	Microtubule-associated protein 9	+		15.918	NaN	18.669	NaN	18.254	18.233	18.628	NaN	18.2382	18.0369	16.9578	18.3018	18.2143	17.5968	16.584	16.359	15.918	18.669	18.2435	18.628	18.1376	17.6298	17.9056	16.4715	15.918	18.669	18.2435	18.628	18.1376	17.6298	17.9056	16.4715	NaN	NaN	0.0147804	NaN	0.142358	0.950338	0.436686	0.159071	NaN	NaN	0.0104513	NaN
Q4G0F5	VPS26B	VPS26B	Vacuolar protein sorting-associated protein 26B	+		NaN	NaN	18.9042	18.9482	19.1368	18.946	18.8028	18.849	18.7327	18.1697	18.9039	18.8984	17.1379	NaN	NaN	NaN	NaN	18.9262	19.0414	18.8259	18.4512	18.9012	17.1379	NaN	NaN	18.9262	19.0414	18.8259	18.4512	18.9012	17.1379	NaN	NaN	0.0311199	0.134948	0.0326426	0.398094	0.00388021	NaN	NaN	NaN	0.0220051	0.0954227	0.0230818
Q4G0J3	LARP7	LARP7	La-related protein 7	+		16.8736	NaN	18.5311	18.6129	18.5663	18.661	18.9496	18.4024	17.6718	18.1704	17.8778	18.0055	16.1982	NaN	15.6329	NaN	16.8736	18.572	18.6136	18.676	17.9211	17.9416	16.1982	15.6329	16.8736	18.572	18.6136	18.676	17.9211	17.9416	16.1982	15.6329	NaN	0.0578862	0.0669575	0.386947	0.352547	0.090344	NaN	NaN	NaN	0.0409317	0.0473461	0.273613
Q4G0N4	NADK2	NADK2	NAD kinase 2, mitochondrial	+		15.8552	NaN	16.8219	16.9664	17.4703	16.8928	17.0811	17.144	16.7295	16.7555	17.0975	16.9761	NaN	15.7022	NaN	NaN	15.8552	16.8941	17.1816	17.1125	16.7425	17.0368	15.7022	NaN	15.8552	16.8941	17.1816	17.1125	16.7425	17.0368	15.7022	NaN	NaN	0.102168	0.408374	0.0444963	0.0183868	0.0858919	NaN	NaN	NaN	0.0722437	0.288764	0.0314636
Q4G176	ACSF3	ACSF3	Malonate--CoA ligase ACSF3, mitochondrial	+		NaN	NaN	18.5655	18.4294	18.3582	18.7585	18.5955	18.8838	17.7884	17.9499	17.6635	18.17	NaN	15.6276	NaN	NaN	NaN	18.4974	18.5583	18.7397	17.8692	17.9167	15.6276	NaN	NaN	18.4974	18.5583	18.7397	17.8692	17.9167	15.6276	NaN	NaN	0.0962513	0.283064	0.203853	0.114159	0.358094	NaN	NaN	NaN	0.0680599	0.200156	0.144146
Q4J6C6	PREPL	PREPL	Prolyl endopeptidase-like	+		NaN	NaN	17.1029	17.3391	17.2496	17.1755	17.1437	17.7034	17.4854	17.3361	17.4179	17.5164	15.8041	15.1482	14.4923	NaN	NaN	17.221	17.2125	17.4236	17.4108	17.4671	15.4761	14.4923	NaN	17.221	17.2125	17.4236	17.4108	17.4671	15.4761	14.4923	NaN	0.167071	0.0523632	0.395818	0.105586	0.0696441	0.463782	NaN	NaN	0.118137	0.0370264	0.279885
Q4V328	GRIPAP1	GRIPAP1	GRIP1-associated protein 1	+		NaN	NaN	16.5171	16.1653	15.8175	NaN	NaN	NaN	17.5399	17.4168	16.5679	16.582	NaN	NaN	13.5403	NaN	NaN	16.3412	15.8175	NaN	17.4784	16.5749	NaN	13.5403	NaN	16.3412	15.8175	NaN	17.4784	16.5749	NaN	13.5403	NaN	0.248765	NaN	NaN	0.0870734	0.00992643	NaN	NaN	NaN	0.175903	NaN	NaN
Q4VC05	BCL7A	BCL7A	B-cell CLL/lymphoma 7 protein family member A	+		19.4545	NaN	18.6297	18.3714	18.4549	17.6905	18.7691	18.1747	19.9067	19.0643	19.6229	19.1122	19.724	18.658	20.1556	18.8811	19.4545	18.5006	18.0727	18.4719	19.4855	19.3676	19.191	19.5184	19.4545	18.5006	18.0727	18.4719	19.4855	19.3676	19.191	19.5184	NaN	0.182642	0.540478	0.420314	0.595715	0.361161	0.7538	0.901193	NaN	0.129148	0.382175	0.297207
Q52LW3	ARHGAP29	ARHGAP29	Rho GTPase-activating protein 29	+		18.1555	NaN	17.152	19.4534	17.0935	21.652	19.4346	16.8184	20.222	19.926	20.6834	20.5444	19.9008	19.6629	20.1406	19.8611	18.1555	18.3027	19.3727	18.1265	20.074	20.6139	19.7819	20.0009	18.1555	18.3027	19.3727	18.1265	20.074	20.6139	19.7819	20.0009	NaN	1.62737	3.22337	1.84988	0.209267	0.0982986	0.168223	0.197672	NaN	1.15073	2.27927	1.30806
Q53EP0	FNDC3B	FNDC3B	Fibronectin type III domain-containing protein 3B	+		NaN	NaN	14.8896	NaN	15.5929	NaN	14.8458	NaN	17.8101	17.4279	18.1724	17.7731	17.4638	16.9911	15.574	15.8739	NaN	14.8896	15.5929	14.8458	17.619	17.9727	17.2274	15.724	NaN	14.8896	15.5929	14.8458	17.619	17.9727	17.2274	15.724	NaN	NaN	NaN	NaN	0.270312	0.282306	0.334189	0.212093	NaN	NaN	NaN	NaN
Q53EU6	GPAT3	GPAT3	Glycerol-3-phosphate acyltransferase 3	+		NaN	NaN	NaN	16.0974	NaN	NaN	NaN	15.7379	16.7608	15.8286	17.0065	16.3988	NaN	NaN	NaN	NaN	NaN	16.0974	NaN	15.7379	16.2947	16.7026	NaN	NaN	NaN	16.0974	NaN	15.7379	16.2947	16.7026	NaN	NaN	NaN	NaN	NaN	NaN	0.659181	0.429739	NaN	NaN	NaN	NaN	NaN	NaN
Q53FA7	TP53I3	TP53I3	Quinone oxidoreductase PIG3	+		NaN	NaN	NaN	NaN	NaN	NaN	NaN	NaN	19.8813	20.0395	19.8732	20.1552	19.7835	19.8816	18.3866	18.749	NaN	NaN	NaN	NaN	19.9604	20.0142	19.8325	18.5678	NaN	NaN	NaN	NaN	19.9604	20.0142	19.8325	18.5678	NaN	NaN	NaN	NaN	0.111826	0.199397	0.0693946	0.256277	NaN	NaN	NaN	NaN
Q53GS7	GLE1	GLE1	Nucleoporin GLE1	+		16.4565	NaN	17.5993	17.5196	17.766	18.0269	17.5742	17.2844	17.165	17.3126	17.2285	17.5224	16.6708	18.2196	NaN	NaN	16.4565	17.5595	17.8964	17.4293	17.2388	17.3755	17.4452	NaN	16.4565	17.5595	17.8964	17.4293	17.2388	17.3755	17.4452	NaN	NaN	0.0563608	0.184503	0.20494	0.104416	0.207795	1.09517	NaN	NaN	0.0398531	0.130464	0.144915
Q53H47	SETMAR	SETMAR	Histone-lysine N-methyltransferase SETMAR	+		16.1885	NaN	17.1381	17.0037	17.4313	17.2086	17.4761	17.267	16.7729	16.6042	17.2184	16.7947	17.1377	17.5468	NaN	NaN	16.1885	17.0709	17.3199	17.3716	16.6886	17.0065	17.3423	NaN	16.1885	17.0709	17.3199	17.3716	16.6886	17.0065	17.3423	NaN	NaN	0.0950482	0.157438	0.147852	0.119329	0.29963	0.289322	NaN	NaN	0.0672092	0.111325	0.104548
Q53HC9	EIPR1	EIPR1	EARP and GARP complex-interacting protein 1	+		NaN	NaN	18.8488	19.0375	18.8955	18.9749	19.0965	19.0593	19.0879	18.9575	19.1432	19.2613	18.9473	18.6038	NaN	16.5398	NaN	18.9431	18.9352	19.0779	19.0227	19.2023	18.7756	16.5398	NaN	18.9431	18.9352	19.0779	19.0227	19.2023	18.7756	16.5398	NaN	0.133462	0.0561828	0.026301	0.0921688	0.0835047	0.242859	NaN	NaN	0.0943718	0.0397272	0.0185976
Q53LP3	SOWAHC	SOWAHC	Ankyrin repeat domain-containing protein SOWAHC	+		NaN	NaN	NaN	NaN	14.55	NaN	15.055	NaN	17.6567	17.2155	17.4395	17.3227	17.8881	17.4085	17.7518	17.0579	NaN	NaN	14.55	15.055	17.4361	17.3811	17.6483	17.4048	NaN	NaN	14.55	15.055	17.4361	17.3811	17.6483	17.4048	NaN	NaN	NaN	NaN	0.311946	0.0825957	0.339159	0.490631	NaN	NaN	NaN	NaN
Q562E7	WDR81	WDR81	WD repeat-containing protein 81	+		NaN	NaN	16.7162	NaN	16.4118	16.6037	16.8558	16.0322	16.6334	14.9344	16.4667	15.7199	16.0878	NaN	15.9273	15.3278	NaN	16.7162	16.5078	16.444	15.7839	16.0933	16.0878	15.6275	NaN	16.7162	16.5078	16.444	15.7839	16.0933	16.0878	15.6275	NaN	NaN	0.13567	0.582314	1.20138	0.528082	NaN	0.423926	NaN	NaN	0.095933	0.411758
Q567U6	CCDC93	CCDC93	Coiled-coil domain-containing protein 93	+		NaN	19.1922	17.1557	17.9329	17.283	17.0757	17.2821	18.4879	18.3742	17.7282	18.4016	18.205	17.5853	16.9176	NaN	NaN	19.1922	17.5443	17.1793	17.885	18.0512	18.3033	17.2515	NaN	19.1922	17.5443	17.1793	17.885	18.0512	18.3033	17.2515	NaN	NaN	0.549569	0.146567	0.852641	0.456783	0.138974	0.472128	NaN	NaN	0.388604	0.103639	0.602908
Q56NI9	ESCO2	ESCO2	N-acetyltransferase ESCO2	+		NaN	NaN	16.5834	16.2222	16.6911	16.1292	16.0674	15.7901	14.3823	13.8482	14.9603	13.962	NaN	NaN	NaN	NaN	NaN	16.4028	16.4101	15.9288	14.1152	14.4611	NaN	NaN	NaN	16.4028	16.4101	15.9288	14.1152	14.4611	NaN	NaN	NaN	0.255395	0.397327	0.196055	0.377637	0.705925	NaN	NaN	NaN	0.180592	0.280952	0.138632
Q58WW2	DCAF6	DCAF6	DDB1- and CUL4-associated factor 6	+		15.1044	NaN	16.6525	16.9031	16.3101	16.6432	15.9242	17.274	16.9556	16.8449	16.6451	16.4749	15.9828	NaN	16.7245	15.5505	15.1044	16.7778	16.4767	16.5991	16.9003	16.56	15.9828	16.1375	15.1044	16.7778	16.4767	16.5991	16.9003	16.56	15.9828	16.1375	NaN	0.17723	0.235549	0.954438	0.0783055	0.120408	NaN	0.830129	NaN	0.12532	0.166558	0.67489
Q5F1R6	DNAJC21	DNAJC21	DnaJ homolog subfamily C member 21	+		14.9402	NaN	15.6695	NaN	15.6797	15.2505	15.5725	NaN	16.1314	17.0648	16.73	15.1162	15.4984	NaN	NaN	NaN	14.9402	15.6695	15.4651	15.5725	16.5981	15.9231	15.4984	NaN	14.9402	15.6695	15.4651	15.5725	16.5981	15.9231	15.4984	NaN	NaN	NaN	0.303476	NaN	0.659993	1.1411	NaN	NaN	NaN	NaN	0.21459	NaN
Q5GLZ8	HERC4	HERC4	Probable E3 ubiquitin-protein ligase HERC4	+		NaN	NaN	18.4443	18.0994	18.5525	17.4898	18.4888	18.3352	20.2168	19.4371	20.227	20.0319	18.3305	18.9363	NaN	NaN	NaN	18.2718	18.0212	18.412	19.8269	20.1294	18.6334	NaN	NaN	18.2718	18.0212	18.412	19.8269	20.1294	18.6334	NaN	NaN	0.243874	0.751491	0.10862	0.551335	0.137944	0.428356	NaN	NaN	0.172445	0.531384	0.0768061
Q5H9R7	PPP6R3	PPP6R3	Serine/threonine-protein phosphatase 6 regulatory subunit 3	+		18.5228	NaN	17.4069	17.0516	17.622	NaN	17.6146	NaN	18.8497	18.5856	18.8919	18.638	18.7669	18.6483	18.3514	17.545	18.5228	17.2293	17.622	17.6146	18.7176	18.765	18.7076	17.9482	18.5228	17.2293	17.622	17.6146	18.7176	18.765	18.7076	17.9482	NaN	0.25123	NaN	NaN	0.186722	0.179554	0.0838823	0.570229	NaN	0.177647	NaN	NaN
Q5HYK7	SH3D19	SH3D19	SH3 domain-containing protein 19	+		16.8918	NaN	16.3756	16.1047	16.2296	15.562	16.2899	15.2407	17.5091	16.9417	16.9608	16.3523	17.3319	16.9162	17.0388	15.5373	16.8918	16.2402	15.8958	15.7653	17.2254	16.6565	17.124	16.2881	16.8918	16.2402	15.8958	15.7653	17.2254	16.6565	17.124	16.2881	NaN	0.191519	0.472044	0.741959	0.401238	0.430231	0.293993	1.06172	NaN	0.135425	0.333786	0.524644
Q5JPH6	EARS2	EARS2	Probable glutamate--tRNA ligase, mitochondrial	+		18.742	NaN	19.2241	18.8443	19.1182	18.997	19.1113	18.9588	17.6881	17.6288	17.493	17.2771	17.9416	NaN	17.1993	16.8043	18.742	19.0342	19.0576	19.0351	17.6585	17.3851	17.9416	17.0018	18.742	19.0342	19.0576	19.0351	17.6585	17.3851	17.9416	17.0018	NaN	0.268561	0.0857247	0.107807	0.0419648	0.152627	NaN	0.279243	NaN	0.189901	0.0606165	0.076231
Q5JPI3	C3orf38	C3orf38	Uncharacterized protein C3orf38	+		NaN	NaN	17.3388	17.3977	17.8342	17.7265	17.498	18.1169	17.5959	17.837	17.9441	17.876	17.1353	17.5081	16.7816	14.8135	NaN	17.3683	17.7803	17.8075	17.7165	17.9101	17.3217	15.7976	NaN	17.3683	17.7803	17.8075	17.7165	17.9101	17.3217	15.7976	NaN	0.0416316	0.0761786	0.437625	0.170476	0.048154	0.263622	1.39167	NaN	0.029438	0.0538664	0.309447
Q5JPI9	EEF1AKMT2	EEF1AKMT2	EEF1A lysine methyltransferase 2	+		NaN	NaN	NaN	NaN	16.2565	NaN	NaN	NaN	17.1331	16.7411	16.959	16.618	16.9291	NaN	NaN	NaN	NaN	NaN	16.2565	NaN	16.9371	16.7885	16.9291	NaN	NaN	NaN	16.2565	NaN	16.9371	16.7885	16.9291	NaN	NaN	NaN	NaN	NaN	0.277197	0.241133	NaN	NaN	NaN	NaN	NaN	NaN
Q5JVF3	PCID2	PCID2	PCI domain-containing protein 2	+		NaN	NaN	17.8506	18.49	17.5875	18.0628	17.8293	17.9095	17.5971	17.844	18.0465	18.6066	NaN	NaN	NaN	NaN	NaN	18.1703	17.8251	17.8694	17.7206	18.3266	NaN	NaN	NaN	18.1703	17.8251	17.8694	17.7206	18.3266	NaN	NaN	NaN	0.452116	0.336078	0.0567222	0.174559	0.396023	NaN	NaN	NaN	0.319695	0.237643	0.0401087
Q5K651	SAMD9	SAMD9	Sterile alpha motif domain-containing protein 9	+		NaN	NaN	NaN	NaN	NaN	NaN	14.6059	NaN	15.8272	16.1112	16.4644	16.6545	15.2084	NaN	NaN	NaN	NaN	NaN	NaN	14.6059	15.9692	16.5595	15.2084	NaN	NaN	NaN	NaN	14.6059	15.9692	16.5595	15.2084	NaN	NaN	NaN	NaN	NaN	0.200817	0.13439	NaN	NaN	NaN	NaN	NaN	NaN
Q5M775	SPECC1	SPECC1	Cytospin-B	+		NaN	NaN	15.0651	NaN	15.3209	NaN	15.8617	NaN	16.2551	15.7592	16.0773	16.0424	15.8394	NaN	15.3576	NaN	NaN	15.0651	15.3209	15.8617	16.0072	16.0598	15.8394	15.3576	NaN	15.0651	15.3209	15.8617	16.0072	16.0598	15.8394	15.3576	NaN	NaN	NaN	NaN	0.350629	0.0247324	NaN	NaN	NaN	NaN	NaN	NaN
Q5MNZ6	WDR45B	WDR45B	WD repeat domain phosphoinositide-interacting protein 3	+		NaN	NaN	17.9974	18.2888	18.1326	17.8887	NaN	17.8443	17.8004	18.2814	18.7321	18.5732	NaN	NaN	NaN	NaN	NaN	18.1431	18.0106	17.8443	18.0409	18.6526	NaN	NaN	NaN	18.1431	18.0106	17.8443	18.0409	18.6526	NaN	NaN	NaN	0.206022	0.172462	NaN	0.340112	0.112357	NaN	NaN	NaN	0.145679	0.121949	NaN
Q5SNT2	TMEM201	TMEM201	Transmembrane protein 201	+		NaN	NaN	18.5058	16.9283	18.2051	NaN	18.149	NaN	18.9133	18.7711	18.742	18.0616	18.8909	18.6491	18.8435	18.2722	NaN	17.717	18.2051	18.149	18.8422	18.4018	18.77	18.5579	NaN	17.717	18.2051	18.149	18.8422	18.4018	18.77	18.5579	NaN	1.11545	NaN	NaN	0.100581	0.481093	0.170958	0.404001	NaN	0.788743	NaN	NaN
Q5SRE5	NUP188	NUP188	Nucleoporin NUP188 homolog	+		NaN	NaN	17.878	18.3073	17.5421	17.9905	17.7344	17.9464	17.5525	17.4554	17.7404	17.2142	16.7631	15.733	17.0543	NaN	NaN	18.0926	17.7663	17.8404	17.5039	17.4773	16.2481	17.0543	NaN	18.0926	17.7663	17.8404	17.5039	17.4773	16.2481	17.0543	NaN	0.303567	0.317005	0.149938	0.0686474	0.372103	0.728426	NaN	NaN	0.214654	0.224156	0.106022
Q5ST30	VARS2	VARS2	Valine--tRNA ligase, mitochondrial	+		15.5271	NaN	16.3531	15.7337	16.0712	16.0575	16.4	16.0106	15.3473	15.9506	15.4608	15.8676	15.542	15.4603	14.8048	NaN	15.5271	16.0434	16.0644	16.2053	15.649	15.6642	15.5012	14.8048	15.5271	16.0434	16.0644	16.2053	15.649	15.6642	15.5012	14.8048	NaN	0.437995	0.00967692	0.275337	0.42655	0.287692	0.0578052	NaN	NaN	0.309709	0.00684261	0.194693
Q5SVS4	SLC25A30	SLC25A30	Kidney mitochondrial carrier protein 1	+		NaN	NaN	16.7871	16.7535	16.8744	17.7196	16.6844	17.34	16.4666	17.5931	17.4021	17.502	16.5855	17.3164	NaN	NaN	NaN	16.7703	17.297	17.0122	17.0298	17.452	16.9509	NaN	NaN	16.7703	17.297	17.0122	17.0298	17.452	16.9509	NaN	NaN	0.0237749	0.597586	0.463595	0.796584	0.0706004	0.516759	NaN	NaN	0.0168114	0.422557	0.327811
Q5SW79	CEP170	CEP170	Centrosomal protein of 170 kDa	+		17.9647	NaN	16.9011	NaN	16.8289	18.9509	16.7923	17.9636	19.6001	19.3868	19.3505	19.2769	19.4719	19.2027	19.512	19.2023	17.9647	16.9011	17.8899	17.3779	19.4934	19.3137	19.3373	19.3572	17.9647	16.9011	17.8899	17.3779	19.4934	19.3137	19.3373	19.3572	NaN	NaN	1.5005	0.82822	0.150802	0.0520706	0.190377	0.218941	NaN	NaN	1.06101	0.58564
Q5SW96	LDLRAP1	LDLRAP1	Low density lipoprotein receptor adapter protein 1	+		NaN	NaN	16.5325	NaN	15.6992	15.1884	16.2378	NaN	16.5731	16.2989	16.5717	16.4208	16.4627	16.3842	NaN	19.2023	NaN	16.5325	15.4438	16.2378	16.436	16.4963	16.4234	19.2023	NaN	16.5325	15.4438	16.2378	16.436	16.4963	16.4234	19.2023	NaN	NaN	0.361247	NaN	0.193904	0.10671	0.0555071	NaN	NaN	NaN	0.25544	NaN
Q5SY16	NOL9	NOL9	Polynucleotide 5'-hydroxyl-kinase NOL9	+		NaN	19.1729	18.6406	18.8384	17.8725	18.6035	18.578	18.3659	18.8056	19.0203	19.142	19.3103	NaN	18.2194	NaN	NaN	19.1729	18.7395	18.238	18.472	18.913	19.2261	18.2194	NaN	19.1729	18.7395	18.238	18.472	18.913	19.2261	18.2194	NaN	NaN	0.139861	0.516905	0.149979	0.151826	0.118996	NaN	NaN	NaN	0.098897	0.365507	0.106051
Q5T0D9	TPRG1L	TPRG1L	Tumor protein p63-regulated gene 1-like protein	+		NaN	NaN	16.5456	16.5649	16.6961	16.791	16.441	16.8307	18.8717	19.2131	18.9066	19.3499	17.4331	17.3706	16.0826	NaN	NaN	16.5553	16.7436	16.6359	19.0424	19.1283	17.4018	16.0826	NaN	16.5553	16.7436	16.6359	19.0424	19.1283	17.4018	16.0826	NaN	0.0136637	0.0670681	0.275565	0.241447	0.313475	0.0441632	NaN	NaN	0.00966167	0.0474243	0.194854
Q5T0F9	CC2D1B	CC2D1B	Coiled-coil and C2 domain-containing protein 1B	+		18.7716	NaN	18.9477	19.3763	18.9977	19.2728	19.1595	19.1907	18.5662	18.0872	18.4062	18.5909	18.371	17.7336	18.1242	17.6	18.7716	19.162	19.1353	19.1751	18.3267	18.4985	18.0523	17.8621	18.7716	19.162	19.1353	19.1751	18.3267	18.4985	18.0523	17.8621	NaN	0.303101	0.194486	0.0220836	0.338684	0.130636	0.450742	0.370668	NaN	0.214325	0.137523	0.0156155
Q5T1M5	FKBP15	FKBP15	FK506-binding protein 15	+		NaN	NaN	15.7387	15.9647	16.2323	14.8305	15.7593	NaN	16.1663	15.3391	16.3611	16.0701	16.0778	15.8378	16.5705	NaN	NaN	15.8517	15.5314	15.7593	15.7527	16.2156	15.9578	16.5705	NaN	15.8517	15.5314	15.7593	15.7527	16.2156	15.9578	16.5705	NaN	0.159814	0.991212	NaN	0.584954	0.205771	0.169702	NaN	NaN	0.113006	0.700892	NaN
Q5T1V6	DDX59	DDX59	Probable ATP-dependent RNA helicase DDX59	+		17.6133	NaN	18.5677	18.7381	18.6916	18.7414	18.6002	18.8299	17.1053	16.0443	17.0376	16.8408	16.114	NaN	14.4253	NaN	17.6133	18.6529	18.7165	18.715	16.5748	16.9392	16.114	14.4253	17.6133	18.6529	18.7165	18.715	16.5748	16.9392	16.114	14.4253	NaN	0.120512	0.0352078	0.162429	0.750245	0.139147	NaN	NaN	NaN	0.0852146	0.0248957	0.114855
Q5T2E6	ARMH3	ARMH3	Armadillo-like helical domain-containing protein 3	+		NaN	NaN	NaN	16.508	NaN	16.8696	15.1931	16.6275	15.9764	16.6227	NaN	16.7771	NaN	15.7794	17.2591	NaN	NaN	16.508	16.8696	15.9103	16.2995	16.7771	15.7794	17.2591	NaN	16.508	16.8696	15.9103	16.2995	16.7771	15.7794	17.2591	NaN	NaN	NaN	1.01424	0.457028	NaN	NaN	NaN	NaN	NaN	NaN	0.717176
Q5T440	IBA57	IBA57	Putative transferase CAF17, mitochondrial	+		NaN	NaN	18.6357	18.2273	18.8912	18.8663	18.5292	18.005	18.1141	18.5867	18.2956	18.6877	18.6318	18.2669	NaN	NaN	NaN	18.4315	18.8788	18.2671	18.3504	18.4916	18.4493	NaN	NaN	18.4315	18.8788	18.2671	18.3504	18.4916	18.4493	NaN	NaN	0.288777	0.0176315	0.370671	0.334133	0.277244	0.258003	NaN	NaN	0.204196	0.0124674	0.262104
Q5T447	HECTD3	HECTD3	E3 ubiquitin-protein ligase HECTD3	+		16.3665	NaN	18.1611	17.8701	18.8125	18.1154	18.1598	17.4276	18.1532	18.5505	18.768	18.4973	17.7079	17.6245	17.1408	NaN	16.3665	18.0156	18.4639	17.7937	18.3519	18.6326	17.6662	17.1408	16.3665	18.0156	18.4639	17.7937	18.3519	18.6326	17.6662	17.1408	NaN	0.205759	0.492921	0.517739	0.280923	0.19146	0.0589921	NaN	NaN	0.145494	0.348548	0.366096
Q5T5P2	KIAA1217	KIAA1217	Sickle tail protein homolog	+		NaN	NaN	15.8366	NaN	15.4883	14.5596	16.0528	15.9719	18.2888	18.1341	18.1803	18.2458	18.4505	17.9794	17.8579	17.2411	NaN	15.8366	15.024	16.0124	18.2115	18.2131	18.2149	17.5495	NaN	15.8366	15.024	16.0124	18.2115	18.2131	18.2149	17.5495	NaN	NaN	0.656645	0.0572307	0.109381	0.0462793	0.333088	0.436149	NaN	NaN	0.464318	0.0404682
Q5T601	ADGRF1	ADGRF1	Adhesion G-protein coupled receptor F1	+		NaN	NaN	NaN	NaN	NaN	NaN	NaN	NaN	16.0612	16.7954	16.9861	17.0773	NaN	17.4466	17.7439	NaN	NaN	NaN	NaN	NaN	16.4283	17.0317	17.4466	17.7439	NaN	NaN	NaN	NaN	16.4283	17.0317	17.4466	17.7439	NaN	NaN	NaN	NaN	0.519171	0.0644921	NaN	NaN	NaN	NaN	NaN	NaN
Q5T6V5	C9orf64	C9orf64	Queuosine salvage protein	+		NaN	NaN	20.2704	20.2722	20.4427	20.5356	20.5253	20.3028	18.2638	17.3944	18.6062	18.3527	NaN	15.5449	NaN	NaN	NaN	20.2713	20.4892	20.4141	17.8291	18.4795	15.5449	NaN	NaN	20.2713	20.4892	20.4141	17.8291	18.4795	15.5449	NaN	NaN	0.00131903	0.0656736	0.15737	0.614728	0.17925	NaN	NaN	NaN	0.000932693	0.0464382	0.111278
Q5TA31	RNF187	RNF187	E3 ubiquitin-protein ligase RNF187	+		NaN	NaN	15.6002	NaN	15.3403	NaN	15.9127	NaN	16.952	16.2792	16.0258	NaN	17.2043	15.3374	16.9865	NaN	NaN	15.6002	15.3403	15.9127	16.6156	16.0258	16.2708	16.9865	NaN	15.6002	15.3403	15.9127	16.6156	16.0258	16.2708	16.9865	NaN	NaN	NaN	NaN	0.47574	NaN	1.32013	NaN	NaN	NaN	NaN	NaN
Q5TA45	INTS11	INTS11	Integrator complex subunit 11	+		NaN	NaN	18.425	18.7416	18.1014	18.9772	17.841	18.6084	17.5361	17.6421	17.688	18.1764	NaN	NaN	NaN	NaN	NaN	18.5833	18.5393	18.2247	17.5891	17.9322	NaN	NaN	NaN	18.5833	18.5393	18.2247	17.5891	17.9322	NaN	NaN	NaN	0.223877	0.619301	0.542598	0.0749728	0.345417	NaN	NaN	NaN	0.158305	0.437912	0.383675
Q5TAT6	COL13A1	COL13A1	Collagen alpha-1(XIII) chain	+		NaN	NaN	NaN	NaN	NaN	NaN	NaN	NaN	19.5911	19.4127	19.0095	18.7837	19.6832	19.6698	19.4197	19.133	NaN	NaN	NaN	NaN	19.5019	18.8966	19.6765	19.2763	NaN	NaN	NaN	NaN	19.5019	18.8966	19.6765	19.2763	NaN	NaN	NaN	NaN	0.126138	0.159682	0.0094382	0.202723	NaN	NaN	NaN	NaN
Q5TEU4	NDUFAF5	NDUFAF5	Arginine-hydroxylase NDUFAF5, mitochondrial	+		17.9338	NaN	17.1151	17.671	17.3587	NaN	17.309	17.2798	17.3878	17.5478	17.0808	17.5231	17.7739	17.8522	18.1606	17.2531	17.9338	17.393	17.3587	17.2944	17.4678	17.302	17.813	17.7068	17.9338	17.393	17.3587	17.2944	17.4678	17.302	17.813	17.7068	NaN	0.393043	NaN	0.0206203	0.11309	0.31277	0.0554086	0.641698	NaN	0.277924	NaN	0.0145807
Q5TGY3	AHDC1	AHDC1	AT-hook DNA-binding motif-containing protein 1	+		15.4588	NaN	NaN	NaN	NaN	NaN	15.6961	NaN	16.5481	16.6749	16.1329	16.0942	16.6309	16.5786	16.3798	18.1505	15.4588	NaN	NaN	15.6961	16.6115	16.1136	16.6048	17.2651	15.4588	NaN	NaN	15.6961	16.6115	16.1136	16.6048	17.2651	NaN	NaN	NaN	NaN	0.0896534	0.0273193	0.03698	1.25209	NaN	NaN	NaN	NaN
Q5THJ4	VPS13D	VPS13D	Vacuolar protein sorting-associated protein 13D	+		NaN	NaN	15.6571	15.3193	15.6112	15.8524	15.1571	14.4797	15.6445	15.075	15.7803	15.5957	NaN	16.5709	NaN	NaN	NaN	15.4882	15.7318	14.8184	15.3597	15.688	16.5709	NaN	NaN	15.4882	15.7318	14.8184	15.3597	15.688	16.5709	NaN	NaN	0.238838	0.170568	0.478999	0.402645	0.130574	NaN	NaN	NaN	0.168884	0.12061	0.338704
Q5U5Q3	MEX3C	MEX3C	RNA-binding E3 ubiquitin-protein ligase MEX3C	+		16.0329	NaN	16.1407	15.9282	15.5904	16.2967	NaN	NaN	16.8821	16.9232	16.6086	16.1412	16.2403	16.7026	16.1985	NaN	16.0329	16.0344	15.9435	NaN	16.9026	16.3749	16.4714	16.1985	16.0329	16.0344	15.9435	NaN	16.9026	16.3749	16.4714	16.1985	NaN	0.150253	0.49943	NaN	0.0290375	0.330519	0.326871	NaN	NaN	0.106245	0.35315	NaN
Q5UCC4	EMC10	EMC10	ER membrane protein complex subunit 10	+		18.595	NaN	17.6777	19.8082	17.9349	NaN	18.0985	NaN	19.2947	19.84	18.7997	18.6495	19.6672	19.0878	19.5657	18.7761	18.595	18.7429	17.9349	18.0985	19.5674	18.7246	19.3775	19.1709	18.595	18.7429	17.9349	18.0985	19.5674	18.7246	19.3775	19.1709	NaN	1.50652	NaN	NaN	0.385603	0.106159	0.409712	0.558339	NaN	1.06527	NaN	NaN
Q5VIR6	VPS53	VPS53	Vacuolar protein sorting-associated protein 53 homolog	+		18.242	NaN	18.0179	18.3352	18.2477	18.3925	18.2659	18.5388	18.2195	18.4664	18.3627	18.42	17.8959	17.801	15.9732	NaN	18.242	18.1765	18.3201	18.4024	18.343	18.3913	17.8484	15.9732	18.242	18.1765	18.3201	18.4024	18.343	18.3913	17.8484	15.9732	NaN	0.224386	0.10243	0.192935	0.174595	0.0405419	0.0670951	NaN	NaN	0.158665	0.0724287	0.136426
Q5VSG8	MANEAL	MANEAL	Glycoprotein endo-alpha-1,2-mannosidase-like protein	+		NaN	21.3833	18.2249	18.1455	18.2277	18.7091	18.0187	NaN	17.6014	19.3797	17.2134	19.0505	NaN	NaN	NaN	19.4896	21.3833	18.1852	18.4684	18.0187	18.4906	18.1319	NaN	19.4896	21.3833	18.1852	18.4684	18.0187	18.4906	18.1319	NaN	19.4896	NaN	0.0561841	0.3404	NaN	1.25743	1.29901	NaN	NaN	NaN	0.0397282	0.240699	NaN
Q5VSL9	STRIP1	STRIP1	Striatin-interacting protein 1	+		NaN	NaN	19.4456	19.7195	19.6183	18.9728	19.9933	19.6311	20.9846	20.1257	20.9414	20.3527	20.7893	17.7842	18.7454	NaN	NaN	19.5825	19.2956	19.8122	20.5551	20.647	19.2867	18.7454	NaN	19.5825	19.2956	19.8122	20.5551	20.647	19.2867	18.7454	NaN	0.1937	0.456443	0.256137	0.607288	0.41628	2.12488	NaN	NaN	0.136967	0.322754	0.181116
Q5VT66	2001-03-01	2001-03-01	Mitochondrial amidoxime-reducing component 1	+		17.2789	NaN	18.1634	18.1087	18.0976	18.2656	17.8217	17.4304	18.2922	18.487	18.6158	18.631	17.9533	17.0109	16.2748	16.803	17.2789	18.1361	18.1816	17.6261	18.3896	18.6234	17.4821	16.5389	17.2789	18.1361	18.1816	17.6261	18.3896	18.6234	17.4821	16.5389	NaN	0.0386672	0.118793	0.276709	0.137779	0.0107599	0.666423	0.373476	NaN	0.0273418	0.0839996	0.195662
Q5VTE6	ANGEL2	ANGEL2	Protein angel homolog 2	+		NaN	NaN	17.365	16.827	17.5899	17.2363	17.1645	17.0636	16.3661	16.2208	16.0116	16.5341	15.0476	NaN	NaN	NaN	NaN	17.096	17.4131	17.1141	16.2935	16.2729	15.0476	NaN	NaN	17.096	17.4131	17.1141	16.2935	16.2729	15.0476	NaN	NaN	0.380436	0.250021	0.0713691	0.102712	0.369486	NaN	NaN	NaN	0.269009	0.176791	0.0504656
Q5VU43	PDE4DIP	PDE4DIP	Myomegalin	+		NaN	17.5454	17.8369	16.9534	18.1396	18.0899	17.777	16.5596	17.7222	17.5746	17.4535	17.1852	17.5709	16.7019	NaN	17.5433	17.5454	17.3952	18.1147	17.1683	17.6484	17.3193	17.1364	17.5433	17.5454	17.3952	18.1147	17.1683	17.6484	17.3193	17.1364	17.5433	NaN	0.624703	0.0351431	0.860853	0.104345	0.189774	0.61447	NaN	NaN	0.441731	0.0248499	0.608715
Q5VUA4	ZNF318	ZNF318	Zinc finger protein 318	+		15.4529	NaN	16.3996	15.1826	16.005	15.1802	16.3855	NaN	17.0645	16.4899	16.8604	16.0409	16.7155	NaN	16.5296	NaN	15.4529	15.7911	15.5926	16.3855	16.7772	16.4507	16.7155	16.5296	15.4529	15.7911	15.5926	16.3855	16.7772	16.4507	16.7155	16.5296	NaN	0.860568	0.583163	NaN	0.406341	0.57949	NaN	NaN	NaN	0.608513	0.412359	NaN
Q5VV42	CDKAL1	CDKAL1	Threonylcarbamoyladenosine tRNA methylthiotransferase	+		NaN	NaN	17.9209	18.5346	18.2272	18.7902	18.3795	18.0783	18.888	18.5161	18.878	18.6166	18.298	18.1237	NaN	NaN	NaN	18.2277	18.5087	18.2289	18.702	18.7473	18.2108	NaN	NaN	18.2277	18.5087	18.2289	18.702	18.7473	18.2108	NaN	NaN	0.433974	0.39814	0.212989	0.262915	0.184893	0.12319	NaN	NaN	0.306866	0.281528	0.150606
Q5VW36	FOCAD	FOCAD	Focadhesin	+		NaN	NaN	17.4718	NaN	17.1658	16.4647	17.7063	16.9275	17.7286	17.5812	18.0157	18.1837	NaN	NaN	NaN	NaN	NaN	17.4718	16.8152	17.3169	17.6549	18.0997	NaN	NaN	NaN	17.4718	16.8152	17.3169	17.6549	18.0997	NaN	NaN	NaN	NaN	0.495709	0.550718	0.104219	0.118772	NaN	NaN	NaN	NaN	0.350519	0.389417
Q5VWN6	TASOR2	TASOR2	Protein TASOR 2	+		NaN	NaN	17.4902	18.4957	17.5837	18.8746	17.0572	18.7088	17.6284	17.1762	17.9453	17.2954	17.9445	17.1725	18.4494	17.9124	NaN	17.993	18.2292	17.883	17.4023	17.6204	17.5585	18.1809	NaN	17.993	18.2292	17.883	17.4023	17.6204	17.5585	18.1809	NaN	0.711007	0.912787	1.1679	0.319746	0.459522	0.545918	0.379757	NaN	0.502758	0.645438	0.82583
Q5VWQ0	RSBN1	RSBN1	Lysine-specific demethylase 9	+		NaN	NaN	15.9145	16.2244	16.2591	16.3731	16.3143	16.1146	16.8668	16.4554	16.9396	16.6848	16.1304	NaN	15.1907	NaN	NaN	16.0694	16.3161	16.2144	16.6611	16.8122	16.1304	15.1907	NaN	16.0694	16.3161	16.2144	16.6611	16.8122	16.1304	15.1907	NaN	0.219106	0.0805753	0.141197	0.290932	0.180151	NaN	NaN	NaN	0.154932	0.0569754	0.0998411
Q5VZ89	DENND4C	DENND4C	DENN domain-containing protein 4C	+		NaN	NaN	16.6077	16.0392	16.8569	16.7748	17.0775	16.3544	16.4062	16.2478	16.2427	16.873	16.5632	NaN	NaN	NaN	NaN	16.3234	16.8159	16.716	16.327	16.5579	16.5632	NaN	NaN	16.3234	16.8159	16.716	16.327	16.5579	16.5632	NaN	NaN	0.401992	0.0580494	0.511303	0.112047	0.445705	NaN	NaN	NaN	0.284251	0.0410471	0.361546
Q5VZE5	NAA35	NAA35	N-alpha-acetyltransferase 35, NatC auxiliary subunit	+		NaN	NaN	18.6301	18.6056	18.3766	18.4621	18.6349	18.6268	18.5872	18.8326	18.8851	18.9607	NaN	17.8354	NaN	NaN	NaN	18.6178	18.4194	18.6309	18.7099	18.9229	17.8354	NaN	NaN	18.6178	18.4194	18.6309	18.7099	18.9229	17.8354	NaN	NaN	0.0173159	0.0604932	0.0057522	0.173459	0.0534543	NaN	NaN	NaN	0.0122442	0.0427752	0.00406742
Q5VZL5	ZMYM4	ZMYM4	Zinc finger MYM-type protein 4	+		15.9244	NaN	17.3066	17.2034	17.3365	17.0387	17.2654	16.9732	17.4465	17.6129	17.4859	17.4049	NaN	NaN	15.9507	NaN	15.9244	17.255	17.1876	17.1193	17.5297	17.4454	NaN	15.9507	15.9244	17.255	17.1876	17.1193	17.5297	17.4454	NaN	15.9507	NaN	0.0729444	0.210598	0.206613	0.117667	0.0572482	NaN	NaN	NaN	0.0515795	0.148915	0.146097
Q5W0B1	RNF219	RNF219	RING finger protein 219	+		16.4586	NaN	15.3092	NaN	15.5362	15.9352	15.4855	NaN	16.2124	16.403	15.8729	15.9375	16.1266	NaN	15.505	NaN	16.4586	15.3092	15.7357	15.4855	16.3077	15.9052	16.1266	15.505	16.4586	15.3092	15.7357	15.4855	16.3077	15.9052	16.1266	15.505	NaN	NaN	0.282197	NaN	0.134776	0.0456245	NaN	NaN	NaN	NaN	0.199543	NaN
Q5XKP0	MICOS13	MICOS13	MICOS complex subunit MIC13	+		21.8918	NaN	19.9162	18.3495	19.3951	18.8611	19.8921	19.1884	19.7227	18.7958	18.9649	18.1779	20.205	16.0585	20.9767	19.0058	21.8918	19.1329	19.1281	19.5403	19.2592	18.5714	18.1318	19.9912	21.8918	19.1329	19.1281	19.5403	19.2592	18.5714	18.1318	19.9912	NaN	1.10783	0.377622	0.497642	0.655431	0.556525	2.93202	1.39363	NaN	0.783353	0.267019	0.351886
Q5XPI4	RNF123	RNF123	E3 ubiquitin-protein ligase RNF123	+		16.9314	NaN	17.3281	18.0477	17.0004	17.6457	17.1614	17.6852	16.5935	17.139	16.8837	18.0081	NaN	17.0104	NaN	NaN	16.9314	17.6879	17.3231	17.4233	16.8662	17.4459	17.0104	NaN	16.9314	17.6879	17.3231	17.4233	16.8662	17.4459	17.0104	NaN	NaN	0.50883	0.456266	0.370388	0.385727	0.795054	NaN	NaN	NaN	0.359797	0.322629	0.261904
Q63HN8	RNF213	RNF213	E3 ubiquitin-protein ligase RNF213	+		18.0137	NaN	16.6813	NaN	16.7025	17.5339	17.3986	18.8542	18.8624	18.8038	19.03	19.1013	17.8356	NaN	17.4878	NaN	18.0137	16.6813	17.1182	18.1264	18.8331	19.0656	17.8356	17.4878	18.0137	16.6813	17.1182	18.1264	18.8331	19.0656	17.8356	17.4878	NaN	NaN	0.58791	1.02925	0.0414617	0.0504171	NaN	NaN	NaN	NaN	0.415715	0.727787
Q63ZY3	KANK2	KANK2	KN motif and ankyrin repeat domain-containing protein 2	+		14.9563	NaN	16.7475	NaN	16.1883	16.8366	15.5901	NaN	17.5969	17.6197	17.6488	17.4274	16.7805	17.1736	16.3336	NaN	14.9563	16.7475	16.5124	15.5901	17.6083	17.5381	16.977	16.3336	14.9563	16.7475	16.5124	15.5901	17.6083	17.5381	16.977	16.3336	NaN	NaN	0.458427	NaN	0.0161102	0.156565	0.277956	NaN	NaN	NaN	0.324157	NaN
Q641Q2	WASHC2A	WASHC2A	WASH complex subunit 2A	+		16.1929	NaN	15.5437	16.0227	14.0797	14.9762	15.3396	16.4572	17.5919	17.6443	17.0579	17.5561	17.6253	17.9026	17.9526	18.0863	16.1929	15.7832	14.528	15.8984	17.6181	17.307	17.764	18.0195	16.1929	15.7832	14.528	15.8984	17.6181	17.307	17.764	18.0195	NaN	0.338732	0.633924	0.790252	0.0370636	0.352226	0.196071	0.0945506	NaN	0.23952	0.448252	0.558793
Q643R3	LPCAT4	LPCAT4	Lysophospholipid acyltransferase LPCAT4	+		14.9989	NaN	NaN	NaN	15.0904	NaN	NaN	NaN	17.7466	17.2171	17.5433	17.2329	17.4677	17.4708	17.4119	17.0318	14.9989	NaN	15.0904	NaN	17.4818	17.3881	17.4693	17.2219	14.9989	NaN	15.0904	NaN	17.4818	17.3881	17.4693	17.2219	NaN	NaN	NaN	NaN	0.374377	0.219486	0.00220782	0.268781	NaN	NaN	NaN	NaN
Q658P3	STEAP3	STEAP3	Metalloreductase STEAP3	+		NaN	NaN	16.814	NaN	NaN	NaN	16.0415	16.0979	18.2267	18.1941	18.3199	18.4461	17.2451	17.2302	17.0281	NaN	NaN	16.814	NaN	16.0697	18.2104	18.383	17.2377	17.0281	NaN	16.814	NaN	16.0697	18.2104	18.383	17.2377	17.0281	NaN	NaN	NaN	0.0398864	0.023029	0.0892286	0.0104983	NaN	NaN	NaN	NaN	0.028204
Q658Y4	FAM91A1	FAM91A1	Protein FAM91A1	+		NaN	NaN	18.342	19.4278	18.322	17.9727	17.8293	17.9637	18.9497	18.7466	19.1763	19.1834	18.3712	17.0603	17.0637	NaN	NaN	18.8849	18.1473	17.8965	18.8481	19.1799	17.7158	17.0637	NaN	18.8849	18.1473	17.8965	18.8481	19.1799	17.7158	17.0637	NaN	0.767802	0.246983	0.0950388	0.143596	0.00504413	0.926887	NaN	NaN	0.542918	0.174644	0.0672026
Q66K14	TBC1D9B	TBC1D9B	TBC1 domain family member 9B	+		NaN	NaN	17.8429	17.5905	18.4318	17.545	18.18	17.7695	18.0059	16.9957	17.7659	17.7017	16.6488	NaN	NaN	NaN	NaN	17.7167	17.9884	17.9747	17.5008	17.7338	16.6488	NaN	NaN	17.7167	17.9884	17.9747	17.5008	17.7338	16.6488	NaN	NaN	0.178457	0.627063	0.290256	0.714309	0.0453689	NaN	NaN	NaN	0.126188	0.4434	0.205242
Q66K74	MAP1S	MAP1S	Microtubule-associated protein 1S	+		17.9057	NaN	18.0098	18.3301	18.2912	18.4286	18.2504	18.1933	18.2188	18.2469	18.2254	18.8511	17.829	17.9688	17.842	17.8295	17.9057	18.1699	18.3599	18.2218	18.2328	18.5383	17.8989	17.8357	17.9057	18.1699	18.3599	18.2218	18.2328	18.5383	17.8989	17.8357	NaN	0.22646	0.0971455	0.0403531	0.0198421	0.442445	0.0988691	0.00883533	NaN	0.160131	0.0686922	0.0285339
Q676U5	ATG16L1	ATG16L1	Autophagy-related protein 16-1	+		NaN	NaN	16.6763	16.3976	16.9594	16.8317	16.6108	16.5115	17.9503	17.8461	18.0099	17.9473	17.3431	16.8365	15.9723	NaN	NaN	16.5369	16.8955	16.5612	17.8982	17.9786	17.0898	15.9723	NaN	16.5369	16.8955	16.5612	17.8982	17.9786	17.0898	15.9723	NaN	0.197103	0.0902657	0.0702173	0.0736498	0.0442522	0.358247	NaN	NaN	0.139373	0.0638275	0.0496511
Q68CQ7	GLT8D1	GLT8D1	Glycosyltransferase 8 domain-containing protein 1	+		16.0092	NaN	17.6599	17.9831	17.6252	17.4864	17.4015	NaN	18.2755	18.7789	17.9124	17.8022	18.09	17.9084	17.4936	NaN	16.0092	17.8215	17.5558	17.4015	18.5272	17.8573	17.9992	17.4936	16.0092	17.8215	17.5558	17.4015	18.5272	17.8573	17.9992	17.4936	NaN	0.228565	0.0981057	NaN	0.355966	0.0778591	0.128364	NaN	NaN	0.16162	0.0693712	NaN
Q68CZ2	TNS3	TNS3	Tensin-3	+		17.9551	NaN	18.3251	18.4647	18.3459	18.5963	18.0117	17.7125	20.0247	19.9185	19.6003	19.6505	19.0593	19.1338	19.1035	18.9958	17.9551	18.3949	18.4711	17.8621	19.9716	19.6254	19.0965	19.0497	17.9551	18.3949	18.4711	17.8621	19.9716	19.6254	19.0965	19.0497	NaN	0.0987207	0.177028	0.211556	0.0750794	0.0354384	0.0526707	0.0761233	NaN	0.0698061	0.125177	0.149592
Q68CZ6	HAUS3	HAUS3	HAUS augmin-like complex subunit 3	+		NaN	NaN	16.3286	15.5729	16.315	15.1505	16.1161	NaN	16.5373	16.4062	16.3836	16.5536	16.4603	NaN	14.831	NaN	NaN	15.9508	15.7327	16.1161	16.4717	16.4686	16.4603	14.831	NaN	15.9508	15.7327	16.1161	16.4717	16.4686	16.4603	14.831	NaN	0.534382	0.823456	NaN	0.0926543	0.120181	NaN	NaN	NaN	0.377865	0.582271	NaN
Q68D91	MBLAC2	MBLAC2	Metallo-beta-lactamase domain-containing protein 2	+		17.6937	NaN	18.0783	17.838	18.4209	17.8125	18.2983	17.6565	18.4545	17.8808	18.6827	18.7667	18.8632	18.131	17.7498	17.601	17.6937	17.9582	18.1167	17.9774	18.1677	18.7247	18.4971	17.6754	17.6937	17.9582	18.1167	17.9774	18.1677	18.7247	18.4971	17.6754	NaN	0.169915	0.430169	0.453836	0.405631	0.0594156	0.517774	0.105205	NaN	0.120148	0.304175	0.32091
Q68DH5	LMBRD2	LMBRD2	LMBR1 domain-containing protein 2	+		NaN	NaN	15.4448	15.7661	15.6304	15.5198	16.0633	NaN	16.2059	15.7057	15.6715	15.9182	15.2604	NaN	14.6249	NaN	NaN	15.6054	15.5751	16.0633	15.9558	15.7948	15.2604	14.6249	NaN	15.6054	15.5751	16.0633	15.9558	15.7948	15.2604	14.6249	NaN	0.227205	0.0782144	NaN	0.353695	0.174436	NaN	NaN	NaN	0.160658	0.055306	NaN
Q68DQ2	CRYBG3	CRYBG3	Very large A-kinase anchor protein	+		NaN	NaN	NaN	NaN	15.7026	17.5858	NaN	NaN	17.8788	18.4304	17.5806	17.8125	18.0003	17.942	18.2181	18.3159	NaN	NaN	16.6442	NaN	18.1546	17.6966	17.9711	18.267	NaN	NaN	16.6442	NaN	18.1546	17.6966	17.9711	18.267	NaN	NaN	1.33168	NaN	0.390063	0.163952	0.0412176	0.069191	NaN	NaN	0.941639	NaN
Q68E01	INTS3	INTS3	Integrator complex subunit 3	+		NaN	NaN	17.342	17.557	17.7928	18.1065	17.1336	17.687	17.4236	17.2913	17.406	17.0041	16.5246	NaN	NaN	NaN	NaN	17.4495	17.9496	17.4103	17.3575	17.205	16.5246	NaN	NaN	17.4495	17.9496	17.4103	17.3575	17.205	16.5246	NaN	NaN	0.151975	0.22183	0.391334	0.0935822	0.284163	NaN	NaN	NaN	0.107463	0.156857	0.276715
Q68EM7	ARHGAP17	ARHGAP17	Rho GTPase-activating protein 17	+		17.9172	NaN	18.8266	18.4813	18.7962	18.2746	18.9732	18.5083	18.755	18.6143	18.8031	18.5964	18.8403	18.4249	18.5395	16.7089	17.9172	18.654	18.5354	18.7407	18.6847	18.6997	18.6326	17.6242	17.9172	18.654	18.5354	18.7407	18.6847	18.6997	18.6326	17.6242	NaN	0.24416	0.368852	0.328689	0.0994962	0.146176	0.293733	1.29444	NaN	0.172647	0.260818	0.232418
Q69YN2	CWF19L1	CWF19L1	CWF19-like protein 1	+		NaN	NaN	18.0881	17.8226	18.2805	18.0296	17.7275	18.1201	18.5298	18.22	18.7953	18.8063	17.1858	16.3972	NaN	NaN	NaN	17.9554	18.1551	17.9238	18.3749	18.8008	16.7915	NaN	NaN	17.9554	18.1551	17.9238	18.3749	18.8008	16.7915	NaN	NaN	0.187758	0.17747	0.277636	0.219077	0.00780492	0.557655	NaN	NaN	0.132765	0.12549	0.196319
Q69YQ0	SPECC1L	SPECC1L	Cytospin-A	+		NaN	NaN	13.9415	NaN	14.0742	NaN	13.8673	NaN	15.0398	13.9403	14.8687	13.8071	14.8037	NaN	14.25	NaN	NaN	13.9415	14.0742	13.8673	14.49	14.3379	14.8037	14.25	NaN	13.9415	14.0742	13.8673	14.49	14.3379	14.8037	14.25	NaN	NaN	NaN	NaN	0.777465	0.750639	NaN	NaN	NaN	NaN	NaN	NaN
Q6AI08	HEATR6	HEATR6	HEAT repeat-containing protein 6	+		15.258	NaN	16.9416	17.0236	17.5256	17.3166	17.247	16.9501	17.7066	17.5637	17.8537	17.5927	16.9419	16.5559	15.4772	NaN	15.258	16.9826	17.4211	17.0986	17.6351	17.7232	16.7489	15.4772	15.258	16.9826	17.4211	17.0986	17.6351	17.7232	16.7489	15.4772	NaN	0.0580022	0.147834	0.209953	0.101066	0.184525	0.272974	NaN	NaN	0.0410137	0.104534	0.148459
Q6AI12	ANKRD40	ANKRD40	Ankyrin repeat domain-containing protein 40	+		18.0459	NaN	18.1535	17.8903	18.1054	18.298	18.0893	17.475	18.9643	18.7778	18.6042	17.0856	19.06	18.7144	18.29	17.176	18.0459	18.0219	18.2017	17.7821	18.871	17.8449	18.8872	17.733	18.0459	18.0219	18.2017	17.7821	18.871	17.8449	18.8872	17.733	NaN	0.186143	0.136235	0.43438	0.131849	1.07384	0.244369	0.787682	NaN	0.131623	0.0963326	0.307153
Q6BDS2	UHRF1BP1	UHRF1BP1	UHRF1-binding protein 1	+		14.6998	NaN	16.288	15.1587	15.5764	16.0861	16.6105	16.21	15.8196	15.9927	16.4271	16.1948	NaN	NaN	NaN	NaN	14.6998	15.7234	15.8312	16.4102	15.9061	16.311	NaN	NaN	14.6998	15.7234	15.8312	16.4102	15.9061	16.311	NaN	NaN	NaN	0.798531	0.360443	0.283201	0.122353	0.164254	NaN	NaN	NaN	0.564647	0.254871	0.200253
Q6DKI1	RPL7L1	RPL7L1	60S ribosomal protein L7-like 1	+		NaN	18.54	18.2304	19.761	17.8876	18.5358	17.8035	20.0133	18.2104	19.6757	18.6708	19.5254	16.686	NaN	NaN	18.4339	18.54	18.9957	18.2117	18.9084	18.9431	19.0981	16.686	18.4339	18.54	18.9957	18.2117	18.9084	18.9431	19.0981	16.686	18.4339	NaN	1.08231	0.458341	1.56256	1.03612	0.604356	NaN	NaN	NaN	0.765306	0.324096	1.10489
Q6DKK2	TTC19	TTC19	Tetratricopeptide repeat protein 19, mitochondrial	+		18.9029	NaN	18.9312	18.9504	18.925	18.87	19.0607	18.7031	17.4561	18.5585	17.5901	18.6591	17.3938	NaN	19.044	16.8629	18.9029	18.9408	18.8975	18.8819	18.0073	18.1246	17.3938	17.9535	18.9029	18.9408	18.8975	18.8819	18.0073	18.1246	17.3938	17.9535	NaN	0.0135369	0.0388897	0.252885	0.779562	0.755885	NaN	1.54228	NaN	0.00957203	0.0274992	0.178817
Q6DN90	IQSEC1	IQSEC1	IQ motif and SEC7 domain-containing protein 1	+		NaN	NaN	16.3723	NaN	17.2674	16.5959	17.2961	17.6254	17.216	17.1699	16.7811	17.1086	15.4394	NaN	15.1607	15.7888	NaN	16.3723	16.9317	17.4607	17.193	16.9448	15.4394	15.4748	NaN	16.3723	16.9317	17.4607	17.193	16.9448	15.4394	15.4748	NaN	NaN	0.47482	0.232884	0.0326115	0.231573	NaN	0.44414	NaN	NaN	0.335749	0.164674
Q6GMV2	SMYD5	SMYD5	SET and MYND domain-containing protein 5	+		NaN	NaN	16.9202	NaN	17.2558	16.4531	16.6587	16.5972	17.0885	16.5346	17.8054	17.1589	16.5619	NaN	NaN	NaN	NaN	16.9202	16.8544	16.628	16.8116	17.4822	16.5619	NaN	NaN	16.9202	16.8544	16.628	16.8116	17.4822	16.5619	NaN	NaN	NaN	0.567614	0.0435333	0.391677	0.457174	NaN	NaN	NaN	NaN	0.401363	0.0307827
Q6GQQ9	OTUD7B	OTUD7B	OTU domain-containing protein 7B	+		17.0938	NaN	17.4122	17.8368	17.4039	17.6263	17.6642	17.6441	18.2642	18.5137	18.3961	18.3842	18.3279	18.5697	17.7631	18.0292	17.0938	17.6245	17.5151	17.6541	18.389	18.3901	18.4488	17.8962	17.0938	17.6245	17.5151	17.6541	18.389	18.3901	18.4488	17.8962	NaN	0.300272	0.157269	0.0142638	0.176361	0.00841319	0.170968	0.188141	NaN	0.212324	0.111206	0.0100861
Q6I9Y2	THOC7	THOC7	THO complex subunit 7 homolog	+		NaN	NaN	15.5252	14.2475	16.0225	14.9161	15.1459	14.7497	16.5736	16.0677	15.3826	14.1096	16.9175	15.8095	15.6517	13.8261	NaN	14.8863	15.4693	14.9478	16.3206	14.7461	16.3635	14.7389	NaN	14.8863	15.4693	14.9478	16.3206	14.7461	16.3635	14.7389	NaN	0.903419	0.782376	0.280113	0.357701	0.900102	0.783456	1.29087	NaN	0.638814	0.553223	0.19807
Q6IA69	NADSYN1	NADSYN1	Glutamine-dependent NAD(+) synthetase	+		NaN	NaN	16.9277	16.7856	17.6156	16.3818	16.9852	16.678	17.4804	16.7213	17.8661	17.5175	NaN	15.0308	NaN	15.8162	NaN	16.8566	16.9987	16.8316	17.1008	17.6918	15.0308	15.8162	NaN	16.8566	16.9987	16.8316	17.1008	17.6918	15.0308	15.8162	NaN	0.10052	0.872432	0.217196	0.536824	0.246494	NaN	NaN	NaN	0.0710783	0.616902	0.153581
Q6IA86	ELP2	ELP2	Elongator complex protein 2	+		18.7329	NaN	19.7187	19.7181	18.9411	18.5033	19.5594	19.0667	18.6027	19.0895	19.097	19.0606	NaN	NaN	NaN	NaN	18.7329	19.7184	18.7222	19.3131	18.8461	19.0788	NaN	NaN	18.7329	19.7184	18.7222	19.3131	18.8461	19.0788	NaN	NaN	NaN	0.00045586	0.309559	0.34842	0.344264	0.0257655	NaN	NaN	NaN	0.000322342	0.218891	0.24637
Q6IAN0	DHRS7B	DHRS7B	Dehydrogenase/reductase SDR family member 7B	+		16.1653	NaN	18.6061	18.5414	18.1777	18.1231	18.6359	18.0698	17.016	17.4202	17.3659	17.7361	17.1657	16.8683	NaN	NaN	16.1653	18.5738	18.1504	18.3528	17.2181	17.551	17.017	NaN	16.1653	18.5738	18.1504	18.3528	17.2181	17.551	17.017	NaN	NaN	0.0457506	0.0385701	0.400293	0.285819	0.261797	0.21025	NaN	NaN	0.0323505	0.0272732	0.28305
Q6IQ22	RAB12	RAB12	Ras-related protein Rab-12	+		18.0817	NaN	18.1663	NaN	18.3848	18.336	17.9621	18.1142	19.1301	18.9977	19.1419	19.1581	18.0598	17.7582	17.9936	NaN	18.0817	18.1663	18.3604	18.0381	19.0639	19.15	17.909	17.9936	18.0817	18.1663	18.3604	18.0381	19.0639	19.15	17.909	17.9936	NaN	NaN	0.0344741	0.107552	0.0935579	0.0114302	0.213272	NaN	NaN	NaN	0.0243769	0.0760508
Q6KC79	NIPBL	NIPBL	Nipped-B-like protein	+		17.1869	NaN	16.1813	16.9025	16.1958	16.4805	16.4148	16.866	17.8468	17.9374	17.4218	17.3601	17.5687	17.1757	17.7654	17.5968	17.1869	16.5419	16.3382	16.6404	17.8921	17.3909	17.3722	17.6811	17.1869	16.5419	16.3382	16.6404	17.8921	17.3909	17.3722	17.6811	NaN	0.509908	0.201311	0.319039	0.0640902	0.0436237	0.277879	0.11916	NaN	0.360559	0.142348	0.225595
Q6N063	OGFOD2	OGFOD2	2-oxoglutarate and iron-dependent oxygenase domain-containing protein 2	+		17.5065	NaN	18.0126	18.013	18.3091	18.1423	18.1787	18.2504	18.6449	18.0376	17.2093	17.7981	18.0421	18.4258	16.7885	NaN	17.5065	18.0128	18.2257	18.2146	18.3413	17.5037	18.2339	16.7885	17.5065	18.0128	18.2257	18.2146	18.3413	17.5037	18.2339	16.7885	NaN	0.000267042	0.11789	0.0506598	0.429418	0.416343	0.271366	NaN	NaN	0.000188828	0.0833607	0.0358219
Q6N069	NAA16	NAA16	N-alpha-acetyltransferase 16, NatA auxiliary subunit	+		NaN	NaN	17.1438	16.9155	17.5368	16.8386	16.9222	16.704	16.9705	16.8174	18.2504	17.2933	NaN	NaN	NaN	NaN	NaN	17.0297	17.1877	16.8131	16.894	17.7719	NaN	NaN	NaN	17.0297	17.1877	16.8131	16.894	17.7719	NaN	NaN	NaN	0.161465	0.493666	0.154338	0.10828	0.676818	NaN	NaN	NaN	0.114173	0.349074	0.109134
Q6NSJ5	LRRC8E	LRRC8E	Volume-regulated anion channel subunit LRRC8E	+		NaN	NaN	15.0456	NaN	14.6956	NaN	14.8347	NaN	18.3365	19.0989	18.5167	19.0701	NaN	NaN	NaN	NaN	NaN	15.0456	14.6956	14.8347	18.7177	18.7934	NaN	NaN	NaN	15.0456	14.6956	14.8347	18.7177	18.7934	NaN	NaN	NaN	NaN	NaN	NaN	0.539136	0.391351	NaN	NaN	NaN	NaN	NaN	NaN
Q6NTF9	RHBDD2	RHBDD2	Rhomboid domain-containing protein 2	+		17.6476	NaN	18.7091	18.7512	18.2505	18.4962	18.4225	18.8259	16.5532	17.2767	17.0358	17.1667	NaN	NaN	NaN	NaN	17.6476	18.7301	18.3734	18.6242	16.9149	17.1013	NaN	NaN	17.6476	18.7301	18.3734	18.6242	16.9149	17.1013	NaN	NaN	NaN	0.0297712	0.17373	0.285218	0.511548	0.0925289	NaN	NaN	NaN	0.0210514	0.122846	0.201679
Q6NUK4	REEP3	REEP3	Receptor expression-enhancing protein 3	+		NaN	NaN	18.6758	18.1389	17.9955	17.8396	18.3895	18.5322	19.1845	18.9792	19.302	19.4469	19.0409	18.7515	17.5874	17.5534	NaN	18.4073	17.9175	18.4608	19.0818	19.3744	18.8962	17.5704	NaN	18.4073	17.9175	18.4608	19.0818	19.3744	18.8962	17.5704	NaN	0.379608	0.110272	0.100885	0.145155	0.102473	0.204664	0.0240338	NaN	0.268423	0.0779743	0.0713367
Q6NUM9	RETSAT	RETSAT	All-trans-retinol 13,14-reductase	+		16.6593	NaN	18.3881	17.8295	18.106	18.0446	18.4134	18.1221	19.7794	19.5455	20.3778	20.2035	20.2397	20.06	18.9822	18.5207	16.6593	18.1088	18.0753	18.2678	19.6624	20.2907	20.1499	18.7515	16.6593	18.1088	18.0753	18.2678	19.6624	20.2907	20.1499	18.7515	NaN	0.394942	0.0434119	0.20601	0.165396	0.123259	0.127074	0.32633	NaN	0.279266	0.0306969	0.145671
Q6NUQ1	RINT1	RINT1	RAD50-interacting protein 1	+		NaN	NaN	18.4525	NaN	18.4753	18.0799	NaN	17.1563	17.5011	17.6682	18.1778	17.834	NaN	NaN	NaN	NaN	NaN	18.4525	18.2776	17.1563	17.5846	18.0059	NaN	NaN	NaN	18.4525	18.2776	17.1563	17.5846	18.0059	NaN	NaN	NaN	NaN	0.279573	NaN	0.118131	0.243118	NaN	NaN	NaN	NaN	0.197688	NaN
Q6NVY1	HIBCH	HIBCH	3-hydroxyisobutyryl-CoA hydrolase, mitochondrial	+		16.3431	NaN	18.795	18.4056	18.6949	18.2662	18.5589	18.3253	18.494	18.311	18.7841	18.5766	18.769	18.1061	17.517	15.5221	16.3431	18.6003	18.4806	18.4421	18.4025	18.6804	18.4376	16.5195	16.3431	18.6003	18.4806	18.4421	18.4025	18.6804	18.4376	16.5195	NaN	0.275309	0.30313	0.165128	0.129382	0.146675	0.468804	1.41062	NaN	0.194673	0.214345	0.116763
Q6P158	DHX57	DHX57	Putative ATP-dependent RNA helicase DHX57	+		17.6139	NaN	17.4127	15.9898	17.2322	16.0164	17.0879	15.4596	18.1296	16.7817	17.3263	16.7241	17.8465	17.0461	17.9908	16.379	17.6139	16.7012	16.6243	16.2738	17.4557	17.0252	17.4463	17.1849	17.6139	16.7012	16.6243	16.2738	17.4557	17.0252	17.4463	17.1849	NaN	1.00608	0.859688	1.15142	0.953083	0.425825	0.565999	1.13972	NaN	0.711407	0.607891	0.814179
Q6P1A2	LPCAT3	LPCAT3	Lysophospholipid acyltransferase 5	+		NaN	NaN	17.7484	16.2525	17.3601	16.7499	17.6631	17.0911	16.3939	15.9654	16.8346	16.5077	15.3521	NaN	NaN	NaN	NaN	17.0005	17.055	17.3771	16.1797	16.6711	15.3521	NaN	NaN	17.0005	17.055	17.3771	16.1797	16.6711	15.3521	NaN	NaN	1.05781	0.43146	0.404494	0.302962	0.23116	NaN	NaN	NaN	0.747985	0.305088	0.28602
Q6P1M0	SLC27A4	SLC27A4	Long-chain fatty acid transport protein 4	+		17.9223	NaN	18.8694	18.8805	18.928	18.7871	18.8054	18.8065	18.5485	19.0958	18.7889	19.0249	18.3275	18.9825	17.8593	18.7208	17.9223	18.875	18.8576	18.806	18.8222	18.9069	18.655	18.29	17.9223	18.875	18.8576	18.806	18.8222	18.9069	18.655	18.29	NaN	0.0078238	0.0996298	0.000757969	0.387001	0.166946	0.463188	0.609158	NaN	0.00553226	0.0704489	0.000535965
Q6P1M3	LLGL2	LLGL2	Lethal(2) giant larvae protein homolog 2	+		16.9619	NaN	19.1782	19.5089	19.0499	19.0243	19.1199	19.2793	17.4482	17.0594	17.5768	17.4553	NaN	NaN	NaN	NaN	16.9619	19.3436	19.0371	19.1996	17.2538	17.516	NaN	NaN	16.9619	19.3436	19.0371	19.1996	17.2538	17.516	NaN	NaN	NaN	0.233827	0.0181252	0.112672	0.274957	0.0859189	NaN	NaN	NaN	0.16534	0.0128164	0.0796709
Q6P1N9	TATDN1	TATDN1	Putative deoxyribonuclease TATDN1	+		17.9934	NaN	18.7771	18.6157	18.949	18.6805	18.9148	18.5202	19.8424	19.9418	19.8987	20.1135	20.1368	20.1605	18.9548	18.7107	17.9934	18.6964	18.8148	18.7175	19.8921	20.0061	20.1486	18.8327	17.9934	18.6964	18.8148	18.7175	19.8921	20.0061	20.1486	18.8327	NaN	0.114126	0.189894	0.278976	0.0702861	0.151876	0.0167333	0.172602	NaN	0.080699	0.134275	0.197266
Q6P1R3	MSANTD2	MSANTD2	Myb/SANT-like DNA-binding domain-containing protein 2	+		NaN	NaN	NaN	NaN	16.5564	NaN	NaN	NaN	17.5113	17.522	17.3755	17.6069	NaN	NaN	NaN	NaN	NaN	NaN	16.5564	NaN	17.5166	17.4912	NaN	NaN	NaN	NaN	16.5564	NaN	17.5166	17.4912	NaN	NaN	NaN	NaN	NaN	NaN	0.00755406	0.163578	NaN	NaN	NaN	NaN	NaN	NaN
Q6P1X5	TAF2	TAF2	Transcription initiation factor TFIID subunit 2	+		NaN	NaN	16.624	NaN	NaN	16.3363	16.5438	NaN	17.3403	17.1414	18.0955	17.8243	NaN	NaN	NaN	NaN	NaN	16.624	16.3363	16.5438	17.2409	17.9599	NaN	NaN	NaN	16.624	16.3363	16.5438	17.2409	17.9599	NaN	NaN	NaN	NaN	NaN	NaN	0.140681	0.191769	NaN	NaN	NaN	NaN	NaN	NaN
Q6P2H3	CEP85	CEP85	Centrosomal protein of 85 kDa	+		17.9481	NaN	19.1324	18.6897	18.6604	18.8523	19.0159	18.8256	19.5861	19.5703	19.3834	19.1708	19.2502	19.075	18.3382	18.5447	17.9481	18.9111	18.7564	18.9208	19.5782	19.2771	19.1626	18.4415	17.9481	18.9111	18.7564	18.9208	19.5782	19.2771	19.1626	18.4415	NaN	0.313059	0.135694	0.134569	0.0111119	0.150322	0.123835	0.146059	NaN	0.221366	0.0959501	0.0951548
Q6P3S6	FBXO42	FBXO42	F-box only protein 42	+		NaN	NaN	16.6744	16.7554	15.8939	16.2671	16.151	17.2459	16.5766	16.4743	16.1424	16.3435	NaN	NaN	NaN	NaN	NaN	16.7149	16.0805	16.6985	16.5254	16.243	NaN	NaN	NaN	16.7149	16.0805	16.6985	16.5254	16.243	NaN	NaN	NaN	0.0572752	0.263886	0.774211	0.0723092	0.142224	NaN	NaN	NaN	0.0404997	0.186596	0.54745
Q6P3W7	SCYL2	SCYL2	SCY1-like protein 2	+		16.4762	NaN	18.2837	18.6471	18.4145	18.5431	18.3052	18.5633	18.8626	19.3055	19.1209	19.2151	18.0979	18.5146	18.0527	16.5959	16.4762	18.4654	18.4788	18.4342	19.0841	19.168	18.3062	17.3243	16.4762	18.4654	18.4788	18.4342	19.0841	19.168	18.3062	17.3243	NaN	0.256933	0.0909199	0.18246	0.313173	0.066588	0.294656	1.03016	NaN	0.181679	0.06429	0.129019
Q6P3X3	TTC27	TTC27	Tetratricopeptide repeat protein 27	+		NaN	NaN	17.5825	16.724	17.2431	16.772	17.4429	16.4225	18.6647	17.9477	18.9064	18.4884	16.8565	NaN	NaN	12.1876	NaN	17.1533	17.0076	16.9327	18.3062	18.6974	16.8565	12.1876	NaN	17.1533	17.0076	16.9327	18.3062	18.6974	16.8565	12.1876	NaN	0.607075	0.333145	0.721568	0.506999	0.295582	NaN	NaN	NaN	0.429267	0.235569	0.510225
Q6P6B1	ERICH5	ERICH5	Glutamate-rich protein 5	+		NaN	NaN	NaN	NaN	NaN	NaN	NaN	NaN	19.0985	19.0387	18.6759	18.7163	19.4516	19.0946	19.6982	19.4151	NaN	NaN	NaN	NaN	19.0686	18.6961	19.2731	19.5567	NaN	NaN	NaN	NaN	19.0686	18.6961	19.2731	19.5567	NaN	NaN	NaN	NaN	0.0422898	0.0286086	0.25242	0.200204	NaN	NaN	NaN	NaN
Q6P9B6	MEAK7	MEAK7	MTOR-associated protein MEAK7	+		17.7619	NaN	18.57	18.0107	18.3266	18.5855	18.1764	18.3874	18.9459	20.1454	19.3693	19.3577	19.3697	19.2931	18.2378	17.8609	17.7619	18.2904	18.4561	18.2819	19.5457	19.3635	19.3314	18.0494	17.7619	18.2904	18.4561	18.2819	19.5457	19.3635	19.3314	18.0494	NaN	0.395471	0.18309	0.14924	0.848185	0.00818121	0.0541327	0.266512	NaN	0.27964	0.129464	0.105529
Q6PCB5	RSBN1L	RSBN1L	Lysine-specific demethylase RSBN1L	+		NaN	NaN	18.6181	18.3884	18.546	18.6516	18.6051	18.2839	17.849	17.3102	17.0631	17.8245	NaN	NaN	NaN	NaN	NaN	18.5033	18.5988	18.4445	17.5796	17.4438	NaN	NaN	NaN	18.5033	18.5988	18.4445	17.5796	17.4438	NaN	NaN	NaN	0.162432	0.0746141	0.227103	0.381014	0.538416	NaN	NaN	NaN	0.114857	0.0527601	0.160586
Q6PCE3	PGM2L1	PGM2L1	Glucose 1,6-bisphosphate synthase	+		NaN	NaN	NaN	NaN	NaN	NaN	NaN	NaN	18.0954	17.8671	18.2608	18.3491	17.4005	16.6199	NaN	NaN	NaN	NaN	NaN	NaN	17.9813	18.305	17.0102	NaN	NaN	NaN	NaN	NaN	17.9813	18.305	17.0102	NaN	NaN	NaN	NaN	NaN	0.161406	0.0624232	0.551978	NaN	NaN	NaN	NaN	NaN
Q6PGP7	TTC37	TTC37	Tetratricopeptide repeat protein 37	+		NaN	NaN	18.3313	18.0638	18.4875	18.5374	18.7254	17.7972	19.6059	19.4355	19.7083	19.8326	17.5145	17.8905	18.5361	NaN	NaN	18.1976	18.5124	18.2613	19.5207	19.7705	17.7025	18.5361	NaN	18.1976	18.5124	18.2613	19.5207	19.7705	17.7025	18.5361	NaN	0.189182	0.0352955	0.656355	0.120556	0.0878839	0.265883	NaN	NaN	0.133772	0.0249577	0.464113
Q6PID6	TTC33	TTC33	Tetratricopeptide repeat protein 33	+		NaN	NaN	16.8823	16.9123	16.7579	16.5815	16.5916	16.1618	16.2639	14.7939	15.8231	15.7918	15.9126	16.0968	NaN	NaN	NaN	16.8973	16.6697	16.3767	15.5289	15.8074	16.0047	NaN	NaN	16.8973	16.6697	16.3767	15.5289	15.8074	16.0047	NaN	NaN	0.0212245	0.124685	0.30392	1.0395	0.0221598	0.130299	NaN	NaN	0.015008	0.0881653	0.214904
Q6PIS1	SLC23A3	SLC23A3	Solute carrier family 23 member 3	+		NaN	NaN	19.8913	NaN	NaN	20.1096	NaN	NaN	21.4346	21.5605	NaN	21.6744	21.1465	20.9938	20.7002	20.5446	NaN	19.8913	20.1096	NaN	21.4975	21.6744	21.0702	20.6224	NaN	19.8913	20.1096	NaN	21.4975	21.6744	21.0702	20.6224	NaN	NaN	NaN	NaN	0.0890168	NaN	0.10797	0.110043	NaN	NaN	NaN	NaN
Q6PIU2	NCEH1	NCEH1	Neutral cholesterol ester hydrolase 1	+		NaN	17.1904	18.5061	18.8362	18.1506	18.5745	18.2884	18.6162	21.9435	22.0435	22.2086	22.4664	19.8017	19.5759	18.5221	18.6092	17.1904	18.6712	18.3626	18.4523	21.9935	22.3375	19.6888	18.5656	17.1904	18.6712	18.3626	18.4523	21.9935	22.3375	19.6888	18.5656	NaN	0.233449	0.299775	0.231802	0.0707231	0.182265	0.159667	0.0616086	NaN	0.165073	0.211973	0.163909
Q6PIW4	FIGNL1	FIGNL1	Fidgetin-like protein 1	+		NaN	NaN	17.2571	17.6489	17.3888	17.6408	17.4219	16.6823	17.0067	16.3736	16.9089	16.7394	NaN	NaN	NaN	NaN	NaN	17.453	17.5148	17.0521	16.6901	16.8241	NaN	NaN	NaN	17.453	17.5148	17.0521	16.6901	16.8241	NaN	NaN	NaN	0.277017	0.178225	0.52297	0.447666	0.119853	NaN	NaN	NaN	0.195881	0.126024	0.369796
Q6PK04	CCDC137	CCDC137	Coiled-coil domain-containing protein 137	+		17.0717	NaN	16.4205	17.4414	17.0729	17.319	NaN	17.3371	18.4042	18.4728	17.5725	17.8043	17.4289	16.8611	16.8509	NaN	17.0717	16.9309	17.1959	17.3371	18.4385	17.6884	17.145	16.8509	17.0717	16.9309	17.1959	17.3371	18.4385	17.6884	17.145	16.8509	NaN	0.721876	0.174039	NaN	0.0485235	0.16391	0.401498	NaN	NaN	0.510444	0.123064	NaN
Q6PK18	OGFOD3	OGFOD3	2-oxoglutarate and iron-dependent oxygenase domain-containing protein 3	+		NaN	NaN	15.6213	16.8471	16.3683	NaN	NaN	NaN	16.8566	16.5391	17.219	16.7878	16.7303	16.7108	14.4755	NaN	NaN	16.2342	16.3683	NaN	16.6979	17.0034	16.7206	14.4755	NaN	16.2342	16.3683	NaN	16.6979	17.0034	16.7206	14.4755	NaN	0.866742	NaN	NaN	0.224494	0.304935	0.0138134	NaN	NaN	0.612879	NaN	NaN
Q6PML9	SLC30A9	SLC30A9	Zinc transporter 9	+		NaN	17.1029	18.6535	18.1983	18.3547	18.5086	18.7635	18.5262	17.5336	17.2304	18.0376	17.2495	NaN	NaN	NaN	NaN	17.1029	18.4259	18.4317	18.6449	17.382	17.6436	NaN	NaN	17.1029	18.4259	18.4317	18.6449	17.382	17.6436	NaN	NaN	NaN	0.321854	0.108814	0.167777	0.214391	0.557238	NaN	NaN	NaN	0.227585	0.0769434	0.118636
Q6QNY0	BLOC1S3	BLOC1S3	Biogenesis of lysosome-related organelles complex 1 subunit 3	+		16.0964	NaN	14.8521	NaN	15.2747	NaN	NaN	NaN	17.028	15.8566	16.3547	NaN	16.8016	16.6495	17.5893	17.3815	16.0964	14.8521	15.2747	NaN	16.4423	16.3547	16.7255	17.4854	16.0964	14.8521	15.2747	NaN	16.4423	16.3547	16.7255	17.4854	NaN	NaN	NaN	NaN	0.828271	NaN	0.107513	0.146933	NaN	NaN	NaN	NaN
Q6R327	RICTOR	RICTOR	Rapamycin-insensitive companion of mTOR	+		NaN	NaN	16.2651	15.6018	16.3757	15.9859	16.2123	15.761	16.2316	15.8241	16.3938	16.1053	NaN	NaN	NaN	NaN	NaN	15.9335	16.1808	15.9866	16.0279	16.2495	NaN	NaN	NaN	15.9335	16.1808	15.9866	16.0279	16.2495	NaN	NaN	NaN	0.469006	0.275649	0.319091	0.288159	0.204027	NaN	NaN	NaN	0.331637	0.194913	0.225632
Q6T4R5	NHS	NHS	Nance-Horan syndrome protein	+		NaN	NaN	NaN	NaN	NaN	NaN	NaN	NaN	16.388	15.6108	15.8885	15.2048	16.0015	14.8599	16.9151	NaN	NaN	NaN	NaN	NaN	15.9994	15.5466	15.4307	16.9151	NaN	NaN	NaN	NaN	15.9994	15.5466	15.4307	16.9151	NaN	NaN	NaN	NaN	0.549534	0.48343	0.80725	NaN	NaN	NaN	NaN	NaN
Q6UB35	MTHFD1L	MTHFD1L	Monofunctional C1-tetrahydrofolate synthase, mitochondrial	+		NaN	NaN	18.931	19.0454	19.0658	19.3358	19.1385	19.3087	18.2333	18.0744	18.4413	18.8932	17.3514	17.5821	NaN	NaN	NaN	18.9882	19.2008	19.2236	18.1538	18.6672	17.4667	NaN	NaN	18.9882	19.2008	19.2236	18.1538	18.6672	17.4667	NaN	NaN	0.0809206	0.190904	0.120404	0.112335	0.319527	0.16314	NaN	NaN	0.0572195	0.13499	0.0851383
Q6UN15	FIP1L1	FIP1L1	Pre-mRNA 3'-end-processing factor FIP1	+		NaN	NaN	17.0474	17.2847	16.6558	17.1973	17.2962	16.2972	17.7715	17.6731	17.1552	18.2766	17.4824	17.4316	17.6789	17.6876	NaN	17.1661	16.9266	16.7967	17.7223	17.7159	17.457	17.6832	NaN	17.1661	16.9266	16.7967	17.7223	17.7159	17.457	17.6832	NaN	0.167812	0.382942	0.706358	0.0695322	0.792938	0.0359509	0.00616625	NaN	0.118661	0.270781	0.499471
Q6UVJ0	SASS6	SASS6	Spindle assembly abnormal protein 6 homolog	+		NaN	NaN	16.1844	16.06	16.2878	16.6678	15.1614	NaN	16.0313	15.9818	15.6909	NaN	NaN	NaN	NaN	NaN	NaN	16.1222	16.4778	15.1614	16.0065	15.6909	NaN	NaN	NaN	16.1222	16.4778	15.1614	16.0065	15.6909	NaN	NaN	NaN	0.0879851	0.268728	NaN	0.0350561	NaN	NaN	NaN	NaN	0.0622149	0.19002	NaN
Q6UWE0	LRSAM1	LRSAM1	E3 ubiquitin-protein ligase LRSAM1	+		17.6177	NaN	18.8909	18.5872	18.9549	18.7168	18.68	18.6481	16.7138	17.7052	17.5316	17.6045	18.1059	17.6846	NaN	NaN	17.6177	18.7391	18.8359	18.6641	17.2095	17.568	17.8952	NaN	17.6177	18.7391	18.8359	18.6641	17.2095	17.568	17.8952	NaN	NaN	0.214775	0.16838	0.0225489	0.700989	0.0515783	0.297921	NaN	NaN	0.151869	0.119062	0.0159445
Q6UWP7	LCLAT1	LCLAT1	Lysocardiolipin acyltransferase 1	+		NaN	NaN	17.8197	18.7311	18.3473	18.6253	17.8033	18.791	18.8677	19.086	19.1004	19.1366	16.9101	NaN	NaN	NaN	NaN	18.2754	18.4863	18.2971	18.9768	19.1185	16.9101	NaN	NaN	18.2754	18.4863	18.2971	18.9768	19.1185	16.9101	NaN	NaN	0.64447	0.196541	0.698462	0.154336	0.0256563	NaN	NaN	NaN	0.455709	0.138975	0.493887
Q6V1X1	DPP8	DPP8	Dipeptidyl peptidase 8	+		NaN	NaN	16.2126	NaN	16.9809	16.5652	16.8768	NaN	16.4543	16.4648	16.5051	16.699	15.4932	NaN	NaN	NaN	NaN	16.2126	16.773	16.8768	16.4595	16.602	15.4932	NaN	NaN	16.2126	16.773	16.8768	16.4595	16.602	15.4932	NaN	NaN	NaN	0.293899	NaN	0.00738008	0.137103	NaN	NaN	NaN	NaN	0.207818	NaN
Q6VY07	PACS1	PACS1	Phosphofurin acidic cluster sorting protein 1	+		16.6349	NaN	18.2383	17.6464	18.3198	18.242	18.3323	17.8686	18.4406	18.042	18.4276	18.3487	18.2301	17.1186	16.8435	15.3716	16.6349	17.9423	18.2809	18.1005	18.2413	18.3882	17.6744	16.1076	16.6349	17.9423	18.2809	18.1005	18.2413	18.3882	17.6744	16.1076	NaN	0.418566	0.055035	0.327913	0.281897	0.0557444	0.785976	1.04083	NaN	0.295971	0.0389156	0.23187
Q6WCQ1	MPRIP	MPRIP	Myosin phosphatase Rho-interacting protein	+		17.1126	NaN	17.48	17.4556	17.2769	17.1053	17.4152	16.6478	19.5996	19.3637	19.8296	19.6207	19.8603	19.6091	18.8181	18.5561	17.1126	17.4678	17.1911	17.0315	19.4816	19.7252	19.7347	18.6871	17.1126	17.4678	17.1911	17.0315	19.4816	19.7252	19.7347	18.6871	NaN	0.0172081	0.121348	0.54266	0.166813	0.14771	0.177657	0.185259	NaN	0.0121679	0.0858059	0.383718
Q6WKZ4	RAB11FIP1	RAB11FIP1	Rab11 family-interacting protein 1	+		17.731	NaN	18.2762	18.2624	18.5152	18.3596	18.4162	18.2973	18.2163	17.9229	18.1253	17.8657	17.9332	18.2518	16.9997	17.9588	17.731	18.2693	18.4374	18.3568	18.0696	17.9955	18.0925	17.4793	17.731	18.2693	18.4374	18.3568	18.0696	17.9955	18.0925	17.4793	NaN	0.00974705	0.110039	0.0840482	0.20745	0.183561	0.225306	0.678162	NaN	0.0068922	0.0778093	0.0594311
Q6XUX3	DSTYK	DSTYK	Dual serine/threonine and tyrosine protein kinase	+		NaN	NaN	15.2296	NaN	15.6266	NaN	15.4328	NaN	15.8339	15.9436	16.4528	16.3737	NaN	NaN	NaN	NaN	NaN	15.2296	15.6266	15.4328	15.8887	16.4133	NaN	NaN	NaN	15.2296	15.6266	15.4328	15.8887	16.4133	NaN	NaN	NaN	NaN	NaN	NaN	0.0775839	0.0559184	NaN	NaN	NaN	NaN	NaN	NaN
Q6Y1H2	HACD2	HACD2	Very-long-chain (3R)-3-hydroxyacyl-CoA dehydratase 2	+		17.2761	NaN	19.2944	19.0743	19.1996	19.4457	19.391	19.5808	18.8037	18.3366	18.9517	18.9036	17.0547	16.61	16.4355	NaN	17.2761	19.1843	19.3226	19.4859	18.5701	18.9277	16.8324	16.4355	17.2761	19.1843	19.3226	19.4859	18.5701	18.9277	16.8324	16.4355	NaN	0.155648	0.174054	0.134224	0.330298	0.034052	0.314409	NaN	NaN	0.11006	0.123075	0.0949106
Q6YHK3	CD109	CD109	CD109 antigen	+		NaN	NaN	16.1237	17.2702	15.791	16.8318	16.9976	NaN	17.7918	17.6494	17.9842	18.3472	17.3973	17.2135	18.3738	NaN	NaN	16.697	16.3114	16.9976	17.7206	18.1657	17.3054	18.3738	NaN	16.697	16.3114	16.9976	17.7206	18.1657	17.3054	18.3738	NaN	0.810698	0.735975	NaN	0.100699	0.256715	0.129962	NaN	NaN	0.57325	0.520413	NaN
Q6YP21	KYAT3	KYAT3	Kynurenine--oxoglutarate transaminase 3	+		17.5129	NaN	18.7856	18.9148	19.0675	19.112	18.9482	19.1498	18.3669	18.5532	18.482	18.8483	17.2319	17.6163	NaN	NaN	17.5129	18.8502	19.0897	19.049	18.4601	18.6651	17.4241	NaN	17.5129	18.8502	19.0897	19.049	18.4601	18.6651	17.4241	NaN	NaN	0.0913757	0.0314962	0.142613	0.131671	0.259039	0.271803	NaN	NaN	0.0646124	0.0222712	0.100842
Q6ZMG9	CERS6	CERS6	Ceramide synthase 6	+		NaN	NaN	17.8481	18.2804	17.8154	18.2305	17.6789	18.0403	17.6759	18.0682	17.46	18.2824	NaN	17.2575	NaN	NaN	NaN	18.0642	18.0229	17.8596	17.872	17.8712	17.2575	NaN	NaN	18.0642	18.0229	17.8596	17.872	17.8712	17.2575	NaN	NaN	0.305702	0.293512	0.255553	0.277419	0.581498	NaN	NaN	NaN	0.216164	0.207544	0.180703
Q6ZMI0	PPP1R21	PPP1R21	Protein phosphatase 1 regulatory subunit 21	+		NaN	19.4023	19.0717	NaN	18.5589	18.8721	18.763	NaN	19.5108	18.7825	19.4508	19.3377	19.2174	16.9874	NaN	20.3137	19.4023	19.0717	18.7155	18.763	19.1467	19.3942	18.1024	20.3137	19.4023	19.0717	18.7155	18.763	19.1467	19.3942	18.1024	20.3137	NaN	NaN	0.221454	NaN	0.514993	0.079963	1.57687	NaN	NaN	NaN	0.156591	NaN
Q6ZMK1	CYHR1	CYHR1	Cysteine and histidine-rich protein 1	+		NaN	NaN	NaN	NaN	17.3835	NaN	NaN	16.2161	17.3158	17.4401	18.1508	17.3412	NaN	NaN	NaN	NaN	NaN	NaN	17.3835	16.2161	17.3779	17.746	NaN	NaN	NaN	NaN	17.3835	16.2161	17.3779	17.746	NaN	NaN	NaN	NaN	NaN	NaN	0.0878974	0.572439	NaN	NaN	NaN	NaN	NaN	NaN
Q6ZMW3	EML6	EML6	Echinoderm microtubule-associated protein-like 6	+		21.0045	NaN	23.0247	21.185	22.9981	21.9366	22.9848	22.1018	22.6547	21.2112	22.9261	21.921	21.5339	17.335	19.6388	17.743	21.0045	22.1049	22.4674	22.5433	21.9329	22.4235	19.4345	18.6909	21.0045	22.1049	22.4674	22.5433	21.9329	22.4235	19.4345	18.6909	NaN	1.30086	0.75062	0.624357	1.02074	0.710731	2.96905	1.34057	NaN	0.919844	0.530768	0.441487
Q6ZNB6	NFXL1	NFXL1	NF-X1-type zinc finger protein NFXL1	+		16.694	NaN	17.3141	17.3772	17.153	17.3028	17.6951	17.6738	17.2772	16.8681	16.9583	16.5165	16.1207	14.5378	15.7652	NaN	16.694	17.3457	17.2279	17.6845	17.0727	16.7374	15.3293	15.7652	16.694	17.3457	17.2279	17.6845	17.0727	16.7374	15.3293	15.7652	NaN	0.0446244	0.105912	0.0150677	0.289292	0.312444	1.1193	NaN	NaN	0.0315542	0.0748911	0.0106544
Q6ZRI6	C15orf39	C15orf39	Uncharacterized protein C15orf39	+		17.592	NaN	16.5389	NaN	NaN	15.7848	16.8742	16.9148	17.3852	16.8435	16.5131	16.3969	17.2175	16.5526	17.1973	16.3702	17.592	16.5389	15.7848	16.8945	17.1144	16.455	16.8851	16.7837	17.592	16.5389	15.7848	16.8945	17.1144	16.455	16.8851	16.7837	NaN	NaN	NaN	0.0286787	0.382998	0.0821735	0.470134	0.584881	NaN	NaN	NaN	0.0202789
Q6ZRP7	QSOX2	QSOX2	Sulfhydryl oxidase 2	+		17.575	NaN	18.5056	18.3692	18.7891	18.6236	18.4346	18.6628	16.693	17.1394	17.3775	16.9927	17.5875	16.963	NaN	NaN	17.575	18.4374	18.7063	18.5487	16.9162	17.1851	17.2753	NaN	17.575	18.4374	18.7063	18.5487	16.9162	17.1851	17.2753	NaN	NaN	0.0964252	0.117037	0.161404	0.315641	0.272042	0.44159	NaN	NaN	0.0681829	0.0827579	0.11413
Q6ZRV2	FAM83H	FAM83H	Protein FAM83H	+		16.788	NaN	17.0237	16.9223	16.658	17.5672	17.066	16.9077	17.6786	18.0323	17.8854	17.8239	18.0083	18.1715	17.2841	17.3664	16.788	16.973	17.1126	16.9869	17.8555	17.8546	18.0899	17.3252	16.788	16.973	17.1126	16.9869	17.8555	17.8546	18.0899	17.3252	NaN	0.0717103	0.642924	0.111903	0.250128	0.043505	0.115411	0.0582153	NaN	0.0507069	0.454616	0.0791273
Q6ZSZ5	ARHGEF18	ARHGEF18	Rho guanine nucleotide exchange factor 18	+		NaN	17.7125	17.4218	NaN	18.0932	NaN	17.9849	NaN	19.2131	19.5527	18.9174	18.8554	18.8615	19.3677	19.1719	18.906	17.7125	17.4218	18.0932	17.9849	19.3829	18.8864	19.1146	19.039	17.7125	17.4218	18.0932	17.9849	19.3829	18.8864	19.1146	19.039	NaN	NaN	NaN	NaN	0.240118	0.0437923	0.357953	0.187953	NaN	NaN	NaN	NaN
Q6ZUM4	ARHGAP27	ARHGAP27	Rho GTPase-activating protein 27	+		NaN	NaN	NaN	NaN	NaN	NaN	NaN	NaN	17.6129	17.1432	17.4156	17.1093	17.8435	17.2874	17.5943	NaN	NaN	NaN	NaN	NaN	17.3781	17.2624	17.5654	17.5943	NaN	NaN	NaN	NaN	17.3781	17.2624	17.5654	17.5943	NaN	NaN	NaN	NaN	0.332147	0.216544	0.393211	NaN	NaN	NaN	NaN	NaN
Q6ZUT6	CCDC9B	CCDC9B	Coiled-coil domain-containing protein 9B	+		NaN	NaN	NaN	NaN	NaN	NaN	NaN	NaN	19.6315	19.4396	18.8721	18.7696	19.5766	19.1178	20.1719	19.7871	NaN	NaN	NaN	NaN	19.5355	18.8208	19.3472	19.9795	NaN	NaN	NaN	NaN	19.5355	18.8208	19.3472	19.9795	NaN	NaN	NaN	NaN	0.135728	0.0724683	0.324386	0.272083	NaN	NaN	NaN	NaN
Q6ZWJ1	STXBP4	STXBP4	Syntaxin-binding protein 4	+		15.8704	NaN	16.9304	NaN	16.3395	16.4694	16.5969	NaN	17.9312	17.9474	17.9195	17.9556	18.0051	17.918	17.1201	15.2239	15.8704	16.9304	16.4044	16.5969	17.9393	17.9376	17.9615	16.172	15.8704	16.9304	16.4044	16.5969	17.9393	17.9376	17.9615	16.172	NaN	NaN	0.0918505	NaN	0.0114842	0.0254769	0.0616059	1.34076	NaN	NaN	0.0649481	NaN
Q6ZWT7	MBOAT2	MBOAT2	Lysophospholipid acyltransferase 2	+		NaN	NaN	NaN	NaN	16.524	NaN	15.8739	NaN	17.3319	17.4436	18.3932	17.6519	NaN	16.9466	NaN	NaN	NaN	NaN	16.524	15.8739	17.3877	18.0225	16.9466	NaN	NaN	NaN	16.524	15.8739	17.3877	18.0225	16.9466	NaN	NaN	NaN	NaN	NaN	0.0790081	0.524126	NaN	NaN	NaN	NaN	NaN	NaN
Q6ZXV5	TMTC3	TMTC3	Protein O-mannosyl-transferase TMTC3	+		NaN	19.5008	18.6829	18.9763	18.1437	18.5156	18.4795	18.1587	19.0844	18.9319	19.08	19.4281	18.5133	19.7293	18.0167	19.3164	19.5008	18.8296	18.3296	18.3191	19.0082	19.254	19.1213	18.6665	19.5008	18.8296	18.3296	18.3191	19.0082	19.254	19.1213	18.6665	NaN	0.207446	0.262944	0.22685	0.107814	0.246171	0.859858	0.919043	NaN	0.146687	0.185929	0.160407
Q709C8	VPS13C	VPS13C	Vacuolar protein sorting-associated protein 13C	+		19.0581	NaN	18.4375	18.1158	18.1655	17.7787	18.4996	18.1014	17.9058	17.1775	17.9183	17.7515	NaN	17.7081	NaN	NaN	19.0581	18.2766	17.9721	18.3005	17.5416	17.8349	17.7081	NaN	19.0581	18.2766	17.9721	18.3005	17.5416	17.8349	17.7081	NaN	NaN	0.227464	0.2735	0.281573	0.515025	0.117915	NaN	NaN	NaN	0.160841	0.193394	0.199102
Q70E73	RAPH1	RAPH1	Ras-associated and pleckstrin homology domains-containing protein 1	+		NaN	NaN	16.9323	17.1708	17.1515	16.594	17.1514	16.5022	16.7063	17.4299	17.1651	16.9079	17.1414	17.2577	16.5595	NaN	NaN	17.0515	16.8727	16.8268	17.0681	17.0365	17.1996	16.5595	NaN	17.0515	16.8727	16.8268	17.0681	17.0365	17.1996	16.5595	NaN	0.168689	0.394267	0.459061	0.511676	0.181906	0.082276	NaN	NaN	0.119281	0.278789	0.324605
Q70IA6	MOB2	MOB2	MOB kinase activator 2	+		NaN	NaN	17.4285	17.275	17.5974	17.58	17.2432	17.7121	17.9071	17.8391	18.114	18.4289	18.2383	17.9372	NaN	NaN	NaN	17.3517	17.5887	17.4776	17.8731	18.2715	18.0877	NaN	NaN	17.3517	17.5887	17.4776	17.8731	18.2715	18.0877	NaN	NaN	0.108545	0.0122705	0.331559	0.0480568	0.2227	0.212947	NaN	NaN	0.0767527	0.00867653	0.234447
Q71SY5	MED25	MED25	Mediator of RNA polymerase II transcription subunit 25	+		18.1448	NaN	18.5846	18.3142	18.0711	18.3861	18.4028	18.7139	19.1364	19.3363	18.964	19.0936	19.1626	18.764	19.1489	18.748	18.1448	18.4494	18.2286	18.5583	19.2364	19.0288	18.9633	18.9484	18.1448	18.4494	18.2286	18.5583	19.2364	19.0288	18.9633	18.9484	NaN	0.191244	0.22269	0.219947	0.141332	0.0916441	0.281867	0.283506	NaN	0.13523	0.157466	0.155526
Q71UM5	RPS27L	RPS27L	40S ribosomal protein S27-like	+		NaN	NaN	18.7801	19.6915	18.8175	19.6521	18.9642	19.5479	17.7077	18.8369	17.5467	18.5892	16.8912	NaN	16.5279	NaN	NaN	19.2358	19.2348	19.2561	18.2723	18.0679	16.8912	16.5279	NaN	19.2358	19.2348	19.2561	18.2723	18.0679	16.8912	16.5279	NaN	0.64447	0.590088	0.41275	0.7985	0.73711	NaN	NaN	NaN	0.455709	0.417255	0.291859
Q7KZI7	MARK2	MARK2	Serine/threonine-protein kinase MARK2	+		16.2037	NaN	18.5546	18.2797	18.7219	18.4949	18.6248	18.184	18.4262	18.2256	18.6154	18.4458	17.0095	17.429	16.9305	NaN	16.2037	18.4171	18.6084	18.4044	18.3259	18.5306	17.2192	16.9305	16.2037	18.4171	18.6084	18.4044	18.3259	18.5306	17.2192	16.9305	NaN	0.19442	0.160544	0.311736	0.141891	0.119887	0.296626	NaN	NaN	0.137476	0.113522	0.22043
Q7L014	DDX46	DDX46	Probable ATP-dependent RNA helicase DDX46	+		NaN	NaN	18.1059	18.206	17.2733	17.1648	18.0893	18.1983	17.2448	17.0616	17.9027	17.6046	15.4637	16.1087	NaN	NaN	NaN	18.156	17.219	18.1438	17.1532	17.7537	15.7862	NaN	NaN	18.156	17.219	18.1438	17.1532	17.7537	15.7862	NaN	NaN	0.0708027	0.0766965	0.0771159	0.129512	0.210767	0.456074	NaN	NaN	0.050065	0.0542326	0.0545292
Q7L2Z9	CENPQ	CENPQ	Centromere protein Q	+		15.8115	NaN	16.2125	15.6782	NaN	NaN	16.3873	NaN	16.7509	16.6869	NaN	NaN	16.714	NaN	15.8798	NaN	15.8115	15.9454	NaN	16.3873	16.7189	NaN	16.714	15.8798	15.8115	15.9454	NaN	16.3873	16.7189	NaN	16.714	15.8798	NaN	0.377871	NaN	NaN	0.0452516	NaN	NaN	NaN	NaN	0.267195	NaN	NaN
Q7L3B6	CDC37L1	CDC37L1	Hsp90 co-chaperone Cdc37-like 1	+		NaN	18.7956	17.38	16.9636	17.5001	15.7664	17.6823	16.7137	17.7638	18.3608	17.7713	NaN	19.4504	NaN	17.7459	NaN	18.7956	17.1718	16.6332	17.198	18.0623	17.7713	19.4504	17.7459	18.7956	17.1718	16.6332	17.198	18.0623	17.7713	19.4504	17.7459	NaN	0.294425	1.2259	0.684907	0.422158	NaN	NaN	NaN	NaN	0.20819	0.86684	0.484303
Q7L523	RRAGA	RRAGA	Ras-related GTP-binding protein A	+		NaN	NaN	16.4658	NaN	16.3766	NaN	16.9404	17.1748	17.0785	17.7508	17.1343	17.6245	NaN	16.905	NaN	NaN	NaN	16.4658	16.3766	17.0576	17.4146	17.3794	16.905	NaN	NaN	16.4658	16.3766	17.0576	17.4146	17.3794	16.905	NaN	NaN	NaN	NaN	0.165759	0.475334	0.346678	NaN	NaN	NaN	NaN	NaN	0.117209
Q7L592	NDUFAF7	NDUFAF7	Protein arginine methyltransferase NDUFAF7, mitochondrial	+		NaN	NaN	17.4705	17.4881	17.4894	17.6081	17.2412	17.7256	17.9232	17.9369	17.5335	17.724	17.9107	17.9511	17.2834	NaN	NaN	17.4793	17.5487	17.4834	17.9301	17.6287	17.9309	17.2834	NaN	17.4793	17.5487	17.4834	17.9301	17.6287	17.9309	17.2834	NaN	0.0124161	0.0839538	0.342524	0.00970794	0.134651	0.0285843	NaN	NaN	0.00877953	0.0593643	0.242201
Q7L5Y1	ENOSF1	ENOSF1	Mitochondrial enolase superfamily member 1	+		NaN	NaN	16.8347	16.4726	17.3821	16.9325	17.3472	15.8644	17.8306	17.5763	18.2196	17.7364	17.7712	16.0343	NaN	NaN	NaN	16.6536	17.1573	16.6058	17.7034	17.978	16.9027	NaN	NaN	16.6536	17.1573	16.6058	17.7034	17.978	16.9027	NaN	NaN	0.256011	0.317899	1.04846	0.179809	0.341635	1.22817	NaN	NaN	0.181027	0.224789	0.741373
Q7L5Y9	MAEA	MAEA	E3 ubiquitin-protein transferase MAEA	+		15.0093	NaN	17.3991	17.4708	17.656	18.2264	17.4637	17.4927	17.223	17.3732	17.2316	17.5638	16.9503	16.6834	NaN	NaN	15.0093	17.435	17.9412	17.4782	17.2981	17.3977	16.8168	NaN	15.0093	17.435	17.9412	17.4782	17.2981	17.3977	16.8168	NaN	NaN	0.0506733	0.403328	0.0204881	0.106224	0.234904	0.188711	NaN	NaN	0.0358315	0.285196	0.0144873
Q7L775	EPM2AIP1	EPM2AIP1	EPM2A-interacting protein 1	+		NaN	NaN	19.2709	19.2445	19.5419	18.9713	19.4094	18.5285	18.0836	18.1175	17.8375	17.6279	17.2784	NaN	NaN	NaN	NaN	19.2577	19.2566	18.9689	18.1006	17.7327	17.2784	NaN	NaN	19.2577	19.2566	18.9689	18.1006	17.7327	17.2784	NaN	NaN	0.0186539	0.403454	0.622949	0.0239745	0.148209	NaN	NaN	NaN	0.0131903	0.285285	0.440492
Q7L8J4	SH3BP5L	SH3BP5L	SH3 domain-binding protein 5-like	+		16.833	NaN	16.1254	NaN	16.1206	15.5791	16.615	NaN	18.8432	18.4895	18.2779	18.1157	18.4305	18.3856	18.9536	18.8086	16.833	16.1254	15.8499	16.615	18.6663	18.1968	18.408	18.8811	16.833	16.1254	15.8499	16.615	18.6663	18.1968	18.408	18.8811	NaN	NaN	0.38292	NaN	0.250114	0.114693	0.0317214	0.102511	NaN	NaN	0.270765	NaN
Q7L8L6	FASTKD5	FASTKD5	FAST kinase domain-containing protein 5, mitochondrial	+		NaN	NaN	18.7775	18.8229	18.8091	18.671	19.0016	18.7996	19.0772	18.864	19.236	19.0234	17.2715	NaN	NaN	NaN	NaN	18.8002	18.74	18.9006	18.9706	19.1297	17.2715	NaN	NaN	18.8002	18.74	18.9006	18.9706	19.1297	17.2715	NaN	NaN	0.0320491	0.097631	0.142872	0.150745	0.150296	NaN	NaN	NaN	0.0226622	0.0690355	0.101026
Q7LBC6	KDM3B	KDM3B	Lysine-specific demethylase 3B	+		16.031	NaN	17.8121	17.1399	17.6826	17.5641	17.6883	17.3224	18.2593	17.2462	18.2768	17.3067	17.257	NaN	15.8006	NaN	16.031	17.476	17.6233	17.5054	17.7527	17.7918	17.257	15.8006	16.031	17.476	17.6233	17.5054	17.7527	17.7918	17.257	15.8006	NaN	0.475303	0.0838082	0.258738	0.716312	0.685985	NaN	NaN	NaN	0.33609	0.0592613	0.182956
Q7LG56	RRM2B	RRM2B	Ribonucleoside-diphosphate reductase subunit M2 B	+		16.0867	NaN	18.3316	18.1352	18.5274	18.0915	18.5511	18.1132	18.7578	18.7121	18.9161	18.8747	17.8877	15.9939	17.1622	NaN	16.0867	18.2334	18.3095	18.3322	18.7349	18.8954	16.9408	17.1622	16.0867	18.2334	18.3095	18.3322	18.7349	18.8954	16.9408	17.1622	NaN	0.138866	0.30821	0.309615	0.0323013	0.0292897	1.3391	NaN	NaN	0.0981932	0.217937	0.218931
Q7LGA3	HS2ST1	HS2ST1	Heparan sulfate 2-O-sulfotransferase 1	+		17.338	NaN	17.4107	16.6167	17.4424	16.9357	16.8876	16.4513	18.032	17.6883	17.9424	17.7495	18.0193	18.0233	17.7757	17.3559	17.338	17.0137	17.189	16.6695	17.8601	17.8459	18.0213	17.5658	17.338	17.0137	17.189	16.6695	17.8601	17.8459	18.0213	17.5658	NaN	0.561427	0.358304	0.308549	0.242996	0.136375	0.00286194	0.29689	NaN	0.396989	0.253359	0.218177
Q7RTV5	PRXL2C	PRXL2C	Peroxiredoxin-like 2C	+		NaN	NaN	NaN	NaN	NaN	NaN	NaN	NaN	17.0701	16.923	16.0333	16.4928	16.7562	NaN	15.4344	NaN	NaN	NaN	NaN	NaN	16.9966	16.263	16.7562	15.4344	NaN	NaN	NaN	NaN	16.9966	16.263	16.7562	15.4344	NaN	NaN	NaN	NaN	0.10399	0.324889	NaN	NaN	NaN	NaN	NaN	NaN
Q7Z2K6	ERMP1	ERMP1	Endoplasmic reticulum metallopeptidase 1	+		17.4625	NaN	18.3915	18.0602	18.0351	18.4872	18.1357	18.4001	17.5996	18.1348	17.8546	18.3443	NaN	NaN	NaN	NaN	17.4625	18.2259	18.2611	18.2679	17.8672	18.0994	NaN	NaN	17.4625	18.2259	18.2611	18.2679	17.8672	18.0994	NaN	NaN	NaN	0.23426	0.319684	0.186973	0.37843	0.346235	NaN	NaN	NaN	0.165647	0.22605	0.13221
Q7Z2T5	TRMT1L	TRMT1L	TRMT1-like protein	+		15.6395	NaN	18.0798	18.0768	17.9099	18.1662	18.0042	17.7538	16.9761	16.5586	17.0285	17.1097	14.315	NaN	NaN	NaN	15.6395	18.0783	18.0381	17.879	16.7674	17.0691	14.315	NaN	15.6395	18.0783	18.0381	17.879	16.7674	17.0691	14.315	NaN	NaN	0.00213364	0.181206	0.177048	0.29518	0.0574249	NaN	NaN	NaN	0.00150871	0.128132	0.125192
Q7Z2W9	MRPL21	MRPL21	39S ribosomal protein L21, mitochondrial	+		NaN	NaN	18.4176	19.0528	18.312	18.6247	18.2378	19.2209	17.7237	18.1346	19.4316	18.5673	NaN	NaN	NaN	NaN	NaN	18.7352	18.4683	18.7293	17.9292	18.9995	NaN	NaN	NaN	18.7352	18.4683	18.7293	17.9292	18.9995	NaN	NaN	NaN	0.449145	0.221125	0.695141	0.290588	0.611151	NaN	NaN	NaN	0.317594	0.156359	0.491539
Q7Z2Z2	EFL1	EFL1	Elongation factor-like GTPase 1	+		16.32	NaN	18.3213	17.9747	18.6031	18.4367	18.5085	18.2428	18.0703	18.2217	18.6084	18.5573	18.1273	17.5567	NaN	NaN	16.32	18.148	18.5199	18.3756	18.146	18.5829	17.842	NaN	16.32	18.148	18.5199	18.3756	18.146	18.5829	17.842	NaN	NaN	0.245075	0.117717	0.187905	0.107069	0.0361101	0.40342	NaN	NaN	0.173294	0.0832386	0.132869
Q7Z333	SETX	SETX	Probable helicase senataxin	+		NaN	NaN	16.0008	14.8287	16.0122	15.5402	15.7308	15.0142	15.342	14.9715	15.86	13.588	NaN	13.1072	NaN	NaN	NaN	15.4148	15.7762	15.3725	15.1568	14.724	13.1072	NaN	NaN	15.4148	15.7762	15.3725	15.1568	14.724	13.1072	NaN	NaN	0.828816	0.333806	0.50671	0.262001	1.60654	NaN	NaN	NaN	0.586061	0.236036	0.358298
Q7Z3B1	NEGR1	NEGR1	Neuronal growth regulator 1	+		19.0898	NaN	19.0093	NaN	19.7541	18.3432	19.304	NaN	20.6058	20.326	20.0891	18.6414	20.4408	19.6209	20.4724	20.9063	19.0898	19.0093	19.0487	19.304	20.4659	19.3652	20.0308	20.6893	19.0898	19.0093	19.0487	19.304	20.4659	19.3652	20.0308	20.6893	NaN	NaN	0.997649	NaN	0.197869	1.02368	0.579764	0.306829	NaN	NaN	0.705444	NaN
Q7Z3C6	ATG9A	ATG9A	Autophagy-related protein 9A	+		16.762	NaN	17.5625	17.6098	17.6514	18.0088	17.8078	17.5525	17.8737	18.1264	18.0489	18.1371	16.6161	NaN	NaN	NaN	16.762	17.5862	17.8301	17.6802	18.0001	18.093	16.6161	NaN	16.762	17.5862	17.8301	17.6802	18.0001	18.093	16.6161	NaN	NaN	0.0334423	0.252745	0.180513	0.178635	0.0623301	NaN	NaN	NaN	0.0236473	0.178718	0.127642
Q7Z3D4	LYSMD3	LYSMD3	LysM and putative peptidoglycan-binding domain-containing protein 3	+		19.0841	NaN	16.5763	NaN	16.7396	15.8787	16.7452	NaN	16.5095	16.4204	16.1563	15.5725	16.4617	NaN	16.396	NaN	19.0841	16.5763	16.3092	16.7452	16.4649	15.8644	16.4617	16.396	19.0841	16.5763	16.3092	16.7452	16.4649	15.8644	16.4617	16.396	NaN	NaN	0.608771	NaN	0.0630045	0.412831	NaN	NaN	NaN	NaN	0.430466	NaN
Q7Z3E5	ARMC9	ARMC9	LisH domain-containing protein ARMC9	+		NaN	NaN	16.9418	NaN	16.6113	16.9398	16.6937	17.1504	17.1383	17.5278	16.7056	17.3046	16.4653	16.3333	NaN	NaN	NaN	16.9418	16.7755	16.922	17.333	17.0051	16.3993	NaN	NaN	16.9418	16.7755	16.922	17.333	17.0051	16.3993	NaN	NaN	NaN	0.232339	0.322949	0.275422	0.423575	0.0933111	NaN	NaN	NaN	0.164289	0.228359
[truncated: 6,298 more rows]
[truncated: 44 more columns]

## Sheet: S1_02_Venn Diagram ctrl
unpaired Welch T-tests comparison sheet S1_04																312 elements included exclusively in "22RV1 ctrl":								2147 elements included exclusively in "PC3 ctrl":
[truncated: 3,295 more rows]

[truncated: 2 more sheets: S1_03_Statistics, S1_04_sig and  FC at least |1|]
