# Supplementary material for: The anti-diabetic PPARγ agonist Pioglitazone inhibits cell proliferation and induces metabolic reprogramming in prostate cancer
Source: Mol Cancer. 2025 May 5;24:134. doi: 10.1186/s12943-025-02320-y (PMC12051277; doi:10.1186/s12943-025-02320-y)
Supplement: Supplementary file 3 — Supplementary Material 3. Table S2 Excel file containing enrichment analysis of basal 22RV1 versus PC3. [file 12943_2025_2320_MOESM3_ESM.xlsx]

## Sheet: common
Term	Overlap	P-value	Adjusted P-value	Old P-value	Old Adjusted P-value	Odds Ratio	Combined Score	Genes
Myc Targets V1	173/200	3.95199e-106	1.97599e-104		0	33.9574	8241.46	EIF4A1;RPL34;HNRNPU;HNRNPR;PWP1;PHB2;RPL6;UBE2L3;PSMD8;EEF1B2;FBL;PSMD7;SNRPD2;TRIM28;SNRPD1;RUVBL2;PSMD3;PSMD1;SNRPD3;KPNA2;RPS10;DDX18;SMARCC1;EIF1AX;RPS5;RPL22;RPS6;MRPS18B;ILF2;TUFM;CLNS1A;VDAC3;SNRPG;NHP2;SRSF3;VDAC1;ERH;HPRT1;PPIA;SRSF7;SNRPA;KPNB1;SET;PSMD14;GLO1;CSTF2;NOLC1;PHB;GSPT1;PRDX3;LDHA;PRDX4;PCBP1;G3BP1;ORC2;PGK1;CYC1;XRCC6;NOP16;CBX3;GOT2;PA2G4;EIF2S2;EIF2S1;LSM2;AIMP2;COPS5;CDK…
Oxidative Phosphorylation	132/200	2.25603e-55	5.64006e-54	0	0	10.1302	1274.67	ECI1;PHB2;TOMM22;PMPCA;ATP6V1E1;ACAA1;PDHX;ATP6V1G1;CPT1A;ECH1;SDHA;ATP1B1;SDHB;AFG3L2;OXA1L;POR;FDX1;UQCRC1;VDAC3;VDAC2;SUCLG1;VDAC1;UQCRC2;ISCU;COX17;MRPL15;MRPL11;ACAT1;TIMM50;PRDX3;LDHB;LDHA;RHOT2;CYB5R3;GRPEL1;ATP6V1H;CYC1;NDUFV2;NDUFV1;ATP6V1D;ATP5MG;ATP6V1C1;ATP5MF;DECR1;HSPA9;PDHA1;IDH1;IDH2;GOT2;ACADSB;CS;GLUD1;UQCRQ;OGDH;CYCS;ACO2;GPI;SLC25A3;ACADVL;COX4I1;HCCS;ETFA;ETFB;COX7C;CASP7;AIF…
mTORC1 Signaling	121/200	6.81176e-45	1.13529e-43	0	0	7.96024	809.538	ERO1A;TES;TFRC;PITPNB;ARPC5L;TMEM97;ENO1;PNP;NAMPT;FDXR;PSPH;MAP2K3;G6PD;ACSL3;TUBA4A;ACLY;DDX39A;MTHFD2;PPA1;PSME3;HMBS;HPRT1;SQSTM1;PPIA;IDI1;NUP205;PSMD12;FKBP2;PSMD14;SHMT2;PSMD13;RPN1;GMPS;AK4;SLC1A5;ACACA;HSP90B1;SLC9A3R1;STIP1;LDHA;RDH11;PRDX1;SERPINH1;PGK1;SSR1;LTA4H;ATP6V1D;HSPA9;SDF2L1;HSPA5;GOT1;PNO1;HSPA4;IDH1;M6PR;ASNS;DHCR24;EIF2S2;DHFR;CCT6A;GCLC;COPS5;P4HA1;NMT1;CALR;DHCR7;GPI;GBE…
E2F Targets	105/200	1.26339e-31	1.57923e-30	0	0	5.71012	406.254	JPT1;NUP107;TFRC;CSE1L;MKI67;IPO7;STMN1;KPNA2;TMPO;TIPIN;LIG1;ILF3;DDX39A;MSH2;MTHFD2;ZW10;TIMELESS;ASF1B;SNRPB;SLBP;NUP205;DNMT1;RNASEH2A;PRKDC;AK2;CDCA8;NOLC1;GSPT1;PRDX4;ORC6;RACGAP1;UBR7;RAD21;ORC2;XRCC6;CBX5;HMGA1;NUP153;PA2G4;PAICS;EIF2S1;NASP;UBE2S;CDK4;UBE2T;KIF4A;ANP32E;HNRNPD;CDK1;CNOT9;MCM7;HMGB2;HMGB3;PSIP1;CKS1B;LMNB1;SYNCRIP;XPO1;TK1;POLE;LBR;DLGAP5;HELLS;RFC3;RFC2;TUBB;CTPS1;KIF22;…
Protein Secretion	65/96	7.09471e-29	7.09471e-28	0	0	10.7406	696.156	ARF1;CLTC;SNAP23;CLTA;RPS6KA3;SCRN1;AP1G1;LAMP2;TMED2;ARFIP1;AP3S1;DNM1L;AP2M1;CTSC;RAB2A;TPD52;STX7;COG2;ADAM10;SCAMP1;ARFGAP3;SCAMP3;RER1;TMX1;ZW10;ERGIC3;VAMP4;SEC22B;VAMP3;NAPA;COPB2;STX12;CD63;TMED10;TSG101;STX16;COPB1;VPS4B;GOSR2;USO1;ATP1A1;EGFR;NAPG;SNX2;AP2S1;ATP6V1H;MAPK1;YKT6;SEC31A;M6PR;AP2B1;STAM;IGF2R;ARCN1;SOD1;KRT18;RAB14;PPT1;GNAS;ANP32E;RAB9A;SEC24D;GLA;COPE;BET1
Fatty Acid Metabolism	80/158	4.45339e-23	3.71116e-22	0	0	5.26322	270.876	ACADVL;ECI1;ECI2;CPOX;HCCS;ENO2;ALAD;NSDHL;LGALS1;CPT2;UROD;ME1;IDH3B;ACADM;ACAA1;HADH;GLUL;ACADS;YWHAH;CBR1;CPT1A;HSP90AA1;HSDL2;ADSL;HMGCS1;ECH1;MIF;SDHA;ALDH3A2;HADHB;UGDH;ACOX1;PSME1;SMS;ERP29;SUCLG2;SUCLG1;ALDOA;DLD;BLVRA;ALDH9A1;GCDH;IDI1;FH;ECHS1;HPGD;MAOA;RAP1GDS1;ETFDH;HSD17B4;DLST;PDHB;HSD17B10;BPHL;ACAT2;PTS;CRYZ;HMGCL;LDHA;HSPH1;NTHL1;RDH11;PCBD1;DECR1;CBR3;PDHA1;MDH1;MDH2;IDH1;NCAPH2…
Unfolded Protein Response	63/113	2.42627e-21	1.73305e-20	0	0	6.44293	305.832	EIF4A2;ERO1A;EIF4A1;EIF4A3;CKS1B;EDC4;RPS14;KHSRP;KIF5B;MTREX;BANF1;TSPYL2;PDIA6;YWHAZ;ARFGAP1;DNAJC3;SLC7A5;TUBB2A;MTHFD2;DKC1;NHP2;GEMIN4;PREB;ATP6V0D1;CEBPB;SHC1;DCTN1;GOSR2;NOLC1;HSP90B1;EXOSC5;EXOSC4;EXOSC10;BAG3;EXOSC9;EIF4EBP1;SSR1;EIF4E;SEC11A;SEC31A;PAIP1;HSPA9;NOP56;NPM1;HSPA5;FUS;NFYB;ASNS;EEF2;EIF2S1;LSM4;CNOT4;SPCS3;XPOT;PSAT1;CNOT2;SRPRA;SRPRB;HYOU1;CALR;ALDH18A1;DCP1A;EIF4G1
Myc Targets V2	42/58	6.57047e-21	4.10655e-20	0	0	13.3639	621.044	NIP7;NOP2;PPAN;NOLC1;TMEM97;PHB;RABEPK;IPO4;HK2;SRM;HSPD1;UNG;EXOSC5;TCOF1;PES1;RRP12;NOP56;DDX18;NPM1;NOP16;CBX3;PUS1;PRMT3;WDR74;SORD;IMP4;TFB2M;PA2G4;HSPE1;GNL3;BYSL;RCL1;AIMP2;MYBBP1A;CDK4;GRWD1;NDUFAF4;MRTO4;MCM4;MCM5;FARSA;DCTPP1
G2-M Checkpoint	86/200	8.42507e-19	4.21253e-18	0	0	3.87002	161.062	JPT1;CCNT1;NUMA1;HNRNPU;HMGB3;KIF11;MKI67;LMNB1;CKS1B;SYNCRIP;XPO1;CCND1;SNRPD1;KIF5B;STMN1;CHMP1A;PBK;NUSAP1;KPNA2;HMGN2;LBR;POLE;TNPO2;TMPO;UPF1;PRMT5;TLE3;SMARCC1;RBM14;LIG3;KIF22;SMC1A;RAD23B;CCNA2;SLC7A5;ILF3;SFPQ;DDX39A;EWSR1;DKC1;NCL;NUP50;MCM3;MCM5;NUP98;MCM6;KPNB1;PAFAH1B1;MCM2;PRIM2;DTYMK;CUL5;CUL3;SRSF1;NOLC1;GSPT1;PURA;ORC6;RACGAP1;RAD21;TRA2B;G3BP1;BUB3;SRSF10;GINS2;HSPA8;DR1;UBE2C;C…
Adipogenesis	86/200	8.42507e-19	4.21253e-18	0	0	3.87002	161.062	SLC25A1;SCARB1;MTCH2;GBE1;ARAF;GHITM;ETFB;GPHN;SCP2;AIFM1;CPT2;DBT;ME1;ACADM;DLAT;HADH;ACADS;PGM1;YWHAG;IDH3A;BCKDHA;JAGN1;CHUK;APLP2;ECH1;TALDO1;ATP1B3;CMBL;SDHB;ACLY;POR;TST;ACOX1;CAT;UQCRC1;CMPK1;NDUFS3;SUCLG1;PREB;SLC25A10;ALDOA;TKT;DLD;RTN3;ECHS1;ATL2;AK2;MRPL15;UQCR10;SLC1A5;C3;PRDX3;BCL2L13;SAMM50;GRPEL1;DDT;G3BP2;UBQLN1;APOE;CYC1;DECR1;PTCD3;NDUFA5;MDH2;IDH1;SQOR;RMDN3;IMMT;COQ9;FAH;PEX14…
DNA Repair	67/150	5.70961e-16	2.59528e-15	0	0	4.12459	144.77	FEN1;ELL;MPG;GTF2B;CETN2;POLB;SEC61A1;PNP;GUK1;ELOA;TMED2;NELFB;NELFCD;NELFE;RFC3;RFC4;LIG1;NCBP2;RFC2;EDF1;VPS37B;NME1;APRT;NT5C3A;DDB1;BCAM;DAD1;POLR1D;HPRT1;UMPS;EIF1B;VPS28;POM121;RALA;TSG101;PCNA;RNMT;CSTF3;PRIM1;GMPR2;AK1;COX17;TAF9;SUPT4H1;AK3;AAAS;TYMS;NT5C;POLR2A;POLR2C;POLD1;POLR2E;STX3;RAE1;SF3A3;BCAP31;DUT;ALYREF;ADRM1;RPA2;ZWINT;NUDT9;NUDT21;RPA3;IMPDH2;TAF6;ITPA
UV Response Up	63/158	2.26298e-12	9.42908e-12	0	0	3.38184	90.6818	FEN1;TFRC;CLTB;HNRNPU;ENO2;GLS;SPR;UROD;PPAT;CASP3;BSG;ACAA1;PRKACA;JUNB;RFC4;IGFBP2;SIGMAR1;TUBA4A;CDC34;TST;PRPF3;PPIF;FKBP4;ALDOA;SQSTM1;SLC25A4;NUP58;CNP;MAOA;RPN1;DDX21;WIZ;CYB5R1;STIP1;NXF1;PPP1R2;DNAJB1;APOM;GRPEL1;AP2S1;HMOX1;MGAT1;BAK1;BID;YKT6;ATP6V1C1;CYB5B;EPHX1;RAB27A;ASNS;GGH;CDC5L;PDAP1;HSPA2;SOD2;NFKBIA;DNAJA1;EIF2S3;EIF5;PSMC3;CDK2;POLE3;PPT1
Androgen Response	46/100	5.7472e-12	2.21046e-11	0	0	4.3322	112.127	SRP19;IDI1;B4GALT1;HPGD;STK39;PTPN21;UAP1;DBI;NDRG1;MYL12A;UBE2J1;CAMKK2;RPS6KA3;CCND1;PGM3;ITGAV;RRP12;PDLIM5;B2M;SPDEF;TPD52;RAB4A;XRCC6;UBE2I;HMGCS1;TSC22D1;XRCC5;ACTN1;GSR;ADRM1;KRT8;ZBTB10;SORD;DHCR24;ACSL3;PA2G4;ALDH1A3;SPCS3;AZGP1;KRT19;VAPA;SCD;SMS;GPD1L;SEC24D;FKBP5
Xenobiotic Metabolism	71/200	6.02925e-11	2.00975e-10	0	0	2.80791	66.0752	ATP2A2;SPINT2;TMEM97;CROT;COMT;CNDP2;LONP1;ACP2;ACP1;HGFAC;MCCC2;CBR1;GSTO1;ARG1;IGFBP4;DCXR;ECH1;SSR3;DHPS;PTGR1;PGD;UGDH;POR;MTHFD1;DDAH2;ACOX1;CAT;BLVRB;HPRT1;GART;PTGES;ALDH9A1;ITIH4;AHCY;MAOA;SHMT2;SAR1B;ETFDH;FBLN1;SLC1A5;ITIH1;BPHL;ADH5;PTS;VTN;PGRMC1;TKFC;DDT;HMOX1;ASL;APOE;PDLIM5;NQO1;CYB5A;JUP;F10;GSS;PTGES3;IDH1;GSR;EPHX1;AKR1C3;PYCR1;FAH;DHRS1;DHRS7;GCLC;PC;NMT1;ACO2;BCAR1
Glycolysis	71/200	6.02925e-11	2.00975e-10	0	0	2.80791	66.0752	ERO1A;PYGB;B4GALT1;MPI;HDLBP;ENO1;PYGL;ENO2;HK2;GMPPB;NSDHL;FAM162A;STMN1;ME1;PGM2;QSOX1;PGLS;ME2;G6PD;TPI1;PGAM1;COG2;AKR1A1;TALDO1;MIF;MED24;PKM;HAX1;KIF2A;PKP2;SLC25A10;ALDOA;FKBP4;ALDH7A1;DLD;PPIA;CD44;SLC25A13;ALDH9A1;TSTA3;COPB2;RPE;AK3;AK4;TXN;EGFR;PPP2CB;LDHA;UGP2;PGK1;BPNT1;CYB5A;MDH1;GOT1;HSPA5;MDH2;B3GAT3;AGL;IDH1;PMM2;GFPT1;GOT2;SOD1;GCLC;GALE;PC;P4HA1;NASP;PSMC4;CDK1;GALK1
Cholesterol Homeostasis	33/74	1.44071e-08	4.50221e-08	0	0	4.08029	73.6718	IDI1;MVK;TMEM97;CLU;ACAT2;ACTG1;LGALS3;NSDHL;ATXN2;ALCAM;CBS;PMVK;STX5;S100A11;FDFT1;FDPS;ABCA2;GSTM2;PCYT2;HMGCS1;ECH1;ANXA5;CYP51A1;GPX8;LSS;FABP5;SCD;ETHE1;FASN;CTNNB1;MVD;ALDOC;DHCR7
Reactive Oxygen Species Pathway	25/49	2.9215e-08	8.59264e-08	0	0	5.27322	91.4829	SRXN1;TXN;PDLIM1;PTPA;PRDX2;PRDX4;PRDX1;JUNB;HMOX2;NQO1;PRNP;G6PD;NDUFA6;TXNRD2;TXNRD1;GSR;OXSR1;SOD2;PRDX6;ATOX1;SOD1;GCLC;CAT;NDUFS2;GCLM
PI3K/AKT/mTOR Signaling	40/105	9.84759e-08	2.73544e-07	0	0	3.12182	50.3657	ATF1;ARF1;CAB39;YWHAB;CAB39L;CLTC;ECSIT;ACACA;EGFR;HSP90B1;RPS6KA3;PPP2R1B;ARHGDIA;PRKAR2A;RPS6KA1;CFL1;MAPK1;RIPK1;SFN;RAC1;EIF4E;AP2M1;PAK4;MAP2K3;ACTR3;ACTR2;DUSP3;PTPN11;PPP1CA;CDK4;ARPC3;CSNK2B;CDK2;UBE2N;CDK1;PIN1;GRB2;CALR;PFN1;SQSTM1
Mitotic Spindle	63/199	1.05699e-07	2.78154e-07	0	0	2.35648	37.8513	YWHAE;NUMA1;KIF11;WASL;LMNB1;AKAP13;PCM1;PPP4R2;CAPZB;KIF5B;ARHGDIA;NUSAP1;ARFIP2;SPTAN1;DLGAP5;SUN2;ARHGEF12;ACTN4;KIF22;SHROOM1;SMC1A;DYNLL2;CKAP5;TUBA4A;CD2AP;CTTN;GEMIN4;FSCN1;CDC42EP1;MYH9;EZR;MAPRE1;VCL;ARF6;PAFAH1B1;STAU1;EPB41;PXN;KLC1;CDC42;RHOT2;RACGAP1;FLNA;FLNB;PCNT;PDLIM5;WASF2;SPTBN1;DYNC1H1;GSN;RANBP9;HOOK3;SEPTIN9;LRPPRC;NDC80;ANLN;TPX2;DLG1;MARCKS;KIF4A;ABI1;CDK1;BCAR1
Pperoxisome	37/104	2.06168e-06	5.1542e-06	0	0	2.79858	36.639	IDI1;CTBP1;MVP;VPS4B;ECI2;PEX11B;HSD17B4;IDE;HMGCL;PRDX5;SCP2;RDH11;PRDX1;ISOC1;TSPO;ACAA1;YWHAH;GSTK1;FIS1;FDPS;SMARCC1;IDH1;ECH1;IDH2;DHCR24;CTPS1;SOD2;PEX14;SOD1;MSH2;ACOX1;ALB;PEX5;CAT;PABPC1;SLC25A4;ALDH9A1
Apoptosis	49/161	8.95544e-06	2.13225e-05	0	0	2.21924	25.7948	IFITM3;HMGB2;HSPB1;ENO2;CLU;LGALS3;CASP7;CCND1;CASP3;PEA15;FDXR;TSPO;TIMP1;DNM1L;SPTAN1;DFFA;ANXA1;DNAJC3;VDAC2;ETF1;SQSTM1;CD44;DAP3;DIABLO;ADD1;RELA;PPP3R1;RHOT2;PAK1;LMNA;HMOX1;BID;MCL1;BCAP31;JUN;CREBBP;GSN;LUM;GSR;SOD2;IGF2R;SOD1;DNAJA1;KRT18;CDK2;PPT1;PDCD4;BAX;CTNNB1
Apical Junction	56/200	3.25269e-05	7.07107e-05	0	0	1.97307	20.3886	ITGB1;B4GALT1;CTNND1;INPPL1;WASL;ACTG2;ACTG1;TIAL1;HADH;YWHAH;GAMT;CAP1;ACTN2;ACTN1;ITGA2;ACTN4;TUBG1;ACTA1;ADAM15;FSCN1;ADAM9;MYH9;MVD;PFN1;DSC1;VCL;DSC3;SHC1;SRC;EGFR;MYL12B;GNAI2;CNN2;LIMA1;CTNNA1;STX4;RSU1;FLNC;MPZL1;CD99;CD276;VASP;CDSN;JUP;PBX2;MSN;PARVA;MAPK14;BAIAP2;TJP1;DLG1;ARPC2;ZYX;NECTIN3;NECTIN2;NECTIN1
Complement	56/200	3.25269e-05	7.07107e-05	0	0	1.97307	20.3886	GMFB;SERPINA1;CBLB;CLU;LGALS3;CASP7;CSRP1;CASP3;LAMP2;ME1;CTSH;TIMP1;CTSD;CTSC;CTSB;USP8;ACTN2;ANXA5;RHOG;APOA4;KIF2A;FDX1;SERPING1;ADAM9;LAP3;PFN1;CD46;S100A9;LTF;USP14;USP15;CEBPB;SERPINC1;SRC;PRCP;ITIH1;GNAI2;C3;PPP2CB;VCPIP1;S100A13;CD59;STX4;LTA4H;F10;GCA;HSPA5;FN1;ATOX1;EHD1;XPNPEP1;GNB2;CALM3;GRB2;CALM1;HSPA1A
Estrogen Response Late	53/200	0.000243843	0.000487685	0	0	1.82725	15.2009	SERPINA3;SCARB1;MOCS2;SERPINA1;ETFB;CCND1;IMPA2;UNC13B;IGFBP4;DCXR;METTL3;MYOF;ITPK1;SORD;ALDH3A2;SLC7A5;UGDH;DNAJC1;TST;PPIF;BLVRB;HPRT1;MAPT;PKP3;FKBP4;S100A9;CD44;PTGES;FKBP5;LTF;TSTA3;RNASEH2A;ARL3;HSPA4L;SLC9A3R1;BAG1;AGR2;SFN;FLNB;CKB;FDFT1;GINS2;SLC16A1;IDH2;KRT13;COX6C;TPD52L1;KRT19;GALE;FABP5;PDCD4;DHCR7;GLA
heme Metabolism	53/200	0.000243843	0.000487685	0	0	1.82725	15.2009	TFRC;HBB;CPOX;NR3C1;NUDT4;ALAD;HEBP1;PSMD9;NNT;UROD;BSG;LAMP2;PGLS;CTSB;MAP2K3;CAST;ARHGEF12;RAD23A;VEZF1;MYL4;MINPP1;BCAM;HMBS;CAT;BLVRB;HAGH;BLVRA;USP15;FECH;EPB41;DCUN1D1;GMPS;ADD1;C3;SELENBP1;PRDX2;SNCA;FN3K;NEK7;FOXJ2;XPO7;ASNS;UBAC1;RCL1;GCLC;PC;ARL2BP;RANBP10;TCEA1;HDGF;GCLM;PICALM;TNRC6B
Myogenesis	46/200	0.0113712	0.0210579	0	0	1.50995	6.75954	EIF4A2;ITGB1;ITGB5;FLII;AK1;MYL6B;CLU;CNN3;ABLIM1;SYNGR2;BAG1;APOD;MYH11;CKB;SPTAN1;MEF2D;SPDEF;GABARAPL2;NQO1;PRNP;FDPS;GSN;CKM;ATP6AP1;ACTN2;TPM3;GAA;AGL;TPD52L1;MYL4;MYLPF;COL1A1;ACTA1;SMTN;COL3A1;MYO1C;PC;MYL1;SCD;COL6A2;PICK1;PLXNB2;MYH9;PFKM;PVALB;MYH7
p53 Pathway	46/200	0.0113712	0.0210579	0	0	1.50995	6.75954	POM121;PCNA;GLS2;HSPA4L;AK1;SLC3A2;NDRG1;RRP8;CDKN2AIP;LDHB;SEC61A1;HINT1;GM2A;FAM162A;FDXR;RPL36;RACK1;HMOX1;SFN;EPS8L2;BAK1;RPL18;CTSD;RPS12;TSPYL2;HEXIM1;JUN;TSC22D1;DCXR;EPHX1;ELP1;TPRKB;DNTTIP2;TRAFD1;TPD52L1;BAIAP2;PRKAB1;SERPINB5;VAMP8;RAP2B;KRT17;SP1;PLXNB2;BAX;S100A4;ISCU
Coagulation	33/138	0.0166409	0.029716	0	0	1.58713	6.5007	ARF4;SERPINA1;WDR1;PEF1;SERPINC1;CRIP2;ITIH1;CLU;THBS1;COMP;C3;CSRP1;LAMP2;S100A13;CTSH;LTA4H;TIMP1;RAC1;A2M;CTSB;ANXA1;GSN;F10;ITGA2;FN1;APOA1;APOC3;GNG12;TF;GNB2;SERPING1;ADAM9;ISCU
Hypoxia	44/200	0.0271882	0.0468762	0	0	1.42474	5.13614	ERO1A;SLC25A1;GPI;SCARB1;TES;GBE1;HDLBP;AK4;ENO1;ENO2;NR3C1;NDRG1;EGFR;HK2;HK1;SELENBP1;LDHA;PRDX5;UGP2;FAM162A;STBD1;PGK1;HMOX1;PGM2;PGM1;TPD52;JUN;TPI1;ANXA2;HSPA5;GAA;MIF;GRHPR;PFKL;NAGK;P4HA1;XPNPEP1;PKP1;MYH9;ALDOC;S100A4;ALDOA;GAPDH;GALK1
IL-2/STAT5 Signaling	41/199	0.078026	0.130043	0	0	1.30943	3.33999	IFITM3;CYFIP1;ECM1;RNH1;AHCY;AHNAK;SERPINC1;CTSZ;NOP2;CAPG;SLC1A5;NDRG1;HK2;ALCAM;PNP;SYNGR2;GLIPR2;CASP3;SNX9;ITGAV;DCPS;PRNP;POU2F1;GSTO1;NCOA3;ANXA4;PUS1;HUWE1;FAH;IGF2R;CKAP4;SERPINB6;UCK2;MYO1C;P4HA1;PTRH2;MAPKAPK2;COL6A1;UMPS;CD44;PLEC
Epithelial Mesenchymal Transition	41/200	0.0830093	0.133886	0	0	1.30112	3.23823	ITGB1;ECM1;COPA;ITGB5;MCM7;PLOD3;CAPG;FBLN1;LAMC1;ENO2;PVR;THBS1;COMP;LGALS1;BASP1;CALD1;DPYSL3;SERPINH1;FLNA;QSOX1;CD59;ITGAV;TIMP1;COLGALT1;JUN;TPM4;IGFBP4;LUM;ITGA2;TPM1;IGFBP2;FN1;COL1A1;COL3A1;COL6A2;CALU;VIM;FMOD;PPIB;CD44;PFN2
TGF-beta Signaling	13/54	0.100514	0.157053	0	0	1.59765	3.67054	HDAC1;THBS1;RHOA;PPP1CA;FKBP1A;TJP1;CDK9;PPM1A;FNTA;CTNNB1;JUNB;SPTBN1;TRIM33
Estrogen Response Early	37/200	0.257674	0.378932	0	0	1.14369	1.55092	SCARB1;B4GALT1;ARL3;AKAP1;SLC9A3R1;ABLIM1;CCND1;BAG1;SFN;FLNB;RRP12;FDFT1;SLC16A1;ZNF185;IGFBP4;ITPK1;MYOF;KRT8;KRT13;TPD52L1;SLC7A5;KRT19;MED24;KRT18;MLPH;MYBBP1A;ESRP2;FASN;PPIF;BLVRB;MAPT;DHCR7;FKBP4;GLA;CD44;PTGES;FKBP5
Interferon Gamma Response	37/200	0.257674	0.378932	0	0	1.14369	1.55092	IFITM3;OGFR;MVP;ADAR;SRI;CASP7;PNP;PSMB2;CASP3;NAMPT;ISOC1;TRIM25;METTL7B;RIPK1;B2M;CMTR1;PNPT1;STAT1;NCOA3;LYSMD2;EIF2AK2;TRAFD1;ISG15;HLA-A;SOD2;PML;TAPBP;NUP93;VAMP8;NFKBIA;PSMA3;MTHFD2;PSMA2;PSME1;PSME2;SERPING1;LAP3
Angiogenesis	7/36	0.387735	0.553908	0	0	1.21492	1.15105	LRPAP1;VTN;COL3A1;LUM;ITGAV;S100A4;TIMP1
Interferon Alpha Response	17/97	0.442715	0.614883	0	0	1.06952	0.871476	IFITM3;OGFR;PNPT1;CNP;HLA-C;TRAFD1;EIF2AK2;ISG15;ADAR;PSMA3;PSME1;MVB12A;TRIM25;PSME2;LAP3;B2M;CMTR1
Bile Acid Metabolism	19/112	0.495786	0.66998	0	0	1.02807	0.721309	GSTK1;IDI1;ABCA2;PEX19;IDH1;IDH2;APOA1;HSD17B4;DHCR24;CROT;SOD1;PRDX5;SCP2;CAT;FDXR;ISOC1;GCLM;PFKM;ALDH9A1
Apical Surface	6/44	0.75994	0.999921	0	0	0.794053	0.21798	B4GALT1;CRYBG1;NCOA6;HSPB1;FLOT2;ADAM10
Pancreas Beta Cells	5/40	0.815898	0.999994	0	0	0.718341	0.146158	SRPRB;ELP4;SRP14;SEC11A;SRP9
Hedgehog Signaling	4/36	0.869727	0.999994	0	0	0.628472	0.0877196	TLE3;DPYSL2;MYH9;PML
IL-6/JAK/STAT3 Signaling	11/87	0.8741	0.999994	0	0	0.727319	0.097868	JUN;HAX1;STAT1;HMOX1;PTPN11;GRB2;BAK1;CBL;A2M;STAM2;CD44
UV Response Dn	19/144	0.889267	0.999994	0	0	0.763412	0.0895919	PHF3;ANXA2;ANXA4;NEK7;MRPS31;PTPN21;LAMC1;SRI;NR3C1;MAPK14;PEX14;COL1A1;TJP1;DLG1;COL3A1;DDAH1;NFIB;MAP1B;PDLIM5
Spermatogenesis	17/135	0.918145	0.999994	0	0	0.72344	0.0617816	RFC4;CLPB;STRBP;HSPA4L;PEBP1;TALDO1;HSPA2;IDE;NCAPH;TSN;PRKAR2A;VDAC3;CDK1;PGK2;STAM2;ZC3H14;AGFG1
Allograft Rejection	26/200	0.932084	0.999994	0	0	0.749852	0.052739	UBE2D1;CAPG;RPL9;EGFR;MRPL3;RPS19;FLNA;CSK;TIMP1;B2M;TPD52;EIF5A;NPM1;RPS9;STAT1;KRT1;RPS3A;HLA-A;NME1;TAPBP;ABI1;EIF3J;UBE2N;ABCE1;EIF4G3;EIF3D
Wnt-beta Catenin Signaling	4/42	0.934307	0.999994	0	0	0.529049	0.0359488	NCSTN;ADAM17;NUMB;CTNNB1
Notch Signaling	2/32	0.977811	0.999994	0	0	0.335023	0.00751739	CCND1;SKP1
TNF-alpha Signaling via NF-kB	23/200	0.982831	0.999994	0	0	0.651375	0.0112808	MAP2K3;JUN;CEBPB;B4GALT1;TSC22D1;ZBTB10;SOD2;SERPINB8;RELA;EIF1;EHD1;NFKBIA;YRDC;MARCKS;TUBB2A;CCND1;DNAJB4;NAMPT;PDLIM5;JUNB;SQSTM1;CD44;MCL1
KRAS Signaling Up	20/200	0.997139	0.999994	0	0	0.556365	0.00159384	ERO1A;CBX8;SERPINA3;PIGR;JUP;CAB39L;ARG1;ITGA2;TOR1AIP2;CROT;CBL;PTBP2;YRDC;RBM4;ALDH1A3;ADAM17;DNMBP;APOD;STRN;AVL9
KRAS Signaling Dn	13/200	0.99999	0.999994	0	0	0.347215	3.56855e-06	GAMT;SPRR3;CALML5;KRT4;CKM;KRT1;SERPINA10;IGFBP2;KRT13;KRT5;PKP1;LGALS7;MYH7
Inflammatory Response	12/200	0.999994	0.999994	0	0	0.318685	2.0489e-06	NFKBIA;NAMPT;ABI1;ADRM1;RHOG;EIF2AK2;ATP2A2;TIMP1;SRI;PVR;RELA;TAPBP

## Sheet: 22RV1 only
Term	Overlap	P-value	Adjusted P-value	Old P-value	Old Adjusted P-value	Odds Ratio	Combined Score	Genes
Oxidative Phosphorylation	11/200	0.000336077	0.0151235	0	0	3.74504	29.9534	NDUFA8;ALDH6A1;BDH2;UQCRB;GPX4;IDH3G;NDUFB4;MRPS12;FXN;ATP6V1F;ATP5ME
Estrogen Response Late	10/200	0.00128614	0.0289381	0	0	3.37535	22.4667	ST14;CLIC3;CDH1;HSPB8;CPE;LSR;HMGCS2;KLK10;DHRS2;TJP3
Fatty Acid Metabolism	8/158	0.00356395	0.0401912	0	0	3.40497	19.1934	GSTZ1;IDH3G;UROS;TP53INP2;CCDC58;ALDH1A1;CA6;HMGCS2
Estrogen Response Early	9/200	0.00446569	0.0401912	0	0	3.01184	16.2981	AR;LAD1;TUBB2B;CLIC3;KRT15;HSPB8;DHRS2;KLK10;TJP3
Myogenesis	9/200	0.00446569	0.0401912	0	0	3.01184	16.2981	NOTCH1;MB;HSPB8;PGAM2;TNNT3;MYH8;SORBS1;MYH4;CRYAB
Notch Signaling	3/32	0.0135802	0.0897496	0	0	6.53853	28.1101	NOTCH1;SAP30;PPARD
KRAS Signaling Dn	8/200	0.0139611	0.0897496	0	0	2.65441	11.3383	TGM1;CNTFR;SERPINB2;KRT15;ALOX12B;YBX2;HNF1A;KLK7
Adipogenesis	7/200	0.0389535	0.219113	0	0	2.30293	7.4739	GPX4;IDH3G;EPHX2;HSPB8;OMD;SNCG;SORBS1
Spermatogenesis	5/135	0.0619331	0.309665	0	0	2.43415	6.77109	NPHP1;MAP7;SCG3;YBX2;SNAP91
Hypoxia	6/200	0.0960269	0.389436	0	0	1.95729	4.58618	BNIP3L;LOX;HEXA;PGAM2;IRS2;SAP30
Bile Acid Metabolism	4/112	0.100026	0.389436	0	0	2.33907	5.38529	AR;EPHX2;PXMP2;ALDH1A1
UV Response Up	5/158	0.103849	0.389436	0	0	2.0658	4.67866	EPCAM;TMBIM6;CTSV;MRPL23;ATP6V1F
Pancreas Beta Cells	2/40	0.130072	0.394394	0	0	3.31444	6.76035	CHGA;HNF1A
Wnt-beta Catenin Signaling	2/42	0.14076	0.394394	0	0	3.1484	6.17306	NOTCH1;PPARD
Coagulation	4/138	0.172255	0.394394	0	0	1.88272	3.31128	SERPINB2;MSRB2;CTSV;HMGCS2
Reactive Oxygen Species Pathway	2/49	0.179445	0.394394	0	0	2.67853	4.60141	GPX4;NDUFB4
Protein Secretion	3/96	0.19166	0.394394	0	0	2.03226	3.35735	DST;ICA1;CLN5
Apical Junction	5/200	0.206804	0.394394	0	0	1.61738	2.54896	CDH3;CDH1;ICAM5;KRT31;PCDH1
Glycolysis	5/200	0.206804	0.394394	0	0	1.61738	2.54896	PGAM2;IRS2;ARPP19;LHPP;SAP30
heme Metabolism	5/200	0.206804	0.394394	0	0	1.61738	2.54896	BNIP3L;ALDH6A1;DMTN;UROS;ATP6V0A1
KRAS Signaling Up	5/200	0.206804	0.394394	0	0	1.61738	2.54896	SNAP25;MAP7;CPE;SCG3;SNAP91
Androgen Response	3/100	0.207747	0.394394	0	0	1.94806	3.06125	MAP7;PTK2B;NKX3-1
TGF-beta Signaling	2/54	0.207951	0.394394	0	0	2.42036	3.80106	CDH1;ID1
DNA Repair	4/150	0.210344	0.394394	0	0	1.72691	2.69228	MRPL40;GPX4;MPC2;NME3
Cholesterol Homeostasis	2/74	0.324083	0.58335	0	0	1.74626	1.96761	EBP;TM7SF2
IL-2/STAT5 Signaling	4/199	0.380929	0.616985	0	0	1.28973	1.24477	GPX4;PRAF2;SMPDL3A;PDCD2L
Xenobiotic Metabolism	4/200	0.384483	0.616985	0	0	1.28308	1.22644	TMBIM6;NDRG2;ARPP19;PPARD
UV Response Dn	3/144	0.394324	0.616985	0	0	1.33714	1.24432	COL1A2;ID1;ICA1
IL-6/JAK/STAT3 Signaling	2/87	0.397613	0.616985	0	0	1.47821	1.36331	CNTFR;LTBR
Hedgehog Signaling	1/36	0.43458	0.651869	0	0	1.79379	1.4949	CNTFR
Apoptosis	3/161	0.464868	0.674808	0	0	1.19223	0.913254	BNIP3L;EBP;GPX4
Pperoxisome	2/104	0.487713	0.684463	0	0	1.23077	0.883727	EPHX2;ALDH1A1
Apical Surface	1/44	0.50194	0.684463	0	0	1.45947	1.00598	CROCC
Mitotic Spindle	3/199	0.607181	0.723047	0	0	0.959216	0.47858	FGD6;DST;ABL1
TNF-alpha Signaling via NF-kB	3/200	0.610573	0.723047	0	0	0.954298	0.470811	SERPINB2;IRS2;ICOSLG
Complement	3/200	0.610573	0.723047	0	0	0.954298	0.470811	SERPINB2;SCG3;CTSV
Epithelial Mesenchymal Transition	3/200	0.610573	0.723047	0	0	0.954298	0.470811	COL1A2;LOX;DST
p53 Pathway	3/200	0.610573	0.723047	0	0	0.954298	0.470811	ST14;NOTCH1;CTSF
G2-M Checkpoint	2/200	0.824552	0.89312	0	0	0.630925	0.121715	ABL1;SAP30
mTORC1 Signaling	2/200	0.824552	0.89312	0	0	0.630925	0.121715	EBP;TM7SF2
Myc Targets V1	2/200	0.824552	0.89312	0	0	0.630925	0.121715	LSM7;MRPL23
Unfolded Protein Response	1/113	0.833579	0.89312	0	0	0.558364	0.101637	NFYA
E2F Targets	1/200	0.958449	0.958449	0	0	0.312858	0.0132772	EED
Inflammatory Response	1/200	0.958449	0.958449	0	0	0.312858	0.0132772	ICOSLG
Allograft Rejection	1/200	0.958449	0.958449	0	0	0.312858	0.0132772	ICOSLG

## Sheet: PC3 only
Term	Overlap	P-value	Adjusted P-value	Old P-value	Old Adjusted P-value	Odds Ratio	Combined Score	Genes
Mitotic Spindle	67/199	2.87725e-18	1.43862e-16	0	0	4.31512	174.287	TOP2A;TRIO;ITSN1;SMC3;ARHGAP5;SMC4;UXT;CDC27;NCK2;KIF1B;KNTC1;SYNPO;KIFAP3;NCK1;ARHGEF11;RFC1;MAP1S;CSNK1D;KIF23;RHOF;MID1;BCR;LATS1;CLIP2;CLIP1;BIN1;INCENP;PALLD;CDC42EP4;RASA1;ATG4B;KIF2C;ARHGEF2;ARHGEF7;LLGL1;NOTCH2;RABGAP1;ROCK1;TUBGCP2;TTK;HDAC6;AURKA;ABR;CCNB2;KIF3B;EPB41L2;KATNA1;STK38L;CEP192;RICTOR;ECT2;WASF1;MYH10;BUB1;CLASP1;ARFGEF1;PLK1;TBCD;ARHGAP29;MYO9B;ARHGAP27;MYO1E;SASS6;NF1;TUB…
UV Response Dn	40/144	1.08002e-08	2.70004e-07	0	0	3.23306	59.3064	NOTCH2;NRP1;IRS1;SERPINE1;FHL2;ATP2C1;LTBP1;RND3;NIPBL;SIPA1L1;MTA1;ZMIZ1;APBB2;CCN1;LDLR;CAP2;PIAS3;ABCC1;SMAD3;WDR37;RBPMS;MIOS;MGMT;CAV1;BCKDHB;DYRK1A;ATP2B4;PRKCA;SYNJ2;ATP2B1;NFKB1;RUNX1;VAV2;ATRN;DAB2;PLCB4;KIT;PLPP3;MET;MGLL
Interferon Alpha Response	24/97	7.13706e-05	0.000987578	0	0	2.74761	26.2331	LGALS3BP;RNF31;SAMD9;RIPK2;STAT2;TAP1;HLA-C;UBE2L6;IFI35;NMI;PARP14;IFIT3;PARP12;PSMB8;IFIT2;PSMB9;HELZ2;ISG20;PROCR;MOV10;NUB1;CASP8;CD47;TRIM21
G2-M Checkpoint	40/200	7.90063e-05	0.000987578	0	0	2.09486	19.788	TOP2A;NOTCH2;CCNF;ODC1;CUL1;TTK;HMMR;PDS5B;SMC4;AURKB;SMC2;AURKA;CDC20;ORC5;HIRA;CCNB2;RPS6KA5;KATNA1;CHEK1;CDC27;NSD2;MAP3K20;E2F3;E2F4;BUB1;SLC12A2;SLC38A1;STIL;CDKN2C;SMAD3;PLK1;CDC7;KIF23;KNL1;POLA2;INCENP;KIF2C;TOP1;MNAT1;CDKN3
PI3K/AKT/mTOR Signaling	25/105	9.98648e-05	0.000998648	0	0	2.61186	24.0596	GSK3B;RALB;MAPKAP1;PRKAG1;SLC2A1;RPTOR;MAPK9;MAPK8;TBK1;GRK2;AKT1;PLCG1;MAP3K7;HRAS;PDK1;MAP2K6;NCK1;SMAD2;STAT2;TSC2;TRAF2;AKT1S1;RAF1;MYD88;NFKBIB
Pperoxisome	24/104	0.000227267	0.0018939	0	0	2.50621	21.0255	TOP2A;SLC35B2;ACOT8;ABCD3;RETSAT;CRABP2;ACSL1;ELOVL5;CNBP;ACSL4;BCL10;HSD17B11;PEX13;CLN6;GNPAT;CDK7;ERCC3;SLC25A19;EHHADH;ERCC1;NUDT19;ABCD1;HRAS;FADS1
Interferon Gamma Response	38/200	0.000349317	0.00249512	0	0	1.96347	15.6283	LGALS3BP;RNF31;UBE2L6;IFI35;IFIT1;SAMHD1;IFIT3;PSMB10;IFIT2;ICAM1;HELZ2;RNF213;CASP8;CASP4;UPP1;TRIM21;PTPN1;RIPK2;STAT2;HLA-B;TAP1;PLA2G4A;HLA-A;NMI;PARP14;TOR1B;PARP12;PSMB8;NFKB1;PSMB9;ISG20;ZNFX1;OAS3;PTPN6;RBCK1;MYD88;PTPN2;PFKP
Epithelial Mesenchymal Transition	37/200	0.000701701	0.00438563	0	0	1.89906	13.791	FBN2;NOTCH2;SERPINE2;SDC4;LRP1;SERPINE1;COL12A1;HTRA1;PLOD2;LAMC2;PLOD1;FSTL1;NT5E;CDH2;ANPEP;GPC1;SLIT2;CCN1;EDIL3;PDLIM4;CAP2;TGM2;CTHRC1;POSTN;FUCA1;IGFBP3;WNT5A;P3H1;DKK1;MMP14;DAB2;COL4A2;CDH11;COL6A3;ITGA5;FERMT2;SNTB1
DNA Repair	29/150	0.00124964	0.00683254	0	0	2.00229	13.3851	CANT1;ARL6IP1;GTF3C5;DCTN4;POLD3;CLP1;POLR2G;POLR2H;RFC5;UPF3B;GTF2H1;SSRP1;GTF2F1;SMAD5;DDB2;POLA1;POLA2;RRM2B;ERCC3;NFX1;POLR3C;ERCC4;ERCC1;BOLA2;POLR1C;ERCC2;HCLS1;ADA;GSDME
E2F Targets	36/200	0.00136651	0.00683254	0	0	1.8355	12.106	TOP2A;PRPS1;MRE11;SHMT1;DSCC1;BUB1B;HMMR;PDS5B;SMC3;SMC4;AURKB;AURKA;TBRG4;CDC20;POLD3;CCNB2;CHEK1;EXOSC8;POLD2;NBN;LYAR;CDKN2C;RFC1;PLK1;DEK;SSRP1;MLH1;CIT;POLA2;RAD50;MELK;KIF18B;KIF2C;ASF1A;CDKN3;SPC25
Bile Acid Metabolism	23/112	0.00168285	0.00764932	0	0	2.1568	13.776	BCAR3;PEX16;PECR;SLC35B2;PHYH;ABCD3;RETSAT;ACSL1;PEX1;HSD17B11;PEX13;CYP27A1;FADS2;GNPAT;AMACR;NPC1;NEDD4;HACL1;SLC29A1;GC;ABCD1;FADS1;NUDT12
Apical Junction	35/200	0.0025788	0.00991845	0	0	1.77276	10.5664	IRS1;ITGB4;NEXN;LAMC2;ICAM1;TRO;RRAS;AKT2;EPB41L2;RAC2;MAP3K20;SYMPK;DHX16;SIRPA;PLCG1;IKBKG;SLIT2;LDLRAP1;HRAS;MYH10;LAMB3;NEGR1;ITGA3;RHOF;MPP5;GTF2F1;SORBS3;PTK2;VAV2;PTPRC;RASA1;CDH11;EXOC4;NF1;NF2
Complement	35/200	0.0025788	0.00991845	0	0	1.77276	10.5664	USP16;LRP1;CPQ;DOCK9;SERPINE1;PREP;GNAI3;PLAT;PLG;PSEN1;LIPA;PLA2G7;DOCK10;DPP4;AKAP10;PPP4C;PCLO;C9;CASP4;TIMP2;CD55;PRKCD;PLA2G4A;CP;RBSN;PSMB9;PDP1;MMP14;RABIF;COL4A2;PIK3CA;GPD2;RAF1;KLKB1;LGMN
TNF-alpha Signaling via NF-kB	34/200	0.00471394	0.0168355	0	0	1.71083	9.16529	NFAT5;TNFAIP8;PFKFB3;SDC4;SERPINE1;TANK;ICAM1;IFIT2;PANX1;PLAU;CCN1;LDLR;KLF10;TGIF1;JAG1;SMAD3;LAMB3;RIPK2;IL18;TAP1;ATP2B1;NFKB1;FOSL2;NFKB2;FOSL1;TNIP1;TNIP2;IL1B;TRIP10;PLPP3;IL6ST;NFKBIE;BIRC2;B4GALT5
Glycolysis	33/200	0.00834322	0.0278107	0	0	1.64969	7.89593	PRPS1;PLOD2;PLOD1;HMMR;CLN6;HS2ST1;AURKA;GYS1;NT5E;FUT8;GPC1;GMPPA;NDUFV3;GUSB;SLC16A3;HOMER1;IGFBP3;TPBG;ECD;B3GALT6;ALG1;ISG20;GNPDA1;P4HA2;CTH;KIF20A;RBCK1;AGRN;PAM;MET;GALK2;PFKP;GNE
TGF-beta Signaling	12/54	0.0108661	0.0339566	0	0	2.37855	10.756	BCAR3;TGIF1;KLF10;NCOR2;SKI;WWTR1;SMAD3;SMURF2;SMURF1;SERPINE1;XIAP;MAP3K7
Wnt-beta Catenin Signaling	10/42	0.0118975	0.0349925	0	0	2.60057	11.5242	NCOR2;HDAC2;KAT2A;JAG1;CUL1;DVL2;CSNK1E;RBPJ;SKP2;DKK1
Hypoxia	32/200	0.014292	0.0397	0	0	1.58934	6.7516	ERRFI1;LXN;PFKFB3;SDC4;SERPINE1;SLC2A1;NEDD4L;RBPJ;ENO3;ETS1;AKAP12;GYS1;CSRP2;GPC1;CCN1;PDK1;TGM2;DTNA;PKLR;IGFBP3;CAV1;TPBG;PRKCA;B3GALT6;CP;FOSL2;ISG20;ILVBL;P4HA2;PLIN2;PAM;PFKP
Notch Signaling	8/32	0.0175534	0.0461931	0	0	2.77259	11.2082	NOTCH2;KAT2A;JAG1;FBXW11;WNT5A;CUL1;ARRB1;PRKCA
Angiogenesis	8/36	0.0344122	0.0860305	0	0	2.37597	8.00548	APP;NRP1;POSTN;JAG1;FSTL1;PTK2;TNFRSF21;VAV2
Apoptosis	24/161	0.0618933	0.147365	0	0	1.45878	4.05884	TOP2A;APP;TGFB2;GPX1;RETSAT;ROCK1;MGMT;CAV1;IL18;TAP1;XIAP;PLAT;BCL10;PSEN1;PTK2;ISG20;DAP;CASP8;IL1B;CTH;CASP4;TIMP2;CASP2;BCL2L1
Reactive Oxygen Species Pathway	9/49	0.0750929	0.170666	0	0	1.87069	4.84328	ABCC1;SELENOS;STK25;ERCC2;MGST1;MBP;SCAF4;PFKP;FTL
Adipogenesis	28/200	0.0881402	0.191609	0	0	1.35546	3.29219	ORM1;ACAA2;CD151;PFKFB3;RETSAT;SOWAHC;MGST3;ITSN1;BAZ2A;TANK;AGPAT3;DHRS7B;SLC19A1;MAP4K3;HIBCH;PHYH;CDKN2C;DGAT1;MCCC1;QDPR;PPM1B;UCK1;FABP4;LPCAT3;GPD2;RAB34;PLIN2;MGLL
Cholesterol Homeostasis	12/74	0.0961954	0.193386	0	0	1.60946	3.76836	NIBAN1;ERRFI1;FADS2;ADH4;ACSS2;JAG1;MAL2;ANTXR2;GUSB;HSD17B7;LDLR;LGMN
Unfolded Protein Response	17/113	0.0966929	0.193386	0	0	1.47318	3.44166	TTC37;NOP14;IMP3;WFS1;FKBP14;POP4;LSM1;PARN;SLC1A4;IFIT1;PDIA5;RRP9;SPCS1;ATF6;EXOSC2;EXOC2;EXOSC1
p53 Pathway	27/200	0.127611	0.245406	0	0	1.29881	2.67396	RB1;APP;CCNK;STEAP3;HDAC3;RETSAT;ITGB4;DGKA;RPS27L;PITPNC1;ZFP36L1;IRAK1;KIF13B;UPP1;HRAS;S100A10;PMM1;FUCA1;WWP1;TAP1;PTPN14;DEF6;DDB2;PROCR;MAPKAPK3;ADA;EPHA2
Protein Secretion	14/96	0.147432	0.273021	0	0	1.41946	2.71741	ARFGEF1;ARFGEF2;MON2;BNIP3;GBF1;OCRL;RAB22A;TOM1L1;LMAN1;VAMP7;KIF1B;VPS45;PAM;RAB5A
Myc Targets V2	9/58	0.166493	0.297309	0	0	1.52632	2.7364	SUPV3L1;LAS1L;PLK1;NOC4L;UTP20;WDR43;SLC19A1;RRP9;TBRG4
Androgen Response	14/100	0.184437	0.317995	0	0	1.35314	2.2874	TNFAIP8;ELOVL5;NGLY1;NCOA4;GNAI3;ELL2;PIAS1;AKAP12;LMAN1;CDK6;ZMIZ1;AKT1;SLC38A2;FADS1
Coagulation	18/138	0.226726	0.377877	0	0	1.24677	1.85022	FGA;LRP1;CPQ;SERPINE1;FGG;PREP;HTRA1;PLAT;PLG;SIRT2;DPP4;MMP14;RABIF;PLAU;C9;CAPN2;KLKB1;LGMN
Fatty Acid Metabolism	20/158	0.252798	0.407739	0	0	1.20451	1.6564	ACOT8;ACAA2;RETSAT;ACSL1;ELOVL5;BCKDHB;ODC1;UBE2L6;ACSL4;HSD17B11;HSD17B7;ENO3;ALDH3A1;GPD2;OSTC;EHHADH;NBN;HIBCH;MGLL;S100A10
Myogenesis	24/200	0.315761	0.478425	0	0	1.13303	1.30612	RB1;APP;WWTR1;SVIL;DTNA;ACSL1;ITGB4;IGFBP3;FST;FHL1;TSC2;PDE4DIP;ENO3;SORBS3;SOD3;SIRT2;MYH1;COL4A2;BIN1;AKT2;COL6A3;MAPRE3;AGRN;PDLIM7
mTORC1 Signaling	24/200	0.315761	0.478425	0	0	1.13303	1.30612	NIBAN1;GSK3B;NUFIP1;ELOVL5;CCNF;PLK1;SLC2A1;GTF2H1;PLOD2;SLC1A4;CORO1A;RRP9;AURKA;QDPR;FADS2;TBK1;CTH;PSMG1;LDLR;BUB1;FADS1;PDK1;LGMN;NFKBIB
Hedgehog Signaling	5/36	0.344408	0.506483	0	0	1.33918	1.42746	NRP1;CDK6;RASA1;NF1;PLG
Spermatogenesis	16/135	0.379603	0.525528	0	0	1.11656	1.08154	SLC12A2;GSTM3;HSPA1L;CSNK2A2;TTK;MLF1;MTOR;CLGN;AURKA;CCNB2;PHKG2;PSMG1;KIF2C;NF2;BUB1;CDKN3
Estrogen Response Early	23/200	0.399401	0.525528	0	0	1.07912	0.990402	KLF10;SVIL;KDM4B;TGIF2;CANT1;ELOVL5;WFS1;TPBG;ISG20L2;FHL2;SLC2A1;PLAAT3;SLC1A4;NADSYN1;PAPSS2;SEC14L2;NCOR2;SYNGR1;INPP5F;PODXL;SLC39A6;IL6ST;TGM2
heme Metabolism	23/200	0.399401	0.525528	0	0	1.07912	0.990402	MPP1;ISCA1;MGST3;NCOA4;GDE1;SLC2A1;HTRA2;MBOAT2;HBD;GAPVD1;PPOX;BACH1;ELL2;RNF123;P4HA2;CDC27;TRIM58;TOP1;LRP10;MARK3;RBM5;HTATIP2;OSBP2
Allograft Rejection	23/200	0.399401	0.525528	0	0	1.07912	0.990402	TGFB2;RIPK2;GLMN;IL18;TAP2;TAP1;TRAF2;HLA-A;BCL10;ETS1;PSMB10;ICAM1;HLA-E;PTPRC;IL1B;AKT1;HCLS1;PTPN6;CD47;APBB1;MAP3K7;EIF3A;NCK1
Pancreas Beta Cells	5/40	0.433206	0.555393	0	0	1.18586	0.992021	DPP4;SPCS1;PKLR;STXBP1;FOXA2
Inflammatory Response	22/200	0.48911	0.611388	0	0	1.02586	0.733662	RIPK2;TPBG;SERPINE1;IL18;GNAI3;NMI;PSEN1;ATP2B1;ATP2C1;NFKB1;ICAM1;DCBLD2;MMP14;SELENOS;AXL;IL1B;KIF1B;ITGA5;RAF1;LDLR;MET;CD55
IL-2/STAT5 Signaling	21/199	0.570977	0.691169	0	0	0.97877	0.548508	NRP1;SWAP70;ODC1;FAM126B;ENO3;LCLAT1;ETV4;ADAM19;MYO1E;NT5E;CDCP1;AMACR;ST3GAL4;LRRC8C;ENPP1;PLIN2;ITGA6;GALM;TNFRSF21;TGM2;BCL2L1
Estrogen Response Late	21/200	0.580582	0.691169	0	0	0.973247	0.529178	TOP2A;STIL;ELOVL5;WFS1;CAV1;TPBG;ATP2B4;PLAAT3;SLC1A4;LAMC2;PAPSS2;CDC20;NCOR2;ISG20;DLG5;PTPN6;KIF20A;SLC29A1;IL6ST;LLGL2;JAK1
IL-6/JAK/STAT3 Signaling	9/87	0.600521	0.698281	0	0	0.957283	0.488173	PTPN1;IL1B;STAT2;TYK2;IL6ST;TNFRSF21;MYD88;PTPN2;IL17RA
Xenobiotic Metabolism	20/200	0.669071	0.743412	0	0	0.921268	0.370226	TGFB2;SLC12A4;RETSAT;PMM1;ELOVL5;SLC35B1;SERPINE1;ABHD6;PLG;PAPSS2;PSMB10;CYP27A1;ALDH3A1;NFS1;NPC1;HSD17B2;HACL1;MAN1A1;UPP1;EPHA2
KRAS Signaling Up	20/200	0.669071	0.743412	0	0	0.921268	0.370226	NRP1;GALNT3;FUCA1;IGFBP3;AMMECR1;PLAT;ETS1;ETV4;PSMB8;WDR33;DCBLD2;AKAP12;RELN;PLAU;AKT2;IL1B;EPB41L3;PLEK2;ADAM8;LCP1
Apical Surface	4/44	0.710967	0.772791	0	0	0.829483	0.28296	APP;GSTM3;DCBLD2;SULF2
Oxidative Phosphorylation	18/200	0.820175	0.872527	0	0	0.819168	0.16239	ISCA1;MRPS15;PHYH;MTRR;ACAA2;RETSAT;ABCB7;MGST3;MRPS11;HTRA2;MRPS30;TCIRG1;PDP1;SUPV3L1;RHOT1;OPA1;COX11;SLC25A12
UV Response Up	13/158	0.879629	0.91628	0	0	0.742402	0.095217	DGAT1;PRKCD;TAP1;HSPA13;ICAM1;RXRB;MMP14;POLG2;STK25;AGO2;POLR2H;IL6ST;MARK2
Myc Targets V1	13/200	0.985719	0.999544	0	0	0.574294	0.00826038	HDDC2;HDAC2;STARD7;CNBP;ODC1;CUL1;DEK;RRP9;SRPK1;CDC20;EXOSC7;POLD2;TXNL4A
KRAS Signaling Dn	9/200	0.999544	0.999544	0	0	0.388446	0.000177207	TGFB2;ITIH3;GTF3C5;VPS50;CDKAL1;SYNPO;GPRC5C;PDK2;SPTBN2

## Sheet: Adj.pvalue <0.05
pathway	enrichment	adj.pvalue	count	class
Myc Targets V1	0.865	1.97599e-104	173	common
Oxidative Phosphorylation	0.66	5.64006e-54	132	common
mTORC1 Signaling	0.605	1.13529e-43	121	common
E2F Targets	0.525	1.57923e-30	105	common
Protein Secretion	0.677083	7.09471e-28	65	common
Fatty Acid Metabolism	0.506329	3.71116e-22	80	common
Unfolded Protein Response	0.557522	1.73305e-20	63	common
Myc Targets V2	0.724138	4.10655e-20	42	common
G2-M Checkpoint	0.43	4.21253e-18	86	common
Adipogenesis	0.43	4.21253e-18	86	common
DNA Repair	0.446667	2.59528e-15	67	common
UV Response Up	0.398734	9.42908e-12	63	common
Androgen Response	0.46	2.21046e-11	46	common
Xenobiotic Metabolism	0.355	2.00975e-10	71	common
Glycolysis	0.355	2.00975e-10	71	common
Cholesterol Homeostasis	0.445946	4.50221e-08	33	common
Reactive Oxygen Species Pathway	0.510204	8.59264e-08	25	common
PI3K/AKT/mTOR Signaling	0.380952	2.73544e-07	40	common
Mitotic Spindle	0.316583	2.78154e-07	63	common
Pperoxisome	0.355769	5.1542e-06	37	common
Apoptosis	0.304348	2.13225e-05	49	common
Apical Junction	0.28	7.07107e-05	56	common
Complement	0.28	7.07107e-05	56	common
Estrogen Response Late	0.265	0.000487685	53	common
heme Metabolism	0.265	0.000487685	53	common
Myogenesis	0.23	0.0210579	46	common
p53 Pathway	0.23	0.0210579	46	common
Coagulation	0.23913	0.029716	33	common
Hypoxia	0.22	0.0468762	44	common
Oxidative Phosphorylation	0.055	0.0151235	11	22RV1 only
Estrogen Response Late	0.05	0.0289381	10	22RV1 only
Fatty Acid Metabolism	0.0506329	0.0401912	8	22RV1 only
Estrogen Response Early	0.045	0.0401912	9	22RV1 only
Myogenesis	0.045	0.0401912	9	22RV1 only
Mitotic Spindle	0.336683	1.43862e-16	67	PC3 only
UV Response Dn	0.277778	2.70004e-07	40	PC3 only
Interferon Alpha Response	0.247423	0.000987578	24	PC3 only
G2-M Checkpoint	0.2	0.000987578	40	PC3 only
PI3K/AKT/mTOR Signaling	0.238095	0.000998648	25	PC3 only
Pperoxisome	0.230769	0.0018939	24	PC3 only
Interferon Gamma Response	0.19	0.00249512	38	PC3 only
Epithelial Mesenchymal Transition	0.185	0.00438563	37	PC3 only
DNA Repair	0.193333	0.00683254	29	PC3 only
E2F Targets	0.18	0.00683254	36	PC3 only
Bile Acid Metabolism	0.205357	0.00764932	23	PC3 only
Apical Junction	0.175	0.00991845	35	PC3 only
Complement	0.175	0.00991845	35	PC3 only
TNF-alpha Signaling via NF-kB	0.17	0.0168355	34	PC3 only
Glycolysis	0.165	0.0278107	33	PC3 only
TGF-beta Signaling	0.222222	0.0339566	12	PC3 only
Wnt-beta Catenin Signaling	0.238095	0.0349925	10	PC3 only
Hypoxia	0.16	0.0397	32	PC3 only
Notch Signaling	0.25	0.0461931	8	PC3 only
