# Supplementary material for: The anti-diabetic PPARγ agonist Pioglitazone inhibits cell proliferation and induces metabolic reprogramming in prostate cancer
Source: Mol Cancer. 2025 May 5;24:134. doi: 10.1186/s12943-025-02320-y (PMC12051277; doi:10.1186/s12943-025-02320-y)
Supplement: Supplementary file 4 — Supplementary Material 4. Table S3 Excel file containing GSEA data comparing basal and PPAR agonist-induced effects. [file 12943_2025_2320_MOESM4_ESM.xlsx]

## Sheet: 22RV1 vs PC3
pathway	pval	padj	log2err	ES	NES	size	leadingEdge
HALLMARK_MYC_TARGETS_V1	0.00015825	0.00379801	0.518848	-0.50734	-1.80132	84	EIF2S1,HSP90AB1,RPL22,EIF4G2,SF3B3,DDX21,EIF4A1,BUB3,ABCE1,SLC25A3,RPS6,SSB,PABPC1,RPL6,RPL14,TCP1,PABPC4,TOMM70,XPO1,CCT5,FBL,TYMS,PSMD14,KPNB1,EIF3D,RUVBL2,CCT2,MCM5,HNRNPU,NOP56,CCT7,RPS3,MCM6,MCM7,ILF2,MAD2L1,PRPF31,IMPDH2,PSMC4,AP3S1,DHX15,MCM2,HNRNPC,CDK4,VDAC1,RRM1,PRDX4
HALLMARK_MITOTIC_SPINDLE	0.00497537	0.0317156	0.407018	-0.661559	-1.68228	18	FLNA,SPTAN1,FLNB,HOOK3,DYNC1H1,MYH9,LRPPRC
HALLMARK_MTORC1_SIGNALING	0.00528593	0.0317156	0.407018	-0.510567	-1.65157	52	G6PD,TXNRD1,PSMD12,PSMB5,SORD,ACTR3,SLC9A3R1,PRDX1,PSMA3,RDH11,ERO1A,ACSL3,PNO1,USO1,PSMD13,PFKL,LTA4H,HSPA4,PSMD14,RRM2,CCT6A,IMMT,HSP90B1,PSMC4,MCM2,HSPA5
HALLMARK_REACTIVE_OXYGEN_SPECIES_PATHWAY	0.00486957	0.0317156	0.407018	-0.660297	-1.64026	17	G6PD,TXNRD1,NQO1,PRNP,PRDX1,PDLIM1
HALLMARK_HYPOXIA	0.00880786	0.0422777	0.38073	-0.642736	-1.63441	18	ANXA2,HDLBP,HK1,MYH9,UGP2,ERO1A,NDRG1,PFKL
HALLMARK_IL2_STAT5_SIGNALING	0.0660177	0.230594	0.287805	-0.599248	-1.47136	16	PLEC,MAPKAPK2,AHNAK,PRNP,CYFIP1,AHCY,FAH,NDRG1,RNH1,MYO1C
HALLMARK_UNFOLDED_PROTEIN_RESPONSE	0.0672566	0.230594	0.231127	-0.499491	-1.41747	28	EIF2S1,EIF4A1,DKC1,ERO1A,EIF4G1,PREB,NOP56,EEF2,HSP90B1,HSPA5,MTREX,BAG3,EXOSC9,ALDH18A1,HYOU1,HSPA9
HALLMARK_PEROXISOME	0.127013	0.381038	0.165657	-0.527701	-1.31087	17	PRDX1,RDH11,PABPC1
HALLMARK_APOPTOSIS	0.168157	0.42328	0.142057	-0.477249	-1.24771	20	SPTAN1,ANXA1,VDAC2,LMNA
HALLMARK_FATTY_ACID_METABOLISM	0.194004	0.42328	0.130106	-0.389054	-1.19034	38	HSP90AA1,DECR1,HSPH1,RDH11,SUCLA2,CPOX,HSDL2,EPHX1,DLD
HALLMARK_PROTEIN_SECRETION	0.183391	0.42328	0.132846	-0.463611	-1.2467	22	TMX1,COPB1,ARCN1,CLTC,ATP1A1,USO1,SNX2,AP2B1
HALLMARK_G2M_CHECKPOINT	0.293805	0.587611	0.102449	-0.363345	-1.10433	37	UPF1,BUB3,DKC1,NCL,PRMT5,XPO1,KPNB1,MCM3,MCM5,HNRNPU,LMNB1,HSPA8,MCM6,MAD2L1,MCM2,CDK4
HALLMARK_APICAL_JUNCTION	0.389151	0.718433	0.102822	0.384158	1.04888	22	JUP,DSC1,DSC3,CDSN,NECTIN1
HALLMARK_GLYCOLYSIS	0.420863	0.72148	0.0826646	-0.370442	-1.02567	26	G6PD,HDLBP,GMPPB,UGP2,ERO1A,GFPT1,DLD,KIF2A,FKBP4,PSMC4,HSPA5,ME2
HALLMARK_ESTROGEN_RESPONSE_EARLY	0.454707	0.727531	0.077884	-0.413432	-1.01512	16	ZNF185,FLNB
HALLMARK_COMPLEMENT	0.589165	0.847059	0.0768737	0.329098	0.891184	20	CLU,S100A9,CTSH,APOA4,ADAM9,LTF
HALLMARK_UV_RESPONSE_UP	0.6	0.847059	0.0642141	-0.323508	-0.908491	27	EIF2S3,PPAT,DDX21,EPHX1,HNRNPU,FKBP4,PRPF3,DNAJA1,TUBA4A,PPP1R2,WIZ,RPN1
HALLMARK_ADIPOGENESIS	0.663732	0.884977	0.0587186	-0.283236	-0.892404	45	DECR1,TKT,GPHN,FAH,PFKL,CMBL,SAMM50,PTCD3,DLD,PREB,IMMT
HALLMARK_XENOBIOTIC_METABOLISM	0.704327	0.889676	0.0709609	0.292662	0.855182	32	JUP,ARG1,DDT,PTGES,MAOA,HMOX1,AKR1C3,CYB5A
HALLMARK_ANDROGEN_RESPONSE	0.92809	0.994565	0.0544556	0.249793	0.666898	19	AZGP1,FKBP5,UBE2J1,KRT8
HALLMARK_DNA_REPAIR	0.964602	0.994565	0.0417397	-0.227431	-0.645409	28	DDB1,POLD1,TYMS,CSTF3,UMPS,POLR2E,IMPDH2,AAAS,POLR2C
HALLMARK_E2F_TARGETS	0.971731	0.994565	0.041321	-0.220083	-0.680628	42	EIF2S1,CSE1L,POLD1,XPO1,RRM2,MCM3,MCM5,TK1,LMNB1,NOP56,MCM6,MCM7,PAICS,MAD2L1,MCM2,CDK4,PRDX4
HALLMARK_ESTROGEN_RESPONSE_LATE	0.903002	0.994565	0.057006	0.262676	0.727895	23	S100A9,FKBP5,PTGES,ALDH3A2,KRT13,GLA,LTF,ITPK1,ARL3,COX6C,SLC7A5
HALLMARK_OXIDATIVE_PHOSPHORYLATION	0.994565	0.994565	0.0414044	-0.186313	-0.636182	65	VDAC2,DECR1,AFG3L2,LRPPRC,SLC25A3,SUCLA2,TOMM70,SLC25A5,DLD,IMMT,HADHB,SLC25A20,VDAC1,PDHA1,AIFM1,HCCS,MRPS22,HSPA9,ACAT1,ACADVL,ATP5F1A,GPI,DLAT,NDUFV1,OAT,GOT2,SDHA,PHB2,SUCLG1,NDUFS2

## Sheet: 22RV1 vs Control_WP
pathway	pval	padj	log2err	ES	NES	size	leadingEdge
WP_TRANSLATION_FACTORS	0.000389342	0.00408809	0.498493	-0.73064	-1.85208	18	GSPT2,EIF2B4,EIF2S3,EIF2S1,EIF4A1,EEF1G,PABPC1,EIF4G1,EIF3E,EIF2B1,EIF3D,EIF3I,EIF2B2,EEF2
WP_VEGFAVEGFR2_SIGNALING_PATHWAY	0.00019479	0.00408809	0.518848	-0.523143	-1.80888	76	STAT1,FLNB,ANXA1,ITGB1,MAPKAPK2,SRC,HSP90AA1,FLII,DECR1,EIF4G2,MAP2K2,RPL18A,RPL13A,P4HB,IQGAP1,CLTC,MYH9,TKT,RPS6,CSRP1,NCL,ARF4,PABPC1,NDRG1,EIF4G1,SND1,RPL27,QKI,MYO1C,FARSB,EIF3D,RPL7
WP_CYTOPLASMIC_RIBOSOMAL_PROTEINS	0.00293007	0.0205105	0.431708	-0.618085	-1.71494	25	RPL22,RPL18A,RPL13A,RPS6KB2,RPS9,RPL8,RPS6,RPL6,RPL14,RPS8,RPL27,RPL3,RPL4,RPL7,RPS7,RPS3,RPS27
WP_ELECTRON_TRANSPORT_CHAIN_OXPHOS_SYSTEM_IN_MITOCHONDRIA	0.0136524	0.0477835	0.38073	0.608913	1.63816	20	ATP5MG,MT-CO2,NDUFA4,SCO1,NDUFB10,SDHB,ATP5PO,NDUFA12
WP_FRAGILE_X_SYNDROME	0.0100399	0.0477835	0.38073	-0.633843	-1.63372	19	PRKAR1A,SRC,MAP2K2,EIF4A1,CLTC,GPHN,DNM2,CYFIP1,EIF4G1
WP_PROTEASOME_DEGRADATION	0.0128405	0.0477835	0.38073	-0.639503	-1.59063	17	PSMD2,PSMD12,PSMB6,PSMB5,PSMA3,PSMD13,PSMC5,UBA1,PSMD11,PSMC4,PSMD6,PSMA7,RPN1,PSMA1
WP_CILIARY_LANDSCAPE	0.027589	0.082767	0.352488	-0.482856	-1.4897	39	VIM,NUDC,DYNC1H1,PSMD12,IQGAP1,AFG3L2,LRPPRC,ACSL3,PSMD13,NUP133,MCM3,MCM5,DDX5,MCM6,MCM7,PSMC4,MCM2,UQCC1
WP_FOCAL_ADHESION_PI3KAKTMTORSIGNALING_PATHWAY	0.0488656	0.108062	0.271289	-0.613408	-1.46319	15	ITGB1,HSP90AB1,HSP90AA1,MAP2K2,ITGB6,RPS6KB2,CDC37,RPS6
WP_MALIGNANT_PLEURAL_MESOTHELIOMA	0.051458	0.108062	0.261664	-0.565464	-1.5009	21	STAT1,ITGB1,MAPKAPK2,SRC,MAP2K2,RPS6KB2,RPS6,UHRF1,NDRG1,EIF4G1
WP_PARKINUBIQUITIN_PROTEASOMAL_SYSTEM_PATHWAY	0.0463918	0.108062	0.276501	-0.581968	-1.50002	19	PSMD2,PSMD12,HSPA14,PSMD13,PSMC5,HSPA4,PSMD14,UBA1,HSPA8,PSMD11,PSMC4,HSPA5,PSMD6,TUBA4A
WP_ALZHEIMERS_DISEASE	0.0692042	0.111791	0.224966	-0.513577	-1.43136	26	VDAC2,EIF2S1,PSMD2,MAP2K2,PSMD12,PSMB6,PSMB5,PSMA3,PSMD13,PSMC5,SLC25A5,PSMD14
WP_ALZHEIMERS_DISEASE_AND_MIRNA_EFFECTS	0.0692042	0.111791	0.224966	-0.513577	-1.43136	26	VDAC2,EIF2S1,PSMD2,MAP2K2,PSMD12,PSMB6,PSMB5,PSMA3,PSMD13,PSMC5,SLC25A5,PSMD14
WP_NUCLEAR_RECEPTORS_METAPATHWAY	0.0605536	0.111791	0.24134	-0.521843	-1.45439	26	G6PD,TXNRD1,NQO1,SRC,HSP90AB1,HSP90AA1,CDC37,PRDX1
WP_METABOLIC_REPROGRAMMING_IN_COLON_CANCER	0.134354	0.201531	0.156312	-0.478884	-1.28855	22	G6PD,PPAT,TKT,GART,PFKL,PAICS,PGD,FASN,PDHA1,ACLY,RPIA,GPI
WP_MRNA_PROCESSING	0.249147	0.348805	0.110565	-0.405404	-1.15449	28	SF3B3,DDX1,CSTF3,HNRNPH2,HNRNPU,PRPF8,PRPF6,DHX15,PRPF3,HNRNPC,DHX9
WP_NONALCOHOLIC_FATTY_LIVER_DISEASE	0.351288	0.461066	0.10882	0.425741	1.07382	16	MT-CO2,NDUFA4,NDUFB10,SDHB,NDUFA12,CYCS,COX6C
WP_EGFEGFR_SIGNALING_PATHWAY	0.418564	0.51705	0.0815265	-0.416595	-1.03619	17	STAT1,SRC,MAP2K2,IQGAP1
WP_IL18_SIGNALING_PATHWAY	0.478673	0.52906	0.0908241	0.375396	0.975217	18	ARG1,STMN1,HMOX1,SP1,HSPB1
WP_RETINOBLASTOMA_GENE_IN_CANCER	0.466087	0.52906	0.0755015	-0.410175	-1.00437	16	TYMS,RRM2,MCM3,MCM6,MCM7,CDK4,RRM1
WP_DNA_REPAIR_PATHWAYS_FULL_NETWORK	0.720768	0.756806	0.0544556	-0.340487	-0.812178	15	DDB1,POLD1,XRCC5,PARP1,XRCC6,CUL4A,POLE
WP_AMINO_ACID_METABOLISM	0.828087	0.828087	0.0633597	0.255193	0.757853	30	ARG1,HAL,MAOA,HIBADH,MPST

## Sheet: 22RV1 Bezafibrate vs Control
pathway	pval	padj	log2err	ES	NES	size	leadingEdge
HALLMARK_FATTY_ACID_METABOLISM	2.81965e-05	0.000480886	0.57561	0.540877	2.08356	39	MAOA,HSDL2,HSD17B4,ALDH3A2,SUCLA2,ACADVL,HSP90AA1,DLD,FASN,DLST,ACADS,UGDH,RDH11,HADHB,ALDH9A1,ACADM,ALDH1A1,SUCLG2,HMGCS1,SDHA,ECH1,HADH,EPHX1,SUCLG1,CPOX,MDH2,ACO2,DECR1,PDHA1,ENO2,ECHS1,HMGCS2,ACAT2,HPGD
HALLMARK_MTORC1_SIGNALING	4.00738e-05	0.000480886	0.557332	0.504845	2.05155	52	CYP51A1,GSR,USO1,ACSL3,PSMD14,SLC7A5,PFKL,ACLY,ASNS,PSMB5,PSMD12,IMMT,HSP90B1,TXNRD1,RRM2,RDH11,SORD,LTA4H,PSMD13,MCM2,GPI,CCT6A,HMGCS1,PRDX1,G6PD,PSAT1,PNO1,PHGDH,HSPA5,RPN1,HSPA9
HALLMARK_OXIDATIVE_PHOSPHORYLATION	0.000444179	0.00355343	0.498493	0.434179	1.86267	65	SLC25A3,SUCLA2,ACADVL,GLUD1,DLD,SLC25A20,IMMT,DLST,DLAT,AIFM1,HADHB,ETFB,VDAC2,AFG3L2,PHB2,LRPPRC,UQCRC2,NDUFS2,GPI,ACADM,MRPS22,SLC25A5,SDHA,ATP5F1A,ACADSB,ECH1,PMPCA,NDUFV1,BCKDHA,ALDH6A1,LDHB,GOT2,SUCLG1,HSPA9,OAT,PDHX,MDH2,VDAC1,UQCRC1,ACO2,DECR1,PDHA1,PRDX3,ACAT1,ECHS1,SLC25A11
HALLMARK_ADIPOGENESIS	0.00819334	0.0369187	0.38073	0.422956	1.67043	45	PREB,SAMM50,PFKL,ACLY,DLD,IMMT,DLAT,ACADS,AIFM1,ETFB,PTCD3,SLC25A1,DBT,TKT,ACADM,ECH1,HADH,BCKDHA,SUCLG1,GPHN,COQ5,MDH2,UQCRC1,ACO2,CMBL,C3,EPHX2,DECR1,FAH,PRDX3,ECHS1,MTCH2
HALLMARK_G2M_CHECKPOINT	0.00707632	0.0369187	0.407018	0.444189	1.68792	37	LMNB1,UPF1,POLE,SLC7A5,MAD2L1,CUL4A,DKC1,MCM6,MCM5,BUB3,MCM3,MCM2,CDK4,PRMT5,HNRNPU,LBR,NCL,HSPA8,KPNB1
HALLMARK_MYC_TARGETS_V1	0.00922967	0.0369187	0.38073	0.345251	1.5575	84	SLC25A3,SF3B3,MCM7,PSMD14,RUVBL2,MAD2L1,HSP90AB1,RPL6,EIF4A1,MCM6,RRM1,ABCE1,MCM5,BUB3,TCP1,PA2G4,FAM120A,PHB2,PABPC4,MCM2,CDK4,CCT5,HNRNPU,PRDX4,FBL,DHX15,RPS6,DDX21,KPNB1,GOT2,AP3S1,MRPL9,IMPDH2,RPS3,CCT2,PABPC1,CCT7,XPO1,VDAC1,MCM4,XRCC6,PRDX3,PRPF31,EIF2S1,TUFM,EIF3D,EIF4G2,RPL14
HALLMARK_E2F_TARGETS	0.0448625	0.138929	0.257206	0.375709	1.46657	42	LMNB1,MCM7,POLE,MAD2L1,POLD1,MCM6,MCM5,PA2G4,RRM2,CSE1L,MCM3,MCM2,CDK4,PRDX4,LBR,XPO1,MCM4,TRIP13,RBBP7,PAICS,XRCC6,EIF2S1
HALLMARK_UNFOLDED_PROTEIN_RESPONSE	0.0463097	0.138929	0.252961	0.412901	1.48402	28	PREB,SLC7A5,ASNS,DKC1,EIF4A1,HSP90B1,EXOSC9,EEF2,ALDH18A1,PSAT1,EXOSC4,HSPA5,HSPA9,MTREX,DNAJC3,EIF2S1,HYOU1,EIF4G1
HALLMARK_GLYCOLYSIS	0.0667634	0.171679	0.208955	0.39435	1.4067	27	FKBP4,GFPT1,HDLBP,ME2,DLD,GMPPB,KIF2A,UGP2,PC,ALDH9A1
HALLMARK_XENOBIOTIC_METABOLISM	0.0715328	0.171679	0.202072	0.38393	1.41785	32	MAOA,GSR,GSS,MTHFD1,AHCY,NQO1,ITIH4,UGDH,CNDP2,PC,LONP1,GART,ALDH9A1
HALLMARK_MITOTIC_SPINDLE	0.0996933	0.217513	0.173748	0.433337	1.36845	18	LMNB1,DYNC1H1,SPTAN1,ACTN4,LRPPRC,HOOK3,CKAP5,PAFAH1B1,FLNB,MYH9,FLNA,TUBA4A
HALLMARK_ANDROGEN_RESPONSE	0.118361	0.236722	0.157403	0.413646	1.32548	19	GSR,ACSL3,FKBP5,PGM3,XRCC5,PA2G4,SORD,HMGCS1,STK39
HALLMARK_ESTROGEN_RESPONSE_LATE	0.175074	0.300127	0.183024	-0.339578	-1.28556	24	S100A9,KRT13,PTGES,MYOF
HALLMARK_PROTEIN_SECRETION	0.172619	0.300127	0.126254	0.3722	1.24938	22	USO1,ARCN1,ATP1A1,KRT18,COPB1,CLTC,TMED10,AP3S1,SNX2
HALLMARK_REACTIVE_OXYGEN_SPECIES_PATHWAY	0.224215	0.358744	0.10882	0.383316	1.19914	17	GSR,TXNRD2,NQO1,TXNRD1,NDUFS2,PRDX4,PRDX1,G6PD,PRDX2
HALLMARK_APICAL_JUNCTION	0.284848	0.385005	0.142057	-0.310707	-1.13408	22	DSC1,MSN,JUP,DSC3,CDSN
HALLMARK_ESTROGEN_RESPONSE_EARLY	0.288754	0.385005	0.0943564	0.376632	1.1557	16	FKBP4,SLC7A5,FKBP5,FASN,KRT18
HALLMARK_UV_RESPONSE_UP	0.2627	0.385005	0.0972151	0.329255	1.1745	27	MAOA,FKBP4,PPAT,ASNS,SIGMAR1,HNRNPU,EIF2S3,DDX21,EPHX1,RPN1,DNAJA1
HALLMARK_PEROXISOME	0.409567	0.517347	0.0743625	0.334887	1.04764	17	HSD17B4,MVP,RDH11,ALDH9A1,ALDH1A1,FDPS,PRDX1,ECH1,PABPC1,EPHX2
HALLMARK_IL2_STAT5_SIGNALING	0.466565	0.559878	0.0686326	0.325736	0.99952	16	AHCY,MYO1C,CYFIP1,UMPS
HALLMARK_APOPTOSIS	0.631579	0.707532	0.0902635	-0.253465	-0.878687	20	ANXA1,LUM,SOD1,SOD2,HMOX1,CLU
HALLMARK_HYPOXIA	0.648571	0.707532	0.0843144	-0.248906	-0.855341	18	PKP1,ANXA2
HALLMARK_COMPLEMENT	0.702504	0.733047	0.04783	0.257913	0.846185	20	GNB2,SRC,GNAI2,KIF2A,LTA4H,CSRP1,USP14,HSPA5,XPNPEP1,LAP3,C3
HALLMARK_DNA_REPAIR	0.973951	0.973951	0.0318535	0.161075	0.578926	28	DDB1,POLD1,UMPS,CSTF3,GMPR2,IMPDH2,APRT,AAAS,POLR2C,GPX4,RFC4,POLR2E,PCNA,LIG1

## Sheet: 22RV1 Tesaglitazar vs Control
pathway	pval	padj	log2err	ES	NES	size	leadingEdge
HALLMARK_FATTY_ACID_METABOLISM	8.7724e-06	0.000210538	0.593325	0.519567	2.36009	39	ALDH3A2,MAOA,HSDL2,SUCLA2,FASN,HSD17B4,UGDH,HSP90AA1,ACADVL,ACADS,ALDH9A1,DLST,HADH,HADHB,DLD,SUCLG2,ECH1,RDH11,ACADM,ALDH1A1,ENO2,MDH2,SUCLG1,EPHX1,ACO2,PDHA1,SDHA,ECHS1,CPOX,DECR1
HALLMARK_MTORC1_SIGNALING	0.000154159	0.00184991	0.518848	0.434381	2.1207	52	GSR,USO1,PSMD14,MCM2,PSMD12,SLC7A5,TXNRD1,PSMB5,ACSL3,ACLY,IMMT,CYP51A1,SORD,PFKL,ASNS,PSMD13,HSP90B1,LTA4H,G6PD,RDH11,RRM2,PRDX1,CCT6A,HSPA9,PSAT1,HSPA5,MCM4,RPN1,TUBA4A
HALLMARK_OXIDATIVE_PHOSPHORYLATION	0.000945913	0.0075673	0.477271	0.370095	1.9057	65	SUCLA2,ACADVL,GLUD1,AIFM1,PHB2,IMMT,DLST,AFG3L2,LRPPRC,HADHB,NDUFV1,BCKDHA,ATP5F1A,DLD,OAT,MRPS22,DLAT,VDAC1,ETFB,ECH1,PMPCA,ACADM,SLC25A5,ACADSB,UQCRC2,HSPA9,PRDX3,NDUFS2,MDH2,LDHB,SUCLG1,VDAC2,GPX4,ACO2,PDHA1,SDHA,PDHX,ECHS1,DECR1,UQCRC1,SLC25A11,SLC25A20,GOT2,ALDH6A1,SLC25A3,OGDH
HALLMARK_ADIPOGENESIS	0.00392799	0.0197698	0.407018	0.381963	1.80491	45	ACADS,SAMM50,PREB,AIFM1,ACLY,IMMT,HADH,PFKL,BCKDHA,PTCD3,DLD,DLAT,ETFB,ECH1,ACADM,DBT,COQ5,PRDX3,MDH2,C3,SUCLG1,GPHN,GPX4,ACO2,TKT,CMBL,EPHX2,ECHS1,FAH,DECR1,MTCH2,UQCRC1
HALLMARK_XENOBIOTIC_METABOLISM	0.0041187	0.0197698	0.407018	0.425746	1.81613	32	MTHFD1,NQO1,GSR,GSS,MAOA,ITIH4,UGDH,CNDP2,ALDH9A1,LONP1,PC,AKR1C3,AHCY,ECH1,GART
HALLMARK_MYC_TARGETS_V1	0.00785279	0.0314112	0.38073	0.292054	1.60501	83	HSP90AB1,MCM7,PSMD14,RUVBL2,CCT2,MCM2,CCT5,MAD2L1,TCP1,RRM1,BUB3,PHB2,MCM6,PABPC1,EIF3D,PABPC4,FBL,SF3B3,CDK4,MCM5,VDAC1,PRDX4,RPL6,AP3S1,IMPDH2,PA2G4,RPS6,RPS3,PRDX3,MRPL9,XPO1,MCM4,CCT7,HNRNPU,RPL22,FAM120A,XRCC6,ABCE1
HALLMARK_E2F_TARGETS	0.0218841	0.0656522	0.352488	0.335596	1.55045	42	LMNB1,MCM7,MCM2,MAD2L1,POLD1,CSE1L,MCM3,MCM6,POLE,CDK4,TRIP13,MCM5,PRDX4,RRM2,PA2G4,LBR,XPO1,MCM4
HALLMARK_G2M_CHECKPOINT	0.0200463	0.0656522	0.352488	0.365864	1.63227	37	LMNB1,UPF1,MCM2,SLC7A5,MAD2L1,CUL4A,BUB3,MCM3,MCM6,POLE,CDK4,MCM5,DKC1,LBR,PRMT5,XPO1,HNRNPU,NCL,LIG3,HSPA8
HALLMARK_GLYCOLYSIS	0.0398986	0.106396	0.321776	0.376166	1.54016	27	HDLBP,FKBP4,GFPT1,ME2,GMPPB,ALDH9A1,UGP2,KIF2A,PC,DLD,G6PD,ENO2,MDH2,HSPA5
HALLMARK_UNFOLDED_PROTEIN_RESPONSE	0.047619	0.114286	0.276501	0.3689	1.52372	28	SLC7A5,PREB,EXOSC4,ASNS,DKC1,HSP90B1,HSPA9,ALDH18A1,PSAT1,HSPA5,DNAJC3,MTREX,EXOSC9,EEF2,EIF4A1,EIF4G1,EIF2S1,HYOU1
HALLMARK_APICAL_JUNCTION	0.0700935	0.152931	0.261664	-0.378822	-1.48603	22	DSC1,MSN,CDSN,DSC3,JUP
HALLMARK_ESTROGEN_RESPONSE_EARLY	0.1	0.2	0.190023	0.405629	1.40513	16	FKBP5,FASN,FKBP4,SLC7A5
HALLMARK_PEROXISOME	0.16065	0.296584	0.146416	0.364304	1.28647	17	HSD17B4,ALDH9A1,PABPC1,MVP,ECH1,RDH11,PRDX1,ALDH1A1
HALLMARK_MITOTIC_SPINDLE	0.181004	0.310292	0.13649	0.351546	1.27254	18	LMNB1,SPTAN1,HOOK3,LRPPRC,DYNC1H1,CKAP5,ACTN4,TUBA4A,FLNB,PAFAH1B1,FLNA
HALLMARK_ESTROGEN_RESPONSE_LATE	0.210801	0.316202	0.123257	0.310491	1.22284	24	FKBP5,ALDH3A2,FKBP4,UGDH,SLC7A5
HALLMARK_REACTIVE_OXYGEN_SPECIES_PATHWAY	0.203971	0.316202	0.128143	0.343111	1.21164	17	NQO1,GSR,TXNRD1,TXNRD2,G6PD,PRDX4,PRDX1,NDUFS2,GPX4,PRDX2,OXSR1
HALLMARK_COMPLEMENT	0.284468	0.37929	0.103576	0.304622	1.13407	20	CSRP1,SRC,GNB2,GNAI2,KIF2A,LTA4H,USP14,HSPA5,XPNPEP1,C3
HALLMARK_UV_RESPONSE_UP	0.281195	0.37929	0.104733	0.28075	1.14949	27	MAOA,PPAT,FKBP4,SIGMAR1,ASNS,ENO2,RPN1,HNRNPU,DNAJA1,TUBA4A,EPHX1,EIF2S3
HALLMARK_ANDROGEN_RESPONSE	0.336268	0.424759	0.0940503	0.299416	1.09941	19	FKBP5,GSR,PGM3,ACSL3,SORD,XRCC5,PA2G4
HALLMARK_PROTEIN_SECRETION	0.648084	0.7777	0.0593488	0.230567	0.88461	22	COPB1,USO1,ARCN1,ATP1A1,KRT18,AP3S1
HALLMARK_APOPTOSIS	0.717277	0.819746	0.0546808	0.221941	0.82626	20	GSR,SPTAN1,KRT18,LMNA,ENO2,DNAJC3,DNAJA1,VDAC2,GPX4
HALLMARK_HYPOXIA	0.884793	0.923432	0.057853	-0.183934	-0.688397	19	PKP1,ANXA2,LOX
HALLMARK_IL2_STAT5_SIGNALING	0.884956	0.923432	0.0559429	-0.183688	-0.652092	16	ECM1,PLEC,PRNP,AHNAK
HALLMARK_DNA_REPAIR	0.967816	0.967816	0.0535669	-0.131458	-0.551073	28	DAD1,EDF1,TAF9,POLR1D,NUDT9,ALYREF,NELFE,AK3

## Sheet: 22RV1 Pioglitazone vs Control
pathway	pval	padj	log2err	ES	NES	size	leadingEdge
HALLMARK_FATTY_ACID_METABOLISM	5.1643e-06	6.19716e-05	0.610527	0.567205	2.29463	39	HMGCS1,FASN,ALDH3A2,UGDH,SUCLA2,HSD17B4,ACADVL,DLST,ACADS,MAOA,HSP90AA1,RDH11,DLD,HSDL2,HADHB,SUCLG2,ALDH9A1,HADH,ALDH1A1,ECH1,SDHA,EPHX1,ACADM,MDH2,ACAT2,HPGD,ACO2,CPOX,ENO2
HALLMARK_MTORC1_SIGNALING	3.56584e-06	6.19716e-05	0.627257	0.521833	2.24111	52	HMGCS1,ASNS,CYP51A1,GSR,ACLY,TXNRD1,SLC7A5,PFKL,USO1,ACSL3,G6PD,PSMD12,IMMT,RDH11,HSPA9,SORD,MCM2,PSAT1,PSMB5,CCT6A,HSP90B1,HSPA5,RRM2,LTA4H
HALLMARK_MYC_TARGETS_V1	0.00257204	0.0205763	0.431708	0.358534	1.6705	84	TCP1,CCT2,HSP90AB1,RUVBL2,SLC25A3,SF3B3,RPL6,MCM7,RPL14,MAD2L1,CCT5,MCM2,RRM1,MCM5,MCM6,PHB2,HNRNPU,DDX21,ABCE1,RPS6,EIF4A1,PABPC4,CCT7,PA2G4,FBL,AP3S1,DHX15,MRPL9,PRDX3,VDAC1,PRDX4,XRCC6,IMPDH2,RPS3,FAM120A,PSMD14,EIF3D,EIF4G2,TUFM,PABPC1,EIF2S1,NOP56,MCM4,XPO1
HALLMARK_OXIDATIVE_PHOSPHORYLATION	0.0036666	0.0219996	0.431708	0.388135	1.71932	65	SUCLA2,SLC25A3,ACADVL,DLST,AIFM1,IMMT,HSPA9,DLD,DLAT,OAT,HADHB,PHB2,NDUFV1,LRPPRC,AFG3L2,ETFB,ECH1,VDAC2,ATP5F1A,SDHA,GLUD1,UQCRC2,ACADM,PRDX3,PMPCA,VDAC1,MRPS22,LDHB,NDUFS2,SLC25A5,MDH2,ACADSB,ACO2,PDHX,DECR1,ACAT1,ECHS1,GPI,SLC25A11,SUCLG1,UQCRC1,GPX4,ALDH6A1
HALLMARK_UNFOLDED_PROTEIN_RESPONSE	0.0106921	0.0513223	0.38073	0.454106	1.66888	28	ASNS,PREB,SLC7A5,DKC1,HSPA9,EXOSC9,PSAT1,HSP90B1,EIF4A1,HSPA5,EEF2,ALDH18A1,HYOU1,DNAJC3,EIF2S1,NOP56,MTREX,EXOSC4,EIF4G1
HALLMARK_ADIPOGENESIS	0.01311	0.05244	0.38073	0.404355	1.6885	45	ACLY,PREB,PFKL,SAMM50,AIFM1,ACADS,IMMT,DLD,DLAT,PTCD3,HADH,ETFB,TKT,C3,ECH1,DBT,ACADM,PRDX3,MDH2,GPHN,ACO2,SLC25A1,FAH,EPHX2,DECR1,ECHS1,MTCH2,CMBL,SUCLG1,UQCRC1,GPX4,COQ5
HALLMARK_GLYCOLYSIS	0.0225579	0.0773415	0.352488	0.435799	1.58771	27	GFPT1,FKBP4,GMPPB,G6PD,HDLBP,DLD,ME2,PC,UGP2,ALDH9A1,HSPA5,KIF2A
HALLMARK_XENOBIOTIC_METABOLISM	0.0279115	0.0837346	0.352488	0.417973	1.58865	32	NQO1,GSR,GSS,CNDP2,ITIH4,UGDH,MTHFD1,MAOA,LONP1,PC,GART,AHCY,ALDH9A1
HALLMARK_ANDROGEN_RESPONSE	0.0597738	0.143347	0.234393	0.458563	1.50567	19	HMGCS1,GSR,ACSL3,FKBP5,PGM3,SORD,XRCC5,PA2G4,XRCC6,STK39,HPGD
HALLMARK_APICAL_JUNCTION	0.0657009	0.143347	0.287805	-0.389073	-1.45326	22	DSC1,DSC3,CDSN,MSN,JUP
HALLMARK_REACTIVE_OXYGEN_SPECIES_PATHWAY	0.0620915	0.143347	0.231127	0.481394	1.50415	16	NQO1,GSR,TXNRD2,TXNRD1,G6PD
HALLMARK_G2M_CHECKPOINT	0.0724852	0.14497	0.202072	0.349907	1.40569	37	LMNB1,SLC7A5,DKC1,UPF1,CUL4A,MAD2L1,POLE,MCM2,MCM5,MCM6,HNRNPU,MCM3,LBR,PRMT5,PAFAH1B1,HSPA8,NCL
HALLMARK_MITOTIC_SPINDLE	0.116613	0.215286	0.16318	0.419254	1.36299	18	LMNB1,SPTAN1,DYNC1H1,HOOK3,LRPPRC,CKAP5,ACTN4,PAFAH1B1,FLNB,FLNA,TUBA4A,MYH9
HALLMARK_E2F_TARGETS	0.129464	0.221939	0.148262	0.316452	1.30135	42	LMNB1,MCM7,MAD2L1,POLE,MCM2,POLD1,MCM5,MCM6,MCM3,RRM2,CSE1L,LBR,PA2G4,PRDX4,XRCC6,EIF2S1,NOP56,MCM4,XPO1,TRIP13,PAICS
HALLMARK_UV_RESPONSE_UP	0.1625	0.26	0.134273	0.348454	1.26949	27	PPAT,ASNS,FKBP4,MAOA,HNRNPU,DDX21,EPHX1,EIF2S3,RPN1,SIGMAR1,ENO2,DNAJA1
HALLMARK_COMPLEMENT	0.208	0.31198	0.118288	0.373346	1.24243	20	GNB2,SRC,GNAI2,CSRP1,HSPA5,USP14,C3,LTA4H,KIF2A
HALLMARK_PROTEIN_SECRETION	0.220986	0.31198	0.113787	0.355847	1.22112	22	COPB1,USO1,ARCN1,ATP1A1,CLTC,TMED10,AP3S1,KRT18
HALLMARK_ESTROGEN_RESPONSE_LATE	0.283286	0.377715	0.137251	-0.29733	-1.13448	24	MYOF,KRT13,S100A9,PTGES,FABP5
HALLMARK_ESTROGEN_RESPONSE_EARLY	0.356209	0.449948	0.08654	0.347287	1.08512	16	FASN,FKBP4,SLC7A5,FKBP5
HALLMARK_PEROXISOME	0.54067	0.648804	0.0637845	0.292013	0.932227	17	HSD17B4,MVP,RDH11,ALDH9A1,ALDH1A1,ECH1,PRDX1,EPHX2,PABPC1,FDPS
HALLMARK_HYPOXIA	0.619681	0.708207	0.0828962	-0.240515	-0.85987	18	ANXA2,PKP1
HALLMARK_IL2_STAT5_SIGNALING	0.678161	0.739812	0.0544556	0.274708	0.847654	15	MYO1C,CYFIP1,AHCY,UMPS,RNH1,FAH,MAPKAPK2,GPX4
HALLMARK_APOPTOSIS	0.888	0.926609	0.0409056	0.199647	0.664389	20	GSR,SPTAN1,VDAC2,KRT18,LMNA,ENO2,DNAJC3,DNAJA1
HALLMARK_DNA_REPAIR	0.99529	0.99529	0.0347157	0.127161	0.467326	28	DDB1,POLD1,UMPS,CSTF3,IMPDH2,GMPR2,GPX4,APRT,PCNA,ELOA,AAAS,POLR2C,LIG1,RFC4,POLR2E

## Sheet: PC3 Bezafibrate vs Control
pathway	pval	padj	log2err	ES	NES	size	leadingEdge
HALLMARK_ESTROGEN_RESPONSE_LATE	0.0117582	0.282196	0.38073	-0.683182	-1.54318	23	KRT13,COX6C,AGR2,SLC9A3R1
HALLMARK_PEROXISOME	0.0242424	0.290909	0.352488	-0.732849	-1.51319	15	ALB
HALLMARK_ESTROGEN_RESPONSE_EARLY	0.0381232	0.304985	0.282013	-0.698275	-1.46556	16	KRT13,KRT8,SLC9A3R1
HALLMARK_APICAL_JUNCTION	0.0787172	0.472303	0.276501	0.590513	1.414	22	JUP,DSC1,CDSN,DSC3
HALLMARK_XENOBIOTIC_METABOLISM	0.189024	0.907317	0.17822	0.473222	1.22961	31	JUP,ARG1,AKR1C3,GSR,GART,MTHFD1,ITIH1,LONP1,EPHX1,GSS,PC,UGDH
HALLMARK_APOPTOSIS	0.258982	0.983308	0.0999277	-0.539863	-1.16985	19	CLU,LUM,SOD1,DIABLO,SOD2,HSPB1
HALLMARK_PROTEIN_SECRETION	0.286798	0.983308	0.0946646	-0.515234	-1.15177	22	NAPG,TPD52,SOD1,SNAP23,STX7
HALLMARK_ADIPOGENESIS	0.905579	0.989489	0.0347904	-0.278307	-0.711573	43	AK2,SOD1,UBQLN1,DDT,ATP5PO
HALLMARK_ANDROGEN_RESPONSE	0.697605	0.989489	0.0488971	-0.395206	-0.856385	19	TPD52,KRT8
HALLMARK_COMPLEMENT	0.868263	0.989489	0.0388759	-0.326111	-0.713549	20	CLU
HALLMARK_DNA_REPAIR	0.417933	0.989489	0.0741759	-0.441163	-1.0241	27	RPA3,AK1,ALYREF,NUDT9,POLR1D,TAF9,RFC4,TYMS,NELFE,DAD1,AK3,POLR2E
HALLMARK_E2F_TARGETS	0.465116	0.989489	0.0665892	-0.392478	-0.99888	42	RPA3,HMGB3,UBE2T,AK2,TACC3,TMPO,GINS3,RANBP1,SLBP,CNOT9
HALLMARK_FATTY_ACID_METABOLISM	0.779503	0.989489	0.078921	0.29996	0.81459	36	DLD,RDH11,HSP90AA1,ACADVL,FASN,EPHX1,UGDH,CPOX,HSD17B4,HSDL2,ACO2,CPT2,ALDH3A2,SUCLA2,ALDH9A1,DLST,ACADM
HALLMARK_G2M_CHECKPOINT	0.916176	0.989489	0.035542	-0.27876	-0.690977	37	HMGB3,NUSAP1,TACC3,TMPO,DR1,G3BP1,NUP50,RBM14,SRSF10,RAD23B,EWSR1
HALLMARK_GLYCOLYSIS	0.876133	0.989489	0.0388759	-0.300678	-0.696287	26	SOD1,PGLS,CYB5A,ERO1A,PMM2,PPIA
HALLMARK_HYPOXIA	0.935103	0.989489	0.0347157	-0.300008	-0.633586	17	TPD52,ERO1A
HALLMARK_IL2_STAT5_SIGNALING	0.656442	0.989489	0.0875697	0.39063	0.847977	15	ECM1,UMPS,PLEC
HALLMARK_MITOTIC_SPINDLE	0.989489	0.989489	0.0328701	-0.235077	-0.501409	18	NUSAP1,STAU1,WASL
HALLMARK_MTORC1_SIGNALING	0.869863	0.989489	0.0782955	0.271439	0.794584	52	GSR,HSP90B1,ACSL3,G6PD,PSMB5,RDH11,PRDX1,PFKL,RPN1,CYP51A1,ASNS,PSMC4,SORD,PSMD12,SLC7A5,MCM2,HSPA5,TUBA4A,PSMD13,USO1,ACTR2,ACLY
HALLMARK_MYC_TARGETS_V1	0.807065	0.989489	0.0377705	-0.294562	-0.820674	83	SNRPA1,SRSF3,EEF1B2,CSTF2,HSPE1,SSBP1,NHP2,EIF3J,RANBP1,PPIA,SET,RFC4,G3BP1,TYMS,UBE2L3,SERBP1,MRPS18B,PSMA1,RAD23B,RPL22,GLO1,EIF4G2,TOMM70
HALLMARK_OXIDATIVE_PHOSPHORYLATION	0.505556	0.989489	0.0603786	-0.362146	-0.970668	62	COX6C,NDUFA4,MRPL11,CYB5A,NDUFC2,ATP5PO,NQO2,ATP6V1E1,HCCS
HALLMARK_REACTIVE_OXYGEN_SPECIES_PATHWAY	0.954545	0.989489	0.0334562	-0.294239	-0.617558	16	SOD1,SOD2,PRNP,PDLIM1,SRXN1
HALLMARK_UNFOLDED_PROTEIN_RESPONSE	0.646341	0.989489	0.0532386	-0.374757	-0.87545	28	BAG3,NHP2,ERO1A,KHSRP
HALLMARK_UV_RESPONSE_UP	0.820242	0.989489	0.0419082	-0.325611	-0.754025	26	PPP1R2,NUP58,SOD2,STIP1,RFC4,IGFBP2,SPR

## Sheet: PC3 Tesaglitazar vs Control
pathway	pval	padj	log2err	ES	NES	size	leadingEdge
HALLMARK_MYC_TARGETS_V1	0.000134168	0.00322003	0.518848	-0.67192	-1.6433	83	SF3B3,SLC25A3,MCM6,RUVBL2,MCM7,TCP1,MAD2L1,MCM5,RPL14,DDX21,HNRNPU,NOP56,HSP90AB1,AP3S1,RPL6,EIF4A1,ABCE1,RPS3,PRDX4,XRCC6,DHX15,MCM2,RPS6,RRM1,TUFM,PA2G4,CCT7,PABPC4,CCT5,IMPDH2,FBL,MCM4
HALLMARK_E2F_TARGETS	0.000980114	0.0117614	0.45506	-0.717697	-1.60359	40	RRM2,MCM6,MCM7,LMNB1,MAD2L1,MCM5,NOP56,POLD1,MCM3,PRDX4,XRCC6,MCM2,LBR,PA2G4,TRIP13,CSE1L,MCM4,PAICS,EIF2S1,SLBP
HALLMARK_PROTEIN_SECRETION	0.00263422	0.016193	0.431708	-0.786033	-1.5822	22	ATP1A1,CLTC,AP3S1,COPB1,ARCN1,AP2B1,TMED10
HALLMARK_REACTIVE_OXYGEN_SPECIES_PATHWAY	0.00269884	0.016193	0.431708	-0.831105	-1.55998	15	GSR,G6PD,NQO1,TXNRD1,PRDX4
HALLMARK_MTORC1_SIGNALING	0.00606767	0.0291248	0.407018	-0.656229	-1.5117	52	GSR,RRM2,G6PD,RPN1,ACSL3,PSMB5,TXNRD1,PFKL,ASNS,CCT6A,ACLY,SLC7A5,MCM2,PSMD12,HSPA4
HALLMARK_G2M_CHECKPOINT	0.0126872	0.050749	0.38073	-0.687382	-1.50398	35	MCM6,UPF1,LMNB1,MAD2L1,MCM5,HNRNPU,PRMT5,MCM3,SLC7A5,DKC1,MCM2,LBR,RBM14,NUSAP1,NCL,XPO1,BUB3,PAFAH1B1
HALLMARK_UNFOLDED_PROTEIN_RESPONSE	0.0187787	0.0643842	0.352488	-0.695469	-1.46868	28	NOP56,EIF4A1,MTREX,ASNS,ALDH18A1,SLC7A5,DKC1,EEF2,EXOSC9,EIF4G1,EIF2S1,PREB
HALLMARK_UV_RESPONSE_UP	0.0248836	0.0746507	0.352488	-0.69556	-1.45296	26	FKBP4,DDX21,HNRNPU,EIF2S3,RPN1,PRPF3,ASNS,PPAT,EPHX1
HALLMARK_GLYCOLYSIS	0.0315748	0.0841995	0.321776	-0.687552	-1.43623	26	FKBP4,DLD,G6PD,GMPPB,GFPT1,HDLBP,ME2,KIF2A,ALDH9A1
HALLMARK_OXIDATIVE_PHOSPHORYLATION	0.0416667	0.1	0.248911	-0.575914	-1.34841	62	LRPPRC,VDAC2,SLC25A3,SLC25A5,DLD,SDHA,AIFM1,ACADVL,SLC25A11,DLAT,SUCLA2,OGDH,AFG3L2,HADHB,ATP5F1A,NDUFB5,OAT,ACADM,ECH1,PHB2
HALLMARK_MITOTIC_SPINDLE	0.0763791	0.166645	0.191892	-0.675512	-1.32351	18	LRPPRC,DYNC1H1,LMNB1,FLNA,CKAP5,FLNB,NUSAP1
HALLMARK_ESTROGEN_RESPONSE_EARLY	0.0883191	0.176638	0.17822	-0.687336	-1.30949	16	FKBP4,FASN,MYOF,SLC7A5
HALLMARK_ADIPOGENESIS	0.107753	0.198929	0.153159	-0.569824	-1.28057	43	DLD,SAMM50,TKT,C3,PFKL,AIFM1,ACLY,DLAT,GPHN,PREB,ACADM,ECH1,PTCD3
HALLMARK_APOPTOSIS	0.136947	0.232293	0.140406	-0.63465	-1.25333	19	GSR,VDAC2
HALLMARK_FATTY_ACID_METABOLISM	0.145183	0.232293	0.132147	-0.568428	-1.24828	36	FASN,DLD,SDHA,UGDH,ACADVL,HSP90AA1,EPHX1,SUCLA2,ALDH9A1,RDH11,HSD17B4,HADHB,ACADM,ECH1
HALLMARK_APICAL_JUNCTION	0.246575	0.369863	0.164406	0.509393	1.16122	22	JUP,DSC3,DSC1,CDSN,MPZL1,ITGB1,CNN2
HALLMARK_DNA_REPAIR	0.312935	0.44179	0.0847985	-0.533322	-1.11406	26	DDB1,POLD1,CSTF3,UMPS,IMPDH2,AAAS
HALLMARK_ANDROGEN_RESPONSE	0.540656	0.649351	0.0584693	-0.491572	-0.970775	19	GSR,ACSL3,XRCC5,XRCC6,PA2G4
HALLMARK_IL2_STAT5_SIGNALING	0.541126	0.649351	0.0589694	-0.520114	-0.976249	15	PLEC,AHCY,CYFIP1,MYO1C,UMPS
HALLMARK_PEROXISOME	0.528139	0.649351	0.0601186	-0.525356	-0.986087	15	ALB,ALDH9A1,RDH11,HSD17B4,ECH1
HALLMARK_COMPLEMENT	0.671368	0.732402	0.0479259	-0.442463	-0.878249	20	SRC,C3,CSRP1,ITIH1,GNAI2,KIF2A,LTA4H
HALLMARK_XENOBIOTIC_METABOLISM	0.654746	0.732402	0.0479259	-0.420915	-0.900263	31	GSR,GART,AHCY,LONP1,NQO1,UGDH,ITIH1,MTHFD1,EPHX1
HALLMARK_ESTROGEN_RESPONSE_LATE	0.718927	0.750184	0.0448645	-0.416716	-0.845105	23	FKBP4,MYOF,UGDH,SLC7A5
HALLMARK_HYPOXIA	0.883285	0.883285	0.0363018	-0.380432	-0.727584	17	HK1,PFKL,HDLBP,UGP2,XPNPEP1,MYH9,SELENBP1,SLC25A1

## Sheet: PC3 Pioglitazone vs Control
pathway	pval	padj	log2err	ES	NES	size	leadingEdge
HALLMARK_ANDROGEN_RESPONSE	0.00626363	0.0747903	0.407018	-0.684952	-1.49187	18	XRCC5,HMGCS1,PA2G4,PGM3,GSR,SORD
HALLMARK_MYC_TARGETS_V1	0.00712288	0.0747903	0.407018	-0.533931	-1.31906	81	IMPDH2,RUVBL2,TCP1,PA2G4,PABPC4,SLC25A3,RPS3,RPL6,CCT5,SF3B3,EIF3D,HSP90AB1,EIF4A1,RPS6,BUB3,PRDX4,RPL14,AP3S1,VDAC1,PHB2,ABCE1,EIF2S1,TUFM,CCT7,PSMD14,MCM7,FAM120A,PABPC1,HNRNPU,DDX21,PSMA7,FBL,CCT2,EIF4G2,RPL22,PRDX3,XRCC6,TOMM70,GOT2,XPO1,COPS5,MRPL9,TYMS,DHX15,RFC4,PCNA,NOP56,KPNB1,MCM4,PSMC4
HALLMARK_MITOTIC_SPINDLE	0.0116145	0.0813015	0.38073	-0.663598	-1.44536	18	LRPPRC,LMNB1,FLNA,DYNC1H1,SPTAN1,FLNB,CKAP5,MYH9,PAFAH1B1,ACTN4,NUSAP1,TUBA4A
HALLMARK_FATTY_ACID_METABOLISM	0.0195036	0.0895726	0.352488	-0.595176	-1.39781	35	SUCLA2,HMGCS1,HSP90AA1,DLD,HADH,ACADM,FASN,ACADVL,ALDH9A1,UGDH,HADHB,RDH11,EPHX1,CPOX,ACO2,MDH2,DLST,SUCLG1,HSD17B4,ACAT2,ALDH3A2,SUCLG2,DECR1
HALLMARK_MTORC1_SIGNALING	0.0213268	0.0895726	0.352488	-0.559131	-1.34955	50	HMGCS1,PSMB5,TXNRD1,RPN1,USO1,G6PD,CCT6A,GSR,HSPA5,SORD,SLC7A5,RDH11,IMMT,PSAT1,PSMD12,HSP90B1,PSMD14,PRDX1,CYP51A1,LTA4H,PSMD13,ASNS,HSPA4,ACTR2,HSPA9,ACLY,GPI,TUBA4A
HALLMARK_GLYCOLYSIS	0.0273684	0.0957895	0.282013	-0.618312	-1.39106	24	FKBP4,DLD,HDLBP,G6PD,HSPA5,GMPPB,ALDH9A1,UGP2,ME2
HALLMARK_OXIDATIVE_PHOSPHORYLATION	0.0421264	0.126379	0.21925	-0.524978	-1.2809	59	LRPPRC,VDAC2,SLC25A5,SUCLA2,DLAT,DLD,SLC25A3,ACADM,ACADVL,UQCRC2,HADHB,VDAC1,PHB2,OAT,IMMT,LDHB,UQCRC1,ACO2,ATP5F1A,OGDH,MDH2,DLST,GLUD1,SUCLG1,HSPA9,AFG3L2,GPI,AIFM1,NDUFS2,PRDX3,DECR1,TOMM70,GOT2
HALLMARK_ESTROGEN_RESPONSE_LATE	0.0612245	0.160714	0.186433	-0.604437	-1.33427	21	FKBP4,KRT13,MYOF,SORD,FLNB,UGDH,SLC7A5
HALLMARK_UNFOLDED_PROTEIN_RESPONSE	0.0927083	0.216319	0.146416	-0.558594	-1.2797	27	EXOSC9,EIF4A1,EEF2,HSPA5,EIF4G1,SLC7A5,EXOSC4,PSAT1,HSP90B1,EIF2S1,ASNS,HSPA9,DKC1,ALDH18A1,HYOU1,NOP56
HALLMARK_ADIPOGENESIS	0.177551	0.280073	0.0995791	-0.500906	-1.18021	38	DLAT,DLD,HADH,ACADM,TKT,IMMT,GPHN,PTCD3,UQCRC1,ACO2,MDH2,C3,MTCH2,SUCLG1,ACLY,AIFM1,FAH,PRDX3,SLC25A1,DECR1,ETFB,CMBL,DBT,PFKL
HALLMARK_COMPLEMENT	0.190011	0.280073	0.0992333	-0.55825	-1.21591	18	GNAI2,HSPA5,GNB2,LTA4H,C3,SRC,USP14,XPNPEP1,LAP3,CSRP1
HALLMARK_DNA_REPAIR	0.213389	0.280073	0.0902635	-0.515147	-1.16821	25	IMPDH2,POLD1,DDB1
HALLMARK_G2M_CHECKPOINT	0.162218	0.280073	0.105521	-0.515074	-1.20236	33	LMNB1,NCL,BUB3,UPF1,SLC7A5,HSPA8,MCM3,PAFAH1B1,HNRNPU,PRMT5,LBR,NUSAP1,XPO1,DKC1,RBM14,KPNB1
HALLMARK_PROTEIN_SECRETION	0.155485	0.280073	0.110565	-0.55419	-1.23128	22	ATP1A1,ARCN1,CLTC,USO1,AP3S1,KRT18,TMED10,DNM1L
HALLMARK_REACTIVE_OXYGEN_SPECIES_PATHWAY	0.200888	0.280073	0.0972151	-0.568079	-1.20092	15	NQO1,TXNRD1,G6PD,GSR,PRDX4,PRDX1,PRDX2,NDUFS2
HALLMARK_XENOBIOTIC_METABOLISM	0.147917	0.280073	0.112379	-0.533244	-1.2252	28	LONP1,MTHFD1,AHCY,GART,NQO1,GSS,GSR,ALDH9A1,UGDH,EPHX1,ACO2
HALLMARK_UV_RESPONSE_UP	0.292887	0.361802	0.0732559	-0.493625	-1.1194	25	FKBP4,RPN1,EIF2S3,EPHX1,PPAT,DNAJA1,ASNS,HNRNPU,DDX21,TUBA4A,PRPF3
HALLMARK_HYPOXIA	0.337389	0.393621	0.0689567	-0.526581	-1.12237	16	HK1,HDLBP,HSPA5,UGP2,MYH9,GPI,SLC25A1,XPNPEP1,ANXA2
HALLMARK_E2F_TARGETS	0.382413	0.422667	0.0590955	-0.453929	-1.06512	36	LMNB1,POLD1,PA2G4,PRDX4,CSE1L,EIF2S1,MCM7,MCM3,TK1,LBR,DCK,XRCC6,XPO1,RBBP7,PCNA,NOP56,MCM4,PAICS
HALLMARK_APOPTOSIS	0.499462	0.524435	0.049094	-0.456806	-1.00436	19	VDAC2,SPTAN1,GSR,KRT18,DNAJA1,DNM1L
HALLMARK_APICAL_JUNCTION	0.769066	0.769066	0.0287861	-0.378108	-0.834657	21	HADH,GNAI2,CAP1,ARPC2,MYH9,MSN,SRC,ACTN4
