# Supplementary material for: The anti-diabetic PPARγ agonist Pioglitazone inhibits cell proliferation and induces metabolic reprogramming in prostate cancer
Source: Mol Cancer. 2025 May 5;24:134. doi: 10.1186/s12943-025-02320-y (PMC12051277; doi:10.1186/s12943-025-02320-y)
Supplement: Supplementary file 5 — Supplementary Material 5. Table S4 Excel file containing proteomics data of PPAR agonists treated 22RV1. [file 12943_2025_2320_MOESM5_ESM.xlsx]

## Sheet: S4_01_Venn Diagram 22RV1
Venn-Diagram: Filtered on 2 valid values in each condition																			22RV1-control only						22RV1-Bezafibrate only						22RV1-Tesaglitazar only					22RV1-Pioglotazone only
Name	Total	Exclusive		22RV1.ctrl	22RV1.Beza	22RV1.Tesa	22RV1.Pio	Count											Protein.Group	Genes	First.Protein.Description				Protein.Group	Genes	First.Protein.Description				Protein.Group	Genes	First.Protein.Description			Protein.Group	Genes	First.Protein.Description
control	3606	94		+	+	+	+	3282											A9UHW6	MIF4GD	MIF4G domain-containing protein				A5A3E0	POTEF	POTE ankyrin domain family member F				A2RTX5	TARSL2	Threonine--tRNA ligase 2, cytoplasmic			O15541	RNF113A	E3 ubiquitin-protein ligase RNF113A
Beza	5313	103		+	+		+	61											L0R6Q1	SLC35A4	SLC35A4 upstream open reading frame protein				A6NHQ2	FBLL1	rRNA/tRNA 2'-O-methyltransferase fibrillarin-like protein 1				C9J7I0	UMAD1	UBAP1-MVB12-associated (UMA)-domain containing protein 1			O43808	SLC25A17	Peroxisomal membrane protein PMP34
Tesa	5511	263			+	+	+	1554											O15235	MRPS12	28S ribosomal protein S12, mitochondrial				O00258	WRB	Tail-anchored protein insertion receptor WRB				O00255	MEN1	Menin			O60234	GMFG	Glia maturation factor gamma
Pio	5228	86			+	+		168											O43240	KLK10	Kallikrein-10				O00418	EEF2K	Eukaryotic elongation factor 2 kinase				O00311	CDC7	Cell division cycle 7-related protein kinase			O60488	ACSL4	Long-chain-fatty-acid--CoA ligase 4
						+		263											O43548	TGM5	Protein-glutamine gamma-glutamyltransferase 5				O14531	DPYSL4	Dihydropyrimidinase-related protein 4				O00443	PIK3C2A	Phosphatidylinositol 4-phosphate 3-kinase C2 domain-containing subunit alpha			O75845	SC5D	Lathosterol oxidase
					+			103											O60238	BNIP3L	BCL2/adenovirus E1B 19 kDa protein-interacting protein 3-like				O14681	EI24	Etoposide-induced protein 2.4 homolog				O00468	AGRN	Agrin			O94915	FRYL	Protein furry homolog-like
				+	+			39											O60911	CTSV	Cathepsin L2				O14686	KMT2D	Histone-lysine N-methyltransferase 2D				O14880	MGST3	Microsomal glutathione S-transferase 3			O95260	ATE1	Arginyl-tRNA--protein transferase 1
					+		+	55											O75144	ICOSLG	ICOS ligand				O14786	NRP1	Neuropilin-1				O15116	LSM1	U6 snRNA-associated Sm-like protein LSm1			O95684	FGFR1OP	FGFR1 oncogene partner
				+				94											O75503	CLN5	Ceroid-lipofuscinosis neuronal protein 5				O15120	AGPAT2	1-acyl-sn-glycerol-3-phosphate acyltransferase beta				O15217	GSTA4	Glutathione S-transferase A4			O95864	FADS2	Acyl-CoA 6-desaturase
				+	+	+		51											O76080	ZFAND5	AN1-type zinc finger protein 5				O15439	ABCC4	Multidrug resistance-associated protein 4				O15230	LAMA5	Laminin subunit alpha-5			P00846	MT-ATP6	ATP synthase subunit a
						+	+	138											O94817	ATG12	Ubiquitin-like protein ATG12				O43147	SGSM2	Small G protein signaling modulator 2				O43353	RIPK2	Receptor-interacting serine/threonine-protein kinase 2			P01111	NRAS	GTPase NRas
				+			+	24											O95833	CLIC3	Chloride intracellular channel protein 3				O43524	FOXO3	Forkhead box protein O3				O43761	SYNGR3	Synaptogyrin-3			P02774	GC	Vitamin D-binding protein
							+	86											O95968	SCGB1D1	Secretoglobin family 1D member 1				O60512	B4GALT3	Beta-1,4-galactosyltransferase 3				O43896	KIF1C	Kinesin-like protein KIF1C			P04350	TUBB4A	Tubulin beta-4A chain
				+		+		27											P00738	HP	Haptoglobin				O60885	BRD4	Bromodomain-containing protein 4				O60333	KIF1B	Kinesin-like protein KIF1B			P05067	APP	Amyloid-beta precursor protein
				+		+	+	28											P01011	SERPINA3	Alpha-1-antichymotrypsin				O75122	CLASP2	CLIP-associating protein 2				O60658	PDE8A	High affinity cAMP-specific and IBMX-insensitive 3',5'-cyclic phosphodiesterase 8A			P08572	COL4A2	Collagen alpha-2(IV) chain
																			P01034	CST3	Cystatin-C				O75368	SH3BGRL	SH3 domain-binding glutamic acid-rich-like protein				O75143	ATG13	Autophagy-related protein 13			P11831	SRF	Serum response factor
																			P02511	CRYAB	Alpha-crystallin B chain				O75882	ATRN	Attractin				O75354	ENTPD6	Ectonucleoside triphosphate diphosphohydrolase 6			P12429	ANXA3	Annexin A3
																			P03891	MT-ND2	NADH-ubiquinone oxidoreductase chain 2				O94761	RECQL4	ATP-dependent DNA helicase Q4				O75420	GIGYF1	GRB10-interacting GYF protein 1			P17936	IGFBP3	Insulin-like growth factor-binding protein 3
																			P05120	SERPINB2	Plasminogen activator inhibitor 2				O94762	RECQL5	ATP-dependent DNA helicase Q5				O75648	TRMU	Mitochondrial tRNA-specific 2-thiouridylase 1			P26374	CHML	Rab proteins geranylgeranyltransferase component A 2
																			P09211	GSTP1	Glutathione S-transferase P				O94805	ACTL6B	Actin-like protein 6B				O75808	CAPN15	Calpain-15			P35568	IRS1	Insulin receptor substrate 1
																			P13987	CD59	CD59 glycoprotein				O94923	GLCE	D-glucuronyl C5-epimerase				O94829	IPO13	Importin-13			P38936	CDKN1A	Cyclin-dependent kinase inhibitor 1
																			P14649	MYL6B	Myosin light chain 6B				O95070	YIF1A	Protein YIF1A				O94952	FBXO21	F-box only protein 21			P42685	FRK	Tyrosine-protein kinase FRK
																			P15172	MYOD1	Myoblast determination protein 1				O95819	MAP4K4	Mitogen-activated protein kinase kinase kinase kinase 4				O95365	ZBTB7A	Zinc finger and BTB domain-containing protein 7A			P49768	PSEN1	Presenilin-1
																			P17031	ZNF26	Zinc finger protein 26				P02686	MBP	Myelin basic protein				O95479	H6PD	GDH/6PGL endoplasmic bifunctional protein			P49914	MTHFS	5-formyltetrahydrofolate cyclo-ligase
																			P17096	HMGA1	High mobility group protein HMG-I/HMG-Y				P08621	SNRNP70	U1 small nuclear ribonucleoprotein 70 kDa				P00734	F2	Prothrombin			P52758	RIDA	2-iminobutanoate/2-iminopropanoate deaminase
																			P17931	LGALS3	Galectin-3				P10301	RRAS	Ras-related protein R-Ras				P02753	RBP4	Retinol-binding protein 4			P53778	MAPK12	Mitogen-activated protein kinase 12
																			P18433	PTPRA	Receptor-type tyrosine-protein phosphatase alpha				P16260	SLC25A16	Graves disease carrier protein				P05062	ALDOB	Fructose-bisphosphate aldolase B			P55273	CDKN2D	Cyclin-dependent kinase 4 inhibitor D
																			P19012	KRT15	Keratin, type I cytoskeletal 15				P17535	JUND	Transcription factor jun-D				P05091	ALDH2	Aldehyde dehydrogenase, mitochondrial			P56545	CTBP2	C-terminal-binding protein 2
																			P20472	PVALB	Parvalbumin alpha				P21589	NT5E	5'-nucleotidase				P07942	LAMB1	Laminin subunit beta-1			P62273	RPS29	40S ribosomal protein S29
																			P22692	IGFBP4	Insulin-like growth factor-binding protein 4				P23229	ITGA6	Integrin alpha-6				P08575	PTPRC	Receptor-type tyrosine-protein phosphatase C			P62745	RHOB	Rho-related GTP-binding protein RhoB
																			P23280	CA6	Carbonic anhydrase 6				P24390	KDELR1	ER lumen protein-retaining receptor 1				P0C7T5	ATXN1L	Ataxin-1-like			P84022	SMAD3	Mothers against decapentaplegic homolog 3
																			P23511	NFYA	Nuclear transcription factor Y subunit alpha				P24855	DNASE1	Deoxyribonuclease-1				P10721	KIT	Mast/stem cell growth factor receptor Kit			Q02383	SEMG2	Semenogelin-2
																			P27482	CALML3	Calmodulin-like protein 3				P33897	ABCD1	ATP-binding cassette sub-family D member 1				P11474	ESRRA	Steroid hormone receptor ERR1			Q04118	PRB3	Basic salivary proline-rich protein 3
																			P28325	CST5	Cystatin-D				P35030	PRSS3	Trypsin-3				P12111	COL6A3	Collagen alpha-3(VI) chain			Q08AE8	SPIRE1	Protein spire homolog 1
																			P30499	HLA-C	HLA class I histocompatibility antigen, Cw-1 alpha chain				P52564	MAP2K6	Dual specificity mitogen-activated protein kinase kinase 6				P15336	ATF2	Cyclic AMP-dependent transcription factor ATF-2			Q13308	PTK7	Inactive tyrosine-protein kinase 7
																			P40199	CEACAM6	Carcinoembryonic antigen-related cell adhesion molecule 6				P55347	PKNOX1	Homeobox protein PKNOX1				P16144	ITGB4	Integrin beta-4			Q13322	GRB10	Growth factor receptor-bound protein 10
																			P41134	ID1	DNA-binding protein inhibitor ID-1				P62699	YPEL5	Protein yippee-like 5				P17405	SMPD1	Sphingomyelin phosphodiesterase			Q14999	CUL7	Cullin-7
																			P45378	TNNT3	Troponin T, fast skeletal muscle				Q06136	KDSR	3-ketodihydrosphingosine reductase				P19532	TFE3	Transcription factor E3			Q149N8	SHPRH	E3 ubiquitin-protein ligase SHPRH
																			P48960	CD97	CD97 antigen				Q07817	BCL2L1	Bcl-2-like protein 1				P19634	SLC9A1	Sodium/hydrogen exchanger 1			Q15468	STIL	SCL-interrupting locus protein
																			P52655	GTF2A1	Transcription initiation factor IIA subunit 1				Q07954	LRP1	Prolow-density lipoprotein receptor-related protein 1				P22694	PRKACB	cAMP-dependent protein kinase catalytic subunit beta			Q15652	JMJD1C	Probable JmjC domain-containing histone demethylation protein 2C
																			P52824	DGKQ	Diacylglycerol kinase theta				Q08945	SSRP1	FACT complex subunit SSRP1				P23434	GCSH	Glycine cleavage system H protein, mitochondrial			Q15819	UBE2V2	Ubiquitin-conjugating enzyme E2 variant 2
																			P61916	NPC2	NPC intracellular cholesterol transporter 2				Q14202	ZMYM3	Zinc finger MYM-type protein 3				P23467	PTPRB	Receptor-type tyrosine-protein phosphatase beta			Q16644	MAPKAPK3	MAP kinase-activated protein kinase 3
																			P63272	SUPT4H1	Transcription elongation factor SPT4				Q14692	BMS1	Ribosome biogenesis protein BMS1 homolog				P26045	PTPN3	Tyrosine-protein phosphatase non-receptor type 3			Q16651	PRSS8	Prostasin
																			P80188	LCN2	Neutrophil gelatinase-associated lipocalin				Q15262	PTPRK	Receptor-type tyrosine-protein phosphatase kappa				P27986	PIK3R1	Phosphatidylinositol 3-kinase regulatory subunit alpha			Q16720	ATP2B3	Plasma membrane calcium-transporting ATPase 3
																			Q03001	DST	Dystonin				Q15653	NFKBIB	NF-kappa-B inhibitor beta				P28799	GRN	Progranulin			Q2TAZ0	ATG2A	Autophagy-related protein 2 homolog A
																			Q08495	DMTN	Dematin				Q15788	NCOA1	Nuclear receptor coactivator 1				P29597	TYK2	Non-receptor tyrosine-protein kinase TYK2			Q5T2E6	ARMH3	Armadillo-like helical domain-containing protein 3
																			Q12974	PTP4A2	Protein tyrosine phosphatase type IVA 2				Q15797	SMAD1	Mothers against decapentaplegic homolog 1				P33527	ABCC1	Multidrug resistance-associated protein 1			Q5T3J3	LRIF1	Ligand-dependent nuclear receptor-interacting factor 1
																			Q13191	CBLB	E3 ubiquitin-protein ligase CBL-B				Q4V328	GRIPAP1	GRIP1-associated protein 1				P35240	NF2	Merlin			Q658P3	STEAP3	Metalloreductase STEAP3
																			Q13901	C1D	Nuclear nucleic acid-binding protein C1D				Q5BJF6	ODF2	Outer dense fiber protein 2				P35711	SOX5	Transcription factor SOX-5			Q6RW13	AGTRAP	Type-1 angiotensin II receptor-associated protein
																			Q14686	NCOA6	Nuclear receptor coactivator 6				Q5H9R7	PPP6R3	Serine/threonine-protein phosphatase 6 regulatory subunit 3				P35790	CHKA	Choline kinase alpha			Q6ZRI6	C15orf39	Uncharacterized protein C15orf39
																			Q14CN4	KRT72	Keratin, type II cytoskeletal 72				Q5SNT2	TMEM201	Transmembrane protein 201				P38935	IGHMBP2	DNA-binding protein SMUBP-2			Q7L523	RRAGA	Ras-related GTP-binding protein A
																			Q16629	SRSF7	Serine/arginine-rich splicing factor 7				Q5UCC4	EMC10	ER membrane protein complex subunit 10				P41247	PNPLA4	Patatin-like phospholipase domain-containing protein 4			Q7L7V1	DHX32	Putative pre-mRNA-splicing factor ATP-dependent RNA helicase DHX32
																			Q16864	ATP6V1F	V-type proton ATPase subunit F				Q5VSY0	GKAP1	G kinase-anchoring protein 1				P46939	UTRN	Utrophin			Q7Z449	CYP2U1	Cytochrome P450 2U1
																			Q2M1Z3	ARHGAP31	Rho GTPase-activating protein 31				Q5VYY1	ANKRD22	Ankyrin repeat domain-containing protein 22				P48382	RFX5	DNA-binding protein RFX5			Q7Z4G4	TRMT11	tRNA (guanine(10)-N2)-methyltransferase homolog
																			Q3KRA9	ALKBH6	Alpha-ketoglutarate-dependent dioxygenase alkB homolog 6				Q68CZ1	RPGRIP1L	Protein fantom				P49796	RGS3	Regulator of G-protein signaling 3			Q7Z6L1	TECPR1	Tectonin beta-propeller repeat-containing protein 1
																			Q56VL3	OCIAD2	OCIA domain-containing protein 2				Q6P1Q0	LETMD1	LETM1 domain-containing protein 1				P50583	NUDT2	Bis(5'-nucleosyl)-tetraphosphatase [asymmetrical]			Q86SE5	RALYL	RNA-binding Raly-like protein
																			Q5TZA2	CROCC	Rootletin				Q6PK18	OGFOD3	2-oxoglutarate and iron-dependent oxygenase domain-containing protein 3				P51784	USP11	Ubiquitin carboxyl-terminal hydrolase 11			Q8IVH8	MAP4K3	Mitogen-activated protein kinase kinase kinase kinase 3
																			Q6EMK4	VASN	Vasorin				Q6PL18	ATAD2	ATPase family AAA domain-containing protein 2				P54792	DVL1P1	Putative segment polarity protein dishevelled homolog DVL1P1			Q8IWN7	RP1L1	Retinitis pigmentosa 1-like 1 protein
																			Q6NUJ1	PSAPL1	Proactivator polypeptide-like 1				Q6ZVF9	GPRIN3	G protein-regulated inducer of neurite outgrowth 3				P62491	RAB11A	Ras-related protein Rab-11A			Q8IXM6	NRM	Nurim
																			Q6P161	MRPL54	39S ribosomal protein L54, mitochondrial				Q7L2Z9	CENPQ	Centromere protein Q				P63096	GNAI1	Guanine nucleotide-binding protein G(i) subunit alpha-1			Q8IXQ6	PARP9	Protein mono-ADP-ribosyltransferase PARP9
																			Q6QNY1	BLOC1S2	Biogenesis of lysosome-related organelles complex 1 subunit 2				Q7Z3B3	KANSL1	KAT8 regulatory NSL complex subunit 1				Q00013	MPP1	55 kDa erythrocyte membrane protein			Q8N302	AGGF1	Angiogenic factor with G patch and FHA domains 1
																			Q6UUV7	CRTC3	CREB-regulated transcription coactivator 3				Q86UP3	ZFHX4	Zinc finger homeobox protein 4				Q00536	CDK16	Cyclin-dependent kinase 16			Q8N5G0	SMIM20	Small integral membrane protein 20
																			Q6ZV73	FGD6	FYVE, RhoGEF and PH domain-containing protein 6				Q86XK3	SFR1	Swi5-dependent recombination DNA repair protein 1 homolog				Q00537	CDK17	Cyclin-dependent kinase 17			Q8N6M3	FITM2	Fat storage-inducing transmembrane protein 2
																			Q7Z3Z0	KRT25	Keratin, type I cytoskeletal 25				Q86YN1	DOLPP1	Dolichyldiphosphatase 1				Q01094	E2F1	Transcription factor E2F1			Q8NC42	RNF149	E3 ubiquitin-protein ligase RNF149
																			Q7Z5J4	RAI1	Retinoic acid-induced protein 1				Q8IW19	APLF	Aprataxin and PNK-like factor				Q02410	APBA1	Amyloid-beta A4 precursor protein-binding family A member 1			Q8NE01	CNNM3	Metal transporter CNNM3
																			Q86SG5	S100A7A	Protein S100-A7A				Q8IYU2	HACE1	E3 ubiquitin-protein ligase HACE1				Q03518	TAP1	Antigen peptide transporter 1			Q8TAV0	FAM76A	Protein FAM76A
																			Q86WR7	PROSER2	Proline and serine-rich protein 2				Q8N0Z8	PUSL1	tRNA pseudouridine synthase-like 1				Q05707	COL14A1	Collagen alpha-1(XIV) chain			Q8WVE0	EEF1AKMT1	EEF1A lysine methyltransferase 1
																			Q8IUL8	CILP2	Cartilage intermediate layer protein 2				Q8N2Z9	CENPS	Centromere protein S				Q05932	FPGS	Folylpolyglutamate synthase, mitochondrial			Q8WZ82	OVCA2	Esterase OVCA2
																			Q8TDH9	BLOC1S5	Biogenesis of lysosome-related organelles complex 1 subunit 5				Q8NBT0	POC1A	POC1 centriolar protein homolog A				Q06330	RBPJ	Recombining binding protein suppressor of hairless			Q92870	APBB2	Amyloid-beta A4 precursor protein-binding family B member 2
																			Q8TDY2	RB1CC1	RB1-inducible coiled-coil protein 1				Q8NFA0	USP32	Ubiquitin carboxyl-terminal hydrolase 32				Q07352	ZFP36L1	mRNA decay activator protein ZFP36L1			Q96AZ6	ISG20	Interferon-stimulated gene 20 kDa protein
																			Q96B70	LENG9	Leukocyte receptor cluster member 9				Q92843	BCL2L2	Bcl-2-like protein 2				Q09472	EP300	Histone acetyltransferase p300			Q96CX2	KCTD12	BTB/POZ domain-containing protein KCTD12
																			Q96BH1	RNF25	E3 ubiquitin-protein ligase RNF25				Q96AE7	TTC17	Tetratricopeptide repeat protein 17				Q12860	CNTN1	Contactin-1			Q96FK6	WDR89	WD repeat-containing protein 89
																			Q96DR5	BPIFA2	BPI fold-containing family A member 2				Q96AX9	MIB2	E3 ubiquitin-protein ligase MIB2				Q12864	CDH17	Cadherin-17			Q99418	CYTH2	Cytohesin-2
																			Q96FT9	IFT43	Intraflagellar transport protein 43 homolog				Q96AY4	TTC28	Tetratricopeptide repeat protein 28				Q12980	NPRL3	GATOR complex protein NPRL3			Q9BSF8	BTBD10	BTB/POZ domain-containing protein 10
																			Q96I34	PPP1R16A	Protein phosphatase 1 regulatory subunit 16A				Q96BQ5	CCDC127	Coiled-coil domain-containing protein 127				Q13049	TRIM32	E3 ubiquitin-protein ligase TRIM32			Q9H5Y7	SLITRK6	SLIT and NTRK-like protein 6
																			Q96L46	CAPNS2	Calpain small subunit 2				Q96BW9	TAMM41	Phosphatidate cytidylyltransferase, mitochondrial				Q13118	KLF10	Krueppel-like factor 10			Q9HB21	PLEKHA1	Pleckstrin homology domain-containing family A member 1
																			Q99456	KRT12	Keratin, type I cytoskeletal 12				Q96EX1	SMIM12	Small integral membrane protein 12				Q13144	EIF2B5	Translation initiation factor eIF-2B subunit epsilon			Q9HCH5	SYTL2	Synaptotagmin-like protein 2
																			Q99801	NKX3-1	Homeobox protein Nkx-3.1				Q96F44	TRIM11	E3 ubiquitin-protein ligase TRIM11				Q13163	MAP2K5	Dual specificity mitogen-activated protein kinase kinase 5			Q9NPA3	MID1IP1	Mid1-interacting protein 1
																			Q9BQ50	TREX2	Three prime repair exonuclease 2				Q96HU1	SGSM3	Small G protein signaling modulator 3				Q13227	GPS2	G protein pathway suppressor 2			Q9NRP0	OSTC	Oligosaccharyltransferase complex subunit OSTC
																			Q9BTT0	ANP32E	Acidic leucine-rich nuclear phosphoprotein 32 family member E				Q96HV5	TMEM41A	Transmembrane protein 41A				Q13496	MTM1	Myotubularin			Q9NWL6	ASNSD1	Asparagine synthetase domain-containing protein 1
																			Q9BW61	DDA1	DET1- and DDB1-associated protein 1				Q96IY4	CPB2	Carboxypeptidase B2				Q13614	MTMR2	Myotubularin-related protein 2			Q9NZ53	PODXL2	Podocalyxin-like protein 2
																			Q9H1E1	RNASE7	Ribonuclease 7				Q96JD6	AKR1E2	1,5-anhydro-D-fructose reductase				Q14186	TFDP1	Transcription factor Dp-1			Q9NZN3	EHD3	EH domain-containing protein 3
																			Q9H1E3	NUCKS1	Nuclear ubiquitous casein and cyclin-dependent kinase substrate 1				Q96K37	SLC35E1	Solute carrier family 35 member E1				Q14517	FAT1	Protocadherin Fat 1			Q9ULC3	RAB23	Ras-related protein Rab-23
																			Q9HCG8	CWC22	Pre-mRNA-splicing factor CWC22 homolog				Q96L73	NSD1	Histone-lysine N-methyltransferase, H3 lysine-36 and H4 lysine-20 specific				Q14596	NBR1	Next to BRCA1 gene 1 protein			Q9UP95	SLC12A4	Solute carrier family 12 member 4
																			Q9NQS3	NECTIN3	Nectin-3				Q96RG2	PASK	PAS domain-containing serine/threonine-protein kinase				Q15025	TNIP1	TNFAIP3-interacting protein 1			Q9Y324	FCF1	rRNA-processing protein FCF1 homolog
																			Q9NSB4	KRT82	Keratin, type II cuticular Hb2				Q96S99	PLEKHF1	Pleckstrin homology domain-containing family F member 1				Q15032	R3HDM1	R3H domain-containing protein 1			Q9Y4U1	MMACHC	Methylmalonic aciduria and homocystinuria type C protein
																			Q9NZH8	IL36G	Interleukin-36 gamma				Q9BQ49	SMIM7	Small integral membrane protein 7				Q15345	LRRC41	Leucine-rich repeat-containing protein 41
																			Q9UBI6	GNG12	Guanine nucleotide-binding protein G(I)/G(S)/G(O) subunit gamma-12				Q9BSJ6	PIMREG	Protein PIMREG				Q15642	TRIP10	Cdc42-interacting protein 4
																			Q9UIV8	SERPINB13	Serpin B13				Q9BWL3	C1orf43	Uncharacterized protein C1orf43				Q16352	INA	Alpha-internexin
																			Q9ULL5	PRR12	Proline-rich protein 12				Q9BY27	DGCR6L	Protein DGCR6L				Q16656	NRF1	Nuclear respiratory factor 1
																			Q9UN79	SOX13	Transcription factor SOX-13				Q9BY49	PECR	Peroxisomal trans-2-enoyl-CoA reductase				Q16773	KYAT1	Kynurenine--oxoglutarate transaminase 1
																			Q9UQ16	DNM3	Dynamin-3				Q9C0E2	XPO4	Exportin-4				Q17RS7	GEN1	Flap endonuclease GEN homolog 1
																			Q9Y2R0	COA3	Cytochrome c oxidase assembly factor 3 homolog, mitochondrial				Q9H777	ELAC1	Zinc phosphodiesterase ELAC protein 1				Q2M1P5	KIF7	Kinesin-like protein KIF7
																			Q9Y3E1	HDGFL3	Hepatoma-derived growth factor-related protein 3				Q9HBR0	SLC38A10	Putative sodium-coupled neutral amino acid transporter 10				Q2M2I5	KRT24	Keratin, type I cytoskeletal 24
																									Q9NQ94	A1CF	APOBEC1 complementation factor				Q49MG5	MAP9	Microtubule-associated protein 9
																									Q9NS91	RAD18	E3 ubiquitin-protein ligase RAD18				Q4VC44	FLYWCH1	FLYWCH-type zinc finger-containing protein 1
																									Q9NU02	ANKEF1	Ankyrin repeat and EF-hand domain-containing protein 1				Q4ZIN3	TMEM259	Membralin
																									Q9NXV2	KCTD5	BTB/POZ domain-containing protein KCTD5				Q53GT1	KLHL22	Kelch-like protein 22
																									Q9UIG0	BAZ1B	Tyrosine-protein kinase BAZ1B				Q5F1R6	DNAJC21	DnaJ homolog subfamily C member 21
																									Q9UPN6	SCAF8	SR-related and CTD-associated factor 8				Q5KU26	COLEC12	Collectin-12
																									Q9UQ53	MGAT4B	Alpha-1,3-mannosyl-glycoprotein 4-beta-N-acetylglucosaminyltransferase B				Q5QP82	DCAF10	DDB1- and CUL4-associated factor 10
																									Q9Y2H2	INPP5F	Phosphatidylinositide phosphatase SAC2				Q5SW96	LDLRAP1	Low density lipoprotein receptor adapter protein 1
																									Q9Y2J2	EPB41L3	Band 4.1-like protein 3				Q5T5Y3	CAMSAP1	Calmodulin-regulated spectrin-associated protein 1
																															Q5W0B1	RNF219	RING finger protein 219
																															Q63ZY3	KANK2	KN motif and ankyrin repeat domain-containing protein 2
																															Q66LE6	PPP2R2D	Serine/threonine-protein phosphatase 2A 55 kDa regulatory subunit B delta isoform
																															Q68DQ2	CRYBG3	Very large A-kinase anchor protein
																															Q6GYQ0	RALGAPA1	Ral GTPase-activating protein subunit alpha-1
																															Q6NUQ1	RINT1	RAD50-interacting protein 1
																															Q6P087	RPUSD3	Mitochondrial mRNA pseudouridine synthase RPUSD3
																															Q6P4F7	ARHGAP11A	Rho GTPase-activating protein 11A
																															Q6PJ69	TRIM65	Tripartite motif-containing protein 65
																															Q6PJI9	WDR59	GATOR complex protein WDR59
																															Q6Q759	SPAG17	Sperm-associated antigen 17
																															Q6V1X1	DPP8	Dipeptidyl peptidase 8
																															Q6ZMI0	PPP1R21	Protein phosphatase 1 regulatory subunit 21
																															Q6ZNJ1	NBEAL2	Neurobeachin-like protein 2
																															Q6ZT12	UBR3	E3 ubiquitin-protein ligase UBR3
																															Q6ZWJ1	STXBP4	Syntaxin-binding protein 4
																															Q71RG4	TMUB2	Transmembrane and ubiquitin-like domain-containing protein 2
																															Q7KZ85	SUPT6H	Transcription elongation factor SPT6
																															Q7L099	RUFY3	Protein RUFY3
																															Q7L8J4	SH3BP5L	SH3 domain-binding protein 5-like
																															Q7Z2E3	APTX	Aprataxin
																															Q7Z3B1	NEGR1	Neuronal growth regulator 1
																															Q7Z3D4	LYSMD3	LysM and putative peptidoglycan-binding domain-containing protein 3
																															Q7Z412	PEX26	Peroxisome assembly protein 26
																															Q7Z4V5	HDGFL2	Hepatoma-derived growth factor-related protein 2
																															Q7Z6M4	MTERF4	Transcription termination factor 4, mitochondrial
																															Q7Z6R9	TFAP2D	Transcription factor AP-2-delta
																															Q86V15	CASZ1	Zinc finger protein castor homolog 1
																															Q86WA8	LONP2	Lon protease homolog 2, peroxisomal
																															Q86Y37	CACUL1	CDK2-associated and cullin domain-containing protein 1
																															Q86YM7	HOMER1	Homer protein homolog 1
																															Q8IVP5	FUNDC1	FUN14 domain-containing protein 1
																															Q8IWF6	DENND6A	Protein DENND6A
																															Q8IWI9	MGA	MAX gene-associated protein
																															Q8IWT0	ZBTB8OS	Protein archease
																															Q8IWW6	ARHGAP12	Rho GTPase-activating protein 12
																															Q8IXQ5	KLHL7	Kelch-like protein 7
																															Q8IXS8	FAM126B	Protein FAM126B
																															Q8IZQ5	SELENOH	Selenoprotein H
																															Q8IZT6	ASPM	Abnormal spindle-like microcephaly-associated protein
																															Q8N0W3	FCSK	L-fucose kinase
																															Q8N119	MMP21	Matrix metalloproteinase-21
																															Q8N3P4	VPS8	Vacuolar protein sorting-associated protein 8 homolog
																															Q8N465	D2HGDH	D-2-hydroxyglutarate dehydrogenase, mitochondrial
																															Q8N5C6	SRBD1	S1 RNA-binding domain-containing protein 1
																															Q8N5M1	ATPAF2	ATP synthase mitochondrial F1 complex assembly factor 2
																															Q8NBP0	TTC13	Tetratricopeptide repeat protein 13
																															Q8NCE2	MTMR14	Myotubularin-related protein 14
																															Q8NCJ5	SPRYD3	SPRY domain-containing protein 3
																															Q8NDZ4	DIPK2A	Divergent protein kinase domain 2A
																															Q8NEL9	DDHD1	Phospholipase DDHD1
																															Q8NFZ5	TNIP2	TNFAIP3-interacting protein 2
																															Q8NI08	NCOA7	Nuclear receptor coactivator 7
																															Q8TAS1	UHMK1	Serine/threonine-protein kinase Kist
																															Q8TBE9	NANP	N-acylneuraminate-9-phosphatase
																															Q8TCN5	ZNF507	Zinc finger protein 507
																															Q8TD31	CCHCR1	Coiled-coil alpha-helical rod protein 1
																															Q8TEB9	RHBDD1	Rhomboid-related protein 4
																															Q8TEV9	SMCR8	Guanine nucleotide exchange protein SMCR8
																															Q8TEY7	USP33	Ubiquitin carboxyl-terminal hydrolase 33
																															Q8WTS1	ABHD5	1-acylglycerol-3-phosphate O-acyltransferase ABHD5
																															Q8WU20	FRS2	Fibroblast growth factor receptor substrate 2
																															Q8WU67	ABHD3	Phospholipase ABHD3
																															Q8WUD6	CHPT1	Cholinephosphotransferase 1
																															Q92585	MAML1	Mastermind-like protein 1
																															Q92743	HTRA1	Serine protease HTRA1
																															Q92878	RAD50	DNA repair protein RAD50
																															Q92997	DVL3	Segment polarity protein dishevelled homolog DVL-3
																															Q969T4	UBE2E3	Ubiquitin-conjugating enzyme E2 E3
																															Q96A23	CPNE4	Copine-4
																															Q96AP0	ACD	Adrenocortical dysplasia protein homolog
																															Q96B01	RAD51AP1	RAD51-associated protein 1
																															Q96BU1	S100PBP	S100P-binding protein
																															Q96BZ9	TBC1D20	TBC1 domain family member 20
																															Q96DC7	TMCO6	Transmembrane and coiled-coil domain-containing protein 6
																															Q96DM3	RMC1	Regulator of MON1-CCZ1 complex
																															Q96DZ1	ERLEC1	Endoplasmic reticulum lectin 1
																															Q96EK4	THAP11	THAP domain-containing protein 11
																															Q96EZ8	MCRS1	Microspherule protein 1
																															Q96FC9	DDX11	ATP-dependent DNA helicase DDX11
																															Q96JN0	LCOR	Ligand-dependent corepressor
																															Q96L58	B3GALT6	Beta-1,3-galactosyltransferase 6
																															Q96NB2	SFXN2	Sideroflexin-2
																															Q96PY6	NEK1	Serine/threonine-protein kinase Nek1
																															Q96QU8	XPO6	Exportin-6
																															Q99470	SDF2	Stromal cell-derived factor 2
																															Q99571	P2RX4	P2X purinoceptor 4
																															Q99741	CDC6	Cell division control protein 6 homolog
																															Q99766	DMAC2L	ATP synthase subunit s, mitochondrial
																															Q9BPZ7	MAPKAP1	Target of rapamycin complex 2 subunit MAPKAP1
																															Q9BQS8	FYCO1	FYVE and coiled-coil domain-containing protein 1
																															Q9BSE4	HERPUD2	Homocysteine-responsive endoplasmic reticulum-resident ubiquitin-like domain member 2 protein
																															Q9BUL5	PHF23	PHD finger protein 23
																															Q9BUP3	HTATIP2	Oxidoreductase HTATIP2
																															Q9BVV6	KIAA0586	Protein TALPID3
																															Q9BWT3	PAPOLG	Poly(A) polymerase gamma
																															Q9BX70	BTBD2	BTB/POZ domain-containing protein 2
																															Q9BY76	ANGPTL4	Angiopoietin-related protein 4
																															Q9BYC5	FUT8	Alpha-(1,6)-fucosyltransferase
																															Q9BZ29	DOCK9	Dedicator of cytokinesis protein 9
																															Q9BZF9	UACA	Uveal autoantigen with coiled-coil domains and ankyrin repeats
																															Q9BZL1	UBL5	Ubiquitin-like protein 5
																															Q9GZU1	MCOLN1	Mucolipin-1
																															Q9H019	MTFR1L	Mitochondrial fission regulator 1-like
																															Q9H0K1	SIK2	Serine/threonine-protein kinase SIK2
																															Q9H0K6	PUS7L	Pseudouridylate synthase 7 homolog-like protein
																															Q9H0V9	LMAN2L	VIP36-like protein
																															Q9H1H9	KIF13A	Kinesin-like protein KIF13A
																															Q9H1P3	OSBPL2	Oxysterol-binding protein-related protein 2
																															Q9H201	EPN3	Epsin-3
																															Q9H2F5	EPC1	Enhancer of polycomb homolog 1
																															Q9H477	RBKS	Ribokinase
																															Q9H4F8	SMOC1	SPARC-related modular calcium-binding protein 1
																															Q9H4H8	FAM83D	Protein FAM83D
																															Q9H8M5	CNNM2	Metal transporter CNNM2
																															Q9HB20	PLEKHA3	Pleckstrin homology domain-containing family A member 3
																															Q9HC84	MUC5B	Mucin-5B
																															Q9NQX7	ITM2C	Integral membrane protein 2C
																															Q9NRL2	BAZ1A	Bromodomain adjacent to zinc finger domain protein 1A
																															Q9NS87	KIF15	Kinesin-like protein KIF15
																															Q9NSY0	NRBP2	Nuclear receptor-binding protein 2
																															Q9NU19	TBC1D22B	TBC1 domain family member 22B
																															Q9NVR0	KLHL11	Kelch-like protein 11
																															Q9NWM3	CUEDC1	CUE domain-containing protein 1
																															Q9NWX6	THG1L	Probable tRNA(His) guanylyltransferase
																															Q9NYA4	MTMR4	Myotubularin-related protein 4
																															Q9NZV5	SELENON	Selenoprotein N
																															Q9P0K1	ADAM22	Disintegrin and metalloproteinase domain-containing protein 22
																															Q9P1U1	ACTR3B	Actin-related protein 3B
																															Q9P2N6	KANSL3	KAT8 regulatory NSL complex subunit 3
																															Q9UF56	FBXL17	F-box/LRR-repeat protein 17
																															Q9UH17	APOBEC3B	DNA dC->dU-editing enzyme APOBEC-3B
																															Q9UHP3	USP25	Ubiquitin carboxyl-terminal hydrolase 25
																															Q9UHW5	GPN3	GPN-loop GTPase 3
																															Q9UIF7	MUTYH	Adenine DNA glycosylase
																															Q9UIM3	FKBPL	FK506-binding protein-like
																															Q9UIU6	SIX4	Homeobox protein SIX4
																															Q9UJT0	TUBE1	Tubulin epsilon chain
																															Q9UKY1	ZHX1	Zinc fingers and homeoboxes protein 1
																															Q9UL16	CFAP45	Cilia- and flagella-associated protein 45
																															Q9UL62	TRPC5	Short transient receptor potential channel 5
																															Q9ULW3	ABT1	Activator of basal transcription 1
																															Q9UM13	ANAPC10	Anaphase-promoting complex subunit 10
																															Q9UPA5	BSN	Protein bassoon
																															Q9UPM8	AP4E1	AP-4 complex subunit epsilon-1
																															Q9Y247	FAM50B	Protein FAM50B
																															Q9Y2K5	R3HDM2	R3H domain-containing protein 2
																															Q9Y2M0	FAN1	Fanconi-associated nuclease 1
																															Q9Y2U5	MAP3K2	Mitogen-activated protein kinase kinase kinase 2
																															Q9Y2W1	THRAP3	Thyroid hormone receptor-associated protein 3
																															Q9Y2X0	MED16	Mediator of RNA polymerase II transcription subunit 16
																															Q9Y3A3	MOB4	MOB-like protein phocein
																															Q9Y3B4	SF3B6	Splicing factor 3B subunit 6
																															Q9Y3B6	EMC9	ER membrane protein complex subunit 9
																															Q9Y4F1	FARP1	FERM, ARHGEF and pleckstrin domain-containing protein 1
																															Q9Y546	LRRC42	Leucine-rich repeat-containing protein 42
																															Q9Y548	YIPF1	Protein YIPF1
																															Q9Y692	GMEB1	Glucocorticoid modulatory element-binding protein 1
																															Q9Y6M4	CSNK1G3	Casein kinase I isoform gamma-3
																															Q9Y6X2	PIAS3	E3 SUMO-protein ligase PIAS3

## Sheet: S4_02_70%filter_imputed_stats
Protein.Group	Genes	First.Protein.Description	Gene	fold change (lg2) 22RV1: Beza vs ctrl	(-)Log10 p-value 22RV1: Beza vs ctrl	q-value 22RV1: Beza vs ctrl	Test statistic 22RV1: Beza vs ctrl	Welch's T-test Sig (q-value<0.05) Beza vs ctrl	sig (p>1.3 and q<0.05)	Beza sig (FC <-1)	Beza sig (FC >1)	fold change (lg2) 22RV1: Tesa vs ctrl	(-)Log10 p-value 22RV1: Tesa vs ctrl	Welch's T-test q-value 22RV1: Tesa vs ctrl	Test statistic 22RV1: Tesa vs ctrl	Welch's T-test Sig (q-value<0.05) Tesa vs ctrl	sig (p>1.3 and q<0.05)	Tesa sig (FC <-1)	Tesa sig (FC >1)	fold change (lg2) 22RV1: Pio vs ctrl	(-)Log10 p-value 22RV1: Pio vs ctrl	Welch's T-test q-value 22RV1: Pio vs ctrl	Test statistic 22RV1: Pio vs ctrl	Welch's T-test Sig (q-value<0.05) Pio ctrl	sig (p>1.3 and q<0.05)	Pio sig (FC <-1)	Pio sig (FC >1)	average ctrl	average Beza	average Tesa	average Pio	ctrl1	ctrl2	Beza1	Beza2	Tesa1	Tesa2	Pio1	Pio2	Welch's T-test Significant 22RV1: Beza vs ctrl	Welch's T-test Significant 22RV1: Tesa vs ctrl	Welch's T-test Significant 22RV1: Pio vs ctrl	Welch's T-test significant 22RV1: ctrl vs B-T-P
P45984	MAPK9	Mitogen-activated protein kinase 9	MAPK9	3.55075	1.22775	0.0402753	10.3556	+				3.6033	2.32062	0.0186667	116.327	+	+		+	4.03285	1.85919	0.0133706	31.2816	+	+		+	14.3929	17.9437	17.9962	18.4258	14.4237	14.3622	18.2852	17.6022	18	17.9925	18.551	18.3006	+	+	+	22RV1.Beza_22RV1.ctrl;22RV1.Pio_22RV1.ctrl;22RV1.Tesa_22RV1.ctrl
Q8NE86	MCU	Calcium uniporter protein, mitochondrial	MCU	3.82013	2.53428	0.0295238	20.7196	+	+		+	3.80788	2.0588	0.0169756	24.0924	+	+		+	3.71703	2.37433	0.0111145	21.5454	+	+		+	14.8456	18.6658	18.6535	18.5627	14.7014	14.9899	18.551	18.7806	18.589	18.7181	18.4681	18.6573	+	+	+	22RV1.Beza_22RV1.ctrl;22RV1.Pio_22RV1.ctrl;22RV1.Tesa_22RV1.ctrl
Q93008	USP9X	Probable ubiquitin carboxyl-terminal hydrolase FAF-X	USP9X	3.40182	1.251	0.040816	10.5087	+				3.69042	1.25801	0.0234181	11.4967	+	+		+	3.69052	1.53117	0.0127111	10.5984	+	+		+	15.5949	18.9967	19.2853	19.2854	15.9159	15.2739	19.0387	18.9547	19.2887	19.2819	19.1504	19.4204	+	+	+	22RV1.Beza_22RV1.ctrl;22RV1.Pio_22RV1.ctrl;22RV1.Tesa_22RV1.ctrl
Q9UKF6	CPSF3	Cleavage and polyadenylation specificity factor subunit 3	CPSF3	3.67559	1.31894	0.0366354	12.6038	+	+		+	3.78884	1.69861	0.0215439	24.9915	+	+		+	3.64279	2.78169	0.0101333	57.0342	+	+		+	14.655	18.3306	18.4439	18.2978	14.6848	14.6252	18.6207	18.0405	18.2952	18.5925	18.2413	18.3543	+	+	+	22RV1.Beza_22RV1.ctrl;22RV1.Pio_22RV1.ctrl;22RV1.Tesa_22RV1.ctrl
Q9HD26	GOPC	Golgi-associated PDZ and coiled-coil motif-containing protein	GOPC	3.27987	1.42193	0.0317743	14.1865	+	+		+	3.53547	3.22974	0	70.333	+	+		+	3.51282	1.73766	0.0114667	22.3269	+	+		+	14.9767	18.2566	18.5122	18.4896	15.019	14.9345	18.4839	18.0293	18.5394	18.485	18.338	18.6411	+	+	+	22RV1.Beza_22RV1.ctrl;22RV1.Pio_22RV1.ctrl;22RV1.Tesa_22RV1.ctrl
Q9UBS0	RPS6KB2	Ribosomal protein S6 kinase beta-2	RPS6KB2	3.20955	2.46268	0.0249664	17.0934	+	+		+	3.34885	1.46715	0.0207148	9.76911	+	+		+	3.46095	1.8464	0.0130661	25.6024	+	+		+	14.339	17.5485	17.6878	17.7999	14.4682	14.2097	17.4123	17.6847	18.0053	17.3703	17.8395	17.7603	+	+	+	22RV1.Beza_22RV1.ctrl;22RV1.Pio_22RV1.ctrl;22RV1.Tesa_22RV1.ctrl
Q13616	CUL1	Cullin-1	CUL1	3.54375	2.26403	0.024	21.1016	+	+		+	3.41365	2.078	0.0176949	21.2212	+	+		+	3.41935	1.68389	0.0103028	23.2017	+	+		+	15.8376	19.3813	19.2512	19.2569	15.6936	15.9815	19.2948	19.4678	19.1794	19.323	19.2885	19.2253	+	+	+	22RV1.Beza_22RV1.ctrl;22RV1.Pio_22RV1.ctrl;22RV1.Tesa_22RV1.ctrl
Q96GD4	AURKB	Aurora kinase B	AURKB	3.46396	2.07463	0.0223383	24.1743	+	+		+	3.38441	2.04374	0.0164409	14.0822	+	+		+	3.40976	2.48205	0.0147071	20.9988	+	+		+	14.8239	18.2879	18.2083	18.2337	14.6935	14.9544	18.2286	18.3472	18.4102	18.0065	18.137	18.3304	+	+	+	22RV1.Beza_22RV1.ctrl;22RV1.Pio_22RV1.ctrl;22RV1.Tesa_22RV1.ctrl
Q5T9A4	ATAD3B	ATPase family AAA domain-containing protein 3B	ATAD3B	2.9598	1.32801	0.0363625	12.0608	+	+		+	3.21565	1.60753	0.0216994	19.1326	+	+		+	3.37175	3.44762	0	70.8485	+	+		+	16.7619	19.7217	19.9776	20.1336	16.7236	16.8002	19.9641	19.4793	20.1412	19.8139	20.1619	20.1054	+	+	+	22RV1.Beza_22RV1.ctrl;22RV1.Pio_22RV1.ctrl;22RV1.Tesa_22RV1.ctrl
Q8TCJ2	STT3B	Dolichyl-diphosphooligosaccharide--protein glycosyltransferase subunit STT3B	STT3B	3.32592	2.30083	0.0199252	33.9557	+	+		+	3.37352	2.4563	0.0245981	37.0991	+	+		+	3.30837	3.43887	0	63.0948	+	+		+	15.9277	19.2537	19.3012	19.2361	15.8865	15.969	19.3425	19.1648	19.2202	19.3823	19.2037	19.2685	+	+	+	22RV1.Beza_22RV1.ctrl;22RV1.Pio_22RV1.ctrl;22RV1.Tesa_22RV1.ctrl
Q969Z0	TBRG4	FAST kinase domain-containing protein 4	TBRG4	3.15829	2.34515	0.0219794	25.228	+	+		+	3.27553	1.76004	0.017187	29.7287	+	+		+	3.29528	2.32621	0.0131862	17.7971	+	+		+	16.8098	19.9681	20.0853	20.1051	16.7014	16.9182	19.9055	20.0307	20.105	20.0657	20.2552	19.955	+	+	+	22RV1.Beza_22RV1.ctrl;22RV1.Pio_22RV1.ctrl;22RV1.Tesa_22RV1.ctrl
Q9BU23	LMF2	Lipase maturation factor 2	LMF2	3.6294	1.61564	0.0249089	25.4878	+	+		+	3.4646	2.19659	0.0168936	70.7477	+	+		+	3.2762	1.41373	0.0154783	16.2755	+	+		+	15.8909	19.5202	19.3555	19.167	15.8809	15.9008	19.6623	19.3782	19.3075	19.4034	18.966	19.3681	+	+	+	22RV1.Beza_22RV1.ctrl;22RV1.Pio_22RV1.ctrl;22RV1.Tesa_22RV1.ctrl
Q6P1R4	DUS1L	tRNA-dihydrouridine(16/17) synthase [NAD(P)(+)]-like	DUS1L	2.70116	2.21702	0.0239675	96.3806	+	+		+	3.18741	2.13277	0.019156	37.9597	+	+		+	3.27261	1.36273	0.0177003	13.7024	+	+		+	14.3336	17.0348	17.521	17.6062	14.3057	14.3615	17.0375	17.032	17.6002	17.4418	17.8434	17.369	+	+	+	22RV1.Beza_22RV1.ctrl;22RV1.Pio_22RV1.ctrl;22RV1.Tesa_22RV1.ctrl
P06400	RB1	Retinoblastoma-associated protein	RB1	3.41573	2.95582	0.0209231	36.2861	+	+		+	3.21854	2.15112	0.0178039	24.6527	+	+		+	3.26594	1.70407	0.0106943	18.0504	+	+		+	15.9457	19.3614	19.1643	19.2116	15.8885	16.0029	19.4362	19.2867	19.0469	19.2816	19.04	19.3833	+	+	+	22RV1.Beza_22RV1.ctrl;22RV1.Pio_22RV1.ctrl;22RV1.Tesa_22RV1.ctrl
Q9NV70	EXOC1	Exocyst complex component 1	EXOC1	2.98418	2.0784	0.0227432	67.766	+	+		+	3.15768	3.40421	0	50.4462	+	+		+	3.19478	2.06919	0.0118592	72.9787	+	+		+	15.6788	18.663	18.8365	18.8736	15.6351	15.7225	18.6683	18.6577	18.7917	18.8813	18.8759	18.8713	+	+	+	22RV1.Beza_22RV1.ctrl;22RV1.Pio_22RV1.ctrl;22RV1.Tesa_22RV1.ctrl
Q12756	KIF1A	Kinesin-like protein KIF1A	KIF1A	3.77252	1.71275	0.0237697	8.15236	+	+		+	3.26992	1.68227	0.0207432	10.7074	+	+		+	3.16077	1.87043	0.0135603	8.63342	+	+		+	15.1534	18.926	18.4233	18.3142	14.8832	15.4237	18.5503	19.3016	18.2811	18.5656	18.0672	18.5612	+	+	+	22RV1.Beza_22RV1.ctrl;22RV1.Pio_22RV1.ctrl;22RV1.Tesa_22RV1.ctrl
P49407	ARRB1	Beta-arrestin-1	ARRB1	3.27126	1.8429	0.0217582	41.7425	+	+		+	3.08531	2.26739	0.01985	36.3224	+	+		+	3.15236	1.56392	0.0129474	13.3162	+	+		+	14.9398	18.211	18.0251	18.0921	14.8617	15.0178	18.2182	18.2038	18.0586	17.9915	17.8686	18.3156	+	+	+	22RV1.Beza_22RV1.ctrl;22RV1.Pio_22RV1.ctrl;22RV1.Tesa_22RV1.ctrl
Q14155	ARHGEF7	Rho guanine nucleotide exchange factor 7	ARHGEF7	2.98281	1.98388	0.0222636	56.405	+	+		+	3.08521	1.90149	0.0174943	21.5996	+	+		+	3.14295	2.12335	0.0136356	25.2437	+	+		+	15.494	18.4768	18.5792	18.6369	15.4414	15.5466	18.4823	18.4713	18.712	18.4464	18.5241	18.7498	+	+	+	22RV1.Beza_22RV1.ctrl;22RV1.Pio_22RV1.ctrl;22RV1.Tesa_22RV1.ctrl
Q15024	EXOSC7	Exosome complex component RRP42	EXOSC7	3.06804	1.47174	0.029046	18.8454	+	+		+	3.14449	1.56926	0.0219919	23.5983	+	+		+	3.09714	2.08291	0.0124741	77.0423	+	+		+	16.0695	19.1376	19.2141	19.1667	16.0697	16.0694	19.3004	18.9748	19.0808	19.3473	19.2069	19.1265	+	+	+	22RV1.Beza_22RV1.ctrl;22RV1.Pio_22RV1.ctrl;22RV1.Tesa_22RV1.ctrl
Q9HCN4	GPN1	GPN-loop GTPase 1	GPN1	2.80869	1.57741	0.0269953	23.3901	+	+		+	2.98574	1.92476	0.0169024	47.256	+	+		+	3.06909	2.07406	0.0121151	61.0514	+	+		+	14.7529	17.5616	17.7386	17.822	14.7611	14.7447	17.6814	17.4418	17.8013	17.676	17.7724	17.8716	+	+	+	22RV1.Beza_22RV1.ctrl;22RV1.Pio_22RV1.ctrl;22RV1.Tesa_22RV1.ctrl
Q9UBK7	RABL2A	Rab-like protein 2A	RABL2A	2.70164	2.1579	0.0255824	51.846	+	+		+	2.97769	1.73477	0.0187481	18.9382	+	+		+	3.04319	1.98391	0.0131171	23.3451	+	+		+	14.0713	16.773	17.049	17.1145	14.0211	14.1215	16.759	16.7869	17.198	16.9	17.2348	16.9942	+	+	+	22RV1.Beza_22RV1.ctrl;22RV1.Pio_22RV1.ctrl;22RV1.Tesa_22RV1.ctrl
Q01415	GALK2	N-acetylgalactosamine kinase	GALK2	2.98235	2.31791	0.020902	18.062	+	+		+	3.02505	1.75215	0.0177884	11.0122	+	+		+	3.0225	2.41355	0.012339	16.0796	+	+		+	16.1373	19.1197	19.1623	19.1598	16.0025	16.2721	19.0243	19.215	19.4017	18.923	19.2908	19.0288	+	+	+	22RV1.Beza_22RV1.ctrl;22RV1.Pio_22RV1.ctrl;22RV1.Tesa_22RV1.ctrl
Q96JB2	COG3	Conserved oligomeric Golgi complex subunit 3	COG3	2.88931	1.84643	0.0218	35.9302	+	+		+	2.73951	1.86551	0.0182292	33.7944	+	+		+	3.01541	2.71367	0.00894118	24.4862	+	+		+	14.8921	17.7813	17.6316	17.9074	14.8129	14.9712	17.7956	17.7671	17.6491	17.614	18.0018	17.8131	+	+	+	22RV1.Beza_22RV1.ctrl;22RV1.Pio_22RV1.ctrl;22RV1.Tesa_22RV1.ctrl
Q12933	TRAF2	TNF receptor-associated factor 2	TRAF2	2.59724	1.21797	0.0403528	8.65943	+				2.55404	1.79212	0.0187494	39.4179	+	+		+	3.00619	2.37893	0.0112868	42.4949	+	+		+	15.2059	17.8032	17.7599	18.2121	15.2707	15.1411	18.096	17.5103	17.7605	17.7594	18.2405	18.1837	+	+	+	22RV1.Beza_22RV1.ctrl;22RV1.Pio_22RV1.ctrl;22RV1.Tesa_22RV1.ctrl
Q8IYB8	SUPV3L1	ATP-dependent RNA helicase SUPV3L1, mitochondrial	SUPV3L1	2.46355	1.66308	0.023726	16.0432	+	+		+	2.9636	2.02158	0.0189145	23.4466	+	+		+	3.0035	2.6823	0.00844444	32.5636	+	+		+	16.1585	18.6221	19.1221	19.1621	16.2091	16.108	18.7671	18.4771	19.238	19.0063	19.2392	19.0849	+	+	+	22RV1.Beza_22RV1.ctrl;22RV1.Pio_22RV1.ctrl;22RV1.Tesa_22RV1.ctrl
Q9NTZ6	RBM12	RNA-binding protein 12	RBM12	2.839	2.45507	0.0244737	17.8935	+	+		+	3.0748	1.6822	0.0207083	11.3484	+	+		+	2.96555	2.32922	0.0134648	20.5196	+	+		+	17.6651	20.504	20.7398	20.6306	17.7862	17.5439	20.4016	20.6065	20.9822	20.4975	20.5518	20.7094	+	+	+	22RV1.Beza_22RV1.ctrl;22RV1.Pio_22RV1.ctrl;22RV1.Tesa_22RV1.ctrl
Q14997	PSME4	Proteasome activator complex subunit 4	PSME4	2.92761	2.39484	0.0242273	17.7259	+	+		+	2.91066	1.54701	0.0234036	22.3985	+	+		+	2.95781	1.82924	0.0128322	11.6055	+	+		+	16.5051	19.4327	19.4157	19.4628	16.3751	16.635	19.3307	19.5346	19.4141	19.4173	19.6821	19.2436	+	+	+	22RV1.Beza_22RV1.ctrl;22RV1.Pio_22RV1.ctrl;22RV1.Tesa_22RV1.ctrl
Q86UA1	PRPF39	Pre-mRNA-processing factor 39	PRPF39	2.78164	1.63584	0.0243093	13.3439	+	+		+	3.24764	2.95465	0	30.0665	+	+		+	2.94364	2.46205	0.014	21.8593	+	+		+	14.7582	17.5398	18.0058	17.7018	14.8357	14.6806	17.7333	17.3463	17.9306	18.081	17.5917	17.8119	+	+	+	22RV1.Beza_22RV1.ctrl;22RV1.Pio_22RV1.ctrl;22RV1.Tesa_22RV1.ctrl
P53602	MVD	Diphosphomevalonate decarboxylase	MVD	2.68085	1.63903	0.0244036	12.9037	+	+		+	2.8501	1.25803	0.0234353	6.18373	+	+		+	2.93425	1.61673	0.0109407	14.4084	+	+		+	17.3668	20.0477	20.2169	20.3011	17.5586	17.175	19.9678	20.1275	19.7978	20.636	20.3695	20.2326	+	+	+	22RV1.Beza_22RV1.ctrl;22RV1.Pio_22RV1.ctrl;22RV1.Tesa_22RV1.ctrl
Q96KP1	EXOC2	Exocyst complex component 2	EXOC2	2.82584	2.04591	0.0228669	41.2298	+	+		+	2.79809	1.82347	0.0189125	42.3898	+	+		+	2.92514	1.89589	0.0122127	43.9128	+	+		+	15.487	18.3128	18.2851	18.4121	15.421	15.553	18.2944	18.3313	18.2852	18.285	18.4032	18.4211	+	+	+	22RV1.Beza_22RV1.ctrl;22RV1.Pio_22RV1.ctrl;22RV1.Tesa_22RV1.ctrl
Q96SK2	TMEM209	Transmembrane protein 209	TMEM209	2.79655	2.07403	0.0221412	24.4834	+	+		+	2.8557	2.57337	0.0204	19.3139	+	+		+	2.87185	2.092	0.0128061	14.9902	+	+		+	15.7595	18.556	18.6151	18.6313	15.8636	15.6553	18.6029	18.5091	18.5102	18.7201	18.4705	18.7921	+	+	+	22RV1.Beza_22RV1.ctrl;22RV1.Pio_22RV1.ctrl;22RV1.Tesa_22RV1.ctrl
Q9BTW9	TBCD	Tubulin-specific chaperone D	TBCD	2.60007	2.9488	0.0205283	57.4969	+	+		+	2.61707	1.58219	0.0218791	20.2546	+	+		+	2.81452	1.5429	0.0130826	19.3012	+	+		+	16.7172	19.3173	19.3343	19.5317	16.6942	16.7402	19.3562	19.2783	19.4614	19.2071	19.3877	19.6757	+	+	+	22RV1.Beza_22RV1.ctrl;22RV1.Pio_22RV1.ctrl;22RV1.Tesa_22RV1.ctrl
Q9BYM8	RBCK1	RanBP-type and C3HC4-type zinc finger-containing protein 1	RBCK1	2.79363	1.85704	0.0212441	9.48579	+	+		+	3.01448	1.61569	0.0214433	11.7057	+	+		+	2.77428	1.82834	0.0127751	9.60922	+	+		+	14.5608	17.3544	17.5753	17.3351	14.7965	14.3251	17.1779	17.531	17.4716	17.679	17.5018	17.1684	+	+	+	22RV1.Beza_22RV1.ctrl;22RV1.Pio_22RV1.ctrl;22RV1.Tesa_22RV1.ctrl
O60231	DHX16	Pre-mRNA-splicing factor ATP-dependent RNA helicase DHX16	DHX16	2.62016	2.54997	0.0307438	53.5513	+	+		+	2.82121	1.61684	0.0208024	17.3064	+	+		+	2.77151	2.13366	0.0142712	26.0499	+	+		+	15.8048	18.425	18.626	18.5763	15.7602	15.8494	18.4451	18.4048	18.7828	18.4692	18.6729	18.4797	+	+	+	22RV1.Beza_22RV1.ctrl;22RV1.Pio_22RV1.ctrl;22RV1.Tesa_22RV1.ctrl
Q3SY69	ALDH1L2	Mitochondrial 10-formyltetrahydrofolate dehydrogenase	ALDH1L2	2.53825	1.11855	0.0448546	6.78969	+				2.8289	1.44666	0.0199402	6.70413	+	+		+	2.7573	1.33158	0.0180068	6.87795	+	+		+	17.7096	20.2478	20.5385	20.4669	18.0728	17.3464	20.3364	20.1593	20.3237	20.7533	20.6366	20.2972	+	+	+	22RV1.Beza_22RV1.ctrl;22RV1.Pio_22RV1.ctrl;22RV1.Tesa_22RV1.ctrl
O95870	ABHD16A	Phosphatidylserine lipase ABHD16A	ABHD16A	2.91001	1.41621	0.0319784	5.3951	+	+		+	2.65491	1.56482	0.0222164	5.9575	+	+		+	2.75211	1.38808	0.0166914	5.15571	+	+		+	15.9404	18.8505	18.5953	18.6926	15.6166	16.2643	18.4191	19.2818	18.9015	18.2892	19.1169	18.2682	+	+	+	22RV1.Beza_22RV1.ctrl;22RV1.Pio_22RV1.ctrl;22RV1.Tesa_22RV1.ctrl
Q96IJ6	GMPPA	Mannose-1-phosphate guanyltransferase alpha	GMPPA	2.51906	2.15807	0.0256765	19.947	+	+		+	2.80936	1.82245	0.0187793	17.5367	+	+		+	2.74781	3.0087	0.0168889	32.2375	+	+		+	17.2033	19.7223	20.0126	19.9511	17.1412	17.2653	19.6123	19.8323	20.1603	19.8649	19.8926	20.0095	+	+	+	22RV1.Beza_22RV1.ctrl;22RV1.Pio_22RV1.ctrl;22RV1.Tesa_22RV1.ctrl
P78352	DLG4	Disks large homolog 4	DLG4	2.29371	1.12978	0.043574	6.28285	+				2.74171	1.84276	0.0183645	12.5211	+	+		+	2.70126	2.06956	0.0119858	13.9509	+	+		+	13.6063	15.9	16.348	16.3075	13.4985	13.7141	15.5512	16.2488	16.5386	16.1574	16.1467	16.4684	+	+	+	22RV1.Beza_22RV1.ctrl;22RV1.Pio_22RV1.ctrl;22RV1.Tesa_22RV1.ctrl
P00414	MT-CO3	Cytochrome c oxidase subunit 3	MT-CO3	2.72288	1.52355	0.0291109	21.1941	+	+		+	2.70158	1.35634	0.0201309	14.4264	+	+		+	2.69983	2.0107	0.0138228	63.5719	+	+		+	14.9814	17.7043	17.6831	17.6813	14.9839	14.979	17.8328	17.5759	17.4958	17.8703	17.7237	17.6389	+	+	+	22RV1.Beza_22RV1.ctrl;22RV1.Pio_22RV1.ctrl;22RV1.Tesa_22RV1.ctrl
O00139	KIF2A	Kinesin-like protein KIF2A	KIF2A	2.59985	1.12363	0.0442729	7.66252	+				2.55465	1.47694	0.021137	6.34995	+	+		+	2.68855	1.34227	0.0179233	7.34093	+	+		+	17.328	19.9279	19.8827	20.0166	17.6631	16.993	19.9814	19.8744	20.1054	19.66	19.8687	20.1645	+	+	+	22RV1.Beza_22RV1.ctrl;22RV1.Pio_22RV1.ctrl;22RV1.Tesa_22RV1.ctrl
Q5T160	RARS2	Probable arginine--tRNA ligase, mitochondrial	RARS2	2.14902	1.89236	0.020824	16.2	+	+		+	2.59557	0.991121	0.0328652	5.84313	+	+		+	2.67952	1.47432	0.0135717	12.8307	+	+		+	15.2877	17.4367	17.8833	17.9672	15.3461	15.2293	17.5558	17.3176	18.3236	17.4429	17.7667	18.1677	+	+	+	22RV1.Beza_22RV1.ctrl;22RV1.Pio_22RV1.ctrl;22RV1.Tesa_22RV1.ctrl
Q16881	TXNRD1	Thioredoxin reductase 1, cytoplasmic	TXNRD1	2.15745	2.2206	0.0219344	12.8484	+	+		+	2.65	1.67846	0.0205351	21.9896	+	+		+	2.6771	1.4981	0.0136334	9.37876	+	+		+	19.575	21.7324	22.2249	22.2521	19.6922	19.4577	21.6122	21.8526	22.2528	22.1971	22.5123	21.9918	+	+	+	22RV1.Beza_22RV1.ctrl;22RV1.Pio_22RV1.ctrl;22RV1.Tesa_22RV1.ctrl
Q14318	FKBP8	Peptidyl-prolyl cis-trans isomerase FKBP8	FKBP8	2.69495	1.97421	0.0232487	21.6163	+	+		+	2.90145	2.13623	0.0196056	14.5284	+	+		+	2.66945	1.64409	0.0106988	22.9764	+	+		+	17.2709	19.9659	20.1724	19.9404	17.3852	17.1567	19.916	20.0158	20.3362	20.0086	19.9615	19.9193	+	+	+	22RV1.Beza_22RV1.ctrl;22RV1.Pio_22RV1.ctrl;22RV1.Tesa_22RV1.ctrl
Q9Y5X3	SNX5	Sorting nexin-5	SNX5	2.20835	1.80812	0.0231571	11.5367	+	+		+	2.6731	1.44449	0.0198553	7.47552	+	+		+	2.66365	2.14238	0.0146435	11.9485	+	+		+	17.2138	19.4221	19.8869	19.8774	17.0482	17.3793	19.326	19.5182	20.2038	19.5699	19.7281	20.0267	+	+	+	22RV1.Beza_22RV1.ctrl;22RV1.Pio_22RV1.ctrl;22RV1.Tesa_22RV1.ctrl
Q9P2D3	HEATR5B	HEAT repeat-containing protein 5B	HEATR5B	2.60957	1.88298	0.0215294	45.2381	+	+		+	2.54712	1.19662	0.0247349	9.95688	+	+		+	2.66247	2.17456	0.0158868	75.9148	+	+		+	15.2924	17.902	17.8396	17.9549	15.2867	15.2982	17.9594	17.8446	17.5838	18.0953	17.9203	17.9895	+	+	+	22RV1.Beza_22RV1.ctrl;22RV1.Pio_22RV1.ctrl;22RV1.Tesa_22RV1.ctrl
Q9NVX2	NLE1	Notchless protein homolog 1	NLE1	2.63076	2.43431	0.0269873	16.4515	+	+		+	2.64671	2.40096	0.0221176	18.5041	+	+		+	2.65381	2.19013	0.0165098	14.1339	+	+		+	16.2557	18.8864	18.9024	18.9095	16.1417	16.3697	18.7743	18.9986	18.9888	18.816	19.0587	18.7603	+	+	+	22RV1.Beza_22RV1.ctrl;22RV1.Pio_22RV1.ctrl;22RV1.Tesa_22RV1.ctrl
Q9BRX2	PELO	Protein pelota homolog	PELO	2.42319	2.45341	0.0241558	17.8418	+	+		+	2.54249	2.24107	0.0187929	16.5975	+	+		+	2.62319	2.12928	0.0140333	16.077	+	+		+	15.9219	18.3451	18.4644	18.5451	15.8342	16.0097	18.2415	18.4488	18.59	18.3389	18.6827	18.4076	+	+	+	22RV1.Beza_22RV1.ctrl;22RV1.Pio_22RV1.ctrl;22RV1.Tesa_22RV1.ctrl
A4FU01	MTMR11	Myotubularin-related protein 11	MTMR11	2.64079	1.34775	0.0358761	10.5892	+	+		+	2.59679	1.13139	0.024533	7.5506	+	+		+	2.61864	2.23428	0.0132757	38.6286	+	+		+	17.7556	20.3964	20.3524	20.3742	17.8186	17.6926	20.6377	20.1551	20.0143	20.6905	20.3492	20.3993	+	+	+	22RV1.Beza_22RV1.ctrl;22RV1.Pio_22RV1.ctrl;22RV1.Tesa_22RV1.ctrl
Q01650	SLC7A5	Large neutral amino acids transporter small subunit 1	SLC7A5	2.60025	1.81505	0.0234928	13.875	+	+		+	2.6446	1.39663	0.0208749	15.7929	+	+		+	2.6178	1.77758	0.0125091	14.1423	+	+		+	20.9546	23.5549	23.5992	23.5724	21.122	20.7872	23.4706	23.6391	23.6035	23.5949	23.6514	23.4934	+	+	+	22RV1.Beza_22RV1.ctrl;22RV1.Pio_22RV1.ctrl;22RV1.Tesa_22RV1.ctrl
Q9H5N1	RABEP2	Rab GTPase-binding effector protein 2	RABEP2	2.31618	1.64711	0.0236069	27.6062	+	+		+	2.39708	1.24074	0.0234968	11.0257	+	+		+	2.60773	1.66524	0.0104364	28.8655	+	+		+	15.4322	17.7484	17.8293	18.0399	15.4372	15.4271	17.8321	17.6646	18.0466	17.6119	17.9497	18.1301	+	+	+	22RV1.Beza_22RV1.ctrl;22RV1.Pio_22RV1.ctrl;22RV1.Tesa_22RV1.ctrl
Q9HCU5	PREB	Prolactin regulatory element-binding protein	PREB	2.587	2.08715	0.0231631	23.494	+	+		+	2.50435	2.08897	0.0179227	14.1083	+	+		+	2.60705	2.53401	0.0175422	20.3015	+	+		+	16.9772	19.5641	19.4815	19.5842	17.0768	16.8775	19.611	19.5173	19.3346	19.6284	19.5032	19.6652	+	+	+	22RV1.Beza_22RV1.ctrl;22RV1.Pio_22RV1.ctrl;22RV1.Tesa_22RV1.ctrl
Q10570	CPSF1	Cleavage and polyadenylation specificity factor subunit 1	CPSF1	2.76069	2.43327	0.0268176	16.7236	+	+		+	2.51699	2.21426	0.0176444	13.3787	+	+		+	2.59929	2.32462	0.0165946	17.065	+	+		+	16.1611	18.9218	18.6782	18.7604	16.0392	16.2831	18.8106	19.0331	18.5349	18.8214	18.8517	18.6692	+	+	+	22RV1.Beza_22RV1.ctrl;22RV1.Pio_22RV1.ctrl;22RV1.Tesa_22RV1.ctrl
P29350	PTPN6	Tyrosine-protein phosphatase non-receptor type 6	PTPN6	2.37666	2.077	0.0225389	41.9258	+	+		+	2.49156	1.36807	0.0204014	14.2352	+	+		+	2.59891	2.72945	0.00912	156.766	+	+		+	16.8824	19.2591	19.374	19.4813	16.8665	16.8984	19.3135	19.2047	19.5483	19.1997	19.4768	19.4859	+	+	+	22RV1.Beza_22RV1.ctrl;22RV1.Pio_22RV1.ctrl;22RV1.Tesa_22RV1.ctrl
Q9Y6D9	MAD1L1	Mitotic spindle assembly checkpoint protein MAD1	MAD1L1	2.50487	1.84752	0.0219265	42.9888	+	+		+	2.59817	2.27496	0.0206234	94.9598	+	+		+	2.59867	1.67353	0.0107053	29.5265	+	+		+	16.3608	18.8657	18.959	18.9595	16.3564	16.3653	18.9238	18.8076	18.986	18.932	18.8716	19.0474	+	+	+	22RV1.Beza_22RV1.ctrl;22RV1.Pio_22RV1.ctrl;22RV1.Tesa_22RV1.ctrl
Q13619	CUL4A	Cullin-4A	CUL4A	2.622	1.27265	0.0396879	11.7258	+				2.61125	1.28442	0.023257	11.6328	+	+		+	2.5906	1.47957	0.0137079	10.8885	+	+		+	17.1656	19.7876	19.7769	19.7563	17.3889	16.9424	19.775	19.8003	19.7535	19.8003	19.674	19.8385	+	+	+	22RV1.Beza_22RV1.ctrl;22RV1.Pio_22RV1.ctrl;22RV1.Tesa_22RV1.ctrl
Q8TEM1	NUP210	Nuclear pore membrane glycoprotein 210	NUP210	2.62575	1.33608	0.036534	12.664	+	+		+	2.5771	1.55426	0.0230545	11.6553	+	+		+	2.5728	1.4499	0.0146766	11.9909	+	+		+	19.0304	21.6562	21.6075	21.6032	19.2359	18.8249	21.6837	21.6286	21.5259	21.6891	21.6649	21.5415	+	+	+	22RV1.Beza_22RV1.ctrl;22RV1.Pio_22RV1.ctrl;22RV1.Tesa_22RV1.ctrl
Q9UKN8	GTF3C4	General transcription factor 3C polypeptide 4	GTF3C4	2.65342	2.08025	0.0228815	10.9172	+	+		+	2.60542	1.86253	0.0179949	9.3721	+	+		+	2.55842	1.70695	0.0107314	8.49666	+	+		+	16.493	19.1463	19.0983	19.0513	16.3237	16.6622	18.9719	19.3208	19.3189	18.8778	19.3004	18.8023	+	+	+	22RV1.Beza_22RV1.ctrl;22RV1.Pio_22RV1.ctrl;22RV1.Tesa_22RV1.ctrl
Q53GQ0	HSD17B12	Very-long-chain 3-oxoacyl-CoA reductase	HSD17B12	2.1102	1.24322	0.0402337	11.1117	+				2.47375	1.5702	0.0220511	23.6127	+	+		+	2.55695	1.92512	0.0117736	53.0718	+	+		+	18.2882	20.3984	20.7619	20.8452	18.2899	18.2865	20.2085	20.5883	20.8667	20.6572	20.8933	20.797	+	+	+	22RV1.Beza_22RV1.ctrl;22RV1.Pio_22RV1.ctrl;22RV1.Tesa_22RV1.ctrl
Q9Y512	SAMM50	Sorting and assembly machinery component 50 homolog	SAMM50	2.60845	1.95346	0.0223961	14.8179	+	+		+	2.53375	1.92524	0.0169541	14.4336	+	+		+	2.55605	2.15304	0.0150357	13.0432	+	+		+	17.7645	20.3729	20.2983	20.3205	17.6111	17.9179	20.2866	20.4593	20.3836	20.2129	20.4425	20.1986	+	+	+	22RV1.Beza_22RV1.ctrl;22RV1.Pio_22RV1.ctrl;22RV1.Tesa_22RV1.ctrl
Q9UJX3	ANAPC7	Anaphase-promoting complex subunit 7	ANAPC7	2.29628	1.81682	0.0236642	8.34612	+	+		+	2.33678	0.588284	0.0754182	2.18692					2.55548	1.52649	0.0126176	6.75952	+	+		+	16.4228	18.719	18.7596	18.9783	16.2126	16.6329	18.5415	18.8966	19.8072	17.7119	19.2925	18.664	+		+	22RV1.Beza_22RV1.ctrl;22RV1.Pio_22RV1.ctrl
O43818	RRP9	U3 small nucleolar RNA-interacting protein 2	RRP9	2.37365	1.91467	0.0219052	11.8443	+	+		+	2.52316	1.7453	0.0192627	22.3379	+	+		+	2.55476	1.73055	0.0113199	11.1813	+	+		+	17.6498	20.0234	20.1729	20.2045	17.5411	17.7584	19.855	20.1918	20.2038	20.142	20.4055	20.0035	+	+	+	22RV1.Beza_22RV1.ctrl;22RV1.Pio_22RV1.ctrl;22RV1.Tesa_22RV1.ctrl
Q96RQ3	MCCC1	Methylcrotonoyl-CoA carboxylase subunit alpha, mitochondrial	MCCC1	2.36885	2.43111	0.02665	20.5242	+	+		+	2.3696	2.78779	0.0205283	24.7493	+	+		+	2.55255	2.60014	0.0208	32.3008	+	+		+	17.4898	19.8586	19.8593	20.0423	17.4225	17.557	19.7648	19.9524	19.7912	19.9275	20.0838	20.0008	+	+	+	22RV1.Beza_22RV1.ctrl;22RV1.Pio_22RV1.ctrl;22RV1.Tesa_22RV1.ctrl
P40692	MLH1	DNA mismatch repair protein Mlh1	MLH1	2.37408	1.93606	0.0216548	44.5996	+	+		+	2.42318	2.64025	0.0233143	26.8685	+	+		+	2.54968	1.85647	0.0132471	18.7248	+	+		+	17.0934	19.4674	19.5166	19.643	17.0409	17.1458	19.4585	19.4764	19.5899	19.4432	19.7687	19.5174	+	+	+	22RV1.Beza_22RV1.ctrl;22RV1.Pio_22RV1.ctrl;22RV1.Tesa_22RV1.ctrl
O43865	AHCYL1	S-adenosylhomocysteine hydrolase-like protein 1	AHCYL1	2.85754	2.12137	0.0236746	30.5914	+	+		+	2.62624	2.9416	0	42.1898	+	+		+	2.54719	1.42516	0.0158222	14.0032	+	+		+	17.0038	19.8613	19.63	19.551	16.9685	17.039	19.9478	19.7748	19.5787	19.6813	19.3725	19.7294	+	+	+	22RV1.Beza_22RV1.ctrl;22RV1.Pio_22RV1.ctrl;22RV1.Tesa_22RV1.ctrl
O75955	FLOT1	Flotillin-1	FLOT1	2.59975	1.41523	0.0329297	5.46898	+	+		+	2.71295	1.43833	0.0196463	5.78516	+	+		+	2.5444	1.41023	0.0158661	5.11105	+	+		+	17.751	20.3507	20.4639	20.2954	17.3674	18.1346	20.07	20.6315	20.7337	20.1942	20.6127	19.9781	+	+	+	22RV1.Beza_22RV1.ctrl;22RV1.Pio_22RV1.ctrl;22RV1.Tesa_22RV1.ctrl
Q96J01	THOC3	THO complex subunit 3	THOC3	2.48906	2.39689	0.0243657	33.7662	+	+		+	2.48961	2.02303	0.0189851	17.7866	+	+		+	2.54356	1.79143	0.0119252	38.6715	+	+		+	17.1263	19.6153	19.6159	19.6699	17.0606	17.192	19.5819	19.6488	19.7395	19.4923	19.6732	19.6665	+	+	+	22RV1.Beza_22RV1.ctrl;22RV1.Pio_22RV1.ctrl;22RV1.Tesa_22RV1.ctrl
P15559	NQO1	NAD(P)H dehydrogenase [quinone] 1	NQO1	2.0844	2.73737	0.0194286	29.8842	+	+		+	2.5329	1.17165	0.0254523	8.69557	+	+		+	2.54345	1.31591	0.0186005	11.2994	+	+		+	17.9081	19.9925	20.441	20.4515	17.949	17.8672	19.936	20.049	20.1526	20.7294	20.6729	20.2302	+	+	+	22RV1.Beza_22RV1.ctrl;22RV1.Pio_22RV1.ctrl;22RV1.Tesa_22RV1.ctrl
Q03252	LMNB2	Lamin-B2	LMNB2	2.19935	1.91033	0.0216125	33.0263	+	+		+	2.56985	1.50001	0.021396	18.5229	+	+		+	2.5405	1.55663	0.0127461	20.5678	+	+		+	19.8351	22.0344	22.4049	22.3756	19.8181	19.852	21.97	22.0988	22.5426	22.2672	22.2532	22.4979	+	+	+	22RV1.Beza_22RV1.ctrl;22RV1.Pio_22RV1.ctrl;22RV1.Tesa_22RV1.ctrl
P41252	IARS	Isoleucine--tRNA ligase, cytoplasmic	IARS	2.3792	1.08458	0.0482715	7.66223	+				2.5196	1.25293	0.023146	7.71084	+	+		+	2.53255	1.34927	0.0176183	7.47414	+	+		+	19.1172	21.4964	21.6369	21.6498	19.4276	18.8069	21.5064	21.4865	21.5346	21.7391	21.7858	21.5138	+	+	+	22RV1.Beza_22RV1.ctrl;22RV1.Pio_22RV1.ctrl;22RV1.Tesa_22RV1.ctrl
Q7L5Y9	MAEA	E3 ubiquitin-protein transferase MAEA	MAEA	2.39253	3.36352	0	49.0197	+	+		+	2.80263	1.07524	0.0273464	7.32166	+	+		+	2.53193	2.0816	0.0123824	28.7356	+	+		+	15.0424	17.435	17.8451	17.5743	15.0093	15.0755	17.3991	17.4708	18.2264	17.4637	17.4927	17.656	+	+	+	22RV1.Beza_22RV1.ctrl;22RV1.Pio_22RV1.ctrl;22RV1.Tesa_22RV1.ctrl
O95573	ACSL3	Long-chain-fatty-acid--CoA ligase 3	ACSL3	2.6664	1.47248	0.0291316	14.8318	+	+		+	2.5639	1.73393	0.019581	8.46202	+	+		+	2.52905	2.01357	0.014	11.5177	+	+		+	18.6234	21.2897	21.1872	21.1524	18.7989	18.4478	21.251	21.3285	20.9403	21.4342	21.2843	21.0205	+	+	+	22RV1.Beza_22RV1.ctrl;22RV1.Pio_22RV1.ctrl;22RV1.Tesa_22RV1.ctrl
P00390	GSR	Glutathione reductase, mitochondrial	GSR	2.4206	2.9045	0.0175484	32.0465	+	+		+	2.5969	1.95466	0.0180586	18.8394	+	+		+	2.52495	2.08273	0.012428	41.0672	+	+		+	20.4316	22.8522	23.0284	22.9565	20.4904	20.3727	22.8048	22.8995	23.1531	22.9038	22.9387	22.9743	+	+	+	22RV1.Beza_22RV1.ctrl;22RV1.Pio_22RV1.ctrl;22RV1.Tesa_22RV1.ctrl
P41240	CSK	Tyrosine-protein kinase CSK	CSK	2.27465	1.31516	0.0367688	7.20493	+	+		+	2.45345	1.14398	0.0245659	6.23047	+	+		+	2.5142	1.47862	0.0136927	8.67433	+	+		+	17.7959	20.0706	20.2494	20.3102	17.9198	17.6721	19.7802	20.361	20.6232	19.8756	20.5722	20.0481	+	+	+	22RV1.Beza_22RV1.ctrl;22RV1.Pio_22RV1.ctrl;22RV1.Tesa_22RV1.ctrl
P51511	MMP15	Matrix metalloproteinase-15	MMP15	2.03467	0.966156	0.0620343	3.46243					2.55857	1.2138	0.0235664	9.17599	+	+		+	2.51237	1.51279	0.0133907	5.81814	+	+		+	14.8829	16.9175	17.4414	17.3952	15.1575	14.6082	17.437	16.398	17.3934	17.4894	17.062	17.7284		+	+	22RV1.Pio_22RV1.ctrl;22RV1.Tesa_22RV1.ctrl
Q9Y365	STARD10	START domain-containing protein 10	STARD10	2.15925	1.33544	0.0368436	13.4186	+	+		+	2.42805	1.74675	0.0184047	30.8318	+	+		+	2.51	1.5059	0.0132014	19.4922	+	+		+	18.2473	20.4065	20.6753	20.7572	18.2357	18.2588	20.567	20.246	20.5974	20.7532	20.629	20.8855	+	+	+	22RV1.Beza_22RV1.ctrl;22RV1.Pio_22RV1.ctrl;22RV1.Tesa_22RV1.ctrl
O75844	ZMPSTE24	CAAX prenyl protease 1 homolog	ZMPSTE24	2.48668	1.98489	0.0223212	10.6434	+	+		+	2.52828	1.71885	0.0214552	9.28795	+	+		+	2.50468	2.13475	0.0143319	11.7353	+	+		+	17.66	20.1467	20.1883	20.1647	17.5149	17.8051	19.9636	20.3298	20.4186	19.958	20.3212	20.0082	+	+	+	22RV1.Beza_22RV1.ctrl;22RV1.Pio_22RV1.ctrl;22RV1.Tesa_22RV1.ctrl
Q8TCS8	PNPT1	Polyribonucleotide nucleotidyltransferase 1, mitochondrial	PNPT1	2.42315	2.10777	0.0230495	40.6369	+	+		+	2.51295	2.46494	0.0253077	39.6686	+	+		+	2.50075	1.88696	0.0120299	43.6731	+	+		+	19.2166	21.6397	21.7295	21.7173	19.1598	19.2734	21.6216	21.6579	21.7576	21.7015	21.7246	21.7101	+	+	+	22RV1.Beza_22RV1.ctrl;22RV1.Pio_22RV1.ctrl;22RV1.Tesa_22RV1.ctrl
P20700	LMNB1	Lamin-B1	LMNB1	2.3163	3.36627	0	126.244	+	+		+	2.4825	1.83629	0.0181854	32.3628	+	+		+	2.4925	3.18472	0	79.0734	+	+		+	21.3541	23.6704	23.8366	23.8466	21.338	21.3702	23.6616	23.6792	23.9116	23.7616	23.8195	23.8737	+	+	+	22RV1.Beza_22RV1.ctrl;22RV1.Pio_22RV1.ctrl;22RV1.Tesa_22RV1.ctrl
O95394	PGM3	Phosphoacetylglucosamine mutase	PGM3	2.2281	1.88901	0.0218974	13.4154	+	+		+	2.4834	1.86148	0.0179487	9.96408	+	+		+	2.4778	1.75107	0.0118168	15.8426	+	+		+	18.1291	20.3572	20.6125	20.6069	17.9845	18.2737	20.2755	20.4389	20.8155	20.4095	20.5473	20.6665	+	+	+	22RV1.Beza_22RV1.ctrl;22RV1.Pio_22RV1.ctrl;22RV1.Tesa_22RV1.ctrl
P40429	RPL13A	60S ribosomal protein L13a	RPL13A	2.66535	1.60171	0.0250562	9.6642	+	+		+	2.37615	1.56046	0.0226684	6.17	+	+		+	2.47675	1.61624	0.0109249	6.53273	+	+		+	18.4167	21.0821	20.7929	20.8935	18.6618	18.1716	20.9556	21.2085	20.4958	21.0899	21.1827	20.6042	+	+	+	22RV1.Beza_22RV1.ctrl;22RV1.Pio_22RV1.ctrl;22RV1.Tesa_22RV1.ctrl
P23368	ME2	NAD-dependent malic enzyme, mitochondrial	ME2	2.34545	1.58205	0.0265791	12.6125	+	+		+	2.4667	1.26499	0.0234273	9.06452	+	+		+	2.46825	2.70394	0.00860377	23.9372	+	+		+	18.556	20.9015	21.0227	21.0242	18.6228	18.4892	20.7279	21.075	21.2865	20.7589	21.1028	20.9457	+	+	+	22RV1.Beza_22RV1.ctrl;22RV1.Pio_22RV1.ctrl;22RV1.Tesa_22RV1.ctrl
Q9P2R7	SUCLA2	Succinate--CoA ligase [ADP-forming] subunit beta, mitochondrial	SUCLA2	2.3829	2.12064	0.0235152	16.1129	+	+		+	2.4966	1.51649	0.0218321	11.2857	+	+		+	2.46685	2.65944	0.0162857	24.6344	+	+		+	18.9727	21.3556	21.4692	21.4395	18.8937	19.0516	21.2305	21.4806	21.6759	21.2626	21.3779	21.5011	+	+	+	22RV1.Beza_22RV1.ctrl;22RV1.Pio_22RV1.ctrl;22RV1.Tesa_22RV1.ctrl
Q06210	GFPT1	Glutamine--fructose-6-phosphate aminotransferase [isomerizing] 1	GFPT1	2.29475	1.72458	0.0242848	27.282	+	+		+	2.45745	1.77286	0.0180299	13.2091	+	+		+	2.46525	1.7487	0.0117273	13.031	+	+		+	19.2338	21.5286	21.6913	21.699	19.3165	19.1511	21.5132	21.5439	21.5246	21.8579	21.8692	21.5289	+	+	+	22RV1.Beza_22RV1.ctrl;22RV1.Pio_22RV1.ctrl;22RV1.Tesa_22RV1.ctrl
P41250	GARS	Glycine--tRNA ligase	GARS	2.15435	2.41537	0.0258424	20.3976	+	+		+	2.44125	2.47453	0.0258039	35.2872	+	+		+	2.4612	2.26588	0.0144471	20.8802	+	+		+	20.5121	22.6665	22.9534	22.9733	20.5732	20.451	22.5803	22.7526	22.9209	22.9858	23.0741	22.8725	+	+	+	22RV1.Beza_22RV1.ctrl;22RV1.Pio_22RV1.ctrl;22RV1.Tesa_22RV1.ctrl
P48449	LSS	Lanosterol synthase	LSS	2.1554	1.73144	0.0230284	13.2273	+	+		+	2.3642	1.89424	0.0170532	9.75233	+	+		+	2.45325	2.05782	0.0116138	10.9497	+	+		+	18.7756	20.931	21.1399	21.2289	18.9232	18.6281	20.8619	21.0002	20.9475	21.3322	21.3975	21.0603	+	+	+	22RV1.Beza_22RV1.ctrl;22RV1.Pio_22RV1.ctrl;22RV1.Tesa_22RV1.ctrl
Q9UNH7	SNX6	Sorting nexin-6	SNX6	2.24365	1.64077	0.0245306	24.7445	+	+		+	2.4307	1.78173	0.018303	26.2494	+	+		+	2.4443	1.44252	0.014954	9.79605	+	+		+	17.8442	20.0878	20.2749	20.2885	17.934	17.7544	20.1004	20.0753	20.2523	20.2975	20.0557	20.5213	+	+	+	22RV1.Beza_22RV1.ctrl;22RV1.Pio_22RV1.ctrl;22RV1.Tesa_22RV1.ctrl
Q7L576	CYFIP1	Cytoplasmic FMR1-interacting protein 1	CYFIP1	2.58345	1.22851	0.040409	10.5852	+				2.47045	1.69697	0.0214685	8.3874	+	+		+	2.4422	1.30711	0.0182978	9.69112	+	+		+	17.849	20.4325	20.3195	20.2912	18.0927	17.6054	20.4467	20.4183	20.154	20.485	20.3556	20.2269	+	+	+	22RV1.Beza_22RV1.ctrl;22RV1.Pio_22RV1.ctrl;22RV1.Tesa_22RV1.ctrl
O00159	MYO1C	Unconventional myosin-Ic	MYO1C	2.5992	1.99101	0.0212421	15.2965	+	+		+	2.45055	1.41728	0.0194592	16.6194	+	+		+	2.42715	1.68211	0.0102347	8.79703	+	+		+	18.8141	21.4132	21.2646	21.2412	18.6666	18.9615	21.3288	21.4977	21.265	21.2642	21.4744	21.008	+	+	+	22RV1.Beza_22RV1.ctrl;22RV1.Pio_22RV1.ctrl;22RV1.Tesa_22RV1.ctrl
Q9NWW5	CLN6	Ceroid-lipofuscinosis neuronal protein 6	CLN6	2.49134	2.10592	0.0228984	52.4498	+	+		+	2.24084	1.27523	0.0233033	9.95991	+	+		+	2.42634	3.13947	0	37.1118	+	+		+	15.8343	18.3256	18.0751	18.2606	15.7881	15.8804	18.3144	18.3368	17.8549	18.2953	18.2143	18.3069	+	+	+	22RV1.Beza_22RV1.ctrl;22RV1.Pio_22RV1.ctrl;22RV1.Tesa_22RV1.ctrl
O60287	URB1	Nucleolar pre-ribosomal-associated protein 1	URB1	2.23956	1.53245	0.0285038	19.3381	+	+		+	2.07124	1.2038	0.0246857	9.88188	+	+		+	2.42474	1.98324	0.0130388	37.8807	+	+		+	14.5797	16.8193	16.651	17.0044	14.5962	14.5632	16.9339	16.7046	16.442	16.8599	17.0663	16.9426	+	+	+	22RV1.Beza_22RV1.ctrl;22RV1.Pio_22RV1.ctrl;22RV1.Tesa_22RV1.ctrl
P23743	DGKA	Diacylglycerol kinase alpha	DGKA	1.97976	1.51974	0.028958	10.3962	+	+		+	2.39316	1.12046	0.024918	7.03153	+	+		+	2.42366	2.26088	0.0141965	18.1773	+	+		+	16.305	18.2848	18.6981	18.7287	16.2312	16.3788	18.1092	18.4603	19.0304	18.3659	18.8397	18.6176	+	+	+	22RV1.Beza_22RV1.ctrl;22RV1.Pio_22RV1.ctrl;22RV1.Tesa_22RV1.ctrl
Q9H9E3	COG4	Conserved oligomeric Golgi complex subunit 4	COG4	2.22059	1.83901	0.0215924	28.1636	+	+		+	2.32714	2.00841	0.0182366	34.1527	+	+		+	2.40019	1.58295	0.0108913	20.4371	+	+		+	16.7726	18.9933	19.0998	19.1729	16.7931	16.7522	19.0694	18.9171	19.1648	19.0348	19.0572	19.2885	+	+	+	22RV1.Beza_22RV1.ctrl;22RV1.Pio_22RV1.ctrl;22RV1.Tesa_22RV1.ctrl
O43660	PLRG1	Pleiotropic regulator 1	PLRG1	2.51245	1.41302	0.0326941	15.7107	+	+		+	2.33345	2.06264	0.0171148	11.1393	+	+		+	2.39545	1.45892	0.0138213	14.7271	+	+		+	16.8822	19.3946	19.2157	19.2777	16.723	17.0414	19.4098	19.3795	19.0795	19.3518	19.311	19.2443	+	+	+	22RV1.Beza_22RV1.ctrl;22RV1.Pio_22RV1.ctrl;22RV1.Tesa_22RV1.ctrl
O15397	IPO8	Importin-8	IPO8	2.31509	2.08507	0.0230214	27.9236	+	+		+	2.44444	2.9135	0	42.6851	+	+		+	2.39239	1.3826	0.0174096	13.1909	+	+		+	16.2848	18.5999	18.7293	18.6773	16.3167	16.253	18.6765	18.5234	18.6817	18.7769	18.4987	18.8558	+	+	+	22RV1.Beza_22RV1.ctrl;22RV1.Pio_22RV1.ctrl;22RV1.Tesa_22RV1.ctrl
Q06203	PPAT	Amidophosphoribosyltransferase	PPAT	2.2496	1.72866	0.0237367	33.214	+	+		+	2.5485	1.1407	0.0243905	8.75684	+	+		+	2.37985	1.31551	0.0185851	13.105	+	+		+	18.2403	20.4899	20.7888	20.6202	18.2361	18.2445	20.4223	20.5575	21.0798	20.4978	20.4386	20.8017	+	+	+	22RV1.Beza_22RV1.ctrl;22RV1.Pio_22RV1.ctrl;22RV1.Tesa_22RV1.ctrl
Q7Z6K3	PTAR1	Protein prenyltransferase alpha subunit repeat-containing protein 1	PTAR1	2.06059	1.07795	0.0494595	4.66578	+				2.43619	1.39074	0.0214388	13.4934	+	+		+	2.37869	1.38085	0.0173122	13.1712	+	+		+	15.7321	17.7927	18.1683	18.1107	15.9099	15.5542	18.1969	17.3884	18.1371	18.1994	18.0793	18.1422	+	+	+	22RV1.Beza_22RV1.ctrl;22RV1.Pio_22RV1.ctrl;22RV1.Tesa_22RV1.ctrl
Q15392	DHCR24	Delta(24)-sterol reductase	DHCR24	2.5827	1.43011	0.0313784	6.20195	+	+		+	2.3785	1.42015	0.0196744	5.35664	+	+		+	2.3764	1.42381	0.0157744	5.22623	+	+		+	17.8241	20.4068	20.2026	20.2005	17.4719	18.1763	20.1846	20.629	19.9322	20.473	20.4881	19.9129	+	+	+	22RV1.Beza_22RV1.ctrl;22RV1.Pio_22RV1.ctrl;22RV1.Tesa_22RV1.ctrl
O60547	GMDS	GDP-mannose 4,6 dehydratase	GMDS	2.19329	3.57793	0	78.9915	+	+		+	2.31914	1.61466	0.021349	20.8061	+	+		+	2.37314	2.17603	0.0159621	37.7495	+	+		+	17.6052	19.7985	19.9244	19.9783	17.5831	17.6273	19.7817	19.8153	20.0336	19.8151	19.9195	20.0372	+	+	+	22RV1.Beza_22RV1.ctrl;22RV1.Pio_22RV1.ctrl;22RV1.Tesa_22RV1.ctrl
P54619	PRKAG1	5'-AMP-activated protein kinase subunit gamma-1	PRKAG1	2.03249	1.78684	0.0219797	25.8396	+	+		+	2.31664	1.42187	0.0192936	15.3555	+	+		+	2.37204	1.73925	0.0114879	25.8856	+	+		+	16.9721	19.0046	19.2888	19.3441	16.992	16.9522	19.0807	18.9285	19.4383	19.1392	19.4336	19.2547	+	+	+	22RV1.Beza_22RV1.ctrl;22RV1.Pio_22RV1.ctrl;22RV1.Tesa_22RV1.ctrl
P53041	PPP5C	Serine/threonine-protein phosphatase 5	PPP5C	2.1475	1.31391	0.0366861	9.82365	+	+		+	2.44985	1.82664	0.0191388	8.1048	+	+		+	2.37055	1.68969	0.0104418	7.19083	+	+		+	17.0241	19.1716	19.474	19.3947	16.8128	17.2355	19.2275	19.1158	19.6901	19.2579	19.1417	19.6477	+	+	+	22RV1.Beza_22RV1.ctrl;22RV1.Pio_22RV1.ctrl;22RV1.Tesa_22RV1.ctrl
Q9BV44	THUMPD3	THUMP domain-containing protein 3	THUMPD3	2.39326	1.83732	0.0215513	11.2359	+	+		+	2.31706	1.80692	0.0181818	10.8348	+	+		+	2.36706	1.83019	0.012861	11.1174	+	+		+	17.1099	19.5031	19.4269	19.4769	17.2215	16.9982	19.3217	19.6845	19.6093	19.2445	19.6582	19.2956	+	+	+	22RV1.Beza_22RV1.ctrl;22RV1.Pio_22RV1.ctrl;22RV1.Tesa_22RV1.ctrl
P20020	ATP2B1	Plasma membrane calcium-transporting ATPase 1	ATP2B1	2.2335	1.59649	0.0247238	9.15788	+	+		+	2.67945	1.64429	0.0195038	22.7537	+	+		+	2.36195	1.77576	0.0124337	10.5428	+	+		+	16.0943	18.3278	18.7737	18.4562	16.21	15.9786	18.5425	18.1131	18.7518	18.7957	18.2644	18.6481	+	+	+	22RV1.Beza_22RV1.ctrl;22RV1.Pio_22RV1.ctrl;22RV1.Tesa_22RV1.ctrl
Q86VS8	HOOK3	Protein Hook homolog 3	HOOK3	2.56695	1.26092	0.0401898	5.89021	+				2.36835	1.37907	0.0208881	12.0379	+	+		+	2.35745	1.89746	0.0122748	9.70977	+	+		+	15.5453	18.1123	17.9137	17.9028	15.7372	15.3535	17.721	18.5036	17.9573	17.8701	17.754	18.0516	+	+	+	22RV1.Beza_22RV1.ctrl;22RV1.Pio_22RV1.ctrl;22RV1.Tesa_22RV1.ctrl
Q969V3	NCLN	Nicalin	NCLN	2.28119	2.03145	0.0224222	46.2828	+	+		+	2.45619	1.56959	0.0220215	22.2342	+	+		+	2.35739	1.34337	0.0179546	13.7245	+	+		+	17.6496	19.9308	20.1058	20.007	17.6608	17.6384	19.9788	19.8828	20.2157	19.9959	19.8356	20.1784	+	+	+	22RV1.Beza_22RV1.ctrl;22RV1.Pio_22RV1.ctrl;22RV1.Tesa_22RV1.ctrl
A8MXV4	NUDT19	Nucleoside diphosphate-linked moiety X motif 19	NUDT19	2.0061	2.32146	0.0212139	98.3509	+	+		+	2.36105	1.30346	0.0231851	12.7529	+	+		+	2.3567	1.97642	0.0128094	56.6247	+	+		+	16.7462	18.7523	19.1072	19.1029	16.7499	16.7424	18.7322	18.7723	19.2923	18.9221	19.0614	19.1443	+	+	+	22RV1.Beza_22RV1.ctrl;22RV1.Pio_22RV1.ctrl;22RV1.Tesa_22RV1.ctrl
Q8NHP6	MOSPD2	Motile sperm domain-containing protein 2	MOSPD2	2.19206	1.6233	0.0245671	15.8779	+	+		+	2.43066	1.53316	0.0227885	15.0464	+	+		+	2.35576	2.62556	0.01425	30.3154	+	+		+	15.2604	17.4524	17.6911	17.6162	15.3029	15.2179	17.5838	17.3211	17.8469	17.5352	17.5511	17.6812	+	+	+	22RV1.Beza_22RV1.ctrl;22RV1.Pio_22RV1.ctrl;22RV1.Tesa_22RV1.ctrl
P56589	PEX3	Peroxisomal biogenesis factor 3	PEX3	1.94815	1.87649	0.0211299	20.8794	+	+		+	2.12095	1.57667	0.0215827	16.3999	+	+		+	2.35405	1.32047	0.0184368	11.6452	+	+		+	14.9092	16.8573	17.0301	17.2632	14.9433	14.8751	16.9442	16.7705	16.9054	17.1549	17.4625	17.064	+	+	+	22RV1.Beza_22RV1.ctrl;22RV1.Pio_22RV1.ctrl;22RV1.Tesa_22RV1.ctrl
P48637	GSS	Glutathione synthetase	GSS	2.09685	1.88247	0.0214393	48.5371	+	+		+	2.28735	3.15256	0	40.0075	+	+		+	2.3531	2.30403	0.0159481	26.0829	+	+		+	19.6504	21.7473	21.9378	22.0035	19.6072	19.6936	21.7469	21.7476	21.9752	21.9003	21.9243	22.0827	+	+	+	22RV1.Beza_22RV1.ctrl;22RV1.Pio_22RV1.ctrl;22RV1.Tesa_22RV1.ctrl
Q9Y6Q5	AP1M2	AP-1 complex subunit mu-2	AP1M2	2.4805	1.12155	0.0444022	8.16243	+				2.3114	1.09871	0.0256327	7.58438	+	+		+	2.33955	1.38662	0.0166439	6.85276	+	+		+	18.1142	20.5947	20.4256	20.4537	17.8113	18.417	20.5695	20.6198	20.4596	20.3915	20.6113	20.2961	+	+	+	22RV1.Beza_22RV1.ctrl;22RV1.Pio_22RV1.ctrl;22RV1.Tesa_22RV1.ctrl
Q6UW02	CYP20A1	Cytochrome P450 20A1	CYP20A1	1.57262	1.0016	0.057023	3.75538					2.06367	1.8084	0.0183066	8.00923	+	+		+	2.33792	1.31297	0.0185239	12.2409	+	+		+	16.5978	18.1703	18.6614	18.9357	16.7874	16.4081	18.5437	17.797	18.8358	18.487	18.9581	18.9132		+	+	22RV1.Pio_22RV1.ctrl;22RV1.Tesa_22RV1.ctrl
Q9BWS9	CHID1	Chitinase domain-containing protein 1	CHID1	1.66876	2.18406	0.0243019	12.5461	+	+		+	2.19101	2.39018	0.0217521	15.625	+	+		+	2.33616	2.44147	0.0133578	16.5886	+	+		+	16.5592	18.2279	18.7501	18.8953	16.6579	16.4604	18.317	18.1388	18.8497	18.6506	18.7949	18.9957	+	+	+	22RV1.Beza_22RV1.ctrl;22RV1.Pio_22RV1.ctrl;22RV1.Tesa_22RV1.ctrl
P49915	GMPS	GMP synthase [glutamine-hydrolyzing]	GMPS	2.17035	1.15229	0.0426156	8.05615	+				2.22375	1.14012	0.0243325	8.32015	+	+		+	2.33065	1.4718	0.0134825	7.77344	+	+		+	19.5748	21.7451	21.7985	21.9054	19.3092	19.8403	21.7905	21.6997	21.7682	21.8288	21.7662	22.0446	+	+	+	22RV1.Beza_22RV1.ctrl;22RV1.Pio_22RV1.ctrl;22RV1.Tesa_22RV1.ctrl
Q92499	DDX1	ATP-dependent RNA helicase DDX1	DDX1	2.12335	1.80722	0.0230747	11.0758	+	+		+	2.3164	2.02319	0.0190562	10.909	+	+		+	2.3284	1.3504	0.0176805	14.1589	+	+		+	19.6234	21.7467	21.9398	21.9518	19.459	19.7877	21.648	21.8454	22.0742	21.8053	21.9461	21.9574	+	+	+	22RV1.Beza_22RV1.ctrl;22RV1.Pio_22RV1.ctrl;22RV1.Tesa_22RV1.ctrl
Q9Y230	RUVBL2	RuvB-like 2	RUVBL2	2.22715	1.94618	0.0221792	21.7462	+	+		+	2.37505	1.64872	0.0197152	24.8781	+	+		+	2.3271	2.32588	0.0130959	20.7121	+	+		+	19.8346	22.0617	22.2096	22.1617	19.929	19.7401	22.0221	22.1013	22.2235	22.1957	22.1008	22.2225	+	+	+	22RV1.Beza_22RV1.ctrl;22RV1.Pio_22RV1.ctrl;22RV1.Tesa_22RV1.ctrl
P49792	RANBP2	E3 SUMO-protein ligase RanBP2	RANBP2	2.00695	1.83978	0.021675	43.398	+	+		+	2.29785	3.34437	0	367.881	+	+		+	2.3237	2.81025	0.0106047	245.271	+	+		+	18.3179	20.3249	20.6158	20.6416	18.3159	18.32	20.3711	20.2787	20.6217	20.6099	20.6509	20.6324	+	+	+	22RV1.Beza_22RV1.ctrl;22RV1.Pio_22RV1.ctrl;22RV1.Tesa_22RV1.ctrl
Q14690	PDCD11	Protein RRP5 homolog	PDCD11	2.205	2.59274	0.0254206	73.3632	+	+		+	2.269	1.7198	0.0215735	21.6616	+	+		+	2.32145	1.34125	0.0178611	12.5133	+	+		+	17.1506	19.3557	19.4197	19.4721	17.1227	17.1786	19.3667	19.3446	19.3187	19.5206	19.6555	19.2887	+	+	+	22RV1.Beza_22RV1.ctrl;22RV1.Pio_22RV1.ctrl;22RV1.Tesa_22RV1.ctrl
P04181	OAT	Ornithine aminotransferase, mitochondrial	OAT	1.60995	1.56708	0.0272165	8.37449	+	+		+	2.187	1.75568	0.0178597	11.4556	+	+		+	2.3189	1.35394	0.0172919	13.7868	+	+		+	20.3815	21.9915	22.5685	22.7004	20.549	20.214	22.0858	21.8971	22.4769	22.6601	22.7157	22.6851	+	+	+	22RV1.Beza_22RV1.ctrl;22RV1.Pio_22RV1.ctrl;22RV1.Tesa_22RV1.ctrl
Q07864	POLE	DNA polymerase epsilon catalytic subunit A	POLE	2.2439	1.59559	0.024694	24.6653	+	+		+	2.0577	1.56665	0.0218162	22.5757	+	+		+	2.31005	1.93382	0.0120663	23.736	+	+		+	16.1941	18.438	18.2518	18.5041	16.1032	16.2849	18.4427	18.4332	18.2591	18.2444	18.4692	18.539	+	+	+	22RV1.Beza_22RV1.ctrl;22RV1.Pio_22RV1.ctrl;22RV1.Tesa_22RV1.ctrl
P54577	YARS	Tyrosine--tRNA ligase, cytoplasmic	YARS	1.98495	1.3442	0.0361074	13.9936	+	+		+	2.3038	1.45685	0.0203312	16.0513	+	+		+	2.30945	1.50412	0.0131241	15.9097	+	+		+	19.8665	21.8514	22.1703	22.176	20.0083	19.7247	21.8478	21.8551	22.1481	22.1925	22.207	22.1449	+	+	+	22RV1.Beza_22RV1.ctrl;22RV1.Pio_22RV1.ctrl;22RV1.Tesa_22RV1.ctrl
Q96T51	RUFY1	RUN and FYVE domain-containing protein 1	RUFY1	2.07852	1.806	0.0229117	12.6983	+	+		+	2.18172	2.62314	0.0226667	20.7446	+	+		+	2.30652	1.43034	0.015614	10.1285	+	+		+	16.4344	18.513	18.6161	18.741	16.5116	16.3573	18.6573	18.3686	18.5447	18.6876	18.5267	18.9552	+	+	+	22RV1.Beza_22RV1.ctrl;22RV1.Pio_22RV1.ctrl;22RV1.Tesa_22RV1.ctrl
Q9P258	RCC2	Protein RCC2	RCC2	2.27895	1.51081	0.0285088	6.6407	+	+		+	2.2486	1.29508	0.0235044	4.65803	+	+		+	2.30395	1.3836	0.0174586	7.25754	+	+		+	19.0228	21.3018	21.2715	21.3268	19.3085	18.7372	21.492	21.1116	20.8823	21.6606	21.4653	21.1883	+	+	+	22RV1.Beza_22RV1.ctrl;22RV1.Pio_22RV1.ctrl;22RV1.Tesa_22RV1.ctrl
P08238	HSP90AB1	Heat shock protein HSP 90-beta	HSP90AB1	1.8408	2.32607	0.0214271	30.2987	+	+		+	2.28205	1.3692	0.0204932	13.1529	+	+		+	2.30135	2.97678	0.0157241	46.4329	+	+		+	22.7901	24.6308	25.0721	25.0914	22.7625	22.8176	24.5767	24.685	25.2434	24.9008	25.0502	25.1326	+	+	+	22RV1.Beza_22RV1.ctrl;22RV1.Pio_22RV1.ctrl;22RV1.Tesa_22RV1.ctrl
P0DN79;P35520	CBS;CBSL	Cystathionine beta-synthase-like protein	CBS	2.0752	1.19175	0.0419975	9.16742	+				2.27515	1.70274	0.0208826	8.3539	+	+		+	2.2992	1.58511	0.0109359	9.02757	+	+		+	18.9962	21.0714	21.2714	21.2955	19.2206	18.7719	21.1016	21.0413	21.117	21.4258	21.1749	21.416	+	+	+	22RV1.Beza_22RV1.ctrl;22RV1.Pio_22RV1.ctrl;22RV1.Tesa_22RV1.ctrl
Q13085	ACACA	Acetyl-CoA carboxylase 1	ACACA	2.2664	1.11229	0.0459748	8.15669	+				2.3649	1.4563	0.020287	7.53043	+	+		+	2.29555	1.53649	0.0128861	6.88493	+	+		+	17.9498	20.2161	20.3147	20.2453	18.2274	17.6721	20.2269	20.2054	20.1679	20.4614	20.4299	20.0607	+	+	+	22RV1.Beza_22RV1.ctrl;22RV1.Pio_22RV1.ctrl;22RV1.Tesa_22RV1.ctrl
Q9UIQ6	LNPEP	Leucyl-cystinyl aminopeptidase	LNPEP	2.39382	2.74301	0.0199024	61.0166	+	+		+	2.40812	2.48772	0.0265859	135.556	+	+		+	2.29537	1.81282	0.012309	29.586	+	+		+	16.1548	18.5487	18.563	18.4502	16.1374	16.1723	18.5838	18.5135	18.5664	18.5595	18.3746	18.5258	+	+	+	22RV1.Beza_22RV1.ctrl;22RV1.Pio_22RV1.ctrl;22RV1.Tesa_22RV1.ctrl
Q9NQZ2	UTP3	Something about silencing protein 10	UTP3	1.88222	2.4088	0.025381	29.8706	+	+		+	2.26437	1.13352	0.0244092	7.57232	+	+		+	2.29472	2.74567	0.0095	26.2179	+	+		+	15.2832	17.1654	17.5476	17.578	15.3384	15.2281	17.135	17.1959	17.2537	17.8415	17.51	17.6459	+	+	+	22RV1.Beza_22RV1.ctrl;22RV1.Pio_22RV1.ctrl;22RV1.Tesa_22RV1.ctrl
Q7LG56	RRM2B	Ribonucleoside-diphosphate reductase subunit M2 B	RRM2B	2.20777	2.22875	0.0223933	19.0915	+	+		+	2.29567	1.30676	0.0224691	9.65472	+	+		+	2.29467	1.38291	0.0174259	10.6276	+	+		+	16.0256	18.2334	18.3213	18.3203	16.0867	15.9646	18.3316	18.1352	18.0915	18.5511	18.1132	18.5274	+	+	+	22RV1.Beza_22RV1.ctrl;22RV1.Pio_22RV1.ctrl;22RV1.Tesa_22RV1.ctrl
P52333	JAK3	Tyrosine-protein kinase JAK3	JAK3	2.08605	2.01563	0.0218753	16.6326	+	+		+	2.23785	1.96175	0.0167921	16.8932	+	+		+	2.2936	2.59191	0.0199452	23.0396	+	+		+	15.4034	17.4894	17.6412	17.697	15.3427	15.4641	17.3797	17.5992	17.759	17.5235	17.7759	17.6181	+	+	+	22RV1.Beza_22RV1.ctrl;22RV1.Pio_22RV1.ctrl;22RV1.Tesa_22RV1.ctrl
O00232	PSMD12	26S proteasome non-ATPase regulatory subunit 12	PSMD12	2.1163	2.46574	0.0253061	17.8936	+	+		+	2.2845	2.00389	0.0180426	13.654	+	+		+	2.29125	1.74506	0.0115955	24.8438	+	+		+	19.0519	21.1682	21.3364	21.3432	19.1415	18.9623	21.091	21.2454	21.4777	21.1951	21.3213	21.365	+	+	+	22RV1.Beza_22RV1.ctrl;22RV1.Pio_22RV1.ctrl;22RV1.Tesa_22RV1.ctrl
P62879	GNB2	Guanine nucleotide-binding protein G(I)/G(S)/G(T) subunit beta-2	GNB2	2.22265	2.94178	0.0197818	37.0073	+	+		+	2.19205	3.27535	0	46.056	+	+		+	2.28665	1.46448	0.0133798	14.3064	+	+		+	20.5575	22.7801	22.7495	22.8441	20.5934	20.5216	22.8283	22.732	22.7183	22.7808	22.6884	22.9999	+	+	+	22RV1.Beza_22RV1.ctrl;22RV1.Pio_22RV1.ctrl;22RV1.Tesa_22RV1.ctrl
O60763	USO1	General vesicular transport factor p115	USO1	2.1357	1.93651	0.0217062	34.4809	+	+		+	2.27855	1.82252	0.0188235	37.76	+	+		+	2.28555	1.87442	0.0136571	16.3954	+	+		+	18.8908	21.0265	21.1693	21.1763	18.9506	18.8309	21.0424	21.0105	21.177	21.1616	21.0504	21.3022	+	+	+	22RV1.Beza_22RV1.ctrl;22RV1.Pio_22RV1.ctrl;22RV1.Tesa_22RV1.ctrl
Q14232	EIF2B1	Translation initiation factor eIF-2B subunit alpha	EIF2B1	2.21205	1.33942	0.0357964	8.17584	+	+		+	2.39705	1.58919	0.0215487	6.24695	+	+		+	2.28445	1.37164	0.0179118	8.39935	+	+		+	17.855	20.0671	20.2521	20.1395	18.1077	17.6024	19.9703	20.1639	20.5409	19.9633	20.0388	20.2402	+	+	+	22RV1.Beza_22RV1.ctrl;22RV1.Pio_22RV1.ctrl;22RV1.Tesa_22RV1.ctrl
Q9Y281	CFL2	Cofilin-2	CFL2	2.55502	2.02502	0.0222369	45.0037	+	+		+	2.55032	2.0115	0.0184348	20.0546	+	+		+	2.27987	1.81606	0.0123621	41.25	+	+		+	14.4211	16.9761	16.9714	16.7009	14.3658	14.4763	16.9892	16.9629	17.0859	16.8568	16.6988	16.703	+	+	+	22RV1.Beza_22RV1.ctrl;22RV1.Pio_22RV1.ctrl;22RV1.Tesa_22RV1.ctrl
Q15006	EMC2	ER membrane protein complex subunit 2	EMC2	2.32975	1.13521	0.0435621	8.50782	+				2.2475	1.26906	0.0237102	7.78513	+	+		+	2.27955	1.486	0.0139095	5.50232	+	+		+	17.3513	19.681	19.5988	19.6308	17.6245	17.078	19.6989	19.6631	19.6919	19.5056	19.3194	19.9422	+	+	+	22RV1.Beza_22RV1.ctrl;22RV1.Pio_22RV1.ctrl;22RV1.Tesa_22RV1.ctrl
Q9HA77	CARS2	Probable cysteine--tRNA ligase, mitochondrial	CARS2	1.84	1.60638	0.0253037	10.8773	+	+		+	1.8405	1.73931	0.0190019	7.66326	+	+		+	2.27535	1.93378	0.0120331	9.59164	+	+		+	17.5517	19.3917	19.3922	19.827	17.7051	17.3983	19.3204	19.463	19.577	19.2074	20.008	19.6461	+	+	+	22RV1.Beza_22RV1.ctrl;22RV1.Pio_22RV1.ctrl;22RV1.Tesa_22RV1.ctrl
P42704	LRPPRC	Leucine-rich PPR motif-containing protein, mitochondrial	LRPPRC	2.094	1.51031	0.0284499	9.76996	+	+		+	2.2534	1.73307	0.0204612	9.81265	+	+		+	2.2644	1.46433	0.0133507	10.8768	+	+		+	20.3971	22.4911	22.6505	22.6615	20.5932	20.201	22.4046	22.5776	22.77	22.531	22.5916	22.7314	+	+	+	22RV1.Beza_22RV1.ctrl;22RV1.Pio_22RV1.ctrl;22RV1.Tesa_22RV1.ctrl
P10515	DLAT	Dihydrolipoyllysine-residue acetyltransferase component of pyruvate dehydrogenase complex, mitochondrial	DLAT	2.2314	1.43124	0.0314657	12.3683	+	+		+	2.35245	1.3184	0.0217076	10.7538	+	+		+	2.2619	1.353	0.017246	11.1849	+	+		+	20.9461	23.1776	23.2986	23.2081	20.9929	20.8994	23.0033	23.3518	23.5123	23.0849	23.4048	23.0113	+	+	+	22RV1.Beza_22RV1.ctrl;22RV1.Pio_22RV1.ctrl;22RV1.Tesa_22RV1.ctrl
Q9BQ39	DDX50	ATP-dependent RNA helicase DDX50	DDX50	2.24626	1.54309	0.0277205	13.5231	+	+		+	2.21986	1.1111	0.0253891	7.34015	+	+		+	2.25991	2.03022	0.0145116	42.4112	+	+		+	17.6324	19.8787	19.8523	19.8924	17.684	17.5809	20.0366	19.7208	19.5543	20.1503	19.8789	19.9058	+	+	+	22RV1.Beza_22RV1.ctrl;22RV1.Pio_22RV1.ctrl;22RV1.Tesa_22RV1.ctrl
A6NI56	CCDC154	Coiled-coil domain-containing protein 154	CCDC154	2.06425	1.80503	0.0228713	7.96482	+	+		+	2.17405	1.71715	0.0214161	9.81666	+	+		+	2.25973	1.74735	0.011683	7.67049	+	+		+	20.1458	22.21	22.3198	22.4055	19.9556	20.336	22.034	22.3861	22.4333	22.2064	22.6305	22.1806	+	+	+	22RV1.Beza_22RV1.ctrl;22RV1.Pio_22RV1.ctrl;22RV1.Tesa_22RV1.ctrl
Q9Y5P6	GMPPB	Mannose-1-phosphate guanyltransferase beta	GMPPB	2.2188	1.84782	0.021969	12.3971	+	+		+	2.2587	1.78433	0.0184629	24.4238	+	+		+	2.2557	2.16324	0.0155207	14.6934	+	+		+	18.9617	21.1806	21.2204	21.2174	19.0508	18.8727	21.0253	21.3358	21.2454	21.1955	21.3425	21.0924	+	+	+	22RV1.Beza_22RV1.ctrl;22RV1.Pio_22RV1.ctrl;22RV1.Tesa_22RV1.ctrl
Q9Y6H5	SNCAIP	Synphilin-1	SNCAIP	2.50639	1.8717	0.0206613	14.3798	+	+		+	2.01389	1.65366	0.0199	11.8456	+	+		+	2.24704	1.68358	0.0102687	8.20535	+	+		+	17.0545	19.5609	19.0684	19.3016	16.9002	17.2089	19.48	19.6419	19.1397	18.9972	19.5278	19.0754	+	+	+	22RV1.Beza_22RV1.ctrl;22RV1.Pio_22RV1.ctrl;22RV1.Tesa_22RV1.ctrl
Q9UL15	BAG5	BAG family molecular chaperone regulator 5	BAG5	2.30311	2.30922	0.0203048	14.2237	+	+		+	2.16056	2.26682	0.0197267	14.609	+	+		+	2.24701	2.00195	0.01365	11.6151	+	+		+	16.6272	18.9304	18.7878	18.8742	16.5129	16.7416	18.8157	19.045	18.8816	18.694	19.0303	18.7182	+	+	+	22RV1.Beza_22RV1.ctrl;22RV1.Pio_22RV1.ctrl;22RV1.Tesa_22RV1.ctrl
Q9BTE6	AARSD1	Alanyl-tRNA editing protein Aarsd1	AARSD1	1.81097	3.70643	0	71.7883	+	+		+	1.86937	1.69285	0.0210997	23.0439	+	+		+	2.24632	1.6966	0.0105666	24.6739	+	+		+	17.3808	19.1917	19.2501	19.6271	17.399	17.3626	19.2092	19.1743	19.3292	19.1711	19.5379	19.7163	+	+	+	22RV1.Beza_22RV1.ctrl;22RV1.Pio_22RV1.ctrl;22RV1.Tesa_22RV1.ctrl
Q14624	ITIH4	Inter-alpha-trypsin inhibitor heavy chain H4	ITIH4	1.99555	1.60624	0.0252725	19.8306	+	+		+	2.2271	1.92933	0.0172174	30.3584	+	+		+	2.2423	1.35455	0.0173535	13.3034	+	+		+	19.1034	21.0989	21.3305	21.3457	19.1247	19.0821	21.1973	21.0006	21.2603	21.4007	21.5129	21.1785	+	+	+	22RV1.Beza_22RV1.ctrl;22RV1.Pio_22RV1.ctrl;22RV1.Tesa_22RV1.ctrl
O60701	UGDH	UDP-glucose 6-dehydrogenase	UGDH	1.8641	2.39739	0.0245057	19.0382	+	+		+	2.19215	2.55228	0.0189767	22.6391	+	+		+	2.2409	2.88683	0.0123243	29.0129	+	+		+	21.764	23.6281	23.9561	24.0049	21.822	21.7059	23.7069	23.5492	23.8786	24.0336	24.0558	23.9539	+	+	+	22RV1.Beza_22RV1.ctrl;22RV1.Pio_22RV1.ctrl;22RV1.Tesa_22RV1.ctrl
Q02790	FKBP4	Peptidyl-prolyl cis-trans isomerase FKBP4	FKBP4	2.32445	1.80217	0.0225923	36.1398	+	+		+	2.29205	2.40793	0.022887	20.5857	+	+		+	2.2399	2.61911	0.0138182	29.2401	+	+		+	21.0275	23.352	23.3195	23.2674	21.0913	20.9637	23.3438	23.3601	23.2283	23.4108	23.3098	23.225	+	+	+	22RV1.Beza_22RV1.ctrl;22RV1.Pio_22RV1.ctrl;22RV1.Tesa_22RV1.ctrl
P09622	DLD	Dihydrolipoyl dehydrogenase, mitochondrial	DLD	2.31325	1.51842	0.0288368	12.355	+	+		+	2.25785	1.76255	0.0173634	11.0968	+	+		+	2.23885	1.78972	0.0118758	10.8558	+	+		+	20.7295	23.0427	22.9873	22.9684	20.9065	20.5525	22.9817	23.1038	22.887	23.0877	23.0742	22.8625	+	+	+	22RV1.Beza_22RV1.ctrl;22RV1.Pio_22RV1.ctrl;22RV1.Tesa_22RV1.ctrl
Q8N142	ADSSL1	Adenylosuccinate synthetase isozyme 1	ADSSL1	2.16631	1.82797	0.0232224	24.9823	+	+		+	2.22826	3.54877	0	68.9453	+	+		+	2.23876	1.49739	0.0135861	16.5948	+	+		+	16.7739	18.9402	19.0022	19.0127	16.799	16.7488	19.0232	18.8572	19.0225	18.9818	18.8801	19.1452	+	+	+	22RV1.Beza_22RV1.ctrl;22RV1.Pio_22RV1.ctrl;22RV1.Tesa_22RV1.ctrl
Q53GS9	USP39	U4/U6.U5 tri-snRNP-associated protein 2	USP39	2.5135	1.48836	0.0287116	19.2047	+	+		+	2.2749	1.29268	0.0233744	6.88188	+	+		+	2.2372	1.4688	0.013453	16.9661	+	+		+	17.3852	19.8987	19.6602	19.6225	17.5159	17.2546	19.9065	19.891	19.3565	19.9638	19.6403	19.6046	+	+	+	22RV1.Beza_22RV1.ctrl;22RV1.Pio_22RV1.ctrl;22RV1.Tesa_22RV1.ctrl
Q9NSD9	FARSB	Phenylalanine--tRNA ligase beta subunit	FARSB	1.96555	1.55452	0.027125	10.5699	+	+		+	2.2254	1.31935	0.02178	13.05	+	+		+	2.23655	1.32435	0.0185611	13.1054	+	+		+	19.5967	21.5622	21.8221	21.8332	19.7669	19.4264	21.4874	21.637	21.8318	21.8123	21.8214	21.845	+	+	+	22RV1.Beza_22RV1.ctrl;22RV1.Pio_22RV1.ctrl;22RV1.Tesa_22RV1.ctrl
P51148	RAB5C	Ras-related protein Rab-5C	RAB5C	1.89335	2.47814	0.0261972	47.7455	+	+		+	2.11055	2.81183	0.0213333	33.8059	+	+		+	2.22935	2.22214	0.0129263	27.2175	+	+		+	18.5958	20.4891	20.7063	20.8251	18.5596	18.6319	20.5054	20.4728	20.6554	20.7572	20.7516	20.8986	+	+	+	22RV1.Beza_22RV1.ctrl;22RV1.Pio_22RV1.ctrl;22RV1.Tesa_22RV1.ctrl
P23921	RRM1	Ribonucleoside-diphosphate reductase large subunit	RRM1	2.11555	1.42516	0.031978	13.9885	+	+		+	2.2912	1.56503	0.0222751	14.7615	+	+		+	2.22655	2.02627	0.0143213	12.1767	+	+		+	19.0209	21.1365	21.3122	21.2475	19.1693	18.8726	21.1659	21.1071	21.3578	21.2665	21.1406	21.3544	+	+	+	22RV1.Beza_22RV1.ctrl;22RV1.Pio_22RV1.ctrl;22RV1.Tesa_22RV1.ctrl
Q9NXE4	SMPD4	Sphingomyelin phosphodiesterase 4	SMPD4	2.40119	3.08795	0.0329697	36.5968	+	+		+	2.39974	2.34244	0.0192117	24.6176	+	+		+	2.2257	1.54643	0.0131494	13.8067	+	+		+	15.6111	18.0123	18.0108	17.8368	15.5619	15.6603	18.0557	17.9689	18.095	17.9267	17.9903	17.6833	+	+	+	22RV1.Beza_22RV1.ctrl;22RV1.Pio_22RV1.ctrl;22RV1.Tesa_22RV1.ctrl
P36776	LONP1	Lon protease homolog, mitochondrial	LONP1	1.9618	1.41253	0.0326357	13.2501	+	+		+	2.1512	1.49446	0.0211475	14.3868	+	+		+	2.22075	2.0883	0.0126142	11.024	+	+		+	19.5617	21.5235	21.7129	21.7824	19.7065	19.4169	21.4926	21.5544	21.6756	21.7502	21.9225	21.6424	+	+	+	22RV1.Beza_22RV1.ctrl;22RV1.Pio_22RV1.ctrl;22RV1.Tesa_22RV1.ctrl
Q6NVY1	HIBCH	3-hydroxyisobutyryl-CoA hydrolase, mitochondrial	HIBCH	2.31086	1.40013	0.0330311	11.4422	+	+		+	2.12311	1.59953	0.0221029	13.6204	+	+		+	2.22066	1.41973	0.0156797	11.5399	+	+		+	16.2895	18.6003	18.4126	18.5101	16.3431	16.2358	18.795	18.4056	18.2662	18.5589	18.3253	18.6949	+	+	+	22RV1.Beza_22RV1.ctrl;22RV1.Pio_22RV1.ctrl;22RV1.Tesa_22RV1.ctrl
P51648	ALDH3A2	Aldehyde dehydrogenase family 3 member A2	ALDH3A2	1.97595	2.85047	0.0164848	33.5523	+	+		+	2.20425	2.90513	0	36.9725	+	+		+	2.21785	2.50224	0.016	31.7033	+	+		+	22.1125	24.0884	24.3167	24.3303	22.1474	22.0775	24.041	24.1358	24.365	24.2684	24.2697	24.3909	+	+	+	22RV1.Beza_22RV1.ctrl;22RV1.Pio_22RV1.ctrl;22RV1.Tesa_22RV1.ctrl
Q9NY33	DPP3	Dipeptidyl peptidase 3	DPP3	2.2001	1.25019	0.0407598	8.63983	+				2.1925	1.16483	0.0251209	8.853	+	+		+	2.2172	1.3104	0.0183876	8.54111	+	+		+	18.3947	20.5949	20.5873	20.612	18.641	18.1485	20.6597	20.53	20.6136	20.5609	20.5298	20.6941	+	+	+	22RV1.Beza_22RV1.ctrl;22RV1.Pio_22RV1.ctrl;22RV1.Tesa_22RV1.ctrl
P04899	GNAI2	Guanine nucleotide-binding protein G(i) subunit alpha-2	GNAI2	2.0874	2.10352	0.0243625	13.0209	+	+		+	2.18505	1.69611	0.0213937	15.9048	+	+		+	2.2168	1.63093	0.0111669	16.4306	+	+		+	19.8424	21.9299	22.0275	22.0592	19.9711	19.7138	21.8342	22.0255	21.9793	22.0757	22.0999	22.0186	+	+	+	22RV1.Beza_22RV1.ctrl;22RV1.Pio_22RV1.ctrl;22RV1.Tesa_22RV1.ctrl
Q96ST3	SIN3A	Paired amphipathic helix protein Sin3a	SIN3A	2.20347	2.64095	0.0219798	23.3571	+	+		+	2.30037	2.86264	0.0118261	27.0545	+	+		+	2.21677	2.84941	0.0116923	26.5612	+	+		+	17.4192	19.6227	19.7195	19.636	17.3601	17.4783	19.5491	19.6962	19.7807	19.6584	19.6949	19.577	+	+	+	22RV1.Beza_22RV1.ctrl;22RV1.Pio_22RV1.ctrl;22RV1.Tesa_22RV1.ctrl
P48444	ARCN1	Coatomer subunit delta	ARCN1	2.548	2.04607	0.0229318	19.2893	+	+		+	2.33885	1.26897	0.0236745	9.25056	+	+		+	2.21405	1.77389	0.0123593	14.9683	+	+		+	18.9581	21.5061	21.2969	21.1721	18.8976	19.0185	21.3886	21.6235	21.0514	21.5424	21.3071	21.0371	+	+	+	22RV1.Beza_22RV1.ctrl;22RV1.Pio_22RV1.ctrl;22RV1.Tesa_22RV1.ctrl
P55809	OXCT1	Succinyl-CoA:3-ketoacid coenzyme A transferase 1, mitochondrial	OXCT1	2.18465	1.82367	0.0238821	12.9001	+	+		+	2.3019	1.86331	0.0180879	9.39232	+	+		+	2.2138	2.07349	0.0120717	11.2998	+	+		+	18.6919	20.8766	20.9939	20.9058	18.841	18.5429	20.957	20.7962	20.7993	21.1884	20.7786	21.0329	+	+	+	22RV1.Beza_22RV1.ctrl;22RV1.Pio_22RV1.ctrl;22RV1.Tesa_22RV1.ctrl
Q9NNW7	TXNRD2	Thioredoxin reductase 2, mitochondrial	TXNRD2	2.3473	2.79095	0.0143158	27.6329	+	+		+	2.2256	1.11166	0.0254179	7.30068	+	+		+	2.2138	1.3395	0.0178456	10.4193	+	+		+	19.2563	21.6036	21.4819	21.4701	19.2027	19.3099	21.5377	21.6695	21.1818	21.782	21.6757	21.2645	+	+	+	22RV1.Beza_22RV1.ctrl;22RV1.Pio_22RV1.ctrl;22RV1.Tesa_22RV1.ctrl
Q7Z2Z2	EFL1	Elongation factor-like GTPase 1	EFL1	1.9374	1.73294	0.0230648	9.45342	+	+		+	2.262	1.7412	0.0190757	19.6458	+	+		+	2.21235	1.77815	0.0125854	10.4967	+	+		+	16.2106	18.148	18.4726	18.423	16.32	16.1012	18.3213	17.9747	18.4367	18.5085	18.2428	18.6031	+	+	+	22RV1.Beza_22RV1.ctrl;22RV1.Pio_22RV1.ctrl;22RV1.Tesa_22RV1.ctrl
P61020	RAB5B	Ras-related protein Rab-5B	RAB5B	1.93935	1.78491	0.0219054	30.7806	+	+		+	2.16045	1.54888	0.0234942	20.9001	+	+		+	2.2099	1.41838	0.0156484	16.0426	+	+		+	20.3619	22.3012	22.5223	22.5718	20.3501	20.3736	22.2393	22.3631	22.4196	22.625	22.4345	22.709	+	+	+	22RV1.Beza_22RV1.ctrl;22RV1.Pio_22RV1.ctrl;22RV1.Tesa_22RV1.ctrl
Q9NSE4	IARS2	Isoleucine--tRNA ligase, mitochondrial	IARS2	2.0623	1.09491	0.0477956	7.26611	+				2.1378	1.3234	0.0215617	6.93138	+	+		+	2.2083	1.53732	0.0129673	6.26815	+	+		+	19.2968	21.3591	21.4346	21.5051	19.5775	19.0161	21.4011	21.3171	21.3068	21.5624	21.2922	21.718	+	+	+	22RV1.Beza_22RV1.ctrl;22RV1.Pio_22RV1.ctrl;22RV1.Tesa_22RV1.ctrl
Q14764	MVP	Major vault protein	MVP	2.214	1.8732	0.020787	13.048	+	+		+	2.2256	1.63211	0.0198376	14.1138	+	+		+	2.20685	1.87944	0.0127229	9.31704	+	+		+	18.2063	20.4203	20.4319	20.4132	18.3539	18.0587	20.3366	20.504	20.3764	20.4874	20.5984	20.2279	+	+	+	22RV1.Beza_22RV1.ctrl;22RV1.Pio_22RV1.ctrl;22RV1.Tesa_22RV1.ctrl
P05165	PCCA	Propionyl-CoA carboxylase alpha chain, mitochondrial	PCCA	2.20171	2.5772	0.0286126	217.219	+	+		+	2.26921	1.77606	0.0181459	32.9148	+	+		+	2.20386	2.10984	0.0133123	52.2567	+	+		+	15.3489	17.5506	17.6181	17.5527	15.3388	15.359	17.5496	17.5516	17.5499	17.6863	17.5118	17.5937	+	+	+	22RV1.Beza_22RV1.ctrl;22RV1.Pio_22RV1.ctrl;22RV1.Tesa_22RV1.ctrl
O75083	WDR1	WD repeat-containing protein 1	WDR1	2.196	1.19612	0.0419206	7.81507	+				2.1945	1.56665	0.0218453	6.23544	+	+		+	2.197	1.44887	0.0146455	7.0375	+	+		+	20.486	22.6821	22.6806	22.6831	20.7582	20.2139	22.752	22.6121	22.4574	22.9037	22.836	22.5301	+	+	+	22RV1.Beza_22RV1.ctrl;22RV1.Pio_22RV1.ctrl;22RV1.Tesa_22RV1.ctrl
P50851	LRBA	Lipopolysaccharide-responsive and beige-like anchor protein	LRBA	2.12805	2.6452	0.0226667	38.6947	+	+		+	2.16075	3.02197	0	32.4551	+	+		+	2.1953	1.82496	0.0126344	17.757	+	+		+	17.9098	20.0378	20.0706	20.1051	17.8622	17.9574	20.0103	20.0654	20.1171	20.024	20.2192	19.991	+	+	+	22RV1.Beza_22RV1.ctrl;22RV1.Pio_22RV1.ctrl;22RV1.Tesa_22RV1.ctrl
P78346	RPP30	Ribonuclease P protein subunit p30	RPP30	2.49768	1.87625	0.0210864	10.6568	+	+		+	2.21658	1.13427	0.0244523	4.89526	+	+		+	2.19408	1.31923	0.0183907	5.66222	+	+		+	15.8249	18.3226	18.0416	18.0191	15.631	16.0189	18.1911	18.4542	18.4507	17.6324	18.3545	17.6836	+	+	+	22RV1.Beza_22RV1.ctrl;22RV1.Pio_22RV1.ctrl;22RV1.Tesa_22RV1.ctrl
P49748	ACADVL	Very long-chain specific acyl-CoA dehydrogenase, mitochondrial	ACADVL	2.04285	2.10248	0.0241282	24.7466	+	+		+	2.1956	2.18863	0.0166283	16.3173	+	+		+	2.18965	1.90537	0.0113455	27.8553	+	+		+	20.6581	22.701	22.8537	22.8478	20.5832	20.7331	22.6664	22.7356	22.9655	22.742	22.8241	22.8715	+	+	+	22RV1.Beza_22RV1.ctrl;22RV1.Pio_22RV1.ctrl;22RV1.Tesa_22RV1.ctrl
Q9Y4W6	AFG3L2	AFG3-like protein 2	AFG3L2	1.996	1.2844	0.0379468	11.4624	+				2.1542	1.76543	0.01758	10.7555	+	+		+	2.1887	1.86083	0.0134019	10.4924	+	+		+	18.8069	20.8029	20.9611	20.9956	18.634	18.9798	20.8236	20.7822	21.0622	20.86	20.8789	21.1123	+	+	+	22RV1.Beza_22RV1.ctrl;22RV1.Pio_22RV1.ctrl;22RV1.Tesa_22RV1.ctrl
A6NHR9	SMCHD1	Structural maintenance of chromosomes flexible hinge domain-containing protein 1	SMCHD1	2.2554	2.37503	0.0233005	80.8403	+	+		+	2.164	2.44331	0.0239273	83.9286	+	+		+	2.18065	1.58926	0.0110261	23.7677	+	+		+	18.2918	20.5472	20.4558	20.4725	18.2992	18.2844	20.5203	20.5741	20.4311	20.4805	20.5639	20.381	+	+	+	22RV1.Beza_22RV1.ctrl;22RV1.Pio_22RV1.ctrl;22RV1.Tesa_22RV1.ctrl
P07814	EPRS	Bifunctional glutamate/proline--tRNA ligase	EPRS	2.0553	1.40009	0.0330026	15.9078	+	+		+	2.18615	2.17607	0.0162041	13.0745	+	+		+	2.1752	1.97752	0.0128471	10.5011	+	+		+	21.2919	23.3471	23.478	23.4671	21.421	21.1627	23.3508	23.3435	23.3718	23.5842	23.3051	23.629	+	+	+	22RV1.Beza_22RV1.ctrl;22RV1.Pio_22RV1.ctrl;22RV1.Tesa_22RV1.ctrl
P33992	MCM5	DNA replication licensing factor MCM5	MCM5	2.3817	2.01409	0.0217574	10.1929	+	+		+	2.1541	1.3296	0.020933	13.5734	+	+		+	2.1742	1.9941	0.01344	9.88468	+	+		+	19.3952	21.7769	21.5493	21.5694	19.5539	19.2365	21.6054	21.9484	21.5497	21.5489	21.7217	21.4171	+	+	+	22RV1.Beza_22RV1.ctrl;22RV1.Pio_22RV1.ctrl;22RV1.Tesa_22RV1.ctrl
Q9Y3A5	SBDS	Ribosome maturation protein SBDS	SBDS	1.76595	2.45705	0.0246358	17.3123	+	+		+	2.09065	2.2746	0.0204903	17.4905	+	+		+	2.16815	2.23185	0.0132043	17.5671	+	+		+	18.9575	20.7235	21.0482	21.1257	18.8894	19.0257	20.6476	20.7994	21.1464	20.95	21.2286	21.0228	+	+	+	22RV1.Beza_22RV1.ctrl;22RV1.Pio_22RV1.ctrl;22RV1.Tesa_22RV1.ctrl
Q92599	SEPTIN8	Septin-8	SEPTIN8	2.0013	1.7617	0.0212939	20.1101	+	+		+	2.01025	1.12556	0.0248848	7.96694	+	+		+	2.1587	1.73745	0.0114244	20.404	+	+		+	17.4948	19.4961	19.5051	19.6535	17.5263	17.4633	19.5905	19.4017	19.2547	19.7554	19.7545	19.5525	+	+	+	22RV1.Beza_22RV1.ctrl;22RV1.Pio_22RV1.ctrl;22RV1.Tesa_22RV1.ctrl
P55084	HADHB	Trifunctional enzyme subunit beta, mitochondrial	HADHB	2.1721	1.41878	0.0316878	9.90156	+	+		+	2.19655	1.52392	0.0222864	10.9637	+	+		+	2.15695	2.5961	0.0202222	19.9499	+	+		+	20.7965	22.9687	22.9931	22.9535	20.7221	20.871	22.7623	23.175	23.1791	22.8071	23.0319	22.8751	+	+	+	22RV1.Beza_22RV1.ctrl;22RV1.Pio_22RV1.ctrl;22RV1.Tesa_22RV1.ctrl
P63151	PPP2R2A	Serine/threonine-protein phosphatase 2A 55 kDa regulatory subunit B alpha isoform	PPP2R2A	2.19725	2.40452	0.0247907	24.1722	+	+		+	2.21025	1.84329	0.0184554	17.9404	+	+		+	2.1544	3.00268	0.0162857	34.084	+	+		+	19.2901	21.4873	21.5003	21.4444	19.2419	19.3382	21.5644	21.4102	21.3869	21.6137	21.4854	21.4035	+	+	+	22RV1.Beza_22RV1.ctrl;22RV1.Pio_22RV1.ctrl;22RV1.Tesa_22RV1.ctrl
Q7Z2T5	TRMT1L	TRMT1-like protein	TRMT1L	2.39887	1.9794	0.0234271	60.042	+	+		+	2.40578	2.21076	0.0174505	26.6404	+	+		+	2.15243	2.19608	0.0167562	24.5516	+	+		+	15.6794	18.0783	18.0852	17.8318	15.6395	15.7193	18.0798	18.0768	18.1662	18.0042	17.7538	17.9099	+	+	+	22RV1.Beza_22RV1.ctrl;22RV1.Pio_22RV1.ctrl;22RV1.Tesa_22RV1.ctrl
O15381	NVL	Nuclear valosin-containing protein-like	NVL	2.20652	1.43975	0.030343	6.82437	+	+		+	2.21802	1.53828	0.0229031	7.29786	+	+		+	2.14722	1.65707	0.0102751	12.1706	+	+		+	15.7127	17.9192	17.9307	17.8599	15.552	15.8735	17.6387	18.1998	18.1887	17.6728	17.9327	17.7872	+	+	+	22RV1.Beza_22RV1.ctrl;22RV1.Pio_22RV1.ctrl;22RV1.Tesa_22RV1.ctrl
Q8ND04	SMG8	Protein SMG8	SMG8	1.81776	2.01584	0.0219348	13.6619	+	+		+	2.01516	2.5394	0.0183371	18.91	+	+		+	2.14646	2.12974	0.0140921	27.2655	+	+		+	15.3779	17.1957	17.393	17.5243	15.4498	15.306	17.3076	17.0837	17.3144	17.4717	17.4923	17.5564	+	+	+	22RV1.Beza_22RV1.ctrl;22RV1.Pio_22RV1.ctrl;22RV1.Tesa_22RV1.ctrl
Q9H9J2	MRPL44	39S ribosomal protein L44, mitochondrial	MRPL44	1.749	1.44689	0.0302011	6.04522	+	+		+	2.03155	1.19206	0.0248547	8.27005	+	+		+	2.1371	1.40801	0.0157576	8.12554	+	+		+	18.2925	20.0416	20.3241	20.4296	18.0524	18.5327	19.8802	20.2029	20.3758	20.2724	20.3224	20.5369	+	+	+	22RV1.Beza_22RV1.ctrl;22RV1.Pio_22RV1.ctrl;22RV1.Tesa_22RV1.ctrl
P26440	IVD	Isovaleryl-CoA dehydrogenase, mitochondrial	IVD	1.9536	2.00834	0.0215829	34.7575	+	+		+	2.0652	2.88763	0	28.5673	+	+		+	2.1302	2.90457	0.0134118	28.3388	+	+		+	19.7164	21.67	21.7816	21.8466	19.6627	19.7701	21.6866	21.6534	21.83	21.7332	21.794	21.8992	+	+	+	22RV1.Beza_22RV1.ctrl;22RV1.Pio_22RV1.ctrl;22RV1.Tesa_22RV1.ctrl
P36542	ATP5F1C	ATP synthase subunit gamma, mitochondrial	ATP5F1C	2.1394	1.32433	0.0365837	10.6409	+	+		+	2.09545	1.7968	0.0189596	7.93384	+	+		+	2.12625	1.45636	0.0137768	6.08757	+	+		+	20.6385	22.778	22.734	22.7648	20.8344	20.4427	22.7325	22.8234	22.5568	22.9112	22.4756	23.054	+	+	+	22RV1.Beza_22RV1.ctrl;22RV1.Pio_22RV1.ctrl;22RV1.Tesa_22RV1.ctrl
Q99447	PCYT2	Ethanolamine-phosphate cytidylyltransferase	PCYT2	1.71625	1.36912	0.034198	6.04943	+	+		+	2.17345	1.48532	0.020833	14.7888	+	+		+	2.1259	2.06602	0.0116944	11.5213	+	+		+	17.5314	19.2477	19.7049	19.6574	17.6745	17.3884	19.4927	19.0027	19.6712	19.7386	19.5408	19.7739	+	+	+	22RV1.Beza_22RV1.ctrl;22RV1.Pio_22RV1.ctrl;22RV1.Tesa_22RV1.ctrl
Q00796	SORD	Sorbitol dehydrogenase	SORD	2.0822	1.29007	0.0381939	10.2675	+				2.1557	1.52935	0.0227316	14.3642	+	+		+	2.12445	1.70005	0.0106209	16.9599	+	+		+	19.3115	21.3937	21.4672	21.4359	19.3532	19.2697	21.1952	21.5921	21.6113	21.323	21.554	21.3178	+	+	+	22RV1.Beza_22RV1.ctrl;22RV1.Pio_22RV1.ctrl;22RV1.Tesa_22RV1.ctrl
O60832	DKC1	H/ACA ribonucleoprotein complex subunit DKC1	DKC1	2.09605	1.50491	0.0289218	18.5678	+	+		+	2.28495	1.76747	0.0177275	10.4921	+	+		+	2.1218	1.49179	0.0141009	8.43836	+	+		+	18.0572	20.1533	20.3422	20.1791	18.1692	17.9453	20.1678	20.1388	20.1554	20.529	20.4042	19.9539	+	+	+	22RV1.Beza_22RV1.ctrl;22RV1.Pio_22RV1.ctrl;22RV1.Tesa_22RV1.ctrl
Q13257	MAD2L1	Mitotic spindle assembly checkpoint protein MAD2A	MAD2L1	2.25765	1.51006	0.0284206	20.5487	+	+		+	2.149	2.13808	0.0197915	12.4552	+	+		+	2.1212	2.10755	0.0131562	16.4622	+	+		+	18.7685	21.0262	20.9175	20.8897	18.6587	18.8784	21.0242	21.0282	21.0506	20.7845	20.8224	20.9571	+	+	+	22RV1.Beza_22RV1.ctrl;22RV1.Pio_22RV1.ctrl;22RV1.Tesa_22RV1.ctrl
P55196	AFDN	Afadin	AFDN	1.88576	1.88504	0.0216203	13.0404	+	+		+	2.07831	1.71665	0.021377	28.4816	+	+		+	2.1209	2.29936	0.0156433	17.2146	+	+		+	15.5754	17.4611	17.6537	17.6963	15.6475	15.5033	17.5865	17.3358	17.6425	17.6649	17.5964	17.7962	+	+	+	22RV1.Beza_22RV1.ctrl;22RV1.Pio_22RV1.ctrl;22RV1.Tesa_22RV1.ctrl
Q9UKU7	ACAD8	Isobutyryl-CoA dehydrogenase, mitochondrial	ACAD8	2.14739	1.98656	0.0223792	12.8201	+	+		+	1.99334	1.56659	0.0217872	9.59541	+	+		+	2.12064	2.07749	0.012292	13.3076	+	+		+	16.8047	18.9521	18.798	18.9254	16.7129	16.8965	18.812	19.0922	18.9844	18.6117	18.7951	19.0556	+	+	+	22RV1.Beza_22RV1.ctrl;22RV1.Pio_22RV1.ctrl;22RV1.Tesa_22RV1.ctrl
Q8WUM0	NUP133	Nuclear pore complex protein Nup133	NUP133	2.36075	1.86998	0.0205783	14.0026	+	+		+	2.1943	2.06974	0.0174	11.0763	+	+		+	2.11955	2.00151	0.0136075	9.95272	+	+		+	17.6407	20.0014	19.835	19.7602	17.7894	17.492	19.922	20.0809	19.9659	19.7041	19.6078	19.9127	+	+	+	22RV1.Beza_22RV1.ctrl;22RV1.Pio_22RV1.ctrl;22RV1.Tesa_22RV1.ctrl
O43929	ORC4	Origin recognition complex subunit 4	ORC4	1.86059	1.4148	0.0328705	7.61214	+	+		+	1.82419	1.9927	0.0177902	10.6656	+	+		+	2.11934	2.273	0.014619	15.8038	+	+		+	16.2677	18.1283	18.0919	18.3871	16.1608	16.3746	17.9085	18.3481	18.2254	17.9584	18.468	18.3061	+	+	+	22RV1.Beza_22RV1.ctrl;22RV1.Pio_22RV1.ctrl;22RV1.Tesa_22RV1.ctrl
Q13451	FKBP5	Peptidyl-prolyl cis-trans isomerase FKBP5	FKBP5	2.05325	1.58824	0.0248994	18.4975	+	+		+	2.05735	1.38616	0.0211206	13.5334	+	+		+	2.11025	1.7538	0.0119077	22.8868	+	+		+	20.7699	22.8231	22.8272	22.8802	20.7949	20.7449	22.715	22.9313	22.9772	22.6773	22.7914	22.9689	+	+	+	22RV1.Beza_22RV1.ctrl;22RV1.Pio_22RV1.ctrl;22RV1.Tesa_22RV1.ctrl
Q6YN16	HSDL2	Hydroxysteroid dehydrogenase-like protein 2	HSDL2	1.94135	1.86168	0.021498	45.5192	+	+		+	2.0385	1.51533	0.021806	13.6883	+	+		+	2.10895	3.07658	0	38.0976	+	+		+	19.2224	21.1638	21.2609	21.3314	19.1798	19.265	21.1658	21.1617	21.4036	21.1182	21.296	21.3667	+	+	+	22RV1.Beza_22RV1.ctrl;22RV1.Pio_22RV1.ctrl;22RV1.Tesa_22RV1.ctrl
Q13310	PABPC4	Polyadenylate-binding protein 4	PABPC4	1.9134	1.66888	0.0238897	11.8765	+	+		+	2.0725	1.97058	0.0171313	9.67609	+	+		+	2.10705	1.50593	0.0132326	13.909	+	+		+	19.4156	21.3291	21.4881	21.5227	19.2699	19.5614	21.2604	21.3977	21.6451	21.3312	21.4814	21.564	+	+	+	22RV1.Beza_22RV1.ctrl;22RV1.Pio_22RV1.ctrl;22RV1.Tesa_22RV1.ctrl
Q9UHY7	ENOPH1	Enolase-phosphatase E1	ENOPH1	1.81648	1.37385	0.0341151	6.50676	+	+		+	2.13248	1.4132	0.019736	16.0374	+	+		+	2.10283	2.09984	0.0130039	11.1532	+	+		+	18.0181	19.8346	20.1506	20.121	18.1508	17.8855	20.0803	19.589	20.1412	20.1601	19.987	20.255	+	+	+	22RV1.Beza_22RV1.ctrl;22RV1.Pio_22RV1.ctrl;22RV1.Tesa_22RV1.ctrl
O43837	IDH3B	Isocitrate dehydrogenase [NAD] subunit beta, mitochondrial	IDH3B	2.19305	1.03469	0.055143	6.01219					2.1331	1.28533	0.023275	5.0397	+	+		+	2.1013	1.30359	0.0181209	4.35879	+	+		+	18.7778	20.9708	20.9108	20.879	19.1354	18.4201	20.8991	21.0425	21.1372	20.6845	20.5558	21.2023		+	+	22RV1.Pio_22RV1.ctrl;22RV1.Tesa_22RV1.ctrl
Q9HCS7	XAB2	Pre-mRNA-splicing factor SYF1	XAB2	2.19061	1.90453	0.0213744	11.4127	+	+		+	2.11481	1.41979	0.0196546	12.8345	+	+		+	2.10096	1.96466	0.0125879	9.6137	+	+		+	16.7155	18.9061	18.8303	18.8164	16.8758	16.5552	18.8005	19.0117	18.8685	18.7921	18.965	18.6679	+	+	+	22RV1.Beza_22RV1.ctrl;22RV1.Pio_22RV1.ctrl;22RV1.Tesa_22RV1.ctrl
Q9H2M9	RAB3GAP2	Rab3 GTPase-activating protein non-catalytic subunit	RAB3GAP2	1.96972	1.87997	0.0213056	39.1631	+	+		+	2.13722	1.50033	0.0214212	19.449	+	+		+	2.09732	1.32649	0.0182847	13.2838	+	+		+	17.4605	19.4302	19.5977	19.5577	17.4518	17.4691	19.3806	19.4797	19.7072	19.4881	19.4001	19.7154	+	+	+	22RV1.Beza_22RV1.ctrl;22RV1.Pio_22RV1.ctrl;22RV1.Tesa_22RV1.ctrl
P55058	PLTP	Phospholipid transfer protein	PLTP	1.72659	2.42356	0.0261595	35.5385	+	+		+	2.15429	1.7445	0.019225	17.4034	+	+		+	2.09459	1.59324	0.0111179	14.9382	+	+		+	15.036	16.7627	17.1904	17.1306	15.0794	14.9927	16.7407	16.7846	17.3063	17.0744	16.9973	17.264	+	+	+	22RV1.Beza_22RV1.ctrl;22RV1.Pio_22RV1.ctrl;22RV1.Tesa_22RV1.ctrl
P25705	ATP5F1A	ATP synthase subunit alpha, mitochondrial	ATP5F1A	1.91175	1.8193	0.0237945	8.03302	+	+		+	2.0704	1.90882	0.0178012	8.93891	+	+		+	2.0927	1.34777	0.0175874	12.3712	+	+		+	23.585	25.4968	25.6555	25.6777	23.7518	23.4183	25.327	25.6666	25.8162	25.4947	25.6493	25.7062	+	+	+	22RV1.Beza_22RV1.ctrl;22RV1.Pio_22RV1.ctrl;22RV1.Tesa_22RV1.ctrl
P33993	MCM7	DNA replication licensing factor MCM7	MCM7	2.0412	1.87356	0.0208717	38.3966	+	+		+	2.1166	1.5261	0.0225347	12.8371	+	+		+	2.0923	1.32153	0.0184832	10.057	+	+		+	20.0583	22.0994	22.1748	22.1506	20.1106	20.0059	22.0902	22.1087	22.3312	22.0185	21.9492	22.3519	+	+	+	22RV1.Beza_22RV1.ctrl;22RV1.Pio_22RV1.ctrl;22RV1.Tesa_22RV1.ctrl
P30740	SERPINB1	Leukocyte elastase inhibitor	SERPINB1	1.77645	1.75706	0.021155	35.2715	+	+		+	2.10765	1.74944	0.0185505	34.984	+	+		+	2.09035	2.09318	0.012855	70.7497	+	+		+	19.2402	21.0166	21.3479	21.3306	19.2436	19.2368	21.0669	20.9664	21.408	21.2877	21.3012	21.3599	+	+	+	22RV1.Beza_22RV1.ctrl;22RV1.Pio_22RV1.ctrl;22RV1.Tesa_22RV1.ctrl
Q96CW5	TUBGCP3	Gamma-tubulin complex component 3	TUBGCP3	1.94876	1.68075	0.0236949	17.8119	+	+		+	1.97806	1.7563	0.0179316	19.2657	+	+		+	2.08816	1.79263	0.0119749	20.4699	+	+		+	16.693	18.6418	18.6711	18.7812	16.7265	16.6595	18.7459	18.5376	18.7681	18.574	18.6848	18.8775	+	+	+	22RV1.Beza_22RV1.ctrl;22RV1.Pio_22RV1.ctrl;22RV1.Tesa_22RV1.ctrl
Q96EK5	KIF1BP	KIF1-binding protein	KIF1BP	2.1907	2.19852	0.0249612	37.5023	+	+		+	2.16195	2.48481	0.02632	43.878	+	+		+	2.078	2.52671	0.0169302	43.5657	+	+		+	17.24	19.4306	19.4019	19.318	17.2188	17.2611	19.4851	19.3762	19.4464	19.3574	19.3607	19.2752	+	+	+	22RV1.Beza_22RV1.ctrl;22RV1.Pio_22RV1.ctrl;22RV1.Tesa_22RV1.ctrl
Q9NY93	DDX56	Probable ATP-dependent RNA helicase DDX56	DDX56	2.0327	3.83201	0	253.038	+	+		+	2.07305	1.72051	0.0216133	32.6377	+	+		+	2.07395	1.62646	0.011085	26.5231	+	+		+	18.051	20.0836	20.124	20.1249	18.0471	18.0548	20.0766	20.0907	20.1874	20.0606	20.203	20.0468	+	+	+	22RV1.Beza_22RV1.ctrl;22RV1.Pio_22RV1.ctrl;22RV1.Tesa_22RV1.ctrl
Q6P1M3	LLGL2	Lethal(2) giant larvae protein homolog 2	LLGL2	2.25281	1.98231	0.0222062	10.7472	+	+		+	1.98136	1.6368	0.0199275	14.4184	+	+		+	2.07386	2.14326	0.0147074	12.0226	+	+		+	17.0907	19.3436	19.0721	19.1646	16.9619	17.2196	19.1782	19.5089	19.0243	19.1199	19.2793	19.0499	+	+	+	22RV1.Beza_22RV1.ctrl;22RV1.Pio_22RV1.ctrl;22RV1.Tesa_22RV1.ctrl
Q9UHX1	PUF60	Poly(U)-binding-splicing factor PUF60	PUF60	2.01415	1.91141	0.0217092	44.7516	+	+		+	2.07725	2.95734	0	37.2669	+	+		+	2.07	1.44493	0.0150484	12.4526	+	+		+	19.1632	21.1773	21.2404	21.2332	19.1186	19.2077	21.1837	21.1709	21.2739	21.2069	21.073	21.3933	+	+	+	22RV1.Beza_22RV1.ctrl;22RV1.Pio_22RV1.ctrl;22RV1.Tesa_22RV1.ctrl
P49736	MCM2	DNA replication licensing factor MCM2	MCM2	1.82015	1.5547	0.0271553	13.4685	+	+		+	2.042	1.27609	0.0230077	9.90412	+	+		+	2.06835	2.57796	0.0196757	26.8586	+	+		+	19.1237	20.9438	21.1657	21.1921	19.1669	19.0805	20.8158	21.0719	21.3673	20.9641	21.1283	21.2558	+	+	+	22RV1.Beza_22RV1.ctrl;22RV1.Pio_22RV1.ctrl;22RV1.Tesa_22RV1.ctrl
Q9BSJ2	TUBGCP2	Gamma-tubulin complex component 2	TUBGCP2	2.01008	1.40459	0.0324266	8.11323	+	+		+	2.14598	1.21597	0.0233084	6.97387	+	+		+	2.06703	2.24998	0.0141149	13.6443	+	+		+	17.2141	19.2242	19.3601	19.2812	17.1135	17.3147	18.9978	19.4506	19.6509	19.0693	19.1679	19.3944	+	+	+	22RV1.Beza_22RV1.ctrl;22RV1.Pio_22RV1.ctrl;22RV1.Tesa_22RV1.ctrl
P16219	ACADS	Short-chain specific acyl-CoA dehydrogenase, mitochondrial	ACADS	1.8923	2.48204	0.0265714	19.3572	+	+		+	2.02465	1.90968	0.0178534	15.3418	+	+		+	2.06655	1.33876	0.0178147	9.6744	+	+		+	17.5206	19.413	19.5453	19.5872	17.5817	17.4596	19.3366	19.4893	19.6623	19.4283	19.3825	19.7919	+	+	+	22RV1.Beza_22RV1.ctrl;22RV1.Pio_22RV1.ctrl;22RV1.Tesa_22RV1.ctrl
P62701	RPS4X	40S ribosomal protein S4, X isoform	RPS4X	1.97475	1.15931	0.0430657	8.30503	+				2.05045	1.51858	0.0220436	7.54291	+	+		+	2.061	1.3653	0.0177486	8.1203	+	+		+	21.6011	23.5758	23.6515	23.6621	21.8359	21.3662	23.613	23.5386	23.5146	23.7884	23.5658	23.7583	+	+	+	22RV1.Beza_22RV1.ctrl;22RV1.Pio_22RV1.ctrl;22RV1.Tesa_22RV1.ctrl
P26641	EEF1G	Elongation factor 1-gamma	EEF1G	1.81015	1.22655	0.040116	9.56162	+				1.88505	1.5093	0.0215991	9.12429	+	+		+	2.0599	1.81802	0.0124156	8.08413	+	+		+	21.8699	23.6801	23.755	23.9298	22.0567	21.6831	23.7108	23.6493	23.8432	23.6667	23.7565	24.1031	+	+	+	22RV1.Beza_22RV1.ctrl;22RV1.Pio_22RV1.ctrl;22RV1.Tesa_22RV1.ctrl
P20339	RAB5A	Ras-related protein Rab-5A	RAB5A	2.00665	1.40429	0.03237	9.16238	+	+		+	2.0082	1.65847	0.0201201	11.2103	+	+		+	2.0566	2.34988	0.0139562	22.1241	+	+		+	17.1257	19.1323	19.1338	19.1822	17.2043	17.047	19.3367	18.9279	18.9729	19.2948	19.1327	19.2318	+	+	+	22RV1.Beza_22RV1.ctrl;22RV1.Pio_22RV1.ctrl;22RV1.Tesa_22RV1.ctrl
Q53FZ2	ACSM3	Acyl-coenzyme A synthetase ACSM3, mitochondrial	ACSM3	1.87441	3.26316	0	42.8329	+	+		+	1.83891	1.2373	0.023297	9.78037	+	+		+	2.04667	3.35191	0	47.4219	+	+		+	15.6718	17.5462	17.5107	17.7184	15.6411	15.7025	17.515	17.5774	17.6962	17.3252	17.6881	17.7488	+	+	+	22RV1.Beza_22RV1.ctrl;22RV1.Pio_22RV1.ctrl;22RV1.Tesa_22RV1.ctrl
Q8TC12	RDH11	Retinol dehydrogenase 11	RDH11	1.62835	2.6419	0.022433	23.0156	+	+		+	2.14965	1.42607	0.0190255	12.3165	+	+		+	2.04515	1.55751	0.0128292	14.0328	+	+		+	19.3261	20.9545	21.4758	21.3713	19.3709	19.2814	20.8997	21.0093	21.6445	21.3071	21.51	21.2326	+	+	+	22RV1.Beza_22RV1.ctrl;22RV1.Pio_22RV1.ctrl;22RV1.Tesa_22RV1.ctrl
Q6DT37	CDC42BPG	Serine/threonine-protein kinase MRCK gamma	CDC42BPG	1.95123	1.50798	0.0289516	10.1579	+	+		+	2.07288	2.59381	0.0211948	21.3293	+	+		+	2.04033	1.69584	0.0105486	11.9603	+	+		+	17.9032	19.8545	19.9762	19.9436	17.9779	17.8286	20.0315	19.6775	20.0384	19.9139	19.7902	20.097	+	+	+	22RV1.Beza_22RV1.ctrl;22RV1.Pio_22RV1.ctrl;22RV1.Tesa_22RV1.ctrl
Q9P2T1	GMPR2	GMP reductase 2	GMPR2	1.8929	1.14133	0.0435995	8.535	+				2.00295	1.57218	0.0221107	6.06709	+	+		+	2.03725	1.49543	0.0135548	8.19334	+	+		+	18.3271	20.22	20.33	20.3644	18.5481	18.1061	20.2014	20.2386	20.5753	20.0848	20.2504	20.4783	+	+	+	22RV1.Beza_22RV1.ctrl;22RV1.Pio_22RV1.ctrl;22RV1.Tesa_22RV1.ctrl
Q5TDH0	DDI2	Protein DDI1 homolog 2	DDI2	1.99105	1.51548	0.0287167	11.8259	+	+		+	1.9802	1.84816	0.0187809	8.41815	+	+		+	2.03645	1.76055	0.0120702	11.2201	+	+		+	18.6654	20.6565	20.6456	20.7019	18.8238	18.5071	20.5993	20.7137	20.8196	20.4717	20.7906	20.6132	+	+	+	22RV1.Beza_22RV1.ctrl;22RV1.Pio_22RV1.ctrl;22RV1.Tesa_22RV1.ctrl
P63244	RACK1	Receptor of activated protein C kinase 1	RACK1	1.83535	1.22604	0.04039	5.07611	+				2.0122	1.00893	0.0321772	6.34943	+	+		+	2.0345	1.34158	0.0178766	5.42222	+	+		+	22.3029	24.1382	24.3151	24.3374	22.6191	21.9867	24.3136	23.9629	24.2939	24.3363	24.1354	24.5394	+	+	+	22RV1.Beza_22RV1.ctrl;22RV1.Pio_22RV1.ctrl;22RV1.Tesa_22RV1.ctrl
Q9BTZ2	DHRS4	Dehydrogenase/reductase SDR family member 4	DHRS4	1.92175	2.70342	0.0183371	26.7837	+	+		+	2.11375	2.08593	0.0178462	34.928	+	+		+	2.0336	2.6547	0.016	22.863	+	+		+	19.2779	21.1996	21.3916	21.3115	19.335	19.2208	21.2431	21.1562	21.3716	21.4117	21.2433	21.3797	+	+	+	22RV1.Beza_22RV1.ctrl;22RV1.Pio_22RV1.ctrl;22RV1.Tesa_22RV1.ctrl
P12268	IMPDH2	Inosine-5'-monophosphate dehydrogenase 2	IMPDH2	1.80425	1.11707	0.0450055	6.92757	+				2.0239	1.18205	0.0247012	7.74122	+	+		+	2.03295	1.35474	0.0173845	7.28054	+	+		+	21.4797	23.284	23.5037	23.5127	21.7337	21.2258	23.3418	23.2262	23.5658	23.4415	23.3966	23.6288	+	+	+	22RV1.Beza_22RV1.ctrl;22RV1.Pio_22RV1.ctrl;22RV1.Tesa_22RV1.ctrl
P11586	MTHFD1	C-1-tetrahydrofolate synthase, cytoplasmic	MTHFD1	1.93005	3.39394	0	56.7514	+	+		+	2.0114	1.49374	0.021123	16.7012	+	+		+	2.031	2.41932	0.0125517	40.2137	+	+		+	22.3261	24.2561	24.3375	24.3571	22.3476	22.3046	24.2298	24.2825	24.456	24.219	24.3114	24.4028	+	+	+	22RV1.Beza_22RV1.ctrl;22RV1.Pio_22RV1.ctrl;22RV1.Tesa_22RV1.ctrl
Q96P47	AGAP3	Arf-GAP with GTPase, ANK repeat and PH domain-containing protein 3	AGAP3	2.07255	1.82459	0.0239704	36.4687	+	+		+	2.01375	1.47388	0.0210893	18.336	+	+		+	2.0294	1.72029	0.0110374	30.1628	+	+		+	17.4243	19.4968	19.438	19.4536	17.4158	17.4327	19.553	19.4406	19.5475	19.3285	19.3869	19.5204	+	+	+	22RV1.Beza_22RV1.ctrl;22RV1.Pio_22RV1.ctrl;22RV1.Tesa_22RV1.ctrl
Q9NXH9	TRMT1	tRNA (guanine(26)-N(2))-dimethyltransferase	TRMT1	2.0072	1.75183	0.0217585	26.4874	+	+		+	2.21785	1.45857	0.0203755	16.8093	+	+		+	2.02875	3.33196	0	69.5866	+	+		+	16.048	18.0553	18.2659	18.0768	16.0646	16.0315	18.1292	17.9813	18.3968	18.135	18.1008	18.0528	+	+	+	22RV1.Beza_22RV1.ctrl;22RV1.Pio_22RV1.ctrl;22RV1.Tesa_22RV1.ctrl
Q8NHH9	ATL2	Atlastin-2	ATL2	1.98095	1.02191	0.055471	6.13956					1.94595	1.22553	0.0230007	3.98903	+	+		+	2.0272	1.37491	0.0176222	5.01206	+	+		+	17.3527	19.3336	19.2986	19.3798	17.6715	17.0338	19.2842	19.383	19.6678	18.9294	19.131	19.6287		+	+	22RV1.Pio_22RV1.ctrl;22RV1.Tesa_22RV1.ctrl
Q14CX7	NAA25	N-alpha-acetyltransferase 25, NatB auxiliary subunit	NAA25	1.9494	1.36617	0.0353404	6.20766	+	+		+	1.9385	1.30033	0.0234401	6.38537	+	+		+	2.0261	1.4867	0.0139727	5.93657	+	+		+	18.2723	20.2218	20.2109	20.2985	18.546	17.9987	20.0677	20.3758	20.3423	20.0794	20.5024	20.0945	+	+	+	22RV1.Beza_22RV1.ctrl;22RV1.Pio_22RV1.ctrl;22RV1.Tesa_22RV1.ctrl
P09417	QDPR	Dihydropteridine reductase	QDPR	1.74156	1.81047	0.0232819	8.70984	+	+		+	2.22596	1.46768	0.0207378	18.1036	+	+		+	2.02481	1.90449	0.0112577	9.97404	+	+		+	16.1758	17.9173	18.4017	18.2006	16.2984	16.0532	18.0753	17.7594	18.411	18.3925	18.0388	18.3624	+	+	+	22RV1.Beza_22RV1.ctrl;22RV1.Pio_22RV1.ctrl;22RV1.Tesa_22RV1.ctrl
Q16891	IMMT	MICOS complex subunit MIC60	IMMT	1.87315	1.69009	0.0241034	21.9723	+	+		+	1.9931	2.36599	0.0205625	19.8188	+	+		+	2.022	2.02888	0.0144158	22.221	+	+		+	20.3762	22.2494	22.3694	22.3982	20.459	20.2935	22.2699	22.2289	22.3122	22.4265	22.3604	22.4361	+	+	+	22RV1.Beza_22RV1.ctrl;22RV1.Pio_22RV1.ctrl;22RV1.Tesa_22RV1.ctrl
Q13045	FLII	Protein flightless-1 homolog	FLII	2.0821	1.65794	0.0234371	20.116	+	+		+	2.09975	1.59883	0.0220085	18.7151	+	+		+	2.02115	1.36008	0.0176043	12.8071	+	+		+	17.7683	19.8505	19.8681	19.7895	17.7941	17.7426	19.9507	19.7502	19.7589	19.9773	19.9452	19.6338	+	+	+	22RV1.Beza_22RV1.ctrl;22RV1.Pio_22RV1.ctrl;22RV1.Tesa_22RV1.ctrl
O94905	ERLIN2	Erlin-2	ERLIN2	1.82725	1.60594	0.0252414	10.1687	+	+		+	1.9559	1.32619	0.0208446	8.33538	+	+		+	2.01925	2.50583	0.0161778	19.6882	+	+		+	18.9561	20.7833	20.912	20.9753	18.8764	19.0358	20.6223	20.9444	21.1327	20.6913	21.0399	20.9108	+	+	+	22RV1.Beza_22RV1.ctrl;22RV1.Pio_22RV1.ctrl;22RV1.Tesa_22RV1.ctrl
Q9Y3B2	EXOSC1	Exosome complex component CSL4	EXOSC1	2.04744	2.97459	0.0231489	47.392	+	+		+	1.85759	1.29509	0.0235418	11.3722	+	+		+	2.01874	1.51545	0.0135036	16.8317	+	+		+	17.1414	19.1889	18.999	19.1602	17.1176	17.1652	19.1528	19.2249	18.8374	19.1606	19.0426	19.2777	+	+	+	22RV1.Beza_22RV1.ctrl;22RV1.Pio_22RV1.ctrl;22RV1.Tesa_22RV1.ctrl
P43155	CRAT	Carnitine O-acetyltransferase	CRAT	1.95864	1.24653	0.0405366	11.1119	+				2.14174	1.64306	0.0194443	10.9245	+	+		+	2.01759	1.82296	0.0125514	9.23482	+	+		+	18.009	19.9676	20.1507	20.0266	18.1851	17.8329	19.9602	19.9751	20.2369	20.0646	19.8973	20.1559	+	+	+	22RV1.Beza_22RV1.ctrl;22RV1.Pio_22RV1.ctrl;22RV1.Tesa_22RV1.ctrl
Q9UBQ0	VPS29	Vacuolar protein sorting-associated protein 29	VPS29	1.74005	1.03661	0.0547698	5.73703					1.91935	1.25355	0.0231796	5.85317	+	+		+	2.01525	1.42531	0.0158382	5.4771	+	+		+	19.7176	21.4577	21.637	21.7329	20.0125	19.4228	21.3866	21.5288	21.7805	21.4935	21.5128	21.953		+	+	22RV1.Pio_22RV1.ctrl;22RV1.Tesa_22RV1.ctrl
Q9Y277	VDAC3	Voltage-dependent anion-selective channel protein 3	VDAC3	2.13835	1.07875	0.0495109	7.11438	+				1.8776	1.35931	0.0202023	5.09448	+	+		+	2.01375	1.3942	0.0168676	4.82869	+	+		+	19.7981	21.9365	21.6757	21.8118	20.096	19.5002	21.8965	21.9764	21.4587	21.8927	22.1037	21.52	+	+	+	22RV1.Beza_22RV1.ctrl;22RV1.Pio_22RV1.ctrl;22RV1.Tesa_22RV1.ctrl
Q5TH69	ARFGEF3	Brefeldin A-inhibited guanine nucleotide-exchange protein 3	ARFGEF3	1.96714	1.64523	0.0234512	13.4044	+	+		+	2.00269	1.14106	0.0244195	7.47043	+	+		+	2.01319	2.63475	0.0152	22.9848	+	+		+	16.029	17.9961	18.0316	18.0421	16.0841	15.9738	18.1321	17.8601	17.7693	18.294	18.1102	17.9741	+	+	+	22RV1.Beza_22RV1.ctrl;22RV1.Pio_22RV1.ctrl;22RV1.Tesa_22RV1.ctrl
P23526	AHCY	Adenosylhomocysteinase	AHCY	2.1621	1.69564	0.0244905	28.6252	+	+		+	2.0173	1.37558	0.0207737	9.13787	+	+		+	2.01255	1.87873	0.0137885	25.5128	+	+		+	21.4351	23.5971	23.4524	23.4476	21.51	21.3601	23.5878	23.6065	23.2447	23.66	23.423	23.4722	+	+	+	22RV1.Beza_22RV1.ctrl;22RV1.Pio_22RV1.ctrl;22RV1.Tesa_22RV1.ctrl
P55795	HNRNPH2	Heterogeneous nuclear ribonucleoprotein H2	HNRNPH2	1.75885	1.29177	0.0383326	5.49432	+				1.92175	1.12101	0.0249609	4.96378	+	+		+	2.0067	1.30488	0.0181648	12.6373	+	+		+	19.1273	20.8862	21.0491	21.1341	18.9688	19.2859	21.1643	20.6081	21.4023	20.6959	21.1253	21.1428	+	+	+	22RV1.Beza_22RV1.ctrl;22RV1.Pio_22RV1.ctrl;22RV1.Tesa_22RV1.ctrl
P00352	ALDH1A1	Retinal dehydrogenase 1	ALDH1A1	1.8715	1.55963	0.0274621	10.2147	+	+		+	1.96915	1.28197	0.0231495	11.7828	+	+		+	2.00545	1.83082	0.0129189	8.20228	+	+		+	19.3019	21.1735	21.2711	21.3074	19.4685	19.1354	21.0971	21.2498	21.2573	21.2849	21.4864	21.1284	+	+	+	22RV1.Beza_22RV1.ctrl;22RV1.Pio_22RV1.ctrl;22RV1.Tesa_22RV1.ctrl
P48200	IREB2	Iron-responsive element-binding protein 2	IREB2	1.78116	1.6936	0.0243483	9.44964	+	+		+	1.95271	1.72217	0.0208503	19.181	+	+		+	2.00291	1.50438	0.0131395	8.93175	+	+		+	15.6996	17.4807	17.6522	17.7024	15.7964	15.6027	17.6424	17.319	17.6836	17.6209	17.5002	17.9047	+	+	+	22RV1.Beza_22RV1.ctrl;22RV1.Pio_22RV1.ctrl;22RV1.Tesa_22RV1.ctrl
Q9NRW7	VPS45	Vacuolar protein sorting-associated protein 45	VPS45	1.88108	3.52463	0	60.473	+	+		+	1.97738	1.47349	0.0210655	15.7849	+	+		+	2.00133	2.28219	0.0150675	35.1146	+	+		+	17.1898	19.0709	19.1672	19.1912	17.1666	17.213	19.0502	19.0916	19.2903	19.0441	19.2432	19.1391	+	+	+	22RV1.Beza_22RV1.ctrl;22RV1.Pio_22RV1.ctrl;22RV1.Tesa_22RV1.ctrl
Q9BYD2	MRPL9	39S ribosomal protein L9, mitochondrial	MRPL9	1.67245	1.14741	0.0428739	8.32908	+				1.93665	1.23621	0.0232475	9.57392	+	+		+	1.99435	1.74251	0.0115307	7.75546	+	+		+	18.2531	19.9256	20.1898	20.2475	18.4522	18.054	19.8995	19.9516	20.2255	20.154	20.4102	20.0847	+	+	+	22RV1.Beza_22RV1.ctrl;22RV1.Pio_22RV1.ctrl;22RV1.Tesa_22RV1.ctrl
O95602	POLR1A	DNA-directed RNA polymerase I subunit RPA1	POLR1A	1.92587	3.08662	0.032	89.6841	+	+		+	1.92332	2.65282	0.0236522	47.1583	+	+		+	1.99267	1.46296	0.013293	16.2629	+	+		+	17.5613	19.4871	19.4846	19.554	17.5423	17.5803	19.4972	19.4771	19.4485	19.5207	19.675	19.4329	+	+	+	22RV1.Beza_22RV1.ctrl;22RV1.Pio_22RV1.ctrl;22RV1.Tesa_22RV1.ctrl
A6NHL2	TUBAL3	Tubulin alpha chain-like 3	TUBAL3	1.15941	1.45527	0.028488	6.21572	+	+		+	1.69611	0.835157	0.0439191	3.75876	+	+		+	1.98871	2.30088	0.0157436	14.2969	+	+		+	19.7923	20.9517	21.4884	21.781	19.8947	19.6898	21.1075	20.7958	21.9278	21.0489	21.875	21.6869	+	+	+	22RV1.Beza_22RV1.ctrl;22RV1.Pio_22RV1.ctrl;22RV1.Tesa_22RV1.ctrl
P46459	NSF	Vesicle-fusing ATPase	NSF	1.97985	2.40425	0.0246474	16.0319	+	+		+	2.0294	1.76696	0.0176904	23.1228	+	+		+	1.9858	2.37596	0.0112	15.7372	+	+		+	19.4573	21.4371	21.4866	21.443	19.3729	19.5416	21.3469	21.5273	21.5109	21.4624	21.3492	21.5369	+	+	+	22RV1.Beza_22RV1.ctrl;22RV1.Pio_22RV1.ctrl;22RV1.Tesa_22RV1.ctrl
Q9NX58	LYAR	Cell growth-regulating nucleolar protein	LYAR	2.23485	1.67936	0.0243601	21.1632	+	+		+	2.1873	0.93887	0.0368077	5.40026	+	+		+	1.9857	2.22158	0.0128586	31.331	+	+		+	16.3956	18.6304	18.5829	18.3813	16.4216	16.3696	18.7328	18.5281	18.1787	18.9871	18.4391	18.3235	+	+	+	22RV1.Beza_22RV1.ctrl;22RV1.Pio_22RV1.ctrl;22RV1.Tesa_22RV1.ctrl
Q5T280	SPOUT1	Putative methyltransferase C9orf114	SPOUT1	2.1333	2.08788	0.0232346	23.6949	+	+		+	1.9259	1.5988	0.0219773	10.2906	+	+		+	1.98535	2.00446	0.0137358	13.265	+	+		+	17.1285	19.2617	19.0543	19.1138	17.0469	17.21	19.2236	19.2999	19.2228	18.8859	18.9883	19.2393	+	+	+	22RV1.Beza_22RV1.ctrl;22RV1.Pio_22RV1.ctrl;22RV1.Tesa_22RV1.ctrl
P28340	POLD1	DNA polymerase delta catalytic subunit	POLD1	2.08905	2.12637	0.0240828	22.5445	+	+		+	2.0367	1.73838	0.0189653	23.8529	+	+		+	1.985	2.46927	0.0142745	17.1371	+	+		+	21.5557	23.6448	23.5924	23.5408	21.473	21.6385	23.6031	23.6865	23.5714	23.6135	23.4597	23.6218	+	+	+	22RV1.Beza_22RV1.ctrl;22RV1.Pio_22RV1.ctrl;22RV1.Tesa_22RV1.ctrl
P51659	HSD17B4	Peroxisomal multifunctional enzyme type 2	HSD17B4	1.9006	2.03183	0.0224847	42.9491	+	+		+	1.9411	2.89794	0	29.6655	+	+		+	1.98375	2.74614	0.00970213	28.1013	+	+		+	20.5891	22.4896	22.5301	22.5728	20.6319	20.5462	22.4786	22.5007	22.5796	22.4807	22.5167	22.6289	+	+	+	22RV1.Beza_22RV1.ctrl;22RV1.Pio_22RV1.ctrl;22RV1.Tesa_22RV1.ctrl
P49591	SARS	Serine--tRNA ligase, cytoplasmic	SARS	1.7205	1.65352	0.0231861	11.4477	+	+		+	1.97295	1.5639	0.0221288	13.7863	+	+		+	1.9829	1.86934	0.0134965	9.15209	+	+		+	19.9522	21.6727	21.9252	21.9351	19.8165	20.0879	21.6081	21.7373	21.9706	21.8797	22.104	21.7662	+	+	+	22RV1.Beza_22RV1.ctrl;22RV1.Pio_22RV1.ctrl;22RV1.Tesa_22RV1.ctrl
P51580	TPMT	Thiopurine S-methyltransferase	TPMT	1.77305	1.59981	0.024904	9.57189	+	+		+	2.0065	1.66645	0.0198065	7.38104	+	+		+	1.9822	1.88051	0.0129095	9.54731	+	+		+	18.3435	20.1165	20.35	20.3257	18.5079	18.1791	20.0312	20.2019	20.5665	20.1335	20.1989	20.4525	+	+	+	22RV1.Beza_22RV1.ctrl;22RV1.Pio_22RV1.ctrl;22RV1.Tesa_22RV1.ctrl
O95551	TDP2	Tyrosyl-DNA phosphodiesterase 2	TDP2	1.8801	1.40484	0.0324549	6.89565	+	+		+	1.6844	1.05942	0.028686	6.9622	+	+		+	1.9817	1.57839	0.0114332	6.4982	+	+		+	17.0855	18.9657	18.77	19.0673	17.3261	16.845	18.8373	19.094	18.7958	18.7441	19.2547	18.8798	+	+	+	22RV1.Beza_22RV1.ctrl;22RV1.Pio_22RV1.ctrl;22RV1.Tesa_22RV1.ctrl
P07900	HSP90AA1	Heat shock protein HSP 90-alpha	HSP90AA1	1.7611	2.97805	0.0236522	33.1424	+	+		+	1.99205	3.09976	0	36.3809	+	+		+	1.98045	1.52104	0.0125561	13.9048	+	+		+	22.782	24.5431	24.7741	24.7625	22.8225	22.7415	24.5775	24.5087	24.8109	24.7372	24.6259	24.899	+	+	+	22RV1.Beza_22RV1.ctrl;22RV1.Pio_22RV1.ctrl;22RV1.Tesa_22RV1.ctrl
Q9Y617	PSAT1	Phosphoserine aminotransferase	PSAT1	1.7477	1.65988	0.0235646	8.97545	+	+		+	1.99235	1.66967	0.02	7.3126	+	+		+	1.97825	1.87802	0.0137554	8.6683	+	+		+	20.6369	22.3846	22.6292	22.6151	20.8038	20.47	22.2843	22.4849	22.4139	22.8446	22.7708	22.4595	+	+	+	22RV1.Beza_22RV1.ctrl;22RV1.Pio_22RV1.ctrl;22RV1.Tesa_22RV1.ctrl
Q9UQ80	PA2G4	Proliferation-associated protein 2G4	PA2G4	1.97745	1.65941	0.0235007	13.5131	+	+		+	1.89545	1.76353	0.0174351	12.4557	+	+		+	1.9766	1.71547	0.0109593	8.37438	+	+		+	22.3959	24.3733	24.2914	24.3725	22.2606	22.5312	24.3176	24.4291	24.2217	24.361	24.1791	24.5659	+	+	+	22RV1.Beza_22RV1.ctrl;22RV1.Pio_22RV1.ctrl;22RV1.Tesa_22RV1.ctrl
Q16850	CYP51A1	Lanosterol 14-alpha demethylase	CYP51A1	1.7068	2.96608	0.0226667	171.85	+	+		+	1.8756	1.4248	0.0189868	16.3336	+	+		+	1.97415	1.87419	0.0136247	37.9304	+	+		+	19.6228	21.3297	21.4984	21.597	19.6135	19.6322	21.333	21.3263	21.384	21.6129	21.6482	21.5458	+	+	+	22RV1.Beza_22RV1.ctrl;22RV1.Pio_22RV1.ctrl;22RV1.Tesa_22RV1.ctrl
P19367	HK1	Hexokinase-1	HK1	1.80045	1.92895	0.0227793	9.47856	+	+		+	2.00015	1.49867	0.0213458	7.13778	+	+		+	1.96975	1.9077	0.0114346	11.3915	+	+		+	20.2523	22.0528	22.2525	22.2221	20.3965	20.1082	21.9291	22.1765	22.4928	22.0122	22.1266	22.3176	+	+	+	22RV1.Beza_22RV1.ctrl;22RV1.Pio_22RV1.ctrl;22RV1.Tesa_22RV1.ctrl
O76003	GLRX3	Glutaredoxin-3	GLRX3	2.0025	2.1851	0.0243939	17.8814	+	+		+	1.8665	2.06849	0.0172562	17.0345	+	+		+	1.964	1.51308	0.0134228	20.6683	+	+		+	20.2871	22.2896	22.1536	22.2511	20.3821	20.1921	22.2303	22.3489	22.099	22.2082	22.2489	22.2533	+	+	+	22RV1.Beza_22RV1.ctrl;22RV1.Pio_22RV1.ctrl;22RV1.Tesa_22RV1.ctrl
Q96A65	EXOC4	Exocyst complex component 4	EXOC4	1.89524	1.79175	0.0222055	13.3713	+	+		+	1.94814	2.18835	0.0165417	16.7725	+	+		+	1.96034	1.82678	0.0127184	13.9447	+	+		+	17.0778	18.9731	19.026	19.0382	17.1416	17.0141	19.0997	18.8465	18.9289	19.1231	18.9129	19.1635	+	+	+	22RV1.Beza_22RV1.ctrl;22RV1.Pio_22RV1.ctrl;22RV1.Tesa_22RV1.ctrl
Q9NVP2	ASF1B	Histone chaperone ASF1B	ASF1B	2.18705	1.30674	0.0367632	11.0097	+	+		+	1.88465	1.46599	0.020646	5.77474	+	+		+	1.95925	1.55491	0.0126641	6.24281	+	+		+	20.0074	22.1944	21.8921	21.9667	19.8122	20.2026	22.1576	22.2313	22.1536	21.6305	22.2124	21.7209	+	+	+	22RV1.Beza_22RV1.ctrl;22RV1.Pio_22RV1.ctrl;22RV1.Tesa_22RV1.ctrl
Q6P1J9	CDC73	Parafibromin	CDC73	1.78345	1.44398	0.0300585	9.32637	+	+		+	1.95125	1.82459	0.0190024	8.41625	+	+		+	1.9589	1.76768	0.012213	7.59278	+	+		+	19.4652	21.2487	21.4165	21.4241	19.2883	19.6422	21.1762	21.3212	21.5663	21.2667	21.2364	21.6119	+	+	+	22RV1.Beza_22RV1.ctrl;22RV1.Pio_22RV1.ctrl;22RV1.Tesa_22RV1.ctrl
Q13162	PRDX4	Peroxiredoxin-4	PRDX4	1.88885	1.92207	0.0224111	9.65932	+	+		+	2.0759	1.9648	0.0169037	9.53986	+	+		+	1.95495	1.95223	0.0123739	9.48191	+	+		+	19.7111	21.5999	21.787	21.666	19.8625	19.5596	21.7236	21.4762	21.6307	21.9432	21.5261	21.8059	+	+	+	22RV1.Beza_22RV1.ctrl;22RV1.Pio_22RV1.ctrl;22RV1.Tesa_22RV1.ctrl
Q96A35	MRPL24	39S ribosomal protein L24, mitochondrial	MRPL24	1.8726	1.07308	0.0499185	4.68181	+				2.01875	0.99996	0.0331011	4.44798	+	+		+	1.9546	1.70229	0.0106759	7.58668	+	+		+	18.0472	19.9199	20.066	20.0018	18.2057	17.8888	19.5526	20.2871	20.4913	19.6407	20.205	19.7987	+	+	+	22RV1.Beza_22RV1.ctrl;22RV1.Pio_22RV1.ctrl;22RV1.Tesa_22RV1.ctrl
Q8NB90	SPATA5	ATPase family protein 2 homolog	SPATA5	1.65965	2.1011	0.0238984	11.7994	+	+		+	1.97345	1.39857	0.0205177	7.71827	+	+		+	1.9515	1.68795	0.0104242	9.3317	+	+		+	17.1228	18.7825	19.0962	19.0743	17.2306	17.015	18.8728	18.6921	19.3281	18.8644	18.8951	19.2535	+	+	+	22RV1.Beza_22RV1.ctrl;22RV1.Pio_22RV1.ctrl;22RV1.Tesa_22RV1.ctrl
P25205	MCM3	DNA replication licensing factor MCM3	MCM3	1.8257	2.22877	0.0224874	14.4888	+	+		+	1.89535	1.94701	0.0179417	11.1016	+	+		+	1.9504	1.78512	0.0118025	10.3603	+	+		+	19.3435	21.1692	21.2388	21.2939	19.2443	19.4427	21.0915	21.2469	21.3778	21.0999	21.1339	21.4539	+	+	+	22RV1.Beza_22RV1.ctrl;22RV1.Pio_22RV1.ctrl;22RV1.Tesa_22RV1.ctrl
Q8IYD1	GSPT2	Eukaryotic peptide chain release factor GTP-binding subunit ERF3B	GSPT2	1.9084	1.26468	0.0403588	11.671	+				1.9045	1.3504	0.0199544	14.2211	+	+		+	1.949	2.49516	0.0154894	147.624	+	+		+	18.8724	20.7808	20.7769	20.8214	18.8701	18.8747	20.9443	20.6173	20.643	20.9108	20.8344	20.8084	+	+	+	22RV1.Beza_22RV1.ctrl;22RV1.Pio_22RV1.ctrl;22RV1.Tesa_22RV1.ctrl
Q9BW92	TARS2	Threonine--tRNA ligase, mitochondrial	TARS2	1.915	1.48442	0.028568	17.741	+	+		+	1.8415	2.1378	0.0196981	11.7509	+	+		+	1.94635	1.90912	0.0114646	16.2698	+	+		+	18.2285	20.1435	20.0699	20.1748	18.1214	18.3355	20.1296	20.1573	20.1844	19.9555	20.2282	20.1214	+	+	+	22RV1.Beza_22RV1.ctrl;22RV1.Pio_22RV1.ctrl;22RV1.Tesa_22RV1.ctrl
Q5JTZ9	AARS2	Alanine--tRNA ligase, mitochondrial	AARS2	1.98095	2.08962	0.0233789	12.4874	+	+		+	1.97025	1.39609	0.0208351	15.6029	+	+		+	1.9399	1.53811	0.0129836	7.75336	+	+		+	17.3264	19.3073	19.2966	19.2663	17.2003	17.4525	19.4036	19.2111	19.29	19.3033	19.0502	19.4824	+	+	+	22RV1.Beza_22RV1.ctrl;22RV1.Pio_22RV1.ctrl;22RV1.Tesa_22RV1.ctrl
Q86TI2	DPP9	Dipeptidyl peptidase 9	DPP9	2.18376	2.15352	0.0254891	52.1515	+	+		+	2.21856	2.26471	0.0196049	25.738	+	+		+	1.93961	1.90533	0.0113161	47.8008	+	+		+	16.6556	18.8393	18.8742	18.5952	16.6152	16.696	18.8283	18.8504	18.9503	18.798	18.5991	18.5913	+	+	+	22RV1.Beza_22RV1.ctrl;22RV1.Pio_22RV1.ctrl;22RV1.Tesa_22RV1.ctrl
O60502	OGA	Protein O-GlcNAcase	OGA	1.90482	1.67055	0.0239889	10.8907	+	+		+	1.87022	2.36168	0.0202462	19.2464	+	+		+	1.93892	1.60213	0.0112901	24.2997	+	+		+	18.5495	20.4543	20.4197	20.4884	18.47	18.629	20.2985	20.6101	20.4756	20.3638	20.4954	20.4814	+	+	+	22RV1.Beza_22RV1.ctrl;22RV1.Pio_22RV1.ctrl;22RV1.Tesa_22RV1.ctrl
P41214	EIF2D	Eukaryotic translation initiation factor 2D	EIF2D	1.8467	2.11553	0.0233579	11.4061	+	+		+	1.779	2.00576	0.0181714	10.3837	+	+		+	1.93815	2.14762	0.0149027	11.8776	+	+		+	16.8933	18.74	18.6722	18.8314	17.0049	16.7816	18.8572	18.6227	18.5423	18.8022	18.7124	18.9504	+	+	+	22RV1.Beza_22RV1.ctrl;22RV1.Pio_22RV1.ctrl;22RV1.Tesa_22RV1.ctrl
Q16555	DPYSL2	Dihydropyrimidinase-related protein 2	DPYSL2	1.88415	3.19774	0	42.5444	+	+		+	1.92705	3.22425	0	43.6621	+	+		+	1.93785	2.09857	0.0129538	26.8008	+	+		+	20.3323	22.2165	22.2594	22.2702	20.3612	20.3035	22.1829	22.2501	22.226	22.2928	22.2039	22.3365	+	+	+	22RV1.Beza_22RV1.ctrl;22RV1.Pio_22RV1.ctrl;22RV1.Tesa_22RV1.ctrl
P39656	DDOST	Dolichyl-diphosphooligosaccharide--protein glycosyltransferase 48 kDa subunit	DDOST	1.80755	2.47744	0.026014	18.3228	+	+		+	1.88695	1.59571	0.0218531	11.6338	+	+		+	1.93485	1.95848	0.0125158	14.8874	+	+		+	20.389	22.1965	22.2759	22.3238	20.4528	20.3251	22.2717	22.1213	22.1268	22.425	22.437	22.2106	+	+	+	22RV1.Beza_22RV1.ctrl;22RV1.Pio_22RV1.ctrl;22RV1.Tesa_22RV1.ctrl
Q6IAN0	DHRS7B	Dehydrogenase/reductase SDR family member 7B	DHRS7B	2.38322	3.36154	0	58.0958	+	+		+	2.18897	1.14374	0.0245512	8.49632	+	+		+	1.93322	2.28091	0.0149756	32.4604	+	+		+	16.1906	18.5738	18.3795	18.1238	16.1653	16.2158	18.6061	18.5414	18.1231	18.6359	18.0698	18.1777	+	+	+	22RV1.Beza_22RV1.ctrl;22RV1.Pio_22RV1.ctrl;22RV1.Tesa_22RV1.ctrl
Q9Y4W2	LAS1L	Ribosomal biogenesis protein LAS1L	LAS1L	1.85853	1.64591	0.0234822	9.84462	+	+		+	2.08678	2.20954	0.0173552	20.0194	+	+		+	1.93293	1.5631	0.0129134	9.52994	+	+		+	16.9318	18.7903	19.0185	18.8647	17.0215	16.842	18.9564	18.6242	19.0716	18.9655	18.6828	19.0466	+	+	+	22RV1.Beza_22RV1.ctrl;22RV1.Pio_22RV1.ctrl;22RV1.Tesa_22RV1.ctrl
P13010	XRCC5	X-ray repair cross-complementing protein 5	XRCC5	2.0131	1.34969	0.0351376	13.1354	+	+		+	1.92485	1.91323	0.016451	10.1004	+	+		+	1.93035	1.33784	0.0177839	12.5717	+	+		+	21.7951	23.8082	23.72	23.7255	21.9471	21.6431	23.8278	23.7886	23.605	23.8349	23.7472	23.7037	+	+	+	22RV1.Beza_22RV1.ctrl;22RV1.Pio_22RV1.ctrl;22RV1.Tesa_22RV1.ctrl
Q12792	TWF1	Twinfilin-1	TWF1	1.94695	1.87926	0.0212174	14.376	+	+		+	1.8587	1.40784	0.0195434	15.4505	+	+		+	1.92995	2.0174	0.0141359	13.5264	+	+		+	19.6904	21.6374	21.5491	21.6204	19.8101	19.5707	21.574	21.7007	21.5611	21.5371	21.698	21.5427	+	+	+	22RV1.Beza_22RV1.ctrl;22RV1.Pio_22RV1.ctrl;22RV1.Tesa_22RV1.ctrl
P53618	COPB1	Coatomer subunit beta	COPB1	1.9773	1.40105	0.0326453	14.1511	+	+		+	1.9329	1.83824	0.0182745	25.5217	+	+		+	1.9278	2.78378	0.0103636	44.928	+	+		+	19.1608	21.1381	21.0937	21.0886	19.1389	19.1827	21.0001	21.2761	21.0212	21.1662	21.1255	21.0517	+	+	+	22RV1.Beza_22RV1.ctrl;22RV1.Pio_22RV1.ctrl;22RV1.Tesa_22RV1.ctrl
O95396	MOCS3	Adenylyltransferase and sulfurtransferase MOCS3	MOCS3	1.87085	1.51467	0.0286272	13.1264	+	+		+	1.8805	2.93433	0	34.5434	+	+		+	1.92705	2.12527	0.0137469	42.8029	+	+		+	16.026	17.8969	17.9066	17.9531	16.069	15.9831	18.0328	17.761	17.94	17.8731	17.9396	17.9666	+	+	+	22RV1.Beza_22RV1.ctrl;22RV1.Pio_22RV1.ctrl;22RV1.Tesa_22RV1.ctrl
P21281	ATP6V1B2	V-type proton ATPase subunit B, brain isoform	ATP6V1B2	1.8248	1.89263	0.0208688	49.5775	+	+		+	1.9371	2.62007	0.0223562	244.238	+	+		+	1.9268	2.013	0.0139553	65.2969	+	+		+	20.1771	22.0019	22.1142	22.1039	20.1778	20.1764	21.9651	22.0387	22.1221	22.1063	22.0744	22.1334	+	+	+	22RV1.Beza_22RV1.ctrl;22RV1.Pio_22RV1.ctrl;22RV1.Tesa_22RV1.ctrl
Q16181	SEPTIN7	Septin-7	SEPTIN7	1.7653	1.49965	0.0293306	10.582	+	+		+	1.9307	1.89978	0.0173447	9.93202	+	+		+	1.9246	1.3033	0.0180917	12.3703	+	+		+	19.3358	21.1011	21.2664	21.2603	19.4908	19.1807	21.1626	21.0395	21.1492	21.3837	21.2475	21.2732	+	+	+	22RV1.Beza_22RV1.ctrl;22RV1.Pio_22RV1.ctrl;22RV1.Tesa_22RV1.ctrl
P48643	CCT5	T-complex protein 1 subunit epsilon	CCT5	1.8021	1.71291	0.0238058	11.2269	+	+		+	1.92375	2.35931	0.0199394	16.3248	+	+		+	1.91975	2.52877	0.0171294	18.3616	+	+		+	21.2067	23.0089	23.1305	23.1265	21.2815	21.132	22.8668	23.1509	23.2216	23.0394	23.0534	23.1996	+	+	+	22RV1.Beza_22RV1.ctrl;22RV1.Pio_22RV1.ctrl;22RV1.Tesa_22RV1.ctrl
P31153	MAT2A	S-adenosylmethionine synthase isoform type-2	MAT2A	1.90175	2.20454	0.0256574	31.4737	+	+		+	1.9098	1.74408	0.0191875	34.4741	+	+		+	1.9183	2.56082	0.0184304	21.5227	+	+		+	20.7029	22.6046	22.6127	22.6212	20.7582	20.6476	22.629	22.5803	22.616	22.6094	22.5513	22.6911	+	+	+	22RV1.Beza_22RV1.ctrl;22RV1.Pio_22RV1.ctrl;22RV1.Tesa_22RV1.ctrl
P21397	MAOA	Amine oxidase [flavin-containing] A	MAOA	2.09675	2.78085	0.0139487	118.67	+	+		+	2.0111	1.22183	0.0228744	10.2553	+	+		+	1.9172	1.64826	0.01078	22.5198	+	+		+	19.6757	21.7724	21.6868	21.5929	19.6923	19.6591	21.7664	21.7785	21.4914	21.8822	21.6764	21.5094	+	+	+	22RV1.Beza_22RV1.ctrl;22RV1.Pio_22RV1.ctrl;22RV1.Tesa_22RV1.ctrl
P40939	HADHA	Trifunctional enzyme subunit alpha, mitochondrial	HADHA	1.97575	1.37188	0.0340017	6.9046	+	+		+	1.9375	1.1021	0.0249378	7.51189	+	+		+	1.91425	1.32146	0.0184523	6.7878	+	+		+	20.2193	22.1951	22.1568	22.1335	20.475	19.9636	22.0666	22.3235	22.123	22.1906	22.2525	22.0146	+	+	+	22RV1.Beza_22RV1.ctrl;22RV1.Pio_22RV1.ctrl;22RV1.Tesa_22RV1.ctrl
Q6P3W7	SCYL2	SCY1-like protein 2	SCYL2	1.8902	1.60247	0.0250869	9.13482	+	+		+	1.84895	2.10785	0.0182358	11.9471	+	+		+	1.91369	2.24879	0.0138757	15.4525	+	+		+	16.5752	18.4654	18.4241	18.4889	16.4762	16.6742	18.2837	18.6471	18.5431	18.3052	18.5633	18.4145	+	+	+	22RV1.Beza_22RV1.ctrl;22RV1.Pio_22RV1.ctrl;22RV1.Tesa_22RV1.ctrl
P22102	GART	Trifunctional purine biosynthetic protein adenosine-3	GART	1.8149	2.09691	0.023525	15.0505	+	+		+	1.8504	2.25191	0.0192485	13.6769	+	+		+	1.91335	2.23608	0.0134208	15.0727	+	+		+	20.2572	22.0722	22.1076	22.1706	20.3584	20.1561	22.0065	22.1378	22.0178	22.1975	22.2473	22.0939	+	+	+	22RV1.Beza_22RV1.ctrl;22RV1.Pio_22RV1.ctrl;22RV1.Tesa_22RV1.ctrl
P09960	LTA4H	Leukotriene A-4 hydrolase	LTA4H	1.76955	1.65478	0.0232796	15.2907	+	+		+	1.77135	1.58477	0.0220304	15.5814	+	+		+	1.91045	1.69763	0.0106027	16.5034	+	+		+	19.0023	20.7718	20.7736	20.9127	19.1111	18.8934	20.8111	20.7325	20.8064	20.7408	20.8733	20.9521	+	+	+	22RV1.Beza_22RV1.ctrl;22RV1.Pio_22RV1.ctrl;22RV1.Tesa_22RV1.ctrl
Q9H4A4	RNPEP	Aminopeptidase B	RNPEP	1.7697	1.13201	0.043464	7.33307	+				1.95785	1.26109	0.0232195	7.88026	+	+		+	1.91045	1.56001	0.0128965	6.43251	+	+		+	19.6192	21.3889	21.577	21.5297	19.383	19.8554	21.4384	21.3394	21.6541	21.5	21.3496	21.7097	+	+	+	22RV1.Beza_22RV1.ctrl;22RV1.Pio_22RV1.ctrl;22RV1.Tesa_22RV1.ctrl
Q9NRN7	AASDHPPT	L-aminoadipate-semialdehyde dehydrogenase-phosphopantetheinyl transferase	AASDHPPT	1.9103	1.85446	0.0212024	23.7082	+	+		+	1.8773	3.43893	0	52.8683	+	+		+	1.90955	2.35876	0.0109474	33.0615	+	+		+	18.1234	20.0337	20.0008	20.033	18.0977	18.1492	19.9574	20.1101	20.0252	19.9763	20.0847	19.9813	+	+	+	22RV1.Beza_22RV1.ctrl;22RV1.Pio_22RV1.ctrl;22RV1.Tesa_22RV1.ctrl
Q00341	HDLBP	Vigilin	HDLBP	1.8125	2.21648	0.0238704	31.5696	+	+		+	1.90725	1.62736	0.0211138	19.438	+	+		+	1.90445	1.30619	0.0182384	11.6922	+	+		+	19.6643	21.4768	21.5716	21.5688	19.6877	19.641	21.5293	21.4244	21.6669	21.4763	21.4076	21.73	+	+	+	22RV1.Beza_22RV1.ctrl;22RV1.Pio_22RV1.ctrl;22RV1.Tesa_22RV1.ctrl
P49005	POLD2	DNA polymerase delta subunit 2	POLD2	1.9425	2.07459	0.0222722	65.8441	+	+		+	1.8502	1.29793	0.0236547	10.9992	+	+		+	1.90295	2.40521	0.0122353	30.8977	+	+		+	17.1745	19.117	19.0248	19.0775	17.1453	17.2038	19.1209	19.1132	19.1904	18.8591	19.0233	19.1317	+	+	+	22RV1.Beza_22RV1.ctrl;22RV1.Pio_22RV1.ctrl;22RV1.Tesa_22RV1.ctrl
P31939	ATIC	Bifunctional purine biosynthesis protein PURH	ATIC	1.86615	2.81792	0.0153239	29.8188	+	+		+	1.8634	2.76076	0.0197818	24.9756	+	+		+	1.89845	1.85357	0.013156	38.0169	+	+		+	21.1916	23.0577	23.055	23.09	21.2409	21.1423	23.0192	23.0963	23.111	22.999	23.098	23.0821	+	+	+	22RV1.Beza_22RV1.ctrl;22RV1.Pio_22RV1.ctrl;22RV1.Tesa_22RV1.ctrl
Q96I51	RCC1L	RCC1-like G exchanging factor-like protein	RCC1L	2.06746	1.99109	0.0212982	34.3902	+	+		+	1.83886	1.07653	0.0271915	7.41299	+	+		+	1.89546	1.38122	0.0173284	14.0741	+	+		+	17.0418	19.1092	18.8806	18.9372	17.0244	17.0592	19.1668	19.0517	18.6332	19.1281	19.0708	18.8037	+	+	+	22RV1.Beza_22RV1.ctrl;22RV1.Pio_22RV1.ctrl;22RV1.Tesa_22RV1.ctrl
O75534	CSDE1	Cold shock domain-containing protein E1	CSDE1	2.13915	2.04531	0.0228023	27.9872	+	+		+	1.9084	2.03349	0.0194943	67.9893	+	+		+	1.8951	3.01997	0.01824	57.4589	+	+		+	19.6891	21.8283	21.5975	21.5843	19.7172	19.6611	21.7572	21.8994	21.5986	21.5965	21.5669	21.6016	+	+	+	22RV1.Beza_22RV1.ctrl;22RV1.Pio_22RV1.ctrl;22RV1.Tesa_22RV1.ctrl
Q8IYS2	KIAA2013	Uncharacterized protein KIAA2013	KIAA2013	2.02375	2.5408	0.0302439	19.5933	+	+		+	1.94355	1.65951	0.0201519	11.0315	+	+		+	1.8947	2.12677	0.0138033	14.0251	+	+		+	16.846	18.8698	18.7896	18.7407	16.7677	16.9244	18.8025	18.9371	18.9474	18.6318	18.8508	18.6307	+	+	+	22RV1.Beza_22RV1.ctrl;22RV1.Pio_22RV1.ctrl;22RV1.Tesa_22RV1.ctrl
Q8N5A5	ZGPAT	Zinc finger CCCH-type with G patch domain-containing protein	ZGPAT	1.35831	1.81168	0.0234503	8.87524	+	+		+	1.47021	1.63719	0.0199576	7.20343	+	+		+	1.89076	1.34245	0.017939	6.77541	+	+		+	13.0963	14.4547	14.5665	14.9871	13.2183	12.9744	14.5471	14.3622	14.4029	14.7302	14.7361	15.2381	+	+	+	22RV1.Beza_22RV1.ctrl;22RV1.Pio_22RV1.ctrl;22RV1.Tesa_22RV1.ctrl
Q9Y2L1	DIS3	Exosome complex exonuclease RRP44	DIS3	2.08126	2.90706	0.0181333	28.3993	+	+		+	1.86731	1.17998	0.0249133	7.92275	+	+		+	1.88941	2.76281	0.00991304	24.4933	+	+		+	17.8982	19.9794	19.7655	19.7875	17.846	17.9503	19.9279	20.0309	19.5356	19.9953	19.8444	19.7307	+	+	+	22RV1.Beza_22RV1.ctrl;22RV1.Pio_22RV1.ctrl;22RV1.Tesa_22RV1.ctrl
O95716	RAB3D	Ras-related protein Rab-3D	RAB3D	1.839	1.48102	0.028996	5.46621	+	+		+	1.8893	1.60297	0.0222619	6.72263	+	+		+	1.8872	1.60994	0.0108	6.50284	+	+		+	17.9892	19.8282	19.8785	19.8764	18.2113	17.7671	19.5755	20.0809	20.0507	19.7063	20.0632	19.6896	+	+	+	22RV1.Beza_22RV1.ctrl;22RV1.Pio_22RV1.ctrl;22RV1.Tesa_22RV1.ctrl
Q9UI10	EIF2B4	Translation initiation factor eIF-2B subunit delta	EIF2B4	1.83935	2.94439	0.0201481	102.49	+	+		+	1.7944	1.52814	0.0226468	20.5979	+	+		+	1.88465	1.67713	0.0101011	28.0212	+	+		+	17.6819	19.5213	19.4763	19.5665	17.6893	17.6745	19.5049	19.5376	19.5631	19.3895	19.6334	19.4997	+	+	+	22RV1.Beza_22RV1.ctrl;22RV1.Pio_22RV1.ctrl;22RV1.Tesa_22RV1.ctrl
Q92572	AP3S1	AP-3 complex subunit sigma-1	AP3S1	1.5774	1.62759	0.0247236	9.65029	+	+		+	1.7832	1.29051	0.0234934	12.3765	+	+		+	1.8841	1.54011	0.0130494	12.2902	+	+		+	18.9302	20.5076	20.7133	20.8143	19.0742	18.7861	20.4303	20.5848	20.7163	20.7104	20.7618	20.8667	+	+	+	22RV1.Beza_22RV1.ctrl;22RV1.Pio_22RV1.ctrl;22RV1.Tesa_22RV1.ctrl
Q15155	NOMO1	Nodal modulator 1	NOMO1	1.91675	1.44892	0.0293079	17.8252	+	+		+	1.8658	1.65177	0.019838	16.4808	+	+		+	1.8838	1.78835	0.0118512	16.0999	+	+		+	18.7059	20.6227	20.5717	20.5897	18.5984	18.8134	20.6201	20.6252	20.6072	20.5362	20.6359	20.5435	+	+	+	22RV1.Beza_22RV1.ctrl;22RV1.Pio_22RV1.ctrl;22RV1.Tesa_22RV1.ctrl
Q14204	DYNC1H1	Cytoplasmic dynein 1 heavy chain 1	DYNC1H1	1.97525	1.6664	0.0238239	20.3163	+	+		+	1.8684	1.8314	0.0180097	10.6893	+	+		+	1.88315	1.68078	0.010201	9.85767	+	+		+	19.8974	21.8727	21.7658	21.7805	19.9915	19.8033	21.8482	21.8971	21.6185	21.9131	21.9468	21.6143	+	+	+	22RV1.Beza_22RV1.ctrl;22RV1.Pio_22RV1.ctrl;22RV1.Tesa_22RV1.ctrl
Q99615	DNAJC7	DnaJ homolog subfamily C member 7	DNAJC7	1.8822	1.30353	0.0374874	6.42566	+	+		+	1.99985	1.10834	0.0252322	7.48923	+	+		+	1.8807	1.45547	0.0137326	5.2414	+	+		+	18.6704	20.5526	20.6703	20.5511	18.9345	18.4063	20.6793	20.4259	20.7097	20.6308	20.3082	20.794	+	+	+	22RV1.Beza_22RV1.ctrl;22RV1.Pio_22RV1.ctrl;22RV1.Tesa_22RV1.ctrl
P11234	RALB	Ras-related protein Ral-B	RALB	1.6415	1.6932	0.0242779	28.7498	+	+		+	1.8538	1.53507	0.022817	11.6691	+	+		+	1.88045	1.67128	0.0106029	13.1355	+	+		+	16.481	18.1225	18.3348	18.3614	16.5377	16.4243	18.1292	18.1158	18.1864	18.4832	18.23	18.4929	+	+	+	22RV1.Beza_22RV1.ctrl;22RV1.Pio_22RV1.ctrl;22RV1.Tesa_22RV1.ctrl
O75643	SNRNP200	U5 small nuclear ribonucleoprotein 200 kDa helicase	SNRNP200	1.8673	1.58874	0.0249585	18.7074	+	+		+	1.86015	2.14287	0.0200769	84.1112	+	+		+	1.87075	1.38945	0.016755	13.6959	+	+		+	19.4929	21.3601	21.353	21.3636	19.4708	19.5149	21.2628	21.4575	21.3513	21.3547	21.4984	21.2288	+	+	+	22RV1.Beza_22RV1.ctrl;22RV1.Pio_22RV1.ctrl;22RV1.Tesa_22RV1.ctrl
O60264	SMARCA5	SWI/SNF-related matrix-associated actin-dependent regulator of chromatin subfamily A member 5	SMARCA5	1.993	1.45711	0.0285703	18.199	+	+		+	1.84805	1.9367	0.0176	10.2766	+	+		+	1.86935	2.06934	0.0119011	11.1654	+	+		+	19.4112	21.4042	21.2593	21.2805	19.5207	19.3017	21.4026	21.4058	21.1166	21.4019	21.4072	21.1539	+	+	+	22RV1.Beza_22RV1.ctrl;22RV1.Pio_22RV1.ctrl;22RV1.Tesa_22RV1.ctrl
P11802	CDK4	Cyclin-dependent kinase 4	CDK4	1.7458	1.45496	0.0284607	14.8241	+	+		+	1.5806	1.06044	0.0287305	4.9036	+	+		+	1.86905	2.1316	0.0141513	12.6395	+	+		+	18.1795	19.9254	19.7601	20.0486	18.295	18.0641	19.9486	19.9021	20.0611	19.4592	19.9562	20.141	+	+	+	22RV1.Beza_22RV1.ctrl;22RV1.Pio_22RV1.ctrl;22RV1.Tesa_22RV1.ctrl
P49189	ALDH9A1	4-trimethylaminobutyraldehyde dehydrogenase	ALDH9A1	1.8136	1.54437	0.027186	13.4625	+	+		+	1.8095	2.27422	0.020359	21.8808	+	+		+	1.86895	2.38345	0.011375	23.4853	+	+		+	21.1953	23.0089	23.0048	23.0642	21.1531	21.2374	22.8809	23.1368	23.0759	22.9336	23.1317	22.9967	+	+	+	22RV1.Beza_22RV1.ctrl;22RV1.Pio_22RV1.ctrl;22RV1.Tesa_22RV1.ctrl
Q9BQ52	ELAC2	Zinc phosphodiesterase ELAC protein 2	ELAC2	1.61015	1.38271	0.0335434	7.1904	+	+		+	1.62645	1.48072	0.0212332	7.76679	+	+		+	1.8688	1.70757	0.0107687	9.71008	+	+		+	18.4455	20.0556	20.072	20.3143	18.3471	18.5439	19.8545	20.2568	20.2568	19.8871	20.4797	20.1489	+	+	+	22RV1.Beza_22RV1.ctrl;22RV1.Pio_22RV1.ctrl;22RV1.Tesa_22RV1.ctrl
Q99623	PHB2	Prohibitin-2	PHB2	1.64315	2.53631	0.02976	19.205	+	+		+	1.8655	1.65998	0.0202159	12.9924	+	+		+	1.86705	1.91505	0.0115862	31.8318	+	+		+	21.834	23.4772	23.6995	23.7011	21.8905	21.7775	23.4129	23.5414	23.8315	23.5675	23.6853	23.7168	+	+	+	22RV1.Beza_22RV1.ctrl;22RV1.Pio_22RV1.ctrl;22RV1.Tesa_22RV1.ctrl
O60341	KDM1A	Lysine-specific histone demethylase 1A	KDM1A	1.79705	2.89172	0.0172698	28.0279	+	+		+	1.56915	1.26432	0.0234098	8.9313	+	+		+	1.86685	1.3926	0.0168514	11.2373	+	+		+	16.8708	18.6679	18.44	18.7377	16.8265	16.9152	18.6216	18.7142	18.27	18.61	18.8978	18.5776	+	+	+	22RV1.Beza_22RV1.ctrl;22RV1.Pio_22RV1.ctrl;22RV1.Tesa_22RV1.ctrl
Q14739	LBR	Delta(14)-sterol reductase LBR	LBR	1.89275	1.64685	0.0235756	9.30223	+	+		+	1.96945	1.79087	0.0186667	9.06344	+	+		+	1.8666	1.32673	0.0183003	10.2293	+	+		+	18.5373	20.43	20.5067	20.4038	18.3605	18.714	20.5308	20.3292	20.3803	20.6331	20.4492	20.3585	+	+	+	22RV1.Beza_22RV1.ctrl;22RV1.Pio_22RV1.ctrl;22RV1.Tesa_22RV1.ctrl
Q9NUL7	DDX28	Probable ATP-dependent RNA helicase DDX28	DDX28	2.03511	2.73444	0.0192	23.2859	+	+		+	1.87686	1.71621	0.0213382	29.8144	+	+		+	1.86326	2.42057	0.0126609	25.4366	+	+		+	16.6227	18.6578	18.4996	18.486	16.5603	16.6852	18.5967	18.719	18.4916	18.5076	18.5243	18.4477	+	+	+	22RV1.Beza_22RV1.ctrl;22RV1.Pio_22RV1.ctrl;22RV1.Tesa_22RV1.ctrl
Q13200	PSMD2	26S proteasome non-ATPase regulatory subunit 2	PSMD2	1.8026	2.36039	0.0226809	16.3662	+	+		+	1.86065	2.57239	0.0201481	19.5428	+	+		+	1.8616	2.11561	0.0134183	24.0713	+	+		+	20.0293	21.8319	21.8899	21.8909	19.9595	20.0991	21.7467	21.9171	21.9547	21.8252	21.8576	21.9242	+	+	+	22RV1.Beza_22RV1.ctrl;22RV1.Pio_22RV1.ctrl;22RV1.Tesa_22RV1.ctrl
Q8NE62	CHDH	Choline dehydrogenase, mitochondrial	CHDH	1.75366	1.24435	0.040261	7.90739	+				1.96176	1.3102	0.0217078	8.81969	+	+		+	1.86101	1.59106	0.0110566	7.24724	+	+		+	17.014	18.7676	18.9757	18.8749	17.226	16.8019	18.8326	18.7026	19.0429	18.9085	18.7301	19.0198	+	+	+	22RV1.Beza_22RV1.ctrl;22RV1.Pio_22RV1.ctrl;22RV1.Tesa_22RV1.ctrl
P49821	NDUFV1	NADH dehydrogenase [ubiquinone] flavoprotein 1, mitochondrial	NDUFV1	1.6555	1.48586	0.0286253	10.0273	+	+		+	1.74445	1.91558	0.0165493	13.7898	+	+		+	1.8604	1.45288	0.0142535	10.3192	+	+		+	18.3834	20.0389	20.1278	20.2437	18.446	18.3207	20.1916	19.8861	20.2377	20.0179	20.0747	20.4128	+	+	+	22RV1.Beza_22RV1.ctrl;22RV1.Pio_22RV1.ctrl;22RV1.Tesa_22RV1.ctrl
P62753	RPS6	40S ribosomal protein S6	RPS6	1.82205	1.79404	0.0223586	8.18113	+	+		+	1.8721	1.9713	0.0172475	9.79424	+	+		+	1.85995	1.82869	0.0128036	11.1256	+	+		+	20.4089	22.2309	22.281	22.2688	20.5513	20.2664	22.4021	22.0597	22.1535	22.4084	22.3563	22.1813	+	+	+	22RV1.Beza_22RV1.ctrl;22RV1.Pio_22RV1.ctrl;22RV1.Tesa_22RV1.ctrl
Q6UXG2	KIAA1324	UPF0577 protein KIAA1324	KIAA1324	1.85055	1.81573	0.0235782	9.53053	+	+		+	1.68545	1.76533	0.0175436	8.51609	+	+		+	1.85745	1.61798	0.0109724	7.00396	+	+		+	17.4893	19.3398	19.1747	19.3468	17.3303	17.6483	19.2284	19.4513	19.0569	19.2926	19.1345	19.559	+	+	+	22RV1.Beza_22RV1.ctrl;22RV1.Pio_22RV1.ctrl;22RV1.Tesa_22RV1.ctrl
P30622	CLIP1	CAP-Gly domain-containing linker protein 1	CLIP1	1.58128	1.67267	0.0240556	10.8863	+	+		+	1.54263	1.43598	0.0195026	9.01262	+	+		+	1.85018	2.33819	0.0136571	24.0688	+	+		+	16.9048	18.4861	18.4474	18.755	16.971	16.8386	18.6154	18.3568	18.2896	18.6053	18.7941	18.7159	+	+	+	22RV1.Beza_22RV1.ctrl;22RV1.Pio_22RV1.ctrl;22RV1.Tesa_22RV1.ctrl
P54886	ALDH18A1	Delta-1-pyrroline-5-carboxylate synthase	ALDH18A1	1.8622	1.29914	0.0375565	9.05598	+				1.91315	1.22754	0.0231123	9.56026	+	+		+	1.8501	1.31921	0.0183753	8.92733	+	+		+	19.057	20.9192	20.9702	20.9071	18.8596	19.2544	20.9768	20.8616	20.9373	21.003	20.844	20.9702	+	+	+	22RV1.Beza_22RV1.ctrl;22RV1.Pio_22RV1.ctrl;22RV1.Tesa_22RV1.ctrl
Q9HCC0	MCCC2	Methylcrotonoyl-CoA carboxylase beta chain, mitochondrial	MCCC2	1.8859	1.18592	0.0422515	7.4491	+				1.91925	1.14144	0.0244633	7.7278	+	+		+	1.8492	1.4285	0.016	5.08572	+	+		+	19.4918	21.3777	21.411	21.341	19.736	19.2476	21.4445	21.3109	21.3658	21.4563	21.0716	21.6104	+	+	+	22RV1.Beza_22RV1.ctrl;22RV1.Pio_22RV1.ctrl;22RV1.Tesa_22RV1.ctrl
Q13330	MTA1	Metastasis-associated protein MTA1	MTA1	1.78923	1.55752	0.0273079	13.6658	+	+		+	1.72723	1.42883	0.0191426	11.6995	+	+		+	1.84503	2.44915	0.0136075	24.2271	+	+		+	17.0399	18.8291	18.7671	18.8849	17.0813	16.9984	18.9533	18.7049	18.6254	18.9088	18.9488	18.821	+	+	+	22RV1.Beza_22RV1.ctrl;22RV1.Pio_22RV1.ctrl;22RV1.Tesa_22RV1.ctrl
P38606	ATP6V1A	V-type proton ATPase catalytic subunit A	ATP6V1A	1.90515	1.5754	0.0268704	10.0398	+	+		+	1.8747	1.23803	0.0233964	10.9462	+	+		+	1.84395	1.64386	0.0106827	6.84577	+	+		+	20.9136	22.8188	22.7883	22.7576	21.0848	20.7424	22.7369	22.9006	22.793	22.7836	22.5496	22.9655	+	+	+	22RV1.Beza_22RV1.ctrl;22RV1.Pio_22RV1.ctrl;22RV1.Tesa_22RV1.ctrl
Q00839	HNRNPU	Heterogeneous nuclear ribonucleoprotein U	HNRNPU	1.63525	1.52845	0.0289027	13.9829	+	+		+	1.7525	1.47241	0.0209944	7.49368	+	+		+	1.8413	2.0129	0.0139108	13.902	+	+		+	22.5708	24.206	24.3233	24.4121	22.4588	22.6828	24.1724	24.2397	24.118	24.5286	24.4828	24.3414	+	+	+	22RV1.Beza_22RV1.ctrl;22RV1.Pio_22RV1.ctrl;22RV1.Tesa_22RV1.ctrl
P04049	RAF1	RAF proto-oncogene serine/threonine-protein kinase	RAF1	2.197	1.82782	0.024194	14.4187	+	+		+	1.23074	0.779324	0.0505451	2.97145					1.8411	1.43321	0.0151614	6.72947	+	+		+	15.7779	17.9749	17.0086	17.619	15.6414	15.9144	17.9072	18.0426	16.6176	17.3997	17.8561	17.3819	+		+	22RV1.Beza_22RV1.ctrl;22RV1.Pio_22RV1.ctrl
Q13813	SPTAN1	Spectrin alpha chain, non-erythrocytic 1	SPTAN1	1.4261	3.06204	0.0294054	60.6017	+	+		+	1.8098	3.05287	0	133.818	+	+		+	1.84055	1.48493	0.0138625	17.9386	+	+		+	18.756	20.1821	20.5658	20.5966	18.7436	18.7684	20.1621	20.2021	20.5712	20.5604	20.4947	20.6984	+	+	+	22RV1.Beza_22RV1.ctrl;22RV1.Pio_22RV1.ctrl;22RV1.Tesa_22RV1.ctrl
Q6PJG2	ELMSAN1	ELM2 and SANT domain-containing protein 1	ELMSAN1	1.87164	1.8175	0.0237075	16.4402	+	+		+	1.81754	1.68806	0.0210274	14.6914	+	+		+	1.83981	2.84275	0.0114	31.9694	+	+		+	15.1677	17.0394	16.9853	17.0076	15.1219	15.2136	16.9352	17.1436	16.8704	17.1002	17.0423	16.9728	+	+	+	22RV1.Beza_22RV1.ctrl;22RV1.Pio_22RV1.ctrl;22RV1.Tesa_22RV1.ctrl
Q9UBS8	RNF14	E3 ubiquitin-protein ligase RNF14	RNF14	1.46661	1.82758	0.024149	8.39618	+	+		+	1.87426	1.76895	0.0178774	15.0769	+	+		+	1.83881	2.14402	0.0147719	12.3352	+	+		+	15.8406	17.3072	17.7148	17.6794	15.9543	15.7269	17.4398	17.1746	17.7651	17.6646	17.583	17.7758	+	+	+	22RV1.Beza_22RV1.ctrl;22RV1.Pio_22RV1.ctrl;22RV1.Tesa_22RV1.ctrl
P40227	CCT6A	T-complex protein 1 subunit zeta	CCT6A	1.8056	1.90451	0.0212807	9.85624	+	+		+	1.88375	1.46544	0.0206232	16.695	+	+		+	1.83695	1.94202	0.0121671	10.1609	+	+		+	21.7277	23.5333	23.6115	23.5647	21.8394	21.616	23.3881	23.6785	23.6274	23.5955	23.7068	23.4225	+	+	+	22RV1.Beza_22RV1.ctrl;22RV1.Pio_22RV1.ctrl;22RV1.Tesa_22RV1.ctrl
Q3B726	TWISTNB	DNA-directed RNA polymerase I subunit RPA43	TWISTNB	1.56548	1.12352	0.0442483	4.62003	+				1.80978	1.85136	0.0177215	9.58282	+	+		+	1.83643	1.36515	0.0177164	11.7688	+	+		+	17.1208	18.6863	18.9306	18.9573	17.2731	16.9685	18.989	18.3836	18.8189	19.0423	18.9913	18.9232	+	+	+	22RV1.Beza_22RV1.ctrl;22RV1.Pio_22RV1.ctrl;22RV1.Tesa_22RV1.ctrl
P62195	PSMC5	26S proteasome regulatory subunit 8	PSMC5	1.72935	1.56648	0.0271543	7.32083	+	+		+	1.8635	1.88058	0.0165435	9.17526	+	+		+	1.8347	1.55764	0.012846	13.5145	+	+		+	21.6435	23.3728	23.507	23.4782	21.7721	21.5149	23.1747	23.571	23.6642	23.3498	23.4347	23.5217	+	+	+	22RV1.Beza_22RV1.ctrl;22RV1.Pio_22RV1.ctrl;22RV1.Tesa_22RV1.ctrl
Q99829	CPNE1	Copine-1	CPNE1	1.74115	3.16878	0	39.9394	+	+		+	1.9097	1.95774	0.018177	22.4845	+	+		+	1.8324	3.14047	0	38.0161	+	+		+	17.9566	19.6978	19.8664	19.789	17.9892	17.9241	19.7268	19.6688	19.9448	19.7879	19.7535	19.8246	+	+	+	22RV1.Beza_22RV1.ctrl;22RV1.Pio_22RV1.ctrl;22RV1.Tesa_22RV1.ctrl
Q9ULX3	NOB1	RNA-binding protein NOB1	NOB1	1.70285	1.55004	0.0269745	17.9375	+	+		+	1.65975	1.54258	0.0231654	17.4646	+	+		+	1.83155	2.00362	0.0136928	11.6436	+	+		+	17.3503	19.0531	19.01	19.1818	17.2573	17.4432	19.0338	19.0724	19.0298	18.9902	19.0549	19.3087	+	+	+	22RV1.Beza_22RV1.ctrl;22RV1.Pio_22RV1.ctrl;22RV1.Tesa_22RV1.ctrl
P50990	CCT8	T-complex protein 1 subunit theta	CCT8	1.8801	1.49881	0.0292405	11.9501	+	+		+	1.86665	2.73847	0.0187586	24.2304	+	+		+	1.83095	2.4837	0.0150103	21.2351	+	+		+	22.1836	24.0637	24.0502	24.0145	22.1325	22.2347	23.9149	24.2125	24.1079	23.9926	23.9451	24.084	+	+	+	22RV1.Beza_22RV1.ctrl;22RV1.Pio_22RV1.ctrl;22RV1.Tesa_22RV1.ctrl
Q8NFW8	CMAS	N-acylneuraminate cytidylyltransferase	CMAS	1.79882	1.6972	0.0245622	18.8586	+	+		+	1.87807	1.23595	0.0231819	9.91876	+	+		+	1.82932	1.63046	0.011134	17.7025	+	+		+	17.4459	19.2447	19.324	19.2752	17.4175	17.4744	19.1537	19.3358	19.1368	19.5112	19.3746	19.1759	+	+	+	22RV1.Beza_22RV1.ctrl;22RV1.Pio_22RV1.ctrl;22RV1.Tesa_22RV1.ctrl
Q86VN1	VPS36	Vacuolar protein-sorting-associated protein 36	VPS36	1.9777	1.99278	0.0213545	10.2093	+	+		+	1.66515	1.90326	0.0175954	8.94544	+	+		+	1.82815	1.36691	0.0177648	14.4199	+	+		+	17.9579	19.9357	19.6231	19.7861	18.0844	17.8315	19.7889	20.0824	19.4865	19.7597	19.7952	19.777	+	+	+	22RV1.Beza_22RV1.ctrl;22RV1.Pio_22RV1.ctrl;22RV1.Tesa_22RV1.ctrl
Q15031	LARS2	Probable leucine--tRNA ligase, mitochondrial	LARS2	1.53275	1.22849	0.0403822	7.72426	+				1.7717	1.66109	0.020345	6.66161	+	+		+	1.8273	1.37469	0.0175896	9.03494	+	+		+	18.3744	19.9072	20.1461	20.2018	18.1845	18.5644	19.8498	19.9646	20.3323	19.96	20.1323	20.2712	+	+	+	22RV1.Beza_22RV1.ctrl;22RV1.Pio_22RV1.ctrl;22RV1.Tesa_22RV1.ctrl
O95067	CCNB2	G2/mitotic-specific cyclin-B2	CCNB2	2.27285	1.79731	0.0223972	8.27139	+	+		+	1.5789	1.32038	0.0218711	4.6309	+	+		+	1.82555	1.57394	0.0113414	6.00429	+	+		+	16.3349	18.6078	17.9138	18.1605	16.1226	16.5473	18.4334	18.7822	18.1806	17.6471	18.3781	17.9429	+	+	+	22RV1.Beza_22RV1.ctrl;22RV1.Pio_22RV1.ctrl;22RV1.Tesa_22RV1.ctrl
Q02543	RPL18A	60S ribosomal protein L18a	RPL18A	1.7786	1.42966	0.0313494	15.1662	+	+		+	1.78065	1.41968	0.0196349	15.2237	+	+		+	1.82505	2.12197	0.0135806	12.0014	+	+		+	19.2908	21.0694	21.0714	21.1159	19.4067	19.1749	21.0515	21.0873	21.0872	21.0557	21.0174	21.2143	+	+	+	22RV1.Beza_22RV1.ctrl;22RV1.Pio_22RV1.ctrl;22RV1.Tesa_22RV1.ctrl
P36957	DLST	Dihydrolipoyllysine-residue succinyltransferase component of 2-oxoglutarate dehydrogenase complex, mitochondrial	DLST	1.85135	2.48356	0.0267626	21.2253	+	+		+	1.88925	2.46652	0.0255534	31.9102	+	+		+	1.8244	2.2835	0.0152547	31.8885	+	+		+	21.2575	23.1088	23.1467	23.0819	21.3092	21.2058	23.0386	23.1791	23.1756	23.1179	23.1064	23.0574	+	+	+	22RV1.Beza_22RV1.ctrl;22RV1.Pio_22RV1.ctrl;22RV1.Tesa_22RV1.ctrl
Q9BRT8	CBWD1	COBW domain-containing protein 1	CBWD1	1.62872	2.20609	0.02576	14.4493	+	+		+	1.39822	1.51692	0.021911	20.4202	+	+		+	1.82372	1.34212	0.0179077	8.79612	+	+		+	18.4581	20.0868	19.8563	20.2817	18.3897	18.5264	19.9971	20.1764	19.8518	19.8607	20.4775	20.086	+	+	+	22RV1.Beza_22RV1.ctrl;22RV1.Pio_22RV1.ctrl;22RV1.Tesa_22RV1.ctrl
Q99797	MIPEP	Mitochondrial intermediate peptidase	MIPEP	1.5253	2.96103	0.02176	32.2921	+	+		+	1.6574	1.41757	0.019498	12.0059	+	+		+	1.82215	1.88899	0.01206	19.6598	+	+		+	18.0606	19.5859	19.718	19.8828	18.0965	18.0247	19.6166	19.5552	19.8513	19.5847	19.7973	19.9682	+	+	+	22RV1.Beza_22RV1.ctrl;22RV1.Pio_22RV1.ctrl;22RV1.Tesa_22RV1.ctrl
Q05048	CSTF1	Cleavage stimulation factor subunit 1	CSTF1	2.01229	1.56112	0.0275243	8.6687	+	+		+	1.77039	2.03971	0.0161236	10.657	+	+		+	1.82194	1.66044	0.010323	8.70775	+	+		+	17.3856	19.3979	19.156	19.2075	17.2754	17.4958	19.1936	19.6022	19.2803	19.0317	19.0297	19.3854	+	+	+	22RV1.Beza_22RV1.ctrl;22RV1.Pio_22RV1.ctrl;22RV1.Tesa_22RV1.ctrl
Q92616	GCN1	eIF-2-alpha kinase activator GCN1	GCN1	1.9375	1.63295	0.024914	14.9447	+	+		+	1.8407	1.43431	0.0194214	14.8372	+	+		+	1.82105	1.39732	0.016456	14.7991	+	+		+	19.4633	21.4008	21.304	21.2843	19.5855	19.3411	21.3575	21.4441	21.2826	21.3254	21.2699	21.2988	+	+	+	22RV1.Beza_22RV1.ctrl;22RV1.Pio_22RV1.ctrl;22RV1.Tesa_22RV1.ctrl
Q96I99	SUCLG2	Succinate--CoA ligase [GDP-forming] subunit beta, mitochondrial	SUCLG2	1.8115	1.37015	0.0343113	10.8467	+	+		+	1.82095	2.66599	0.016	25.2928	+	+		+	1.82005	1.77852	0.012611	16.1521	+	+		+	20.0305	21.842	21.8514	21.8505	20.0743	19.9866	21.6808	22.0031	21.9085	21.7943	21.9543	21.7467	+	+	+	22RV1.Beza_22RV1.ctrl;22RV1.Pio_22RV1.ctrl;22RV1.Tesa_22RV1.ctrl
Q9Y221	NIP7	60S ribosome subunit biogenesis protein NIP7 homolog	NIP7	1.5327	1.22522	0.0409099	10.3327	+				1.82055	1.04304	0.0301809	4.61285	+	+		+	1.81915	1.87319	0.0135924	9.9714	+	+		+	18.3786	19.9113	20.1992	20.1977	18.5264	18.2308	19.9239	19.8987	20.5651	19.8332	20.0908	20.3047	+	+	+	22RV1.Beza_22RV1.ctrl;22RV1.Pio_22RV1.ctrl;22RV1.Tesa_22RV1.ctrl
P61962	DCAF7	DDB1- and CUL4-associated factor 7	DCAF7	1.86778	2.25067	0.0233712	24.4955	+	+		+	1.87478	1.48709	0.0208807	13.6774	+	+		+	1.81743	1.80695	0.0122043	18.3904	+	+		+	17.0715	18.9393	18.9463	18.889	17.0353	17.1077	18.8722	19.0064	19.0785	18.8141	18.797	18.9809	+	+	+	22RV1.Beza_22RV1.ctrl;22RV1.Pio_22RV1.ctrl;22RV1.Tesa_22RV1.ctrl
P54136	RARS	Arginine--tRNA ligase, cytoplasmic	RARS	1.5898	3.10224	0.0350968	55.1179	+	+		+	1.8747	1.04169	0.030396	6.87536	+	+		+	1.81285	1.32878	0.0183469	12.7527	+	+		+	19.9784	21.5682	21.8531	21.7912	19.9624	19.9944	21.5442	21.5922	22.1253	21.5809	21.65	21.9325	+	+	+	22RV1.Beza_22RV1.ctrl;22RV1.Pio_22RV1.ctrl;22RV1.Tesa_22RV1.ctrl
P07099	EPHX1	Epoxide hydrolase 1	EPHX1	1.5567	1.27743	0.0379829	10.7478	+				1.75055	1.9041	0.0176464	8.92798	+	+		+	1.81145	1.74058	0.0115093	11.0929	+	+		+	19.2473	20.804	20.9978	21.0587	19.3903	19.1043	20.781	20.827	20.8637	21.132	20.9799	21.1376	+	+	+	22RV1.Beza_22RV1.ctrl;22RV1.Pio_22RV1.ctrl;22RV1.Tesa_22RV1.ctrl
P29218	IMPA1	Inositol monophosphatase 1	IMPA1	1.7366	2.3621	0.0228021	23.417	+	+		+	1.79005	1.66037	0.0203126	28.2567	+	+		+	1.8101	2.56886	0.0189091	22.843	+	+		+	19.7224	21.459	21.5125	21.5325	19.7856	19.6592	21.4978	21.4202	21.5168	21.5081	21.4847	21.5803	+	+	+	22RV1.Beza_22RV1.ctrl;22RV1.Pio_22RV1.ctrl;22RV1.Tesa_22RV1.ctrl
P49589	CARS	Cysteine--tRNA ligase, cytoplasmic	CARS	1.5183	1.38889	0.0334514	15.1669	+	+		+	1.7257	2.0248	0.0192	14.7517	+	+		+	1.8083	1.52772	0.0126486	17.8022	+	+		+	19.4266	20.9449	21.1523	21.2349	19.5265	19.3268	20.9521	20.9378	21.0914	21.2133	21.2163	21.2536	+	+	+	22RV1.Beza_22RV1.ctrl;22RV1.Pio_22RV1.ctrl;22RV1.Tesa_22RV1.ctrl
P28074	PSMB5	Proteasome subunit beta type-5	PSMB5	1.75295	1.84281	0.0217165	33.146	+	+		+	1.92455	1.52845	0.022675	12.3642	+	+		+	1.8019	1.55259	0.0126154	12.2376	+	+		+	19.3785	21.1315	21.3031	21.1805	19.4303	19.3268	21.1206	21.1424	21.4499	21.1563	21.0426	21.3183	+	+	+	22RV1.Beza_22RV1.ctrl;22RV1.Pio_22RV1.ctrl;22RV1.Tesa_22RV1.ctrl
P38919	EIF4A3	Eukaryotic initiation factor 4A-III	EIF4A3	2.26275	1.17517	0.0418679	8.93121	+				1.7977	1.08572	0.02652	3.79504	+	+		+	1.80155	1.31739	0.0186777	6.4258	+	+		+	19.5577	21.8204	21.3554	21.3592	19.8091	19.3062	21.7894	21.8514	20.9539	21.7568	21.4832	21.2352	+	+	+	22RV1.Beza_22RV1.ctrl;22RV1.Pio_22RV1.ctrl;22RV1.Tesa_22RV1.ctrl
Q9P2I0	CPSF2	Cleavage and polyadenylation specificity factor subunit 2	CPSF2	1.59091	1.47239	0.029103	6.8953	+	+		+	1.85021	2.01659	0.0187059	12.9789	+	+		+	1.80026	1.75179	0.0118394	8.74613	+	+		+	17.0704	18.6613	18.9205	18.8706	17.1887	16.952	18.8593	18.4632	19	18.8411	18.7022	19.039	+	+	+	22RV1.Beza_22RV1.ctrl;22RV1.Pio_22RV1.ctrl;22RV1.Tesa_22RV1.ctrl
O14494	PLPP1	Phospholipid phosphatase 1	PLPP1	0.474029	0.750686	0.0867522	2.54552					1.81903	1.43609	0.019523	10.0657	+	+		+	1.79333	1.77399	0.012384	8.38731	+	+		+	14.3428	14.8168	16.1618	16.1361	14.5124	14.1732	14.7399	14.8937	16.2242	16.0994	16.2663	16.0059		+	+	22RV1.Pio_22RV1.ctrl;22RV1.Tesa_22RV1.ctrl
O15269	SPTLC1	Serine palmitoyltransferase 1	SPTLC1	1.73651	1.91293	0.0218559	12.9955	+	+		+	1.73996	1.03251	0.0309267	5.75415	+	+		+	1.79156	1.77333	0.0123347	25.3669	+	+		+	18.6404	20.3769	20.3803	20.432	18.572	18.7088	20.2621	20.4917	20.6749	20.0858	20.4143	20.4496	+	+	+	22RV1.Beza_22RV1.ctrl;22RV1.Pio_22RV1.ctrl;22RV1.Tesa_22RV1.ctrl
P53621	COPA	Coatomer subunit alpha	COPA	1.85435	1.68764	0.0239657	16.6877	+	+		+	1.81145	1.97779	0.0174247	14.9888	+	+		+	1.7915	2.19111	0.0166733	12.5453	+	+		+	20.0258	21.8801	21.8372	21.8173	20.1306	19.9209	21.8433	21.9169	21.7771	21.8973	21.9142	21.7203	+	+	+	22RV1.Beza_22RV1.ctrl;22RV1.Pio_22RV1.ctrl;22RV1.Tesa_22RV1.ctrl
P17987	TCP1	T-complex protein 1 subunit alpha	TCP1	1.66455	2.44743	0.0275097	24.608	+	+		+	1.77825	1.84919	0.0176768	18.6565	+	+		+	1.79055	2.01575	0.014045	20.8907	+	+		+	21.3849	23.0495	23.1632	23.1754	21.4214	21.3484	22.9925	23.1064	23.0751	23.2512	23.253	23.0979	+	+	+	22RV1.Beza_22RV1.ctrl;22RV1.Pio_22RV1.ctrl;22RV1.Tesa_22RV1.ctrl
P09874	PARP1	Poly [ADP-ribose] polymerase 1	PARP1	1.7325	2.31844	0.0210049	16.0712	+	+		+	1.8202	1.71906	0.0214945	20.6254	+	+		+	1.78965	2.10967	0.0132598	18.3815	+	+		+	22.2627	23.9952	24.0829	24.0523	22.3473	22.178	23.9284	24.0619	24.0579	24.1078	24.0042	24.1004	+	+	+	22RV1.Beza_22RV1.ctrl;22RV1.Pio_22RV1.ctrl;22RV1.Tesa_22RV1.ctrl
Q9UKG9	CROT	Peroxisomal carnitine O-octanoyltransferase	CROT	1.7822	1.06253	0.051739	7.30196					1.79325	1.25423	0.0232303	6.82926	+	+		+	1.7879	1.30281	0.0180627	6.65984	+	+		+	17.4901	19.2724	19.2834	19.2781	17.2461	17.7342	19.2691	19.2756	19.3803	19.1865	19.1662	19.3899		+	+	22RV1.Pio_22RV1.ctrl;22RV1.Tesa_22RV1.ctrl
P28288	ABCD3	ATP-binding cassette sub-family D member 3	ABCD3	2.00779	2.55041	0.031	71.8159	+	+		+	1.89174	1.19927	0.0245552	9.36304	+	+		+	1.78509	1.52694	0.0126331	15.9681	+	+		+	18.14	20.1478	20.0317	19.9251	18.1139	18.1661	20.1578	20.1378	19.8314	20.2321	20.0338	19.8164	+	+	+	22RV1.Beza_22RV1.ctrl;22RV1.Pio_22RV1.ctrl;22RV1.Tesa_22RV1.ctrl
O43242	PSMD3	26S proteasome non-ATPase regulatory subunit 3	PSMD3	1.83785	1.4284	0.0316538	7.74408	+	+		+	1.7	1.16138	0.0249969	7.80332	+	+		+	1.7813	1.5883	0.011011	6.60893	+	+		+	19.1709	21.0087	20.8709	20.9522	19.3841	18.9577	20.9045	21.113	20.8261	20.9157	21.1171	20.7873	+	+	+	22RV1.Beza_22RV1.ctrl;22RV1.Pio_22RV1.ctrl;22RV1.Tesa_22RV1.ctrl
Q8WVV9	HNRNPLL	Heterogeneous nuclear ribonucleoprotein L-like	HNRNPLL	1.58163	2.80513	0.0151111	28.4257	+	+		+	1.64843	2.44824	0.0243704	25.2287	+	+		+	1.78098	2.56361	0.0186667	27.9227	+	+		+	16.365	17.9466	18.0134	18.146	16.3999	16.3301	17.99	17.9033	18.0687	17.9582	18.0926	18.1994	+	+	+	22RV1.Beza_22RV1.ctrl;22RV1.Pio_22RV1.ctrl;22RV1.Tesa_22RV1.ctrl
Q8IWT6	LRRC8A	Volume-regulated anion channel subunit LRRC8A	LRRC8A	1.65684	1.89175	0.0207794	15.0379	+	+		+	1.72589	2.75791	0.0194286	23.9081	+	+		+	1.77929	1.81895	0.0124425	34.5692	+	+		+	16.7625	18.4193	18.4884	18.5418	16.8132	16.7117	18.5171	18.3215	18.437	18.5397	18.5504	18.5331	+	+	+	22RV1.Beza_22RV1.ctrl;22RV1.Pio_22RV1.ctrl;22RV1.Tesa_22RV1.ctrl
Q7Z460	CLASP1	CLIP-associating protein 1	CLASP1	1.65148	0.889422	0.066816	3.79994					1.56328	1.64081	0.0193851	7.0683	+	+		+	1.77606	1.42496	0.0158063	12.7561	+	+		+	15.0781	16.7296	16.6414	16.8541	14.9429	15.2132	16.3165	17.1426	16.4663	16.8164	16.8208	16.8875		+	+	22RV1.Pio_22RV1.ctrl;22RV1.Tesa_22RV1.ctrl
Q96B26	EXOSC8	Exosome complex component RRP43	EXOSC8	1.47162	1.38987	0.0331009	5.67031	+	+		+	1.73852	1.29509	0.0235231	12.1301	+	+		+	1.77562	1.70033	0.0106392	7.6077	+	+		+	18.0112	19.4828	19.7497	19.7868	18.154	17.8684	19.6995	19.2661	19.7377	19.7617	19.6022	19.9714	+	+	+	22RV1.Beza_22RV1.ctrl;22RV1.Pio_22RV1.ctrl;22RV1.Tesa_22RV1.ctrl
P61964	WDR5	WD repeat-containing protein 5	WDR5	2.00929	1.35567	0.0350957	7.37122	+	+		+	1.89909	0.942513	0.0366596	4.50616	+	+		+	1.77464	1.71892	0.0110178	8.7822	+	+		+	16.8956	18.9049	18.7948	18.6703	17.0078	16.7835	19.1534	18.6565	18.3885	19.201	18.5022	18.8384	+	+	+	22RV1.Beza_22RV1.ctrl;22RV1.Pio_22RV1.ctrl;22RV1.Tesa_22RV1.ctrl
O95140	MFN2	Mitofusin-2	MFN2	1.96585	1.19941	0.0422879	6.23324	+				1.8719	1.37479	0.0206794	4.80068	+	+		+	1.7734	1.31607	0.0186159	4.97795	+	+		+	17.8308	19.7966	19.7026	19.6042	17.5372	18.1243	19.6813	19.9119	19.9593	19.446	19.4023	19.806	+	+	+	22RV1.Beza_22RV1.ctrl;22RV1.Pio_22RV1.ctrl;22RV1.Tesa_22RV1.ctrl
P35813	PPM1A	Protein phosphatase 1A	PPM1A	1.8685	1.69817	0.0246344	6.95922	+	+		+	1.67675	1.35467	0.0200423	8.27351	+	+		+	1.7678	1.68379	0.0102857	6.91629	+	+		+	17.9539	19.8224	19.6307	19.7218	17.7652	18.1427	19.6315	20.0134	19.7045	19.5569	19.8941	19.5494	+	+	+	22RV1.Beza_22RV1.ctrl;22RV1.Pio_22RV1.ctrl;22RV1.Tesa_22RV1.ctrl
Q6P2Q9	PRPF8	Pre-mRNA-processing-splicing factor 8	PRPF8	1.9679	1.38339	0.0336284	11.8136	+	+		+	1.79295	1.59829	0.0219461	9.89789	+	+		+	1.75775	1.77441	0.0124088	8.80355	+	+		+	19.5561	21.524	21.349	21.3139	19.718	19.3942	21.4848	21.5632	21.2678	21.4303	21.4307	21.197	+	+	+	22RV1.Beza_22RV1.ctrl;22RV1.Pio_22RV1.ctrl;22RV1.Tesa_22RV1.ctrl
O94776	MTA2	Metastasis-associated protein MTA2	MTA2	1.8229	1.22941	0.0404897	10.1223	+				1.7451	1.18712	0.0249245	9.75999	+	+		+	1.75705	1.55634	0.0127132	8.66094	+	+		+	19.1515	20.9744	20.8966	20.9085	19.3303	18.9727	20.9959	20.9529	20.8974	20.8958	20.8127	21.0044	+	+	+	22RV1.Beza_22RV1.ctrl;22RV1.Pio_22RV1.ctrl;22RV1.Tesa_22RV1.ctrl
Q6DD88	ATL3	Atlastin-3	ATL3	1.80855	1.40029	0.0330884	12.7892	+	+		+	1.76665	1.7471	0.0184409	19.0176	+	+		+	1.75285	1.60793	0.0107539	16.5001	+	+		+	19.9536	21.7621	21.7203	21.7065	19.9234	19.9838	21.624	21.9003	21.8081	21.6324	21.6046	21.8083	+	+	+	22RV1.Beza_22RV1.ctrl;22RV1.Pio_22RV1.ctrl;22RV1.Tesa_22RV1.ctrl
P51003	PAPOLA	Poly(A) polymerase alpha	PAPOLA	1.84234	2.91828	0.0187586	45.6138	+	+		+	1.84939	1.73354	0.0205389	22.3579	+	+		+	1.74809	1.83065	0.0128899	24.0629	+	+		+	17.2543	19.0967	19.1037	19.0024	17.2324	17.2763	19.0628	19.1306	19.1835	19.024	18.9332	19.0717	+	+	+	22RV1.Beza_22RV1.ctrl;22RV1.Pio_22RV1.ctrl;22RV1.Tesa_22RV1.ctrl
P45954	ACADSB	Short/branched chain specific acyl-CoA dehydrogenase, mitochondrial	ACADSB	1.68135	1.22934	0.0404628	10.6907	+				1.72435	1.64025	0.0193556	9.62556	+	+		+	1.74525	1.7254	0.0112174	9.40456	+	+		+	18.4524	20.1337	20.1767	20.1976	18.6095	18.2952	20.1399	20.1275	20.2627	20.0907	20.0989	20.2963	+	+	+	22RV1.Beza_22RV1.ctrl;22RV1.Pio_22RV1.ctrl;22RV1.Tesa_22RV1.ctrl
Q9H993	ARMT1	Damage-control phosphatase ARMT1	ARMT1	1.71765	1.46322	0.0287922	16.9157	+	+		+	1.71425	1.63082	0.0198078	22.7242	+	+		+	1.7445	1.39773	0.016472	14.9128	+	+		+	18.1035	19.8212	19.8178	19.8481	18.0905	18.1166	19.9219	19.7205	19.7435	19.8921	19.7318	19.9643	+	+	+	22RV1.Beza_22RV1.ctrl;22RV1.Pio_22RV1.ctrl;22RV1.Tesa_22RV1.ctrl
Q9Y2X3	NOP58	Nucleolar protein 58	NOP58	1.628	2.10685	0.0229737	37.8815	+	+		+	1.66955	1.12636	0.0249136	7.47702	+	+		+	1.7421	1.35571	0.0174155	10.7797	+	+		+	18.6979	20.3259	20.3674	20.44	18.7386	18.6572	20.3121	20.3397	20.1479	20.587	20.5964	20.2836	+	+	+	22RV1.Beza_22RV1.ctrl;22RV1.Pio_22RV1.ctrl;22RV1.Tesa_22RV1.ctrl
P55060	CSE1L	Exportin-2	CSE1L	1.7375	2.45841	0.0248	17.5278	+	+		+	1.7897	2.22539	0.0179435	15.8799	+	+		+	1.73455	1.56666	0.0130331	10.7186	+	+		+	21.3	23.0375	23.0898	23.0346	21.3655	21.2346	22.9631	23.112	23.1815	22.998	22.8866	23.1826	+	+	+	22RV1.Beza_22RV1.ctrl;22RV1.Pio_22RV1.ctrl;22RV1.Tesa_22RV1.ctrl
Q96G03	PGM2	Phosphoglucomutase-2	PGM2	1.57045	1.1897	0.0425111	6.4974	+				1.63835	1.23223	0.0230035	6.72222	+	+		+	1.7336	1.37681	0.0176713	6.76146	+	+		+	19.5803	21.1508	21.2187	21.3139	19.8079	19.3528	21.0693	21.2323	21.306	21.1314	21.1958	21.4321	+	+	+	22RV1.Beza_22RV1.ctrl;22RV1.Pio_22RV1.ctrl;22RV1.Tesa_22RV1.ctrl
P11021	HSPA5	Endoplasmic reticulum chaperone BiP	HSPA5	1.5098	1.89837	0.0211878	10.2945	+	+		+	1.7446	1.78885	0.0186256	8.75795	+	+		+	1.73175	2.0159	0.0140903	11.7206	+	+		+	23.7222	25.232	25.4668	25.4539	23.841	23.6034	25.318	25.146	25.3069	25.6267	25.5418	25.3661	+	+	+	22RV1.Beza_22RV1.ctrl;22RV1.Pio_22RV1.ctrl;22RV1.Tesa_22RV1.ctrl
Q9NQW7	XPNPEP1	Xaa-Pro aminopeptidase 1	XPNPEP1	1.60875	1.64001	0.0244352	8.52066	+	+		+	1.674	1.70863	0.0211079	7.09412	+	+		+	1.73045	1.40521	0.0156962	10.2045	+	+		+	19.0547	20.6634	20.7287	20.7852	18.8939	19.2155	20.5645	20.7624	20.9014	20.556	20.839	20.7313	+	+	+	22RV1.Beza_22RV1.ctrl;22RV1.Pio_22RV1.ctrl;22RV1.Tesa_22RV1.ctrl
P21399	ACO1	Cytoplasmic aconitate hydratase	ACO1	1.6209	3.05897	0.0286316	180.32	+	+		+	1.7392	1.59164	0.0217303	23.0757	+	+		+	1.72925	1.38782	0.0166755	15.1081	+	+		+	18.1603	19.7812	19.8995	19.8895	18.1687	18.1519	19.778	19.7844	19.9744	19.8246	19.7754	20.0037	+	+	+	22RV1.Beza_22RV1.ctrl;22RV1.Pio_22RV1.ctrl;22RV1.Tesa_22RV1.ctrl
O95831	AIFM1	Apoptosis-inducing factor 1, mitochondrial	AIFM1	1.6829	2.57119	0.0281062	25.1856	+	+		+	1.74555	2.81439	0.02176	28.5636	+	+		+	1.7286	1.85315	0.0131259	44.926	+	+		+	20.4187	22.1016	22.1643	22.1474	20.3803	20.4572	22.047	22.1563	22.2118	22.1168	22.1488	22.1459	+	+	+	22RV1.Beza_22RV1.ctrl;22RV1.Pio_22RV1.ctrl;22RV1.Tesa_22RV1.ctrl
Q8N2G8	GHDC	GH3 domain-containing protein	GHDC	1.43871	0.883023	0.0672352	3.08705					1.79146	1.44151	0.0197503	7.62017	+	+		+	1.72706	1.40829	0.015773	7.38012	+	+		+	16.3582	17.7969	18.1497	18.0853	16.5677	16.1487	18.2132	17.3806	18.2563	18.043	17.981	18.1895		+	+	22RV1.Pio_22RV1.ctrl;22RV1.Tesa_22RV1.ctrl
Q92900	UPF1	Regulator of nonsense transcripts 1	UPF1	1.81265	2.10995	0.0231258	61.1494	+	+		+	1.76215	1.87179	0.0161915	41.6791	+	+		+	1.7252	3.18757	0	132.318	+	+		+	18.7114	20.5241	20.4736	20.4367	18.7058	18.7171	20.5532	20.495	20.4317	20.5155	20.4249	20.4484	+	+	+	22RV1.Beza_22RV1.ctrl;22RV1.Pio_22RV1.ctrl;22RV1.Tesa_22RV1.ctrl
P27169	PON1	Serum paraoxonase/arylesterase 1	PON1	1.8517	1.33102	0.0365309	13.5817	+	+		+	1.6748	1.75809	0.0171521	10.5971	+	+		+	1.72415	1.30096	0.0179617	12.6432	+	+		+	16.659	18.5107	18.3338	18.3832	16.5227	16.7953	18.5139	18.5075	18.4138	18.2538	18.3788	18.3875	+	+	+	22RV1.Beza_22RV1.ctrl;22RV1.Pio_22RV1.ctrl;22RV1.Tesa_22RV1.ctrl
Q96RT7	TUBGCP6	Gamma-tubulin complex component 6	TUBGCP6	1.60449	2.67032	0.0233978	28.9068	+	+		+	1.54914	1.20359	0.0246693	8.85412	+	+		+	1.72339	3.16605	0	38.2665	+	+		+	16.087	17.6915	17.6362	17.8104	16.1188	16.0552	17.737	17.646	17.4641	17.8082	17.8423	17.7785	+	+	+	22RV1.Beza_22RV1.ctrl;22RV1.Pio_22RV1.ctrl;22RV1.Tesa_22RV1.ctrl
Q9UNM6	PSMD13	26S proteasome non-ATPase regulatory subunit 13	PSMD13	1.716	1.40879	0.0327993	16.2025	+	+		+	1.72525	2.14537	0.0201739	11.8144	+	+		+	1.72235	1.55977	0.0128796	8.1138	+	+		+	20.3227	22.0388	22.048	22.0451	20.4286	20.2169	22.0352	22.0423	22.1486	21.9474	21.8611	22.2291	+	+	+	22RV1.Beza_22RV1.ctrl;22RV1.Pio_22RV1.ctrl;22RV1.Tesa_22RV1.ctrl
Q99798	ACO2	Aconitate hydratase, mitochondrial	ACO2	1.5622	1.53312	0.0285345	7.48056	+	+		+	1.66325	1.20801	0.0249175	9.16987	+	+		+	1.72125	1.70937	0.0108252	7.44874	+	+		+	20.967	22.5292	22.6302	22.6882	21.1459	20.788	22.6368	22.4215	22.6006	22.6598	22.542	22.8344	+	+	+	22RV1.Beza_22RV1.ctrl;22RV1.Pio_22RV1.ctrl;22RV1.Tesa_22RV1.ctrl
Q99613	EIF3C	Eukaryotic translation initiation factor 3 subunit C	EIF3C	1.5696	1.15455	0.0427397	4.46444	+				1.8063	1.34013	0.019969	5.50048	+	+		+	1.72075	1.32565	0.018223	9.48474	+	+		+	16.2605	17.8301	18.0668	17.9812	16.4345	16.0865	18.1356	17.5246	17.7883	18.3453	17.9299	18.0326	+	+	+	22RV1.Beza_22RV1.ctrl;22RV1.Pio_22RV1.ctrl;22RV1.Tesa_22RV1.ctrl
Q96CU9	FOXRED1	FAD-dependent oxidoreductase domain-containing protein 1	FOXRED1	1.8002	2.03998	0.022738	13.2163	+	+		+	1.7975	1.61424	0.0213177	8.29775	+	+		+	1.7205	1.99505	0.0135232	12.6988	+	+		+	19.0986	20.8988	20.8961	20.8191	19.2113	18.9859	20.8223	20.9753	21.0811	20.7111	20.7439	20.8943	+	+	+	22RV1.Beza_22RV1.ctrl;22RV1.Pio_22RV1.ctrl;22RV1.Tesa_22RV1.ctrl
Q10713	PMPCA	Mitochondrial-processing peptidase subunit alpha	PMPCA	1.7159	1.90647	0.0214216	9.60498	+	+		+	1.6597	1.97567	0.0173652	12.369	+	+		+	1.71575	1.96793	0.0126977	12.9794	+	+		+	19.5392	21.2551	21.1989	21.255	19.6508	19.4276	21.1156	21.3946	21.2734	21.1244	21.1841	21.3258	+	+	+	22RV1.Beza_22RV1.ctrl;22RV1.Pio_22RV1.ctrl;22RV1.Tesa_22RV1.ctrl
P60842	EIF4A1	Eukaryotic initiation factor 4A-I	EIF4A1	2.0566	2.01202	0.0216989	17.8212	+	+		+	1.61945	1.12456	0.0251197	6.95045	+	+		+	1.7073	2.34285	0.0138551	28.0152	+	+		+	22.3441	24.4007	23.9635	24.0514	22.2905	22.3977	24.2985	24.5029	23.7368	24.1903	24.0224	24.0804	+	+	+	22RV1.Beza_22RV1.ctrl;22RV1.Pio_22RV1.ctrl;22RV1.Tesa_22RV1.ctrl
Q01518	CAP1	Adenylyl cyclase-associated protein 1	CAP1	1.76335	2.35347	0.0223246	44.297	+	+		+	1.78375	3.08584	0	35.1001	+	+		+	1.7063	1.33628	0.018131	10.7806	+	+		+	20.0808	21.8441	21.8645	21.7871	20.044	20.1175	21.8288	21.8594	21.8294	21.8996	21.6331	21.941	+	+	+	22RV1.Beza_22RV1.ctrl;22RV1.Pio_22RV1.ctrl;22RV1.Tesa_22RV1.ctrl
P07237	P4HB	Protein disulfide-isomerase	P4HB	1.5359	1.88691	0.021666	11.2975	+	+		+	1.78845	1.40759	0.0195244	15.6362	+	+		+	1.7052	1.44548	0.0150643	14.6871	+	+		+	22.3381	23.874	24.1265	24.0433	22.452	22.2241	23.9481	23.7998	24.1166	24.1364	24.0655	24.021	+	+	+	22RV1.Beza_22RV1.ctrl;22RV1.Pio_22RV1.ctrl;22RV1.Tesa_22RV1.ctrl
Q13126	MTAP	S-methyl-5'-thioadenosine phosphorylase	MTAP	1.5982	1.69819	0.0246706	15.0952	+	+		+	1.5728	2.90862	0	28.4431	+	+		+	1.70445	2.03831	0.0129627	42.2789	+	+		+	19.2845	20.8828	20.8574	20.989	19.2456	19.3235	20.7843	20.9812	20.8966	20.8181	20.9786	20.9994	+	+	+	22RV1.Beza_22RV1.ctrl;22RV1.Pio_22RV1.ctrl;22RV1.Tesa_22RV1.ctrl
Q99832	CCT7	T-complex protein 1 subunit eta	CCT7	1.5499	1.26988	0.0399322	8.20978	+				1.7562	2.23081	0.0182529	17.3031	+	+		+	1.70445	1.414	0.0154936	10.0125	+	+		+	21.7171	23.267	23.4733	23.4216	21.6607	21.7736	23.0869	23.4472	23.5577	23.389	23.5822	23.261	+	+	+	22RV1.Beza_22RV1.ctrl;22RV1.Pio_22RV1.ctrl;22RV1.Tesa_22RV1.ctrl
P27105	STOM	Erythrocyte band 7 integral membrane protein	STOM	1.8729	4.0551	0	122.133	+	+		+	1.59066	0.946295	0.036574	5.54587	+	+		+	1.69981	1.44832	0.01463	16.9675	+	+		+	18.2245	20.0974	19.8152	19.9243	18.2147	18.2343	20.0856	20.1092	19.5285	20.1018	19.8246	20.024	+	+	+	22RV1.Beza_22RV1.ctrl;22RV1.Pio_22RV1.ctrl;22RV1.Tesa_22RV1.ctrl
O15294	OGT	UDP-N-acetylglucosamine--peptide N-acetylglucosaminyltransferase 110 kDa subunit	OGT	1.61639	3.03153	0.0265366	37.9833	+	+		+	1.78009	1.49526	0.0212214	13.9841	+	+		+	1.69699	1.42928	0.0160328	12.631	+	+		+	17.5254	19.1418	19.3056	19.2225	17.5588	17.4921	19.1683	19.1154	19.4284	19.1827	19.0923	19.3526	+	+	+	22RV1.Beza_22RV1.ctrl;22RV1.Pio_22RV1.ctrl;22RV1.Tesa_22RV1.ctrl
P11413	G6PD	Glucose-6-phosphate 1-dehydrogenase	G6PD	1.45775	1.44145	0.0299454	14.0485	+	+		+	1.76705	2.11258	0.0184779	30.4163	+	+		+	1.69575	1.82704	0.0127467	23.6997	+	+		+	18.9545	20.4123	20.7216	20.6502	18.9763	18.9327	20.3108	20.5137	20.7754	20.6677	20.7184	20.5821	+	+	+	22RV1.Beza_22RV1.ctrl;22RV1.Pio_22RV1.ctrl;22RV1.Tesa_22RV1.ctrl
P55265	ADAR	Double-stranded RNA-specific adenosine deaminase	ADAR	1.64575	1.1712	0.0420665	9.2622	+				1.6723	1.19461	0.0246379	9.36241	+	+		+	1.69505	1.67258	0.0106881	6.74971	+	+		+	19.8285	21.4742	21.5008	21.5235	20.0058	19.6511	21.4633	21.4851	21.4795	21.522	21.3457	21.7013	+	+	+	22RV1.Beza_22RV1.ctrl;22RV1.Pio_22RV1.ctrl;22RV1.Tesa_22RV1.ctrl
P13489	RNH1	Ribonuclease inhibitor	RNH1	1.56085	1.32021	0.0366909	8.06893	+	+		+	1.61825	1.27416	0.02325	8.56024	+	+		+	1.69495	1.49742	0.0136019	8.33415	+	+		+	20.528	22.0889	22.1463	22.223	20.7093	20.3467	22.1563	22.0214	22.1998	22.0927	22.1308	22.3151	+	+	+	22RV1.Beza_22RV1.ctrl;22RV1.Pio_22RV1.ctrl;22RV1.Tesa_22RV1.ctrl
Q86VP6	CAND1	Cullin-associated NEDD8-dissociated protein 1	CAND1	1.5521	1.51777	0.0287766	9.58111	+	+		+	1.6628	1.84412	0.0185473	8.53762	+	+		+	1.69385	1.74928	0.0117495	9.73513	+	+		+	21.1887	22.7408	22.8515	22.8826	21.3361	21.0413	22.6736	22.808	22.9788	22.7242	22.7901	22.975	+	+	+	22RV1.Beza_22RV1.ctrl;22RV1.Pio_22RV1.ctrl;22RV1.Tesa_22RV1.ctrl
Q9Y5L0	TNPO3	Transportin-3	TNPO3	1.4463	1.10625	0.0465111	7.26605	+				1.6695	1.61133	0.0211936	6.50926	+	+		+	1.6926	1.56991	0.0118881	7.17507	+	+		+	17.6191	19.0654	19.2887	19.3117	17.423	17.8153	19.0316	19.0993	19.4539	19.1234	19.1807	19.4428	+	+	+	22RV1.Beza_22RV1.ctrl;22RV1.Pio_22RV1.ctrl;22RV1.Tesa_22RV1.ctrl
P14625	HSP90B1	Endoplasmin	HSP90B1	1.33715	2.28142	0.0219543	66.9711	+	+		+	1.67385	1.90993	0.0179059	27.0953	+	+		+	1.6926	1.50786	0.0132639	16.8073	+	+		+	24.0885	25.4257	25.7624	25.7812	24.1078	24.0693	25.4204	25.431	25.7037	25.8211	25.6823	25.88	+	+	+	22RV1.Beza_22RV1.ctrl;22RV1.Pio_22RV1.ctrl;22RV1.Tesa_22RV1.ctrl
Q08J23	NSUN2	tRNA (cytosine(34)-C(5))-methyltransferase	NSUN2	1.4647	2.19232	0.0247692	20.3846	+	+		+	1.70565	2.21869	0.0178427	22.8637	+	+		+	1.69205	2.50153	0.0158261	25.7999	+	+		+	18.9397	20.4044	20.6454	20.6317	18.9755	18.9039	20.3421	20.4667	20.7108	20.5799	20.5768	20.6867	+	+	+	22RV1.Beza_22RV1.ctrl;22RV1.Pio_22RV1.ctrl;22RV1.Tesa_22RV1.ctrl
Q13838	DDX39B	Spliceosome RNA helicase DDX39B	DDX39B	1.7346	2.13765	0.0244196	13.7399	+	+		+	1.76605	1.87607	0.0162781	15.5564	+	+		+	1.6842	1.53442	0.0128379	16.089	+	+		+	21.4055	23.1401	23.1715	23.0897	21.3038	21.5072	23.0653	23.2149	23.222	23.1211	23.0649	23.1145	+	+	+	22RV1.Beza_22RV1.ctrl;22RV1.Pio_22RV1.ctrl;22RV1.Tesa_22RV1.ctrl
Q13217	DNAJC3	DnaJ homolog subfamily C member 3	DNAJC3	1.4544	1.40416	0.0323418	7.01689	+	+		+	1.729	1.44693	0.0199829	8.57548	+	+		+	1.6812	1.60064	0.0112426	7.67917	+	+		+	18.3269	19.7813	20.0559	20.0081	18.1432	18.5106	19.6853	19.8773	20.139	19.9728	19.889	20.1272	+	+	+	22RV1.Beza_22RV1.ctrl;22RV1.Pio_22RV1.ctrl;22RV1.Tesa_22RV1.ctrl
P57772	EEFSEC	Selenocysteine-specific elongation factor	EEFSEC	1.68989	2.0881	0.0233065	13.3176	+	+		+	1.83839	2.46458	0.0250667	17.1439	+	+		+	1.68104	1.58159	0.0108765	9.97021	+	+		+	17.3297	19.0196	19.1681	19.0108	17.4034	17.256	19.1229	18.9163	19.0902	19.246	18.8591	19.1624	+	+	+	22RV1.Beza_22RV1.ctrl;22RV1.Pio_22RV1.ctrl;22RV1.Tesa_22RV1.ctrl
P51153	RAB13	Ras-related protein Rab-13	RAB13	1.80685	1.45114	0.029392	17.4705	+	+		+	1.84915	1.33859	0.0207176	7.26735	+	+		+	1.6759	1.75431	0.0119306	9.09661	+	+		+	18.9897	20.7965	20.8388	20.6655	19.0928	18.8865	20.789	20.804	21.0714	20.6062	20.8182	20.5129	+	+	+	22RV1.Beza_22RV1.ctrl;22RV1.Pio_22RV1.ctrl;22RV1.Tesa_22RV1.ctrl
P05783	KRT18	Keratin, type I cytoskeletal 18	KRT18	1.69845	1.63086	0.0248184	25.2733	+	+		+	1.69735	2.31658	0.0184056	15.8558	+	+		+	1.6738	2.26331	0.0143626	15.3151	+	+		+	23.5525	25.2509	25.2499	25.2263	23.6193	23.4857	25.2436	25.2583	25.1662	25.3335	25.1398	25.3128	+	+	+	22RV1.Beza_22RV1.ctrl;22RV1.Pio_22RV1.ctrl;22RV1.Tesa_22RV1.ctrl
P13667	PDIA4	Protein disulfide-isomerase A4	PDIA4	1.68275	2.24794	0.0232696	19.8186	+	+		+	1.666	2.25777	0.0193659	14.5479	+	+		+	1.6696	2.27492	0.0148848	19.4502	+	+		+	22.1144	23.7972	23.7805	23.7841	22.0422	22.1867	23.7526	23.8418	23.6916	23.8693	23.7377	23.8304	+	+	+	22RV1.Beza_22RV1.ctrl;22RV1.Pio_22RV1.ctrl;22RV1.Tesa_22RV1.ctrl
Q7L1Q6	BZW1	Basic leucine zipper and W2 domain-containing protein 1	BZW1	1.6675	3.08322	0.0302222	34.7819	+	+		+	1.6576	1.16799	0.0252934	8.32346	+	+		+	1.66895	3.10235	0	36.307	+	+		+	20.0859	21.7533	21.7434	21.7548	20.1197	20.052	21.7194	21.7873	21.9397	21.5472	21.7237	21.7859	+	+	+	22RV1.Beza_22RV1.ctrl;22RV1.Pio_22RV1.ctrl;22RV1.Tesa_22RV1.ctrl
Q9H0S4	DDX47	Probable ATP-dependent RNA helicase DDX47	DDX47	1.63883	1.62863	0.0247867	13.7819	+	+		+	1.77223	1.03789	0.030228	6.36539	+	+		+	1.66253	2.18947	0.0164293	19.7501	+	+		+	17.8973	19.5361	19.6696	19.5599	17.8548	17.9398	19.4251	19.6472	19.9447	19.3944	19.4872	19.6325	+	+	+	22RV1.Beza_22RV1.ctrl;22RV1.Pio_22RV1.ctrl;22RV1.Tesa_22RV1.ctrl
P46940	IQGAP1	Ras GTPase-activating-like protein IQGAP1	IQGAP1	1.71845	1.72667	0.0245125	11.4852	+	+		+	1.6352	1.32664	0.0208622	12.2161	+	+		+	1.66025	1.5697	0.0124787	11.595	+	+		+	19.0907	20.8091	20.7259	20.7509	19.2231	18.9582	20.7395	20.8787	20.7452	20.7065	20.8053	20.6965	+	+	+	22RV1.Beza_22RV1.ctrl;22RV1.Pio_22RV1.ctrl;22RV1.Tesa_22RV1.ctrl
P42330	AKR1C3	Aldo-keto reductase family 1 member C3	AKR1C3	1.2495	1.44102	0.0304	16.1037	+	+		+	1.64555	1.38658	0.0211599	8.26986	+	+		+	1.6554	2.28326	0.0151605	17.6685	+	+		+	20.3257	21.5753	21.9713	21.9811	20.2488	20.4027	21.5852	21.5653	22.1548	21.7878	21.9277	22.0346	+	+	+	22RV1.Beza_22RV1.ctrl;22RV1.Pio_22RV1.ctrl;22RV1.Tesa_22RV1.ctrl
P21291	CSRP1	Cysteine and glycine-rich protein 1	CSRP1	1.6493	1.37123	0.0339452	14.9238	+	+		+	1.5988	2.37711	0.0213984	125.615	+	+		+	1.6547	1.78635	0.0118268	38.4484	+	+		+	19.3334	20.9827	20.9322	20.9881	19.3316	19.3352	20.8722	21.0932	20.9448	20.9196	21.0311	20.9451	+	+	+	22RV1.Beza_22RV1.ctrl;22RV1.Pio_22RV1.ctrl;22RV1.Tesa_22RV1.ctrl
Q9BVS5	TRMT61B	tRNA (adenine(58)-N(1))-methyltransferase, mitochondrial	TRMT61B	1.44135	1.15091	0.0424922	4.04532	+				1.89185	1.67446	0.0202975	7.85068	+	+		+	1.6543	1.57001	0.011904	6.87891	+	+		+	15.7403	17.1816	17.6321	17.3946	15.9369	15.5437	17.4788	16.8845	17.4928	17.7715	17.2561	17.5331	+	+	+	22RV1.Beza_22RV1.ctrl;22RV1.Pio_22RV1.ctrl;22RV1.Tesa_22RV1.ctrl
Q9HB90	RRAGC	Ras-related GTP-binding protein C	RRAGC	1.51803	1.64663	0.0235444	9.13468	+	+		+	1.49513	1.13313	0.0243519	5.92096	+	+		+	1.65418	1.50467	0.0131549	19.7904	+	+		+	16.9856	18.5037	18.4808	18.6398	17.069	16.9022	18.6474	18.3599	18.2424	18.7191	18.6456	18.634	+	+	+	22RV1.Beza_22RV1.ctrl;22RV1.Pio_22RV1.ctrl;22RV1.Tesa_22RV1.ctrl
Q96CN7	ISOC1	Isochorismatase domain-containing protein 1	ISOC1	1.63985	1.64976	0.0237013	6.60292	+	+		+	1.63155	1.53991	0.0230481	6.05517	+	+		+	1.6523	1.71016	0.0108441	7.10264	+	+		+	19.0269	20.6668	20.6585	20.6792	18.8569	19.1969	20.4857	20.8478	20.8675	20.4494	20.838	20.5204	+	+	+	22RV1.Beza_22RV1.ctrl;22RV1.Pio_22RV1.ctrl;22RV1.Tesa_22RV1.ctrl
Q9HAB8	PPCS	Phosphopantothenate--cysteine ligase	PPCS	1.6281	1.27732	0.0379559	11.9251	+				1.8233	1.41527	0.0198533	13.0411	+	+		+	1.6523	1.37924	0.0176877	11.7819	+	+		+	18.1256	19.7537	19.9489	19.7779	18.262	17.9892	19.7478	19.7596	19.9796	19.9182	19.7453	19.8105	+	+	+	22RV1.Beza_22RV1.ctrl;22RV1.Pio_22RV1.ctrl;22RV1.Tesa_22RV1.ctrl
Q08211	DHX9	ATP-dependent RNA helicase A	DHX9	1.8669	3.39324	0	52.7873	+	+		+	1.7267	2.93859	0	55.6879	+	+		+	1.65095	2.84059	0.0108571	35.6335	+	+		+	21.5252	23.392	23.2519	23.1761	21.4985	21.5518	23.3688	23.4153	23.236	23.2677	23.214	23.1382	+	+	+	22RV1.Beza_22RV1.ctrl;22RV1.Pio_22RV1.ctrl;22RV1.Tesa_22RV1.ctrl
O00764	PDXK	Pyridoxal kinase	PDXK	1.34085	1.85928	0.0214127	8.95982	+	+		+	1.5579	1.58315	0.0219697	12.5175	+	+		+	1.64935	1.46569	0.0134089	13.7955	+	+		+	18.4592	19.8	20.0171	20.1086	18.3432	18.5752	19.8946	19.7055	19.972	20.0622	20.1375	20.0796	+	+	+	22RV1.Beza_22RV1.ctrl;22RV1.Pio_22RV1.ctrl;22RV1.Tesa_22RV1.ctrl
P82650	MRPS22	28S ribosomal protein S22, mitochondrial	MRPS22	1.5814	1.40277	0.0322855	15.9632	+	+		+	1.6729	1.94187	0.0177125	10.3129	+	+		+	1.64905	1.97965	0.0129231	10.4519	+	+		+	18.4209	20.0023	20.0938	20.0699	18.5199	18.3219	20.0059	19.9987	20.2223	19.9653	19.9471	20.1928	+	+	+	22RV1.Beza_22RV1.ctrl;22RV1.Pio_22RV1.ctrl;22RV1.Tesa_22RV1.ctrl
Q9H0A0	NAT10	RNA cytidine acetyltransferase	NAT10	1.6536	2.28106	0.0218545	15.1152	+	+		+	1.57215	1.35479	0.0200776	8.31413	+	+		+	1.6479	1.95019	0.012339	12.8089	+	+		+	18.3777	20.0313	19.9498	20.0256	18.4462	18.3092	19.946	20.1166	19.7736	20.1261	20.1345	19.9167	+	+	+	22RV1.Beza_22RV1.ctrl;22RV1.Pio_22RV1.ctrl;22RV1.Tesa_22RV1.ctrl
P45974	USP5	Ubiquitin carboxyl-terminal hydrolase 5	USP5	1.58095	1.35055	0.0352498	8.81629	+	+		+	1.6424	1.20136	0.0246203	9.67266	+	+		+	1.6437	1.66874	0.0105357	6.7344	+	+		+	21.5583	23.1392	23.2007	23.202	21.7272	21.3893	23.1993	23.0791	23.2176	23.1837	23.0258	23.3781	+	+	+	22RV1.Beza_22RV1.ctrl;22RV1.Pio_22RV1.ctrl;22RV1.Tesa_22RV1.ctrl
Q6VY07	PACS1	Phosphofurin acidic cluster sorting protein 1	PACS1	1.49115	1.1637	0.0419659	4.28088	+				1.83595	1.29175	0.0232825	9.70534	+	+		+	1.643	1.48456	0.0138313	5.64737	+	+		+	16.4512	17.9423	18.2872	18.0942	16.6349	16.2675	18.2383	17.6464	18.242	18.3323	17.8686	18.3198	+	+	+	22RV1.Beza_22RV1.ctrl;22RV1.Pio_22RV1.ctrl;22RV1.Tesa_22RV1.ctrl
Q86X83	COMMD2	COMM domain-containing protein 2	COMMD2	1.40349	2.14505	0.0249429	22.2773	+	+		+	1.43119	1.05484	0.0287433	6.72144	+	+		+	1.64199	1.41465	0.0155243	12.8408	+	+		+	17.5744	18.9779	19.0056	19.2165	17.5455	17.6034	18.922	19.0339	19.2166	18.7947	19.341	19.0919	+	+	+	22RV1.Beza_22RV1.ctrl;22RV1.Pio_22RV1.ctrl;22RV1.Tesa_22RV1.ctrl
Q7LBC6	KDM3B	Lysine-specific demethylase 3B	KDM3B	1.61438	1.07896	0.0495367	4.28937	+				1.76458	1.41896	0.0195956	9.78125	+	+		+	1.64088	1.65427	0.0109292	6.6369	+	+		+	15.8616	17.476	17.6262	17.5025	16.031	15.6922	17.8121	17.1399	17.5641	17.6883	17.3224	17.6826	+	+	+	22RV1.Beza_22RV1.ctrl;22RV1.Pio_22RV1.ctrl;22RV1.Tesa_22RV1.ctrl
P50570	DNM2	Dynamin-2	DNM2	1.5555	1.45922	0.0286255	12.3792	+	+		+	1.63405	2.59793	0.0220541	26.3784	+	+		+	1.6394	2.89214	0.0130286	37.7681	+	+		+	19.9847	21.5401	21.6187	21.6241	20.0201	19.9492	21.4196	21.6607	21.6695	21.5679	21.6491	21.599	+	+	+	22RV1.Beza_22RV1.ctrl;22RV1.Pio_22RV1.ctrl;22RV1.Tesa_22RV1.ctrl
P78371	CCT2	T-complex protein 1 subunit beta	CCT2	1.50585	1.18888	0.0424069	9.72148	+				1.60645	1.38395	0.0210425	15.0745	+	+		+	1.63855	1.31626	0.0186313	12.9803	+	+		+	21.79	23.2959	23.3965	23.4286	21.7968	21.7832	23.1411	23.4506	23.2901	23.5028	23.5546	23.3025	+	+	+	22RV1.Beza_22RV1.ctrl;22RV1.Pio_22RV1.ctrl;22RV1.Tesa_22RV1.ctrl
Q9H2U1	DHX36	ATP-dependent DNA/RNA helicase DHX36	DHX36	1.94312	2.30716	0.0202085	15.3228	+	+		+	1.59662	1.4955	0.021271	19.8316	+	+		+	1.63757	2.30935	0.0160523	16.0366	+	+		+	17.11	19.0531	18.7066	18.7476	17.0295	17.1905	18.9551	19.1511	18.7045	18.7087	18.6847	18.8104	+	+	+	22RV1.Beza_22RV1.ctrl;22RV1.Pio_22RV1.ctrl;22RV1.Tesa_22RV1.ctrl
Q9P2J5	LARS	Leucine--tRNA ligase, cytoplasmic	LARS	1.603	1.78906	0.0220544	18.2144	+	+		+	1.65285	1.80081	0.0180587	10.6009	+	+		+	1.63545	2.10718	0.0131051	12.3686	+	+		+	18.9905	20.5935	20.6433	20.626	18.9084	19.0726	20.5618	20.6252	20.5108	20.7759	20.7296	20.5223	+	+	+	22RV1.Beza_22RV1.ctrl;22RV1.Pio_22RV1.ctrl;22RV1.Tesa_22RV1.ctrl
P26640	VARS	Valine--tRNA ligase	VARS	1.79225	1.68754	0.0239315	24.689	+	+		+	1.65795	1.56483	0.0222457	9.96229	+	+		+	1.63345	1.99486	0.0134815	20.825	+	+		+	20.2184	22.0106	21.8763	21.8518	20.2896	20.1471	21.9967	22.0245	21.7259	22.0267	21.8846	21.819	+	+	+	22RV1.Beza_22RV1.ctrl;22RV1.Pio_22RV1.ctrl;22RV1.Tesa_22RV1.ctrl
Q4G0J3	LARP7	La-related protein 7	LARP7	1.72058	2.5311	0.0290625	36.9799	+	+		+	1.95388	1.37249	0.0206232	13.3832	+	+		+	1.63293	1.65264	0.010879	19.2338	+	+		+	16.8514	18.572	18.8053	18.4843	16.8736	16.8292	18.5311	18.6129	18.661	18.9496	18.4024	18.5663	+	+	+	22RV1.Beza_22RV1.ctrl;22RV1.Pio_22RV1.ctrl;22RV1.Tesa_22RV1.ctrl
Q9Y3Q3	TMED3	Transmembrane emp24 domain-containing protein 3	TMED3	1.4085	1.30843	0.0368727	7.34172	+	+		+	1.6644	1.56404	0.0221579	22.8211	+	+		+	1.62775	2.38472	0.011648	15.5573	+	+		+	17.1866	18.5951	18.851	18.8144	17.2594	17.1138	18.7726	18.4176	18.8466	18.8554	18.7392	18.8895	+	+	+	22RV1.Beza_22RV1.ctrl;22RV1.Pio_22RV1.ctrl;22RV1.Tesa_22RV1.ctrl
P28072	PSMB6	Proteasome subunit beta type-6	PSMB6	1.57705	1.89542	0.0211416	18.8586	+	+		+	1.6981	1.69967	0.0216578	10.5941	+	+		+	1.6274	2.0283	0.0143684	12.3365	+	+		+	21.1691	22.7462	22.8672	22.7965	21.2457	21.0925	22.7126	22.7797	23.008	22.7264	22.6891	22.9039	+	+	+	22RV1.Beza_22RV1.ctrl;22RV1.Pio_22RV1.ctrl;22RV1.Tesa_22RV1.ctrl
Q9UPP1	PHF8	Histone lysine demethylase PHF8	PHF8	1.84485	1.43043	0.0314074	9.28757	+	+		+	1.8016	1.64561	0.0195938	10.8249	+	+		+	1.6274	1.54254	0.013066	22.0234	+	+		+	16.8714	18.7163	18.673	18.4989	16.7976	16.9453	18.5319	18.9007	18.5239	18.8222	18.5015	18.4962	+	+	+	22RV1.Beza_22RV1.ctrl;22RV1.Pio_22RV1.ctrl;22RV1.Tesa_22RV1.ctrl
Q15046	KARS	Lysine--tRNA ligase	KARS	1.50785	1.97228	0.023073	19.5735	+	+		+	1.6689	1.86524	0.0181818	19.3936	+	+		+	1.62725	1.4111	0.0158974	12.2321	+	+		+	19.7763	21.2842	21.4452	21.4035	19.809	19.7436	21.2144	21.3539	21.5248	21.3656	21.2746	21.5325	+	+	+	22RV1.Beza_22RV1.ctrl;22RV1.Pio_22RV1.ctrl;22RV1.Tesa_22RV1.ctrl
P48723	HSPA13	Heat shock 70 kDa protein 13	HSPA13	1.31639	1.93738	0.0218616	9.22539	+	+		+	1.60899	1.69476	0.0212457	8.72785	+	+		+	1.627	1.51309	0.0134388	15.7956	+	+		+	17.5267	18.8432	19.1358	19.1538	17.6271	17.4264	18.9446	18.7417	18.9811	19.2904	19.177	19.1305	+	+	+	22RV1.Beza_22RV1.ctrl;22RV1.Pio_22RV1.ctrl;22RV1.Tesa_22RV1.ctrl
Q9Y3L5	RAP2C	Ras-related protein Rap-2c	RAP2C	1.91336	1.27476	0.0389993	11.9168	+				1.28946	1.4089	0.0195625	16.0543	+	+		+	1.62161	1.43863	0.0148453	17.2601	+	+		+	16.7131	18.6265	18.0026	18.3347	16.7175	16.7088	18.787	18.466	17.9224	18.0828	18.2409	18.4286	+	+	+	22RV1.Beza_22RV1.ctrl;22RV1.Pio_22RV1.ctrl;22RV1.Tesa_22RV1.ctrl
Q8N1F7	NUP93	Nuclear pore complex protein Nup93	NUP93	1.61245	1.04079	0.0545292	6.92495					1.57935	1.18556	0.0247964	6.37475	+	+		+	1.62105	1.36744	0.0177973	6.00555	+	+		+	19.2306	20.843	20.8099	20.8516	19.4633	18.9978	20.8363	20.8497	20.8948	20.725	20.7149	20.9883		+	+	22RV1.Pio_22RV1.ctrl;22RV1.Tesa_22RV1.ctrl
P23396	RPS3	40S ribosomal protein S3	RPS3	1.4953	1.2855	0.0380014	9.91574	+				1.686	1.70588	0.0210323	7.34046	+	+		+	1.6186	1.78193	0.0117301	8.94435	+	+		+	22.4897	23.985	24.1757	24.1083	22.6368	22.3426	23.9518	24.0182	24.3521	23.9993	24.0029	24.2137	+	+	+	22RV1.Beza_22RV1.ctrl;22RV1.Pio_22RV1.ctrl;22RV1.Tesa_22RV1.ctrl
P11310	ACADM	Medium-chain specific acyl-CoA dehydrogenase, mitochondrial	ACADM	1.5892	1.6562	0.0234054	16.2846	+	+		+	1.6295	1.59092	0.0216695	17.0169	+	+		+	1.61015	2.16114	0.0153091	13.9648	+	+		+	20.7283	22.3176	22.3578	22.3385	20.8208	20.6359	22.2863	22.3488	22.3828	22.3329	22.2696	22.4074	+	+	+	22RV1.Beza_22RV1.ctrl;22RV1.Pio_22RV1.ctrl;22RV1.Tesa_22RV1.ctrl
O60825	PFKFB2	6-phosphofructo-2-kinase/fructose-2,6-bisphosphatase 2	PFKFB2	1.36345	1.20417	0.0413957	6.57618	+				1.5537	1.5547	0.0231146	6.27311	+	+		+	1.6089	1.57955	0.0114486	6.10051	+	+		+	18.3224	19.6859	19.8761	19.9314	18.5171	18.1278	19.6145	19.7573	20.0293	19.723	19.7534	20.1093	+	+	+	22RV1.Beza_22RV1.ctrl;22RV1.Pio_22RV1.ctrl;22RV1.Tesa_22RV1.ctrl
P50395	GDI2	Rab GDP dissociation inhibitor beta	GDI2	1.45385	1.71192	0.0237337	7.53075	+	+		+	1.5063	1.61684	0.0208331	6.51273	+	+		+	1.60415	1.38405	0.017508	10.1699	+	+		+	21.9809	23.4348	23.4872	23.5851	22.1313	21.8306	23.3137	23.5559	23.663	23.3115	23.5374	23.6328	+	+	+	22RV1.Beza_22RV1.ctrl;22RV1.Pio_22RV1.ctrl;22RV1.Tesa_22RV1.ctrl
O00411	POLRMT	DNA-directed RNA polymerase, mitochondrial	POLRMT	1.59781	1.95999	0.0225061	14.9742	+	+		+	1.53981	1.28537	0.023293	8.59242	+	+		+	1.60216	2.40373	0.0121333	26.3583	+	+		+	17.0703	18.6681	18.6101	18.6724	17.1226	17.018	18.7611	18.5751	18.4387	18.7815	18.6415	18.7034	+	+	+	22RV1.Beza_22RV1.ctrl;22RV1.Pio_22RV1.ctrl;22RV1.Tesa_22RV1.ctrl
Q96T37	RBM15	RNA-binding protein 15	RBM15	1.13721	0.963586	0.0624892	2.98656					1.52881	1.14992	0.0248641	6.64561	+	+		+	1.60166	1.44143	0.0149383	5.11349	+	+		+	17.235	18.3722	18.7638	18.8366	17.4554	17.0146	18.6827	18.0617	18.6979	18.8297	18.6141	19.0592		+	+	22RV1.Pio_22RV1.ctrl;22RV1.Tesa_22RV1.ctrl
Q6YP21	KYAT3	Kynurenine--oxoglutarate transaminase 3	KYAT3	1.34201	1.5259	0.0292654	20.7192	+	+		+	1.52191	1.47275	0.021018	18.552	+	+		+	1.60046	1.82249	0.012524	38.6412	+	+		+	17.5082	18.8502	19.0301	19.1086	17.5129	17.5035	18.7856	18.9148	19.112	18.9482	19.1498	19.0675	+	+	+	22RV1.Beza_22RV1.ctrl;22RV1.Pio_22RV1.ctrl;22RV1.Tesa_22RV1.ctrl
P62820	RAB1A	Ras-related protein Rab-1A	RAB1A	1.89925	0.864686	0.0701053	3.11758					1.45195	1.28427	0.023239	4.28722	+	+		+	1.60005	1.35428	0.0173227	5.0807	+	+		+	19.7602	21.6595	21.2122	21.3603	20.0154	19.5051	21.1063	22.2127	20.9895	21.4349	21.5449	21.1757		+	+	22RV1.Pio_22RV1.ctrl;22RV1.Tesa_22RV1.ctrl
P43897	TSFM	Elongation factor Ts, mitochondrial	TSFM	1.6669	1.58523	0.0247821	19.9513	+	+		+	1.70605	1.25433	0.0232642	10.9016	+	+		+	1.5976	1.41078	0.0158818	14.711	+	+		+	19.1358	20.8027	20.8419	20.7335	19.1201	19.1516	20.7207	20.8848	20.9976	20.6862	20.8409	20.626	+	+	+	22RV1.Beza_22RV1.ctrl;22RV1.Pio_22RV1.ctrl;22RV1.Tesa_22RV1.ctrl
P30876	POLR2B	DNA-directed RNA polymerase II subunit RPB2	POLR2B	1.65633	3.4371	0	61.0667	+	+		+	1.67738	3.31466	0	59.0032	+	+		+	1.59483	1.47722	0.0135867	16.2685	+	+		+	18.2914	19.9477	19.9688	19.8863	18.3084	18.2744	19.9689	19.9266	19.9916	19.946	19.7897	19.9828	+	+	+	22RV1.Beza_22RV1.ctrl;22RV1.Pio_22RV1.ctrl;22RV1.Tesa_22RV1.ctrl
P08651	NFIC	Nuclear factor 1 C-type	NFIC	1.3737	1.6082	0.0246625	9.58977	+	+		+	1.5643	1.79749	0.0190022	8.06758	+	+		+	1.59425	1.8082	0.0122564	10.6758	+	+		+	19.5178	20.8916	21.0821	21.1121	19.6447	19.391	20.9581	20.825	21.2288	20.9355	21.0333	21.1909	+	+	+	22RV1.Beza_22RV1.ctrl;22RV1.Pio_22RV1.ctrl;22RV1.Tesa_22RV1.ctrl
Q14166	TTLL12	Tubulin--tyrosine ligase-like protein 12	TTLL12	1.38208	1.5687	0.0272477	6.83983	+	+		+	1.67053	1.92308	0.0168	12.034	+	+		+	1.58968	1.74934	0.0117719	8.21494	+	+		+	18.453	19.8351	20.1236	20.0427	18.5698	18.3362	20	19.6702	20.1986	20.0485	19.8884	20.197	+	+	+	22RV1.Beza_22RV1.ctrl;22RV1.Pio_22RV1.ctrl;22RV1.Tesa_22RV1.ctrl
P62081	RPS7	40S ribosomal protein S7	RPS7	1.35385	1.74138	0.0232114	9.3726	+	+		+	1.4624	1.29701	0.0235793	11.9764	+	+		+	1.58605	1.95753	0.01248	9.49443	+	+		+	22.081	23.4349	23.5434	23.6671	22.2025	21.9596	23.3567	23.5131	23.5561	23.5308	23.7818	23.5524	+	+	+	22RV1.Beza_22RV1.ctrl;22RV1.Pio_22RV1.ctrl;22RV1.Tesa_22RV1.ctrl
O14802	POLR3A	DNA-directed RNA polymerase III subunit RPC1	POLR3A	1.68373	1.48159	0.0290249	15.4762	+	+		+	1.57598	1.53987	0.023019	16.4566	+	+		+	1.58363	1.34975	0.0176493	12.3299	+	+		+	16.8719	18.5556	18.4479	18.4555	16.8941	16.8496	18.6621	18.4491	18.3547	18.541	18.582	18.329	+	+	+	22RV1.Beza_22RV1.ctrl;22RV1.Pio_22RV1.ctrl;22RV1.Tesa_22RV1.ctrl
P05141	SLC25A5	ADP/ATP translocase 2	SLC25A5	1.57425	1.80741	0.0231159	13.681	+	+		+	1.6355	1.95989	0.0167368	10.0907	+	+		+	1.58235	2.0488	0.0130512	10.5686	+	+		+	24.1855	25.7598	25.821	25.7679	24.2883	24.0828	25.8116	25.708	25.9464	25.6957	25.659	25.8768	+	+	+	22RV1.Beza_22RV1.ctrl;22RV1.Pio_22RV1.ctrl;22RV1.Tesa_22RV1.ctrl
Q6IQ23	PLEKHA7	Pleckstrin homology domain-containing family A member 7	PLEKHA7	1.29088	2.38257	0.0236889	18.0041	+	+		+	1.60053	2.35133	0.0196418	20.4308	+	+		+	1.58068	1.67056	0.0105692	13.8268	+	+		+	14.9665	16.2574	16.5671	16.5472	15.01	14.9231	16.2004	16.3145	16.6323	16.5019	16.4415	16.653	+	+	+	22RV1.Beza_22RV1.ctrl;22RV1.Pio_22RV1.ctrl;22RV1.Tesa_22RV1.ctrl
O95299	NDUFA10	NADH dehydrogenase [ubiquinone] 1 alpha subcomplex subunit 10, mitochondrial	NDUFA10	1.39065	1.31645	0.0364424	12.8759	+	+		+	1.47995	1.07902	0.0270032	5.01232	+	+		+	1.57935	1.98998	0.0133171	12.0249	+	+		+	20.0001	21.3908	21.4801	21.5795	19.8924	20.1079	21.3834	21.3982	21.755	21.2052	21.6546	21.5044	+	+	+	22RV1.Beza_22RV1.ctrl;22RV1.Pio_22RV1.ctrl;22RV1.Tesa_22RV1.ctrl
P42285	MTREX	Exosome RNA helicase MTR4	MTREX	1.4578	1.19979	0.0423143	7.45125	+				1.5241	1.30643	0.0224325	8.6293	+	+		+	1.57905	1.42955	0.0160492	9.9734	+	+		+	18.9408	20.3986	20.4649	20.5199	18.9953	18.8863	20.2107	20.5865	20.6329	20.2969	20.6685	20.3712	+	+	+	22RV1.Beza_22RV1.ctrl;22RV1.Pio_22RV1.ctrl;22RV1.Tesa_22RV1.ctrl
Q5K4L6	SLC27A3	Solute carrier family 27 member 3	SLC27A3	1.44015	2.15342	0.0253964	24.2211	+	+		+	1.61175	0.821052	0.0457055	4.08885	+	+		+	1.57835	2.54805	0.0179753	31.0342	+	+		+	17.2965	18.7367	18.9083	18.8749	17.3229	17.2702	18.6834	18.79	19.3016	18.515	18.8314	18.9184	+	+	+	22RV1.Beza_22RV1.ctrl;22RV1.Pio_22RV1.ctrl;22RV1.Tesa_22RV1.ctrl
P47897	QARS	Glutamine--tRNA ligase	QARS	1.438	1.33039	0.0365027	9.81097	+	+		+	1.42515	1.39329	0.0210888	9.51472	+	+		+	1.5735	1.82325	0.0125789	8.10351	+	+		+	20.0678	21.5057	21.4929	21.6412	19.9267	20.2088	21.5456	21.4659	21.5433	21.4425	21.5078	21.7747	+	+	+	22RV1.Beza_22RV1.ctrl;22RV1.Pio_22RV1.ctrl;22RV1.Tesa_22RV1.ctrl
O14980	XPO1	Exportin-1	XPO1	1.4527	1.73912	0.0231379	9.19523	+	+		+	1.55645	1.09775	0.0261569	5.68318	+	+		+	1.57315	1.47341	0.0135419	18.1143	+	+		+	19.4726	20.9253	21.0291	21.0457	19.3861	19.5591	20.7931	21.0575	21.2889	20.7692	21.038	21.0535	+	+	+	22RV1.Beza_22RV1.ctrl;22RV1.Pio_22RV1.ctrl;22RV1.Tesa_22RV1.ctrl
P58107	EPPK1	Epiplakin	EPPK1	1.403	2.0753	0.0224048	42.8262	+	+		+	1.5848	1.52877	0.0227032	19.9817	+	+		+	1.57235	2.42422	0.012885	60.5679	+	+		+	18.7324	20.1354	20.3172	20.3047	18.7234	18.7414	20.1039	20.1669	20.2384	20.396	20.3291	20.2804	+	+	+	22RV1.Beza_22RV1.ctrl;22RV1.Pio_22RV1.ctrl;22RV1.Tesa_22RV1.ctrl
P11142	HSPA8	Heat shock cognate 71 kDa protein	HSPA8	1.5809	1.89296	0.0209138	11.1623	+	+		+	1.62645	1.78722	0.0185439	8.45444	+	+		+	1.57135	1.97988	0.0129614	10.2034	+	+		+	24.7647	26.3456	26.3912	26.3361	24.6467	24.8828	26.2674	26.4239	26.5431	26.2393	26.435	26.2372	+	+	+	22RV1.Beza_22RV1.ctrl;22RV1.Pio_22RV1.ctrl;22RV1.Tesa_22RV1.ctrl
Q8N201	INTS1	Integrator complex subunit 1	INTS1	1.65101	2.32908	0.0216447	125.637	+	+		+	1.65396	1.4722	0.0209708	17.0972	+	+		+	1.56676	2.19069	0.0165911	40.7527	+	+		+	17.7487	19.3997	19.4027	19.3154	17.7356	17.7618	19.3985	19.4009	19.4985	19.3068	19.3516	19.2793	+	+	+	22RV1.Beza_22RV1.ctrl;22RV1.Pio_22RV1.ctrl;22RV1.Tesa_22RV1.ctrl
Q9P035	HACD3	Very-long-chain (3R)-3-hydroxyacyl-CoA dehydratase 3	HACD3	1.60907	2.09925	0.0235987	12.8179	+	+		+	1.71882	1.0705	0.0273848	5.92343	+	+		+	1.56527	1.67489	0.0107573	20.0235	+	+		+	17.1153	18.7244	18.8341	18.6806	17.1907	17.0399	18.8247	18.624	18.5539	19.1143	18.66	18.7011	+	+	+	22RV1.Beza_22RV1.ctrl;22RV1.Pio_22RV1.ctrl;22RV1.Tesa_22RV1.ctrl
Q92506	HSD17B8	Estradiol 17-beta-dehydrogenase 8	HSD17B8	1.47495	1.92831	0.0226729	11.4276	+	+		+	1.43875	1.86353	0.0181347	10.8806	+	+		+	1.5607	1.48787	0.0140205	9.02245	+	+		+	18.448	19.923	19.8867	20.0087	18.5204	18.3756	19.8161	20.0298	19.9974	19.7761	19.8516	20.1658	+	+	+	22RV1.Beza_22RV1.ctrl;22RV1.Pio_22RV1.ctrl;22RV1.Tesa_22RV1.ctrl
Q15057	ACAP2	Arf-GAP with coiled-coil, ANK repeat and PH domain-containing protein 2	ACAP2	1.2905	1.17154	0.0417683	4.84599	+				1.4544	1.67209	0.0201311	10.3549	+	+		+	1.55975	1.76554	0.012165	7.97405	+	+		+	17.1821	18.4725	18.6364	18.7418	17.3059	17.0582	18.7083	18.2368	18.5702	18.7027	18.5904	18.8932	+	+	+	22RV1.Beza_22RV1.ctrl;22RV1.Pio_22RV1.ctrl;22RV1.Tesa_22RV1.ctrl
O60762	DPM1	Dolichol-phosphate mannosyltransferase subunit 1	DPM1	1.3752	1.96588	0.0229	14.4314	+	+		+	1.7012	1.23863	0.0234298	7.05462	+	+		+	1.55755	1.43997	0.0148917	8.11007	+	+		+	19.3124	20.6876	21.0136	20.8699	19.23	19.3947	20.6396	20.7355	21.2402	20.7869	20.6964	21.0434	+	+	+	22RV1.Beza_22RV1.ctrl;22RV1.Pio_22RV1.ctrl;22RV1.Tesa_22RV1.ctrl
P0DN76;Q01081	U2AF1;U2AF1L5	Splicing factor U2AF 35 kDa subunit-like protein	U2AF1	1.3545	1.19281	0.0421014	7.21868	+				1.5127	0.734196	0.0543952	2.72607					1.55625	1.45147	0.0147234	5.43914	+	+		+	19.1657	20.5202	20.6784	20.7219	19.3454	18.986	20.5742	20.4662	21.2034	20.1534	20.4993	20.9446	+		+	22RV1.Beza_22RV1.ctrl;22RV1.Pio_22RV1.ctrl
Q96S52	PIGS	GPI transamidase component PIG-S	PIGS	1.6533	2.02194	0.0221758	10.4377	+	+		+	1.60905	1.58377	0.022	7.43666	+	+		+	1.55355	1.41825	0.0156327	12.7417	+	+		+	18.3436	19.9969	19.9526	19.8971	18.225	18.4621	19.8918	20.1019	20.1336	19.7716	19.8686	19.9256	+	+	+	22RV1.Beza_22RV1.ctrl;22RV1.Pio_22RV1.ctrl;22RV1.Tesa_22RV1.ctrl
Q8N8U2	CDYL2	Chromodomain Y-like protein 2	CDYL2	1.83797	1.20133	0.0422138	6.936	+				1.81487	2.09173	0.018	12.8872	+	+		+	1.54632	1.66777	0.0105024	17.5958	+	+		+	16.3135	18.1515	18.1284	17.8599	16.3973	16.2298	18.4029	17.9001	18.0152	18.2416	17.8864	17.8333	+	+	+	22RV1.Beza_22RV1.ctrl;22RV1.Pio_22RV1.ctrl;22RV1.Tesa_22RV1.ctrl
Q13454	TUSC3	Tumor suppressor candidate 3	TUSC3	1.58034	1.37375	0.0340867	8.11751	+	+		+	1.41469	1.44358	0.0198132	6.82067	+	+		+	1.54164	1.36185	0.0176362	5.08378	+	+		+	17.3458	18.9261	18.7604	18.8874	17.5254	17.1661	19.0011	18.8511	18.8641	18.6568	18.6431	19.1317	+	+	+	22RV1.Beza_22RV1.ctrl;22RV1.Pio_22RV1.ctrl;22RV1.Tesa_22RV1.ctrl
Q92896	GLG1	Golgi apparatus protein 1	GLG1	1.47155	1.05586	0.0517737	6.73332					1.6776	1.14957	0.0248189	4.14375	+	+		+	1.54115	1.43417	0.0151926	5.06911	+	+		+	18.656	20.1275	20.3336	20.1972	18.4395	18.8725	20.1574	20.0977	20.6757	19.9915	19.9837	20.4106		+	+	22RV1.Pio_22RV1.ctrl;22RV1.Tesa_22RV1.ctrl
Q13347	EIF3I	Eukaryotic translation initiation factor 3 subunit I	EIF3I	1.6242	3.26268	0	67.2734	+	+		+	1.53005	1.73567	0.0187839	25.3253	+	+		+	1.5404	2.00721	0.0137792	34.2263	+	+		+	19.4943	21.1185	21.0244	21.0348	19.5078	19.4809	21.0985	21.1386	20.9655	21.0833	20.9918	21.0777	+	+	+	22RV1.Beza_22RV1.ctrl;22RV1.Pio_22RV1.ctrl;22RV1.Tesa_22RV1.ctrl
Q6NXG1	ESRP1	Epithelial splicing regulatory protein 1	ESRP1	1.27016	1.58688	0.0248406	19.723	+	+		+	1.53986	1.98108	0.0175448	13.1224	+	+		+	1.53956	2.39286	0.0119344	16.1635	+	+		+	17.6428	18.913	19.1827	19.1824	17.706	17.5797	18.9004	18.9256	19.0838	19.2816	19.1111	19.2537	+	+	+	22RV1.Beza_22RV1.ctrl;22RV1.Pio_22RV1.ctrl;22RV1.Tesa_22RV1.ctrl
Q14165	MLEC	Malectin	MLEC	1.5154	1.49765	0.029151	20.0051	+	+		+	1.51755	2.05347	0.016704	71.9166	+	+		+	1.53245	1.52875	0.0126798	21.4927	+	+		+	19.5082	21.0236	21.0257	21.0406	19.5079	19.5084	20.9478	21.0993	21.0046	21.0468	21.1119	20.9693	+	+	+	22RV1.Beza_22RV1.ctrl;22RV1.Pio_22RV1.ctrl;22RV1.Tesa_22RV1.ctrl
P01031	C5	Complement C5	C5	0.766098	1.18067	0.0421717	4.03739	+				1.29795	1.42676	0.0190838	7.52086	+	+		+	1.53155	1.48635	0.0139569	9.02872	+	+		+	17.3331	18.0993	18.6311	18.8647	17.4873	17.179	18.2099	17.9886	18.5535	18.7087	18.9355	18.7939	+	+	+	22RV1.Beza_22RV1.ctrl;22RV1.Pio_22RV1.ctrl;22RV1.Tesa_22RV1.ctrl
P16435	POR	NADPH--cytochrome P450 reductase	POR	1.40205	1.8157	0.0235354	8.0596	+	+		+	1.47975	1.86711	0.0184211	8.66725	+	+		+	1.5303	1.39153	0.0168352	6.14706	+	+		+	19.3601	20.7621	20.8398	20.8903	19.4875	19.2326	20.8805	20.6437	20.7262	20.9534	20.6765	21.1042	+	+	+	22RV1.Beza_22RV1.ctrl;22RV1.Pio_22RV1.ctrl;22RV1.Tesa_22RV1.ctrl
Q16836	HADH	Hydroxyacyl-coenzyme A dehydrogenase, mitochondrial	HADH	1.60675	1.38199	0.033487	10.9523	+	+		+	1.5584	1.96721	0.0170167	38.304	+	+		+	1.5301	2.70464	0.00876923	24.642	+	+		+	20.8503	22.457	22.4087	22.3803	20.8108	20.8897	22.3157	22.5983	22.4186	22.3987	22.3324	22.4283	+	+	+	22RV1.Beza_22RV1.ctrl;22RV1.Pio_22RV1.ctrl;22RV1.Tesa_22RV1.ctrl
P98088	MUC5AC	Mucin-5AC	MUC5AC	1.56889	1.17063	0.0420166	4.48379	+				1.70695	1.2699	0.0237281	5.03846	+	+		+	1.52739	1.54292	0.0130992	5.83126	+	+		+	15.4721	17.041	17.1791	16.9995	15.6493	15.295	17.3428	16.7393	16.8903	17.4679	16.8066	17.1925	+	+	+	22RV1.Beza_22RV1.ctrl;22RV1.Pio_22RV1.ctrl;22RV1.Tesa_22RV1.ctrl
O43427	FIBP	Acidic fibroblast growth factor intracellular-binding protein	FIBP	1.43839	1.52695	0.0287489	21.4047	+	+		+	1.68019	1.81736	0.0184758	41.7965	+	+		+	1.52174	1.49488	0.013508	19.879	+	+		+	16.9061	18.3445	18.5863	18.4278	16.906	16.9062	18.2773	18.4117	18.6265	18.5461	18.5044	18.3513	+	+	+	22RV1.Beza_22RV1.ctrl;22RV1.Pio_22RV1.ctrl;22RV1.Tesa_22RV1.ctrl
P07195	LDHB	L-lactate dehydrogenase B chain	LDHB	1.5724	2.06238	0.0233295	10.6755	+	+		+	1.5943	1.53917	0.022932	14.7668	+	+		+	1.51505	1.36271	0.0176842	14.5896	+	+		+	24.7497	26.3221	26.344	26.2647	24.6459	24.8535	26.2176	26.4266	26.3737	26.3143	26.2678	26.2617	+	+	+	22RV1.Beza_22RV1.ctrl;22RV1.Pio_22RV1.ctrl;22RV1.Tesa_22RV1.ctrl
P08134	RHOC	Rho-related GTP-binding protein RhoC	RHOC	1.27769	2.07146	0.0220762	12.0783	+	+		+	1.35434	1.59581	0.021884	9.58925	+	+		+	1.51289	2.14515	0.014837	13.8624	+	+		+	18.438	19.7157	19.7923	19.9509	18.5027	18.3733	19.7994	19.632	19.6668	19.9179	20.0388	19.863	+	+	+	22RV1.Beza_22RV1.ctrl;22RV1.Pio_22RV1.ctrl;22RV1.Tesa_22RV1.ctrl
P38117	ETFB	Electron transfer flavoprotein subunit beta	ETFB	1.5165	2.74004	0.0196627	25.9552	+	+		+	1.53585	1.5314	0.02276	13.0822	+	+		+	1.51045	2.91267	0.0138182	31.6134	+	+		+	22.4085	23.925	23.9444	23.919	22.4454	22.3716	23.8797	23.9703	24.0558	23.8329	23.8886	23.9493	+	+	+	22RV1.Beza_22RV1.ctrl;22RV1.Pio_22RV1.ctrl;22RV1.Tesa_22RV1.ctrl
P17858	PFKL	ATP-dependent 6-phosphofructokinase, liver type	PFKL	1.6076	2.96565	0.0222041	50.435	+	+		+	1.49285	1.34041	0.0200034	12.5989	+	+		+	1.51025	1.42684	0.0159349	14.736	+	+		+	19.3919	20.9995	20.8847	20.9021	19.409	19.3748	20.9726	21.0264	20.7675	21.002	21.0032	20.8011	+	+	+	22RV1.Beza_22RV1.ctrl;22RV1.Pio_22RV1.ctrl;22RV1.Tesa_22RV1.ctrl
Q13564	NAE1	NEDD8-activating enzyme E1 regulatory subunit	NAE1	1.464	1.48602	0.028654	11.9782	+	+		+	1.49625	1.95627	0.0181176	9.74256	+	+		+	1.50685	1.55715	0.0127626	7.14153	+	+		+	19.3973	20.8613	20.8935	20.9042	19.5133	19.2813	20.8998	20.8228	20.9942	20.7929	20.7279	21.0804	+	+	+	22RV1.Beza_22RV1.ctrl;22RV1.Pio_22RV1.ctrl;22RV1.Tesa_22RV1.ctrl
Q2M389	WASHC4	WASH complex subunit 4	WASHC4	1.3535	1.32253	0.0365	11.2768	+	+		+	1.4116	1.09442	0.0261774	7.44903	+	+		+	1.5062	1.61223	0.0108777	17.4683	+	+		+	16.9619	18.3154	18.3735	18.4681	16.9389	16.9849	18.1976	18.4332	18.5616	18.1854	18.385	18.5512	+	+	+	22RV1.Beza_22RV1.ctrl;22RV1.Pio_22RV1.ctrl;22RV1.Tesa_22RV1.ctrl
Q4G0N4	NADK2	NAD kinase 2, mitochondrial	NADK2	1.09048	2.02522	0.0222983	12.288	+	+		+	1.18328	1.73073	0.0203459	11.0247	+	+		+	1.50348	1.30723	0.0183127	8.7874	+	+		+	15.8037	16.8941	16.987	17.3072	15.8552	15.7521	16.8219	16.9664	16.8928	17.0811	17.144	17.4703	+	+	+	22RV1.Beza_22RV1.ctrl;22RV1.Pio_22RV1.ctrl;22RV1.Tesa_22RV1.ctrl
Q96KP4	CNDP2	Cytosolic non-specific dipeptidase	CNDP2	1.4808	1.74173	0.0232855	34.2107	+	+		+	1.5207	2.1216	0.0187265	73.1933	+	+		+	1.5018	3.49132	0	234.768	+	+		+	21.3339	22.8147	22.8546	22.8357	21.3366	21.3312	22.8579	22.7715	22.8752	22.834	22.8415	22.8299	+	+	+	22RV1.Beza_22RV1.ctrl;22RV1.Pio_22RV1.ctrl;22RV1.Tesa_22RV1.ctrl
P38646	HSPA9	Stress-70 protein, mitochondrial	HSPA9	1.5466	1.29629	0.0374192	9.53489	+				1.5495	1.68696	0.0209556	14.3086	+	+		+	1.5011	1.32521	0.0182076	9.803	+	+		+	23.6146	25.1613	25.1641	25.1157	23.6556	23.5737	25.0043	25.3182	25.0639	25.2644	25.2633	24.9682	+	+	+	22RV1.Beza_22RV1.ctrl;22RV1.Pio_22RV1.ctrl;22RV1.Tesa_22RV1.ctrl
Q969L2	MAL2	Protein MAL2	MAL2	1.49783	1.22957	0.0405166	10.6836	+				1.20178	1.29191	0.0233191	8.11912	+	+		+	1.49983	1.38498	0.0170113	10.2092	+	+		+	18.0784	19.5762	19.2801	19.5782	18.2184	17.9383	19.5822	19.5702	19.2323	19.328	19.6225	19.5339	+	+	+	22RV1.Beza_22RV1.ctrl;22RV1.Pio_22RV1.ctrl;22RV1.Tesa_22RV1.ctrl
O15144	ARPC2	Actin-related protein 2/3 complex subunit 2	ARPC2	1.6992	1.89327	0.020959	10.0833	+	+		+	1.3734	1.13991	0.0243181	5.34513	+	+		+	1.4991	1.6633	0.0103875	8.2525	+	+		+	19.6714	21.3706	21.0448	21.1704	19.7712	19.5715	21.2348	21.5063	20.808	21.2815	21.3222	21.0187	+	+	+	22RV1.Beza_22RV1.ctrl;22RV1.Pio_22RV1.ctrl;22RV1.Tesa_22RV1.ctrl
Q13131	PRKAA1	5'-AMP-activated protein kinase catalytic subunit alpha-1	PRKAA1	1.49881	1.77651	0.0217219	37.3746	+	+		+	1.55611	1.26659	0.0235326	11.7207	+	+		+	1.49526	1.35275	0.0172308	14.2923	+	+		+	19.1308	20.6296	20.687	20.6261	19.1288	19.1329	20.5896	20.6697	20.8197	20.5542	20.5215	20.7307	+	+	+	22RV1.Beza_22RV1.ctrl;22RV1.Pio_22RV1.ctrl;22RV1.Tesa_22RV1.ctrl
Q49A26	GLYR1	Putative oxidoreductase GLYR1	GLYR1	1.69306	1.80465	0.022831	16.7106	+	+		+	1.71701	1.79834	0.019045	16.7715	+	+		+	1.49476	2.16914	0.0157383	19.0625	+	+		+	18.2623	19.9553	19.9793	19.757	18.2225	18.302	19.8621	20.0485	20.0736	19.8849	19.6894	19.8246	+	+	+	22RV1.Beza_22RV1.ctrl;22RV1.Pio_22RV1.ctrl;22RV1.Tesa_22RV1.ctrl
P49247	RPIA	Ribose-5-phosphate isomerase	RPIA	1.44915	1.81167	0.0234079	9.42987	+	+		+	1.5695	1.6101	0.0211321	8.79431	+	+		+	1.4947	1.92013	0.0116791	14.8432	+	+		+	18.0556	19.5047	19.6251	19.5502	18.1441	17.967	19.3791	19.6303	19.78	19.4701	19.5982	19.5023	+	+	+	22RV1.Beza_22RV1.ctrl;22RV1.Pio_22RV1.ctrl;22RV1.Tesa_22RV1.ctrl
P53007	SLC25A1	Tricarboxylate transport protein, mitochondrial	SLC25A1	1.60365	2.47688	0.0258333	18.0068	+	+		+	1.50175	0.905574	0.038537	4.50789	+	+		+	1.4931	2.32702	0.0132778	18.1081	+	+		+	20.5846	22.1883	22.0864	22.0778	20.6518	20.5175	22.1298	22.2468	21.7601	22.4127	22.0299	22.1256	+	+	+	22RV1.Beza_22RV1.ctrl;22RV1.Pio_22RV1.ctrl;22RV1.Tesa_22RV1.ctrl
Q92930	RAB8B	Ras-related protein Rab-8B	RAB8B	1.67828	0.859883	0.0710784	4.49095					1.48213	1.22726	0.0230803	9.72637	+	+		+	1.49273	1.33163	0.0180223	11.7234	+	+		+	16.1635	17.8418	17.6456	17.6562	16.1864	16.1406	17.4688	18.2148	17.7963	17.495	17.531	17.7815		+	+	22RV1.Pio_22RV1.ctrl;22RV1.Tesa_22RV1.ctrl
P14324	FDPS	Farnesyl pyrophosphate synthase	FDPS	1.56345	1.4452	0.0301439	14.8434	+	+		+	1.6474	0.939833	0.0366507	5.41234	+	+		+	1.4915	1.30048	0.0179473	11.4445	+	+		+	21.2097	22.7732	22.8572	22.7013	21.1902	21.2293	22.8767	22.6697	22.5534	23.1609	22.5724	22.8301	+	+	+	22RV1.Beza_22RV1.ctrl;22RV1.Pio_22RV1.ctrl;22RV1.Tesa_22RV1.ctrl
Q5HYJ3	FAM76B	Protein FAM76B	FAM76B	1.3821	1.26877	0.0398477	5.37813	+				1.69875	1.42458	0.0194112	13.1817	+	+		+	1.4912	1.44681	0.0150961	11.2917	+	+		+	15.3078	16.6899	17.0065	16.799	15.4334	15.1822	16.9141	16.4657	17.0354	16.9777	16.8398	16.7582	+	+	+	22RV1.Beza_22RV1.ctrl;22RV1.Pio_22RV1.ctrl;22RV1.Tesa_22RV1.ctrl
Q9NPF4	OSGEP	Probable tRNA N6-adenosine threonylcarbamoyltransferase	OSGEP	1.43905	2.003	0.0214111	25.8837	+	+		+	1.5795	1.20842	0.0249677	9.60613	+	+		+	1.4891	1.38155	0.0173607	13.0737	+	+		+	18.6528	20.0918	20.2323	20.1419	18.6323	18.6732	20.0401	20.1435	20.3954	20.0691	20.2539	20.0298	+	+	+	22RV1.Beza_22RV1.ctrl;22RV1.Pio_22RV1.ctrl;22RV1.Tesa_22RV1.ctrl
Q15717	ELAVL1	ELAV-like protein 1	ELAVL1	1.554	1.75272	0.0217935	32.1654	+	+		+	1.5287	2.40501	0.0224957	19.0277	+	+		+	1.48665	2.26141	0.0142791	17.5186	+	+		+	21.5008	23.0548	23.0295	22.9875	21.4529	21.5487	23.0485	23.0611	23.094	22.965	22.9174	23.0575	+	+	+	22RV1.Beza_22RV1.ctrl;22RV1.Pio_22RV1.ctrl;22RV1.Tesa_22RV1.ctrl
P19338	NCL	Nucleolin	NCL	1.53695	1.55152	0.0270345	12.155	+	+		+	1.4842	1.29933	0.0237115	12.533	+	+		+	1.4848	1.64511	0.0107311	11.3406	+	+		+	19.6724	21.2094	21.1566	21.1572	19.7907	19.5541	21.1647	21.254	21.1512	21.162	21.1011	21.2133	+	+	+	22RV1.Beza_22RV1.ctrl;22RV1.Pio_22RV1.ctrl;22RV1.Tesa_22RV1.ctrl
Q68CQ7	GLT8D1	Glycosyltransferase 8 domain-containing protein 1	GLT8D1	1.71438	1.67346	0.024089	9.07314	+	+		+	1.33683	1.64653	0.0196543	12.5261	+	+		+	1.48459	1.59431	0.0111488	14.3455	+	+		+	16.1071	17.8215	17.444	17.5917	16.0092	16.205	17.6599	17.9831	17.4864	17.4015	17.5582	17.6252	+	+	+	22RV1.Beza_22RV1.ctrl;22RV1.Pio_22RV1.ctrl;22RV1.Tesa_22RV1.ctrl
Q14139	UBE4A	Ubiquitin conjugation factor E4 A	UBE4A	1.34721	1.1213	0.0443777	5.84051	+				1.55311	1.0537	0.0287138	5.61716	+	+		+	1.48411	1.94156	0.0121333	11.2965	+	+		+	16.8524	18.1996	18.4055	18.3365	16.7773	16.9275	17.9815	18.4177	18.6716	18.1394	18.4443	18.2287	+	+	+	22RV1.Beza_22RV1.ctrl;22RV1.Pio_22RV1.ctrl;22RV1.Tesa_22RV1.ctrl
P53597	SUCLG1	Succinate--CoA ligase [ADP/GDP-forming] subunit alpha, mitochondrial	SUCLG1	1.59565	1.24546	0.0403708	9.53556	+				1.662	1.38218	0.0209265	9.56926	+	+		+	1.4835	1.52289	0.0125868	5.83161	+	+		+	20.9162	22.5119	22.5782	22.3997	21.0804	20.752	22.5441	22.4796	22.6348	22.5216	22.2054	22.594	+	+	+	22RV1.Beza_22RV1.ctrl;22RV1.Pio_22RV1.ctrl;22RV1.Tesa_22RV1.ctrl
P51157	RAB28	Ras-related protein Rab-28	RAB28	1.44506	1.35469	0.0350675	7.23088	+	+		+	1.48461	0.827114	0.0447976	3.75287	+	+		+	1.48251	2.12908	0.0139751	14.5939	+	+		+	22.7841	24.2291	24.2687	24.2666	22.7004	22.8677	24.0476	24.4106	24.6553	23.882	24.2089	24.3242	+	+	+	22RV1.Beza_22RV1.ctrl;22RV1.Pio_22RV1.ctrl;22RV1.Tesa_22RV1.ctrl
P45985	MAP2K4	Dual specificity mitogen-activated protein kinase kinase 4	MAP2K4	1.28656	2.43569	0.0271592	16.5707	+	+		+	1.34766	2.17975	0.0162872	14.7735	+	+		+	1.48181	2.39055	0.0117419	17.3256	+	+		+	17.6593	18.9459	19.0069	19.1411	17.7127	17.6059	19.0022	18.8895	19.0809	18.933	19.0743	19.2079	+	+	+	22RV1.Beza_22RV1.ctrl;22RV1.Pio_22RV1.ctrl;22RV1.Tesa_22RV1.ctrl
Q32P41	TRMT5	tRNA (guanine(37)-N1)-methyltransferase	TRMT5	1.54075	1.66483	0.0237586	12.2654	+	+		+	1.5452	1.50228	0.0214464	10.7992	+	+		+	1.47955	2.57189	0.0191579	19.4633	+	+		+	17.1801	18.7208	18.7253	18.6596	17.2321	17.1281	18.6065	18.8352	18.8586	18.592	18.7151	18.6042	+	+	+	22RV1.Beza_22RV1.ctrl;22RV1.Pio_22RV1.ctrl;22RV1.Tesa_22RV1.ctrl
Q9H4I3	TRABD	TraB domain-containing protein	TRABD	1.59717	0.782437	0.0814703	3.41918					1.35267	0.628243	0.0697435	2.44535					1.47952	1.87976	0.0127536	9.49532	+	+		+	17.0805	18.6776	18.4332	18.56	16.985	17.176	18.2204	19.1349	18.978	17.8883	18.6831	18.4369			+	22RV1.Pio_22RV1.ctrl
Q9NV06	DCAF13	DDB1- and CUL4-associated factor 13	DCAF13	1.71293	1.41392	0.0327821	8.70406	+	+		+	1.33193	0.681614	0.0606825	2.80178					1.47753	2.29246	0.0154465	13.9724	+	+		+	16.3806	18.0936	17.7126	17.8582	16.4565	16.3048	18.2752	17.912	17.2433	18.1819	17.7845	17.9319	+		+	22RV1.Beza_22RV1.ctrl;22RV1.Pio_22RV1.ctrl
A3KMH1	VWA8	von Willebrand factor A domain-containing protein 8	VWA8	1.4807	1.70662	0.0243724	20.3083	+	+		+	1.56516	1.44728	0.0200043	14.7342	+	+		+	1.476	3.35139	0	48.7227	+	+		+	18.3072	19.7879	19.8724	19.7832	18.2868	18.3276	19.7179	19.8579	19.9766	19.7681	19.8056	19.7608	+	+	+	22RV1.Beza_22RV1.ctrl;22RV1.Pio_22RV1.ctrl;22RV1.Tesa_22RV1.ctrl
O43143	DHX15	Pre-mRNA-splicing factor ATP-dependent RNA helicase DHX15	DHX15	1.7796	1.77239	0.0215774	8.74813	+	+		+	1.55255	1.94435	0.0178839	9.30873	+	+		+	1.4759	1.51237	0.0133588	6.75965	+	+		+	19.7671	21.5467	21.3196	21.243	19.6477	19.8865	21.382	21.7114	21.2032	21.4361	21.4258	21.0602	+	+	+	22RV1.Beza_22RV1.ctrl;22RV1.Pio_22RV1.ctrl;22RV1.Tesa_22RV1.ctrl
Q96N66	MBOAT7	Lysophospholipid acyltransferase 7	MBOAT7	1.63575	1.48257	0.028511	8.82961	+	+		+	1.44445	2.11204	0.0183965	11.8938	+	+		+	1.47365	1.94429	0.0122011	10.9789	+	+		+	19.1476	20.7833	20.5921	20.6212	19.0692	19.226	20.6155	20.9512	20.4993	20.6848	20.7302	20.5123	+	+	+	22RV1.Beza_22RV1.ctrl;22RV1.Pio_22RV1.ctrl;22RV1.Tesa_22RV1.ctrl
Q96T88	UHRF1	E3 ubiquitin-protein ligase UHRF1	UHRF1	1.64425	1.55875	0.0273694	9.81563	+	+		+	1.53515	1.72691	0.0211236	7.19951	+	+		+	1.4727	1.55264	0.0126316	6.14801	+	+		+	17.6521	19.2963	19.1872	19.1247	17.8033	17.5008	19.3683	19.2243	19.3375	19.0369	18.939	19.3105	+	+	+	22RV1.Beza_22RV1.ctrl;22RV1.Pio_22RV1.ctrl;22RV1.Tesa_22RV1.ctrl
P82675	MRPS5	28S ribosomal protein S5, mitochondrial	MRPS5	1.4003	1.18963	0.0424589	9.3884	+				1.47325	1.6711	0.0200654	21.7971	+	+		+	1.46805	2.18857	0.0162705	35.3089	+	+		+	17.673	19.0733	19.1462	19.141	17.6575	17.6884	18.9249	19.2216	19.212	19.0804	19.1796	19.1024	+	+	+	22RV1.Beza_22RV1.ctrl;22RV1.Pio_22RV1.ctrl;22RV1.Tesa_22RV1.ctrl
O95470	SGPL1	Sphingosine-1-phosphate lyase 1	SGPL1	1.46896	3.78104	0	84.3346	+	+		+	1.67616	1.32282	0.0215256	12.884	+	+		+	1.46626	1.31293	0.0184934	12.4946	+	+		+	16.8102	18.2791	18.4863	18.2764	16.8215	16.7988	18.2923	18.2659	18.6159	18.3567	18.3932	18.1596	+	+	+	22RV1.Beza_22RV1.ctrl;22RV1.Pio_22RV1.ctrl;22RV1.Tesa_22RV1.ctrl
P61163	ACTR1A	Alpha-centractin	ACTR1A	1.4755	2.58504	0.0294074	22.0331	+	+		+	1.58075	1.66623	0.0197746	14.0901	+	+		+	1.4658	2.07653	0.0122029	17.4173	+	+		+	20.1744	21.6499	21.7552	21.6402	20.2161	20.1327	21.7023	21.5975	21.8593	21.651	21.5671	21.7133	+	+	+	22RV1.Beza_22RV1.ctrl;22RV1.Pio_22RV1.ctrl;22RV1.Tesa_22RV1.ctrl
Q8WUM4	PDCD6IP	Programmed cell death 6-interacting protein	PDCD6IP	1.4486	1.54386	0.0277508	16.6406	+	+		+	1.458	2.19992	0.016984	12.7896	+	+		+	1.46545	1.43478	0.0152082	17.3014	+	+		+	20.5261	21.9747	21.9841	21.9916	20.6108	20.4414	21.9948	21.9546	22.0604	21.9078	21.991	21.9921	+	+	+	22RV1.Beza_22RV1.ctrl;22RV1.Pio_22RV1.ctrl;22RV1.Tesa_22RV1.ctrl
P23381	WARS	Tryptophan--tRNA ligase, cytoplasmic	WARS	1.3249	1.23075	0.0402617	10.5832	+				1.45475	1.3271	0.0208975	11.4372	+	+		+	1.46495	1.87453	0.0136897	9.00455	+	+		+	19.9267	21.2516	21.3815	21.3916	20.0516	19.8018	21.2431	21.2601	21.4055	21.3574	21.4959	21.2874	+	+	+	22RV1.Beza_22RV1.ctrl;22RV1.Pio_22RV1.ctrl;22RV1.Tesa_22RV1.ctrl
P36578	RPL4	60S ribosomal protein L4	RPL4	1.58365	1.80704	0.0230337	13.1625	+	+		+	1.56535	1.13008	0.0244615	6.87704	+	+		+	1.45985	1.67145	0.0106198	26.0108	+	+		+	21.8111	23.3948	23.3764	23.2709	21.8666	21.7556	23.5015	23.288	23.1557	23.5972	23.2626	23.2793	+	+	+	22RV1.Beza_22RV1.ctrl;22RV1.Pio_22RV1.ctrl;22RV1.Tesa_22RV1.ctrl
Q9BQA1	WDR77	Methylosome protein 50	WDR77	1.70186	2.87797	0.0167385	114.547	+	+		+	1.42946	0.745049	0.0527774	3.43598					1.45571	1.43625	0.0152712	15.525	+	+		+	19.1343	20.8362	20.5638	20.59	19.1481	19.1206	20.8418	20.8306	20.148	20.9796	20.4973	20.6828	+		+	22RV1.Beza_22RV1.ctrl;22RV1.Pio_22RV1.ctrl
P53350	PLK1	Serine/threonine-protein kinase PLK1	PLK1	1.75868	2.0993	0.023673	13.2355	+	+		+	1.62983	1.14185	0.0244925	6.33293	+	+		+	1.45508	1.88044	0.012878	16.8538	+	+		+	16.8407	18.5995	18.4706	18.2959	16.7626	16.9189	18.492	18.7069	18.7158	18.2254	18.2592	18.3325	+	+	+	22RV1.Beza_22RV1.ctrl;22RV1.Pio_22RV1.ctrl;22RV1.Tesa_22RV1.ctrl
P31689	DNAJA1	DnaJ homolog subfamily A member 1	DNAJA1	1.45945	1.73017	0.0238113	9.53195	+	+		+	1.5381	1.58199	0.0218491	10.7964	+	+		+	1.45445	1.79442	0.0120252	9.109	+	+		+	21.1931	22.6525	22.7312	22.6476	21.0632	21.323	22.7336	22.5715	22.7897	22.6727	22.5547	22.7404	+	+	+	22RV1.Beza_22RV1.ctrl;22RV1.Pio_22RV1.ctrl;22RV1.Tesa_22RV1.ctrl
Q15019	SEPTIN2	Septin-2	SEPTIN2	1.35235	1.64968	0.0236698	15.8587	+	+		+	1.45275	2.19288	0.0167158	12.4677	+	+		+	1.45305	1.88149	0.012973	16.2197	+	+		+	20.1437	21.496	21.5964	21.5967	20.2243	20.063	21.4683	21.5237	21.6805	21.5123	21.6357	21.5577	+	+	+	22RV1.Beza_22RV1.ctrl;22RV1.Pio_22RV1.ctrl;22RV1.Tesa_22RV1.ctrl
P40763	STAT3	Signal transducer and activator of transcription 3	STAT3	1.49471	1.72473	0.0243225	9.59128	+	+		+	1.56606	1.94949	0.018	11.1363	+	+		+	1.45046	2.11622	0.013472	14.7131	+	+		+	16.2881	17.7828	17.8541	17.7386	16.3698	16.2064	17.9155	17.6501	17.7397	17.9686	17.6834	17.7937	+	+	+	22RV1.Beza_22RV1.ctrl;22RV1.Pio_22RV1.ctrl;22RV1.Tesa_22RV1.ctrl
O96005	CLPTM1	Cleft lip and palate transmembrane protein 1	CLPTM1	1.8287	2.28658	0.022055	14.7852	+	+		+	1.39835	1.17015	0.0254044	6.13443	+	+		+	1.44545	2.21574	0.0125949	14.4458	+	+		+	17.9291	19.7578	19.3274	19.3745	17.8499	18.0083	19.6628	19.8528	19.5412	19.1137	19.3134	19.4357	+	+	+	22RV1.Beza_22RV1.ctrl;22RV1.Pio_22RV1.ctrl;22RV1.Tesa_22RV1.ctrl
P39023	RPL3	60S ribosomal protein L3	RPL3	1.92005	1.65094	0.0237647	9.51177	+	+		+	1.29025	0.860564	0.041513	3.71135	+	+		+	1.44335	1.53686	0.0129184	7.52411	+	+		+	21.5226	23.4426	22.8128	22.9659	21.4237	21.6214	23.2666	23.6186	22.4795	23.1461	23.1303	22.8015	+	+	+	22RV1.Beza_22RV1.ctrl;22RV1.Pio_22RV1.ctrl;22RV1.Tesa_22RV1.ctrl
P21796	VDAC1	Voltage-dependent anion-selective channel protein 1	VDAC1	1.2359	1.97815	0.0233673	13.1997	+	+		+	1.4147	1.83165	0.0180971	13.2704	+	+		+	1.44295	2.5003	0.0156559	18.7252	+	+		+	21.39	22.6259	22.8047	22.833	21.4401	21.3399	22.5468	22.705	22.8988	22.7106	22.7744	22.8915	+	+	+	22RV1.Beza_22RV1.ctrl;22RV1.Pio_22RV1.ctrl;22RV1.Tesa_22RV1.ctrl
P33991	MCM4	DNA replication licensing factor MCM4	MCM4	1.38025	1.87561	0.021	9.82566	+	+		+	1.4257	1.67377	0.0201974	7.54337	+	+		+	1.4356	1.93178	0.0119671	9.93762	+	+		+	20.6176	21.9978	22.0433	22.0532	20.5046	20.7306	21.9144	22.0813	22.1948	21.8918	21.9632	22.1432	+	+	+	22RV1.Beza_22RV1.ctrl;22RV1.Pio_22RV1.ctrl;22RV1.Tesa_22RV1.ctrl
P57740	NUP107	Nuclear pore complex protein Nup107	NUP107	1.5158	1.3987	0.0329456	7.02628	+	+		+	1.54455	1.22581	0.0230325	4.47449	+	+		+	1.43475	1.33033	0.0184096	6.75992	+	+		+	19.514	21.0297	21.0585	20.9487	19.7056	19.3223	20.9307	21.1288	21.3456	20.7714	20.8575	21.0399	+	+	+	22RV1.Beza_22RV1.ctrl;22RV1.Pio_22RV1.ctrl;22RV1.Tesa_22RV1.ctrl
Q8TD16	BICD2	Protein bicaudal D homolog 2	BICD2	1.42484	1.80289	0.022711	11.8339	+	+		+	1.44084	2.20157	0.0170753	21.1924	+	+		+	1.42979	2.48768	0.0151667	17.7106	+	+		+	16.4142	17.8391	17.855	17.844	16.4734	16.355	17.9439	17.7342	17.8885	17.8216	17.7891	17.8989	+	+	+	22RV1.Beza_22RV1.ctrl;22RV1.Pio_22RV1.ctrl;22RV1.Tesa_22RV1.ctrl
P05198	EIF2S1	Eukaryotic translation initiation factor 2 subunit 1	EIF2S1	1.4134	1.56121	0.0275556	6.7731	+	+		+	1.36715	1.32009	0.0218164	11.1137	+	+		+	1.4297	1.88479	0.0131343	9.04046	+	+		+	21.1487	22.5621	22.5159	22.5784	21.2693	21.0281	22.3918	22.7324	22.5401	22.4916	22.6807	22.4761	+	+	+	22RV1.Beza_22RV1.ctrl;22RV1.Pio_22RV1.ctrl;22RV1.Tesa_22RV1.ctrl
Q9H9A6	LRRC40	Leucine-rich repeat-containing protein 40	LRRC40	1.3862	2.34815	0.0222083	23.2326	+	+		+	1.4491	1.80424	0.0180995	13.1143	+	+		+	1.42505	2.53098	0.0173333	22.5259	+	+		+	18.8649	20.251	20.3139	20.2899	18.8139	18.9158	20.22	20.2821	20.412	20.2159	20.2524	20.3274	+	+	+	22RV1.Beza_22RV1.ctrl;22RV1.Pio_22RV1.ctrl;22RV1.Tesa_22RV1.ctrl
O60256	PRPSAP2	Phosphoribosyl pyrophosphate synthase-associated protein 2	PRPSAP2	1.3289	1.21723	0.0406792	10.4402	+				1.4091	1.23579	0.0231656	10.8991	+	+		+	1.42465	2.52525	0.0167356	116.885	+	+		+	20.1013	21.4302	21.5104	21.5259	20.1043	20.0982	21.3029	21.5574	21.6396	21.3811	21.5377	21.5141	+	+	+	22RV1.Beza_22RV1.ctrl;22RV1.Pio_22RV1.ctrl;22RV1.Tesa_22RV1.ctrl
Q9NQX3	GPHN	Gephyrin	GPHN	1.2249	1.43726	0.0311343	16.331	+	+		+	1.44365	1.73149	0.0203842	9.9602	+	+		+	1.41775	1.79909	0.0121013	17.6344	+	+		+	19.1928	20.4177	20.6364	20.6105	19.2673	19.1182	20.4094	20.4259	20.7607	20.5121	20.6406	20.5804	+	+	+	22RV1.Beza_22RV1.ctrl;22RV1.Pio_22RV1.ctrl;22RV1.Tesa_22RV1.ctrl
P13798	APEH	Acylamino-acid-releasing enzyme	APEH	1.47355	2.08206	0.0229512	25.89	+	+		+	1.5194	1.71363	0.0212224	28.8347	+	+		+	1.4162	2.49301	0.0153263	18.0966	+	+		+	20.3387	21.8122	21.858	21.7548	20.3908	20.2865	21.835	21.7894	21.8505	21.8656	21.6965	21.8132	+	+	+	22RV1.Beza_22RV1.ctrl;22RV1.Pio_22RV1.ctrl;22RV1.Tesa_22RV1.ctrl
P49588	AARS	Alanine--tRNA ligase, cytoplasmic	AARS	1.42565	1.00076	0.056916	5.91547					1.39105	1.21557	0.0232925	8.65338	+	+		+	1.41565	1.92625	0.0118054	17.7606	+	+		+	21.4659	22.8915	22.8569	22.8815	21.5002	21.4316	22.653	23.1301	22.6999	23.014	22.9535	22.8096		+	+	22RV1.Pio_22RV1.ctrl;22RV1.Tesa_22RV1.ctrl
Q7Z3U7	MON2	Protein MON2 homolog	MON2	1.37533	2.53863	0.03	32.4324	+	+		+	1.45968	2.82281	0.0231489	26.6013	+	+		+	1.41358	2.11168	0.0133651	18.8639	+	+		+	17.4714	18.8468	18.9311	18.885	17.508	17.4348	18.8682	18.8253	18.972	18.8902	18.8196	18.9504	+	+	+	22RV1.Beza_22RV1.ctrl;22RV1.Pio_22RV1.ctrl;22RV1.Tesa_22RV1.ctrl
Q8IVS2	MCAT	Malonyl-CoA-acyl carrier protein transacylase, mitochondrial	MCAT	0.762883	1.28234	0.0378651	5.05049	+				1.39548	0.855236	0.0419315	3.50053	+	+		+	1.41043	1.73245	0.0113615	9.27001	+	+		+	17.3712	18.1341	18.7666	18.7816	17.4991	17.2432	18.2143	18.0538	19.1442	18.3891	18.6993	18.8639	+	+	+	22RV1.Beza_22RV1.ctrl;22RV1.Pio_22RV1.ctrl;22RV1.Tesa_22RV1.ctrl
O43707	ACTN4	Alpha-actinin-4	ACTN4	1.40145	2.10014	0.0238228	36.1009	+	+		+	1.42	1.43984	0.0196878	15.7579	+	+		+	1.41005	1.64283	0.0106667	22.0176	+	+		+	23.0097	24.4111	24.4297	24.4198	22.9969	23.0225	24.3745	24.4478	24.3405	24.5189	24.357	24.4825	+	+	+	22RV1.Beza_22RV1.ctrl;22RV1.Pio_22RV1.ctrl;22RV1.Tesa_22RV1.ctrl
Q9H0C8	ILKAP	Integrin-linked kinase-associated serine/threonine phosphatase 2C	ILKAP	1.6595	1.62233	0.0245051	19.6629	+	+		+	1.53365	1.49543	0.0212462	16.013	+	+		+	1.4084	1.67157	0.0106538	19.5613	+	+		+	18.7987	20.4582	20.3324	20.2071	18.7794	18.8181	20.5404	20.3761	20.4262	20.2386	20.1378	20.2765	+	+	+	22RV1.Beza_22RV1.ctrl;22RV1.Pio_22RV1.ctrl;22RV1.Tesa_22RV1.ctrl
Q9Y2K7	KDM2A	Lysine-specific demethylase 2A	KDM2A	1.44726	1.39921	0.0329741	10.2444	+	+		+	1.31901	1.79571	0.018875	29.2808	+	+		+	1.40776	2.62316	0.0140308	21.1984	+	+		+	17.0836	18.5309	18.4026	18.4914	17.0396	17.1276	18.3966	18.6651	18.4123	18.3929	18.4416	18.5411	+	+	+	22RV1.Beza_22RV1.ctrl;22RV1.Pio_22RV1.ctrl;22RV1.Tesa_22RV1.ctrl
P0DMV8;P0DMV9	HSPA1A;HSPA1B	Heat shock 70 kDa protein 1A	HSPA1A	1.51855	2.52011	0.0283969	21.2944	+	+		+	1.5123	2.24074	0.0186824	18.7756	+	+		+	1.4035	1.88411	0.013037	31.388	+	+		+	22.8881	24.4067	24.4004	24.2917	22.9314	22.8449	24.35	24.4634	24.4684	24.3325	24.303	24.2803	+	+	+	22RV1.Beza_22RV1.ctrl;22RV1.Pio_22RV1.ctrl;22RV1.Tesa_22RV1.ctrl
P08236	GUSB	Beta-glucuronidase	GUSB	1.18052	1.88149	0.0213946	9.49818	+	+		+	1.38527	1.4809	0.0212574	18.0441	+	+		+	1.39422	2.1859	0.0161148	12.4463	+	+		+	17.7898	18.9703	19.175	19.184	17.8661	17.7135	19.0684	18.8722	19.1834	19.1667	19.266	19.102	+	+	+	22RV1.Beza_22RV1.ctrl;22RV1.Pio_22RV1.ctrl;22RV1.Tesa_22RV1.ctrl
Q86XP3	DDX42	ATP-dependent RNA helicase DDX42	DDX42	1.17368	1.65558	0.0233423	26.0255	+	+		+	1.26798	2.59701	0.0214737	19.8618	+	+		+	1.39393	2.63215	0.0144762	24.9168	+	+		+	18.675	19.8488	19.943	20.069	18.7198	18.6303	19.843	19.8545	19.8975	19.9886	20.0354	20.1026	+	+	+	22RV1.Beza_22RV1.ctrl;22RV1.Pio_22RV1.ctrl;22RV1.Tesa_22RV1.ctrl
P49137	MAPKAPK2	MAP kinase-activated protein kinase 2	MAPKAPK2	1.4259	2.25939	0.0237867	14.2282	+	+		+	1.6197	0.933076	0.0374955	4.67845	+	+		+	1.3909	1.65451	0.010963	9.15739	+	+		+	17.61	19.0359	19.2297	19.0009	17.5333	17.6867	18.9714	19.1004	19.5673	18.8921	19.132	18.8698	+	+	+	22RV1.Beza_22RV1.ctrl;22RV1.Pio_22RV1.ctrl;22RV1.Tesa_22RV1.ctrl
Q13472	TOP3A	DNA topoisomerase 3-alpha	TOP3A	1.41568	1.30687	0.0367905	5.03582	+	+		+	1.71553	1.48812	0.0209047	5.55985	+	+		+	1.38733	1.31451	0.0185545	4.75672	+	+		+	16.3514	17.767	18.0669	17.7387	16.5857	16.117	17.9223	17.6118	18.2676	17.8662	17.5651	17.9123	+	+	+	22RV1.Beza_22RV1.ctrl;22RV1.Pio_22RV1.ctrl;22RV1.Tesa_22RV1.ctrl
Q92696	RABGGTA	Geranylgeranyl transferase type-2 subunit alpha	RABGGTA	1.45012	1.96009	0.0225616	37.9683	+	+		+	1.51267	1.88504	0.0167713	35.2494	+	+		+	1.38412	1.80559	0.0121783	30.6809	+	+		+	18.5577	20.0078	20.0703	19.9417	18.5669	18.5484	19.9707	20.0448	20.0284	20.1122	19.8976	19.9859	+	+	+	22RV1.Beza_22RV1.ctrl;22RV1.Pio_22RV1.ctrl;22RV1.Tesa_22RV1.ctrl
Q8TCT9	HM13	Minor histocompatibility antigen H13	HM13	1.5092	1.30123	0.0373215	9.32594	+	+		+	1.30135	1.85879	0.0178117	28.9264	+	+		+	1.38405	1.65348	0.0109124	12.6803	+	+		+	19.456	20.9652	20.7574	20.84	19.4994	19.4126	20.8093	21.1211	20.7455	20.7692	20.9402	20.7399	+	+	+	22RV1.Beza_22RV1.ctrl;22RV1.Pio_22RV1.ctrl;22RV1.Tesa_22RV1.ctrl
Q8TBC4	UBA3	NEDD8-activating enzyme E1 catalytic subunit	UBA3	1.14605	1.13909	0.0438342	7.76646	+				1.28585	1.20523	0.024768	4.60495	+	+		+	1.3786	1.6926	0.0104949	7.45968	+	+		+	19.1488	20.2949	20.4347	20.5274	19.2941	19.0035	20.2691	20.3206	20.6731	20.1962	20.4132	20.6416	+	+	+	22RV1.Beza_22RV1.ctrl;22RV1.Pio_22RV1.ctrl;22RV1.Tesa_22RV1.ctrl
P02545	LMNA	Prelamin-A/C	LMNA	1.16485	2.14366	0.0248541	19.508	+	+		+	1.423	2.46392	0.0248302	22.5198	+	+		+	1.37265	1.62171	0.0110365	26.3766	+	+		+	22.6474	23.8122	24.0704	24.02	22.6994	22.5954	23.8416	23.7829	24.0345	24.1063	24.0221	24.018	+	+	+	22RV1.Beza_22RV1.ctrl;22RV1.Pio_22RV1.ctrl;22RV1.Tesa_22RV1.ctrl
O00471	EXOC5	Exocyst complex component 5	EXOC5	1.2703	1.11073	0.0458745	4.99834	+				1.2423	1.03952	0.0303041	4.59603	+	+		+	1.3721	1.68539	0.0103372	7.91264	+	+		+	17.5325	18.8028	18.7748	18.9046	17.4317	17.6333	18.5695	19.0361	19.0256	18.524	19.0457	18.7635	+	+	+	22RV1.Beza_22RV1.ctrl;22RV1.Pio_22RV1.ctrl;22RV1.Tesa_22RV1.ctrl
Q9Y2S7	POLDIP2	Polymerase delta-interacting protein 2	POLDIP2	1.34945	1.12528	0.0440444	8.28234	+				1.42515	1.58293	0.0219394	7.28653	+	+		+	1.37105	1.52792	0.0126642	5.72091	+	+		+	18.8138	20.1632	20.2389	20.1849	18.6513	18.9763	20.1514	20.1751	20.1301	20.3478	20.0087	20.361	+	+	+	22RV1.Beza_22RV1.ctrl;22RV1.Pio_22RV1.ctrl;22RV1.Tesa_22RV1.ctrl
P62241	RPS8	40S ribosomal protein S8	RPS8	1.5643	1.97407	0.0231899	14.2519	+	+		+	1.50495	1.40496	0.020334	7.21354	+	+		+	1.37	1.3466	0.0180333	6.57091	+	+		+	21.598	23.1623	23.1029	22.968	21.6924	21.5036	23.1063	23.2183	22.9169	23.289	23.1539	22.7821	+	+	+	22RV1.Beza_22RV1.ctrl;22RV1.Pio_22RV1.ctrl;22RV1.Tesa_22RV1.ctrl
Q92538	GBF1	Golgi-specific brefeldin A-resistance guanine nucleotide exchange factor 1	GBF1	1.32539	2.18757	0.0246743	13.8221	+	+		+	1.43268	2.31073	0.0219034	20.4499	+	+		+	1.36833	2.39135	0.0118374	18.5867	+	+		+	17.7952	19.1206	19.2279	19.1636	17.8542	17.7362	19.1962	19.045	19.2657	19.1901	19.1195	19.2076	+	+	+	22RV1.Beza_22RV1.ctrl;22RV1.Pio_22RV1.ctrl;22RV1.Tesa_22RV1.ctrl
Q8N8N7	PTGR2	Prostaglandin reductase 2	PTGR2	1.53401	1.60492	0.0251794	15.395	+	+		+	1.46511	1.87746	0.0163656	47.9803	+	+		+	1.36771	1.88426	0.0130693	18.1816	+	+		+	18.0183	19.5524	19.4834	19.386	17.9878	18.0489	19.4575	19.6472	19.4837	19.4832	19.3173	19.4548	+	+	+	22RV1.Beza_22RV1.ctrl;22RV1.Pio_22RV1.ctrl;22RV1.Tesa_22RV1.ctrl
P54578	USP14	Ubiquitin carboxyl-terminal hydrolase 14	USP14	1.4655	1.40666	0.0325689	11.7102	+	+		+	1.42915	1.69433	0.0211724	15.5726	+	+		+	1.36655	2.22247	0.0129947	38.9351	+	+		+	21.0512	22.5167	22.4804	22.4177	21.0839	21.0185	22.3959	22.6375	22.5661	22.3946	22.405	22.4305	+	+	+	22RV1.Beza_22RV1.ctrl;22RV1.Pio_22RV1.ctrl;22RV1.Tesa_22RV1.ctrl
Q9HAU0	PLEKHA5	Pleckstrin homology domain-containing family A member 5	PLEKHA5	1.04929	1.98927	0.0211309	9.86234	+	+		+	1.35914	1.52696	0.0225906	17.183	+	+		+	1.36654	1.31412	0.0185392	7.05738	+	+		+	17.522	18.5713	18.8811	18.8885	17.5995	17.4445	18.6442	18.4984	18.8653	18.897	19.066	18.7111	+	+	+	22RV1.Beza_22RV1.ctrl;22RV1.Pio_22RV1.ctrl;22RV1.Tesa_22RV1.ctrl
O00425	IGF2BP3	Insulin-like growth factor 2 mRNA-binding protein 3	IGF2BP3	1.44915	1.57888	0.0270268	20.775	+	+		+	1.49815	1.56055	0.0226982	20.2718	+	+		+	1.36595	1.99174	0.0133578	34.8593	+	+		+	20.031	21.4802	21.5292	21.397	20.0198	20.0422	21.4113	21.549	21.6022	21.4561	21.4345	21.3594	+	+	+	22RV1.Beza_22RV1.ctrl;22RV1.Pio_22RV1.ctrl;22RV1.Tesa_22RV1.ctrl
Q9UEW8	STK39	STE20/SPS1-related proline-alanine-rich protein kinase	STK39	1.3973	2.31755	0.0208	15.8034	+	+		+	1.58185	1.07868	0.0272783	6.00585	+	+		+	1.363	1.77804	0.0125598	10.3532	+	+		+	18.7458	20.1431	20.3276	20.1088	18.8147	18.6768	20.0877	20.1984	20.5818	20.0734	20.2209	19.9966	+	+	+	22RV1.Beza_22RV1.ctrl;22RV1.Pio_22RV1.ctrl;22RV1.Tesa_22RV1.ctrl
Q96SB4	SRPK1	SRSF protein kinase 1	SRPK1	1.11788	0.856338	0.0714135	2.65656					1.37553	1.3451	0.0197639	4.74509	+	+		+	1.35843	1.33491	0.0180843	4.72383	+	+		+	17.8453	18.9631	19.2208	19.2037	18.0705	17.62	19.3186	18.6077	19.0383	19.4033	19.0249	19.3825		+	+	22RV1.Pio_22RV1.ctrl;22RV1.Tesa_22RV1.ctrl
Q9Y6C9	MTCH2	Mitochondrial carrier homolog 2	MTCH2	1.2592	1.63521	0.024278	7.35263	+	+		+	1.34345	1.5809	0.0217596	7.37149	+	+		+	1.35775	1.96485	0.0126243	9.5268	+	+		+	20.596	21.8552	21.9395	21.9538	20.6963	20.4958	21.7164	21.9941	22.0917	21.7873	22.0551	21.8525	+	+	+	22RV1.Beza_22RV1.ctrl;22RV1.Pio_22RV1.ctrl;22RV1.Tesa_22RV1.ctrl
Q9GZS1	POLR1E	DNA-directed RNA polymerase I subunit RPA49	POLR1E	1.12209	1.03401	0.0550889	4.91754					1.24269	0.661607	0.0645226	2.66895					1.35664	1.61765	0.0109565	17.4417	+	+		+	18.0504	19.1726	19.2932	19.4071	17.9756	18.1253	18.957	19.3881	19.7527	18.8336	19.4282	19.386			+	22RV1.Pio_22RV1.ctrl
Q9HCD5	NCOA5	Nuclear receptor coactivator 5	NCOA5	1.23555	1.35789	0.035266	13.9903	+	+		+	1.3937	1.80782	0.0182232	14.2295	+	+		+	1.3564	1.95413	0.0124091	9.89519	+	+		+	18.0197	19.2553	19.4134	19.3761	18.1077	17.9317	19.2478	19.2627	19.4564	19.3704	19.271	19.4812	+	+	+	22RV1.Beza_22RV1.ctrl;22RV1.Pio_22RV1.ctrl;22RV1.Tesa_22RV1.ctrl
Q13151	HNRNPA0	Heterogeneous nuclear ribonucleoprotein A0	HNRNPA0	1.1718	1.26559	0.0400337	5.57381	+				1.2741	1.20441	0.0247186	6.41183	+	+		+	1.35425	1.48612	0.0139253	5.58324	+	+		+	21.8415	23.0133	23.1156	23.1958	21.6559	22.0272	23.112	22.9147	23.0448	23.1865	23.0397	23.3519	+	+	+	22RV1.Beza_22RV1.ctrl;22RV1.Pio_22RV1.ctrl;22RV1.Tesa_22RV1.ctrl
Q86W92	PPFIBP1	Liprin-beta-1	PPFIBP1	1.18565	1.41728	0.0320651	9.56898	+	+		+	1.21545	1.52793	0.0226186	6.2613	+	+		+	1.34815	1.34515	0.017986	11.3499	+	+		+	17.2077	18.3933	18.4231	18.5558	17.0917	17.3237	18.3498	18.4369	18.2675	18.5788	18.5303	18.5814	+	+	+	22RV1.Beza_22RV1.ctrl;22RV1.Pio_22RV1.ctrl;22RV1.Tesa_22RV1.ctrl
O43432	EIF4G3	Eukaryotic translation initiation factor 4 gamma 3	EIF4G3	1.0414	1.34045	0.0359089	4.51895	+	+		+	1.29085	1.0942	0.0264127	7.86355	+	+		+	1.3454	1.34811	0.0176028	7.51848	+	+		+	17.7812	18.8225	19.072	19.1266	17.617	17.9453	18.9843	18.6608	19.0735	19.0705	19.0553	19.1978	+	+	+	22RV1.Beza_22RV1.ctrl;22RV1.Pio_22RV1.ctrl;22RV1.Tesa_22RV1.ctrl
A0MZ66	SHTN1	Shootin-1	SHTN1	1.25876	1.30297	0.0374043	12.6304	+	+		+	1.33401	1.52608	0.0225068	20.7235	+	+		+	1.34061	1.55969	0.0128627	22.2756	+	+		+	17.7566	19.0153	19.0906	19.0972	17.7519	17.7613	18.9158	19.1149	19.1548	19.0264	19.0372	19.1572	+	+	+	22RV1.Beza_22RV1.ctrl;22RV1.Pio_22RV1.ctrl;22RV1.Tesa_22RV1.ctrl
O00743	PPP6C	Serine/threonine-protein phosphatase 6 catalytic subunit	PPP6C	1.43169	2.30579	0.0201132	61.0176	+	+		+	1.36625	1.05567	0.0287877	6.8719	+	+		+	1.33759	3.23276	0	41.4814	+	+		+	17.1446	18.5763	18.5109	18.4822	17.167	17.1222	18.5693	18.5833	18.3133	18.7084	18.459	18.5054	+	+	+	22RV1.Beza_22RV1.ctrl;22RV1.Pio_22RV1.ctrl;22RV1.Tesa_22RV1.ctrl
Q04637	EIF4G1	Eukaryotic translation initiation factor 4 gamma 1	EIF4G1	1.20005	1.17285	0.0416181	8.12248	+				1.3878	1.68404	0.0208136	7.70972	+	+		+	1.3375	1.38617	0.0166282	8.56539	+	+		+	20.4143	21.6144	21.8021	21.7518	20.5592	20.2694	21.5855	21.6432	21.9089	21.6953	21.6936	21.81	+	+	+	22RV1.Beza_22RV1.ctrl;22RV1.Pio_22RV1.ctrl;22RV1.Tesa_22RV1.ctrl
P07741	APRT	Adenine phosphoribosyltransferase	APRT	1.1509	1.69325	0.024313	7.55063	+	+		+	1.2909	1.39235	0.0214792	5.79085	+	+		+	1.3368	1.50523	0.0131704	6.34919	+	+		+	21.7418	22.8927	23.0328	23.0786	21.8625	21.6212	22.7996	22.9859	23.2202	22.8453	22.9061	23.2512	+	+	+	22RV1.Beza_22RV1.ctrl;22RV1.Pio_22RV1.ctrl;22RV1.Tesa_22RV1.ctrl
O75150	RNF40	E3 ubiquitin-protein ligase BRE1B	RNF40	1.14305	1.40188	0.0322014	16.0306	+	+		+	1.34115	1.57908	0.0217003	8.92115	+	+		+	1.33645	2.13572	0.0143932	12.1675	+	+		+	17.6001	18.7431	18.9413	18.9366	17.6714	17.5288	18.7439	18.7424	18.8089	19.0736	18.853	19.0201	+	+	+	22RV1.Beza_22RV1.ctrl;22RV1.Pio_22RV1.ctrl;22RV1.Tesa_22RV1.ctrl
Q12788	TBL3	Transducin beta-like protein 3	TBL3	1.45719	1.4171	0.0320361	7.68615	+	+		+	1.32704	1.17443	0.0250051	5.92448	+	+		+	1.33619	1.89799	0.0123061	14.22	+	+		+	18.3556	19.8128	19.6826	19.6918	18.4381	18.2731	19.9835	19.6421	19.4744	19.8909	19.6468	19.7368	+	+	+	22RV1.Beza_22RV1.ctrl;22RV1.Pio_22RV1.ctrl;22RV1.Tesa_22RV1.ctrl
Q08499	PDE4D	cAMP-specific 3',5'-cyclic phosphodiesterase 4D	PDE4D	1.30136	1.14291	0.043488	4.68277	+				1.46321	1.37047	0.0205302	11.1001	+	+		+	1.33286	1.37421	0.0175734	9.9569	+	+		+	15.9672	17.2685	17.4303	17.3	16.0947	15.8396	17.5154	17.0216	17.3971	17.4636	17.3406	17.2594	+	+	+	22RV1.Beza_22RV1.ctrl;22RV1.Pio_22RV1.ctrl;22RV1.Tesa_22RV1.ctrl
Q16698	DECR1	2,4-dienoyl-CoA reductase, mitochondrial	DECR1	1.41515	1.72426	0.0242473	8.45446	+	+		+	1.3255	1.99057	0.0177282	10.9009	+	+		+	1.3269	1.98352	0.0130778	11.0005	+	+		+	20.7102	22.1253	22.0357	22.0371	20.8063	20.6141	21.9883	22.2624	22.1102	21.9612	22.11	21.9642	+	+	+	22RV1.Beza_22RV1.ctrl;22RV1.Pio_22RV1.ctrl;22RV1.Tesa_22RV1.ctrl
P49411	TUFM	Elongation factor Tu, mitochondrial	TUFM	1.28995	1.80388	0.0227909	7.92945	+	+		+	1.4006	1.76846	0.0178397	10.0127	+	+		+	1.3261	1.32909	0.0183782	10.9176	+	+		+	23.2411	24.531	24.6416	24.5671	23.1225	23.3596	24.4196	24.6424	24.7159	24.5674	24.5936	24.5407	+	+	+	22RV1.Beza_22RV1.ctrl;22RV1.Pio_22RV1.ctrl;22RV1.Tesa_22RV1.ctrl
P19823	ITIH2	Inter-alpha-trypsin inhibitor heavy chain H2	ITIH2	0.8338	1.21001	0.0410714	7.12998	+				1.20565	1.43017	0.0192214	10.6244	+	+		+	1.325	2.24013	0.0134945	19.2977	+	+		+	22.1874	23.0213	23.3931	23.5125	22.1511	22.2238	22.9101	23.1324	23.5006	23.2856	23.5707	23.4542	+	+	+	22RV1.Beza_22RV1.ctrl;22RV1.Pio_22RV1.ctrl;22RV1.Tesa_22RV1.ctrl
O75449	KATNA1	Katanin p60 ATPase-containing subunit A1	KATNA1	1.32121	1.20109	0.0421873	9.06957	+				1.19941	1.46294	0.0204874	13.246	+	+		+	1.32276	1.32241	0.0185143	11.1752	+	+		+	16.7958	18.117	17.9952	18.1185	16.7725	16.8191	17.9732	18.2608	17.9077	18.0827	18.0025	18.2346	+	+	+	22RV1.Beza_22RV1.ctrl;22RV1.Pio_22RV1.ctrl;22RV1.Tesa_22RV1.ctrl
P78347	GTF2I	General transcription factor II-I	GTF2I	1.30515	1.94456	0.0220723	49.5988	+	+		+	1.3124	1.31297	0.021423	12.9933	+	+		+	1.3196	1.5915	0.0110718	24.2783	+	+		+	20.4581	21.7632	21.7705	21.7777	20.4614	20.4547	21.7371	21.7893	21.8714	21.6695	21.7234	21.8319	+	+	+	22RV1.Beza_22RV1.ctrl;22RV1.Pio_22RV1.ctrl;22RV1.Tesa_22RV1.ctrl
Q96P70	IPO9	Importin-9	IPO9	1.27895	1.42941	0.0313204	9.06008	+	+		+	1.2532	0.973714	0.0342594	5.12005	+	+		+	1.3195	1.67365	0.0107226	24.132	+	+		+	18.9072	20.1861	20.1604	20.2267	18.8535	18.9609	20.0556	20.3167	20.3992	19.9216	20.237	20.2164	+	+	+	22RV1.Beza_22RV1.ctrl;22RV1.Pio_22RV1.ctrl;22RV1.Tesa_22RV1.ctrl
Q15833	STXBP2	Syntaxin-binding protein 2	STXBP2	1.2966	1.10349	0.0468281	5.64429	+				1.39395	1.06169	0.028613	5.49393	+	+		+	1.31305	1.65204	0.0108624	16.6922	+	+		+	18.0971	19.3937	19.4911	19.4102	18.0223	18.1719	19.1765	19.6109	19.7335	19.2486	19.4345	19.3858	+	+	+	22RV1.Beza_22RV1.ctrl;22RV1.Pio_22RV1.ctrl;22RV1.Tesa_22RV1.ctrl
Q7Z3B4	NUP54	Nucleoporin p54	NUP54	1.29895	1.61984	0.0244126	9.19619	+	+		+	1.1365	1.16181	0.0250278	9.2022	+	+		+	1.3126	1.43001	0.0160656	9.97828	+	+		+	18.2863	19.5853	19.4228	19.5989	18.4098	18.1628	19.6538	19.5167	19.4237	19.4219	19.5536	19.6442	+	+	+	22RV1.Beza_22RV1.ctrl;22RV1.Pio_22RV1.ctrl;22RV1.Tesa_22RV1.ctrl
P12081	HARS	Histidine--tRNA ligase, cytoplasmic	HARS	1.08525	1.87202	0.020703	8.55193	+	+		+	1.3153	1.45959	0.0203978	7.11736	+	+		+	1.31205	1.98557	0.0131964	9.84009	+	+		+	20.4756	21.5609	21.7909	21.7876	20.5665	20.3847	21.4723	21.6494	21.9518	21.63	21.6901	21.8852	+	+	+	22RV1.Beza_22RV1.ctrl;22RV1.Pio_22RV1.ctrl;22RV1.Tesa_22RV1.ctrl
Q05193	DNM1	Dynamin-1	DNM1	1.20449	1.25203	0.0408723	5.93344	+				1.03179	1.33616	0.0206467	11.5919	+	+		+	1.31109	2.08366	0.0125204	11.1676	+	+		+	18.7807	19.9853	19.8126	20.0919	18.8681	18.6934	20.1685	19.802	19.8297	19.7954	20.0134	20.1703	+	+	+	22RV1.Beza_22RV1.ctrl;22RV1.Pio_22RV1.ctrl;22RV1.Tesa_22RV1.ctrl
O75131	CPNE3	Copine-3	CPNE3	1.47575	1.74467	0.02336	19.7616	+	+		+	1.26235	1.23717	0.0232805	9.59025	+	+		+	1.3101	1.44485	0.0150326	13.3538	+	+		+	19.6656	21.1413	20.928	20.9757	19.6423	19.6889	21.2123	21.0704	20.7984	21.0575	21.071	20.8804	+	+	+	22RV1.Beza_22RV1.ctrl;22RV1.Pio_22RV1.ctrl;22RV1.Tesa_22RV1.ctrl
P62917	RPL8	60S ribosomal protein L8	RPL8	1.63655	2.1416	0.0245915	15.3084	+	+		+	1.38025	2.03573	0.0178154	10.4923	+	+		+	1.29955	1.87498	0.0137225	12.6526	+	+		+	22.0628	23.6993	23.443	23.3623	22.1515	21.974	23.6397	23.7589	23.3459	23.5401	23.414	23.3106	+	+	+	22RV1.Beza_22RV1.ctrl;22RV1.Pio_22RV1.ctrl;22RV1.Tesa_22RV1.ctrl
P55072	VCP	Transitional endoplasmic reticulum ATPase	VCP	1.2279	2.62105	0.0211262	21.8725	+	+		+	1.32415	2.40125	0.0223051	32.4606	+	+		+	1.29935	1.38952	0.016771	10.5203	+	+		+	22.0099	23.2377	23.334	23.3092	22.046	21.9737	23.1948	23.2807	23.3151	23.3529	23.1911	23.4273	+	+	+	22RV1.Beza_22RV1.ctrl;22RV1.Pio_22RV1.ctrl;22RV1.Tesa_22RV1.ctrl
P32119	PRDX2	Peroxiredoxin-2	PRDX2	1.2811	1.36683	0.0353695	14.217	+	+		+	1.39455	1.23881	0.0234632	10.8145	+	+		+	1.2981	1.63749	0.0112836	24.1034	+	+		+	24.3389	25.62	25.7334	25.6369	24.3469	24.3308	25.5302	25.7097	25.8621	25.6047	25.6902	25.5837	+	+	+	22RV1.Beza_22RV1.ctrl;22RV1.Pio_22RV1.ctrl;22RV1.Tesa_22RV1.ctrl
Q9HCE5	METTL14	N6-adenosine-methyltransferase non-catalytic subunit	METTL14	1.14831	2.393	0.0239551	16.1904	+	+		+	1.11001	1.75647	0.0179677	19.7942	+	+		+	1.29731	2.46307	0.0141359	19.1572	+	+		+	17.3447	18.4931	18.4548	18.6421	17.3979	17.2916	18.54	18.4461	18.4369	18.4726	18.6001	18.684	+	+	+	22RV1.Beza_22RV1.ctrl;22RV1.Pio_22RV1.ctrl;22RV1.Tesa_22RV1.ctrl
Q13228	SELENBP1	Methanethiol oxidase	SELENBP1	1.19895	1.57528	0.0268393	7.47794	+	+		+	1.3778	1.30359	0.0232039	9.91412	+	+		+	1.2967	1.71125	0.0109014	7.30967	+	+		+	19.5484	20.7473	20.9262	20.8451	19.6833	19.4135	20.834	20.6607	20.9596	20.8928	20.7299	20.9603	+	+	+	22RV1.Beza_22RV1.ctrl;22RV1.Pio_22RV1.ctrl;22RV1.Tesa_22RV1.ctrl
Q9UBP6	METTL1	tRNA (guanine-N(7)-)-methyltransferase	METTL1	1.18976	2.83152	0.0157681	26.5695	+	+		+	1.24591	0.929582	0.0376991	5.10873	+	+		+	1.29446	2.96953	0.0152	32.5018	+	+		+	16.8098	17.9995	18.0557	18.1043	16.84	16.7796	18.0326	17.9665	18.2977	17.8137	18.0783	18.1302	+	+	+	22RV1.Beza_22RV1.ctrl;22RV1.Pio_22RV1.ctrl;22RV1.Tesa_22RV1.ctrl
P61313	RPL15	60S ribosomal protein L15	RPL15	1.18265	0.710608	0.0963586	2.68074					1.2905	0.787148	0.0503568	3.09339					1.29255	1.37545	0.0176386	5.53681	+	+		+	21.2827	22.4653	22.5731	22.5752	21.4116	21.1537	22.8872	22.0434	22.1764	22.9699	22.3806	22.7698			+	22RV1.Pio_22RV1.ctrl
Q9Y490	TLN1	Talin-1	TLN1	1.29445	2.49213	0.0273529	18.6643	+	+		+	1.2458	1.79269	0.0187911	22.4574	+	+		+	1.288	2.45407	0.0137358	16.8781	+	+		+	20.1467	21.4412	21.3925	21.4347	20.0938	20.1996	21.3963	21.486	21.4092	21.3758	21.3797	21.4897	+	+	+	22RV1.Beza_22RV1.ctrl;22RV1.Pio_22RV1.ctrl;22RV1.Tesa_22RV1.ctrl
Q6UWE0	LRSAM1	E3 ubiquitin-protein ligase LRSAM1	LRSAM1	1.21655	1.4906	0.0289443	6.78778	+	+		+	1.17591	1.35481	0.0200953	12.1268	+	+		+	1.27901	1.51468	0.0134874	7.08422	+	+		+	17.5225	18.739	18.6984	18.8015	17.6177	17.4273	18.8909	18.5872	18.7168	18.68	18.6481	18.9549	+	+	+	22RV1.Beza_22RV1.ctrl;22RV1.Pio_22RV1.ctrl;22RV1.Tesa_22RV1.ctrl
Q9NZB2	FAM120A	Constitutive coactivator of PPAR-gamma-like protein 1	FAM120A	1.22125	3.2515	0	58.8371	+	+		+	1.15445	3.36692	0	48.2319	+	+		+	1.2768	2.59811	0.020507	69.9451	+	+		+	19.077	20.2983	20.2315	20.3538	19.0939	19.0601	20.3103	20.2862	20.2484	20.2145	20.3469	20.3607	+	+	+	22RV1.Beza_22RV1.ctrl;22RV1.Pio_22RV1.ctrl;22RV1.Tesa_22RV1.ctrl
Q53H47	SETMAR	Histone-lysine N-methyltransferase SETMAR	SETMAR	0.996918	1.51967	0.0289276	7.50816	+	+		+	1.26837	1.70007	0.0216961	7.20344	+	+		+	1.27517	1.79163	0.01195	9.0479	+	+		+	16.074	17.0709	17.3423	17.3492	16.1885	15.9595	17.1381	17.0037	17.2086	17.4761	17.267	17.4313	+	+	+	22RV1.Beza_22RV1.ctrl;22RV1.Pio_22RV1.ctrl;22RV1.Tesa_22RV1.ctrl
P36969	GPX4	Phospholipid hydroperoxide glutathione peroxidase	GPX4	1.0105	1.38916	0.03348	6.54323	+	+		+	1.53085	1.56724	0.0218745	9.30294	+	+		+	1.27435	1.33594	0.0180998	7.08105	+	+		+	17.3038	18.3143	18.8346	18.5781	17.3783	17.2292	18.179	18.4495	18.9813	18.6879	18.4143	18.7419	+	+	+	22RV1.Beza_22RV1.ctrl;22RV1.Pio_22RV1.ctrl;22RV1.Tesa_22RV1.ctrl
Q9Y2Z4	YARS2	Tyrosine--tRNA ligase, mitochondrial	YARS2	1.23785	1.40193	0.0322294	7.17993	+	+		+	1.241	1.79582	0.0189172	9.1974	+	+		+	1.26615	2.03229	0.0146577	13.5584	+	+		+	19.3943	20.6322	20.6353	20.6605	19.4723	19.3163	20.4784	20.7859	20.7454	20.5252	20.7118	20.6091	+	+	+	22RV1.Beza_22RV1.ctrl;22RV1.Pio_22RV1.ctrl;22RV1.Tesa_22RV1.ctrl
Q9UNQ2	DIMT1	Probable dimethyladenosine transferase	DIMT1	1.35293	2.22408	0.0222075	13.9283	+	+		+	1.22933	0.92609	0.0376739	4.57072	+	+		+	1.26428	1.35472	0.017369	7.88992	+	+		+	17.8131	19.166	19.0425	19.0774	17.7517	17.8745	19.0908	19.2413	19.3043	18.7806	19.2254	18.9294	+	+	+	22RV1.Beza_22RV1.ctrl;22RV1.Pio_22RV1.ctrl;22RV1.Tesa_22RV1.ctrl
Q9UJ83	HACL1	2-hydroxyacyl-CoA lyase 1	HACL1	1.00542	1.45057	0.0293639	13.0831	+	+		+	1.17122	1.78822	0.0185846	14.2156	+	+		+	1.26367	2.1877	0.0161923	12.5397	+	+		+	17.9291	18.9346	19.1003	19.1928	18.0035	17.8548	18.9539	18.9152	19.0649	19.1358	19.1248	19.2608	+	+	+	22RV1.Beza_22RV1.ctrl;22RV1.Pio_22RV1.ctrl;22RV1.Tesa_22RV1.ctrl
Q9H9P8	L2HGDH	L-2-hydroxyglutarate dehydrogenase, mitochondrial	L2HGDH	1.02587	1.09508	0.0478211	6.05261	+				1.05867	0.675894	0.0616593	2.81712					1.26287	1.71623	0.0109787	26.3947	+	+		+	18.0872	19.1131	19.1458	19.3501	18.0402	18.1342	18.9502	19.2759	19.5187	18.773	19.341	19.3591	+		+	22RV1.Beza_22RV1.ctrl;22RV1.Pio_22RV1.ctrl
P09104	ENO2	Gamma-enolase	ENO2	1.2814	1.19385	0.041791	9.15603	+				1.19825	2.15953	0.0178916	60.1347	+	+		+	1.2578	1.30652	0.0182681	11.2212	+	+		+	20.9372	22.2186	22.1354	22.195	20.9566	20.9178	22.08	22.3572	22.1309	22.14	22.3054	22.0846	+	+	+	22RV1.Beza_22RV1.ctrl;22RV1.Pio_22RV1.ctrl;22RV1.Tesa_22RV1.ctrl
P51617	IRAK1	Interleukin-1 receptor-associated kinase 1	IRAK1	1.15034	1.01252	0.0559429	5.73334					1.38404	1.15455	0.0247375	7.57828	+	+		+	1.25734	2.67043	0.0165818	21.8419	+	+		+	16.2531	17.4034	17.6371	17.5104	16.2138	16.2924	17.2067	17.6002	17.8155	17.4588	17.5525	17.4684		+	+	22RV1.Pio_22RV1.ctrl;22RV1.Tesa_22RV1.ctrl
P30048	PRDX3	Thioredoxin-dependent peroxide reductase, mitochondrial	PRDX3	1.0948	1.37028	0.0343397	12.7782	+	+		+	1.28445	1.26178	0.0232711	10.7813	+	+		+	1.2569	2.24915	0.0139545	33.3844	+	+		+	23.118	24.2128	24.4025	24.3749	23.1027	23.1333	24.1285	24.2971	24.5206	24.2843	24.3405	24.4093	+	+	+	22RV1.Beza_22RV1.ctrl;22RV1.Pio_22RV1.ctrl;22RV1.Tesa_22RV1.ctrl
Q9BY42	RTF2	Replication termination factor 2	RTF2	0.802465	1.28601	0.0380562	9.33637	+				0.853916	1.21501	0.0232609	10.2487	+	+			1.25687	1.89498	0.0121818	9.45513	+	+		+	17.6598	18.4623	18.5138	18.9167	17.743	17.5767	18.484	18.4406	18.5087	18.5188	18.813	19.0204	+	+	+	22RV1.Beza_22RV1.ctrl;22RV1.Pio_22RV1.ctrl;22RV1.Tesa_22RV1.ctrl
Q9UPU5	USP24	Ubiquitin carboxyl-terminal hydrolase 24	USP24	1.32603	1.82364	0.0238382	26.1697	+	+		+	1.38208	1.4181	0.0195369	14.8718	+	+		+	1.25433	1.32595	0.0182384	12.3345	+	+		+	16.9845	18.3105	18.3666	18.2388	16.9707	16.9983	18.2618	18.3593	18.4585	18.2747	18.3396	18.1381	+	+	+	22RV1.Beza_22RV1.ctrl;22RV1.Pio_22RV1.ctrl;22RV1.Tesa_22RV1.ctrl
Q9NR19	ACSS2	Acetyl-coenzyme A synthetase, cytoplasmic	ACSS2	0.777031	1.0615	0.0517127	4.39601					1.33698	0.672152	0.0619561	2.45922					1.25383	1.45807	0.0138065	5.2666	+	+		+	17.2694	18.0465	18.6065	18.5233	17.4299	17.109	18.1207	17.9723	18.087	19.1259	18.6992	18.3474			+	22RV1.Pio_22RV1.ctrl
Q8NC96	NECAP1	Adaptin ear-binding coat-associated protein 1	NECAP1	1.58095	2.79262	0.0147027	27.1017	+	+		+	1.23135	2.32794	0.0188	16.7043	+	+		+	1.25065	1.7224	0.0110769	27.441	+	+		+	19.1677	20.7487	20.3991	20.4184	19.1229	19.2126	20.7114	20.786	20.4576	20.3406	20.4103	20.4265	+	+	+	22RV1.Beza_22RV1.ctrl;22RV1.Pio_22RV1.ctrl;22RV1.Tesa_22RV1.ctrl
P32189	GK	Glycerol kinase	GK	0.57103	0.874891	0.0677211	4.09031					0.94263	0.787152	0.0503746	3.67216					1.24878	2.22536	0.0130638	20.0812	+	+		+	17.1454	17.7165	18.0881	18.3942	17.1774	17.1135	17.5806	17.8524	18.3428	17.8334	18.4476	18.3409			+	22RV1.Pio_22RV1.ctrl
Q13685	AAMP	Angio-associated migratory cell protein	AAMP	1.42828	2.07689	0.0224716	24.5423	+	+		+	1.20628	1.25645	0.0233324	9.75269	+	+		+	1.24633	2.88786	0.0126667	32.216	+	+		+	17.1035	18.5318	18.3098	18.3498	17.1274	17.0795	18.5848	18.4787	18.1884	18.4311	18.3194	18.3802	+	+	+	22RV1.Beza_22RV1.ctrl;22RV1.Pio_22RV1.ctrl;22RV1.Tesa_22RV1.ctrl
P22695	UQCRC2	Cytochrome b-c1 complex subunit 2, mitochondrial	UQCRC2	1.3423	2.99273	0.0247273	31.4743	+	+		+	1.2199	1.85756	0.0177665	40.9534	+	+		+	1.2456	1.85554	0.0131862	41.8988	+	+		+	21.3076	22.65	22.5276	22.5532	21.3372	21.2781	22.6807	22.6192	22.5238	22.5313	22.5565	22.55	+	+	+	22RV1.Beza_22RV1.ctrl;22RV1.Pio_22RV1.ctrl;22RV1.Tesa_22RV1.ctrl
Q53H12	AGK	Acylglycerol kinase, mitochondrial	AGK	1.1649	1.70504	0.0241908	8.10225	+	+		+	1.25095	1.70312	0.0209198	9.04	+	+		+	1.24465	1.70911	0.0108063	7.14499	+	+		+	19.5336	20.6985	20.7845	20.7782	19.6505	19.4167	20.7822	20.6148	20.7105	20.8586	20.6491	20.9074	+	+	+	22RV1.Beza_22RV1.ctrl;22RV1.Pio_22RV1.ctrl;22RV1.Tesa_22RV1.ctrl
Q9H9C1	VIPAS39	Spermatogenesis-defective protein 39 homolog	VIPAS39	1.29937	1.3145	0.0367136	5.93357	+	+		+	1.29047	1.52393	0.0223137	11.601	+	+		+	1.24387	1.88966	0.0121206	9.17397	+	+		+	16.8084	18.1077	18.0988	18.0523	16.9125	16.7043	18.3004	17.9151	18.0597	18.138	17.9654	18.1391	+	+	+	22RV1.Beza_22RV1.ctrl;22RV1.Pio_22RV1.ctrl;22RV1.Tesa_22RV1.ctrl
Q14258	TRIM25	E3 ubiquitin/ISG15 ligase TRIM25	TRIM25	1.3315	1.72702	0.0245509	16.7632	+	+		+	1.25985	1.38773	0.0213184	11.4522	+	+		+	1.24345	3.01266	0.0175385	33.042	+	+		+	18.0663	19.3978	19.3262	19.3098	18.0943	18.0384	19.3235	19.4722	19.2198	19.4326	19.335	19.2846	+	+	+	22RV1.Beza_22RV1.ctrl;22RV1.Pio_22RV1.ctrl;22RV1.Tesa_22RV1.ctrl
P12956	XRCC6	X-ray repair cross-complementing protein 6	XRCC6	1.2468	1.52735	0.0288102	10.0762	+	+		+	1.25315	1.75013	0.0176825	11.7777	+	+		+	1.23805	2.4833	0.0148571	17.4122	+	+		+	22.1923	23.4391	23.4455	23.4304	22.2422	22.1425	23.3259	23.5524	23.3515	23.5395	23.4811	23.3797	+	+	+	22RV1.Beza_22RV1.ctrl;22RV1.Pio_22RV1.ctrl;22RV1.Tesa_22RV1.ctrl
P61158	ACTR3	Actin-related protein 3	ACTR3	1.36335	1.38685	0.0333662	8.31759	+	+		+	1.1656	1.89669	0.0171493	16.6473	+	+		+	1.2376	1.55748	0.0128125	9.00907	+	+		+	20.6765	22.0399	21.8421	21.9141	20.6135	20.7396	21.8886	22.1912	21.8726	21.8117	21.7921	22.0362	+	+	+	22RV1.Beza_22RV1.ctrl;22RV1.Pio_22RV1.ctrl;22RV1.Tesa_22RV1.ctrl
Q96AQ8	MCUR1	Mitochondrial calcium uniporter regulator 1	MCUR1	0.412369	0.567416	0.125717	1.78226					1.15547	1.50585	0.0215479	11.7259	+	+		+	1.23732	1.79899	0.0120758	8.37326	+	+		+	15.3137	15.7261	16.4691	16.551	15.4065	15.2209	15.5141	15.938	16.436	16.5023	16.436	16.666		+	+	22RV1.Pio_22RV1.ctrl;22RV1.Tesa_22RV1.ctrl
Q06830	PRDX1	Peroxiredoxin-1	PRDX1	1.16145	1.74156	0.0232484	35.088	+	+		+	1.35465	2.50109	0.0277053	199.06	+	+		+	1.2365	1.6486	0.0107964	28.3273	+	+		+	24.7766	25.938	26.1312	26.013	24.7763	24.7768	25.9049	25.9711	26.138	26.1244	25.9694	26.0567	+	+	+	22RV1.Beza_22RV1.ctrl;22RV1.Pio_22RV1.ctrl;22RV1.Tesa_22RV1.ctrl
P36551	CPOX	Oxygen-dependent coproporphyrinogen-III oxidase, mitochondrial	CPOX	1.1834	1.72152	0.0242099	17.0731	+	+		+	1.29135	2.03347	0.0194198	11.8712	+	+		+	1.23435	1.7687	0.0122614	17.7051	+	+		+	19.1908	20.3742	20.4821	20.4252	19.1257	19.2559	20.3504	20.398	20.5693	20.395	20.4501	20.4002	+	+	+	22RV1.Beza_22RV1.ctrl;22RV1.Pio_22RV1.ctrl;22RV1.Tesa_22RV1.ctrl
Q7L8W6	DPH6	Diphthine--ammonia ligase	DPH6	1.4544	1.60532	0.0252103	7.73599	+	+		+	1.25055	1.83197	0.0181411	10.162	+	+		+	1.2339	1.8799	0.0128467	9.57935	+	+		+	17.9274	19.3818	19.178	19.1613	18.0296	17.8252	19.224	19.5396	19.2465	19.1094	19.2397	19.0829	+	+	+	22RV1.Beza_22RV1.ctrl;22RV1.Pio_22RV1.ctrl;22RV1.Tesa_22RV1.ctrl
Q6ZRP7	QSOX2	Sulfhydryl oxidase 2	QSOX2	0.942134	1.8825	0.0214843	8.97927	+	+			1.03383	1.81784	0.0185615	8.36139	+	+		+	1.23068	2.08913	0.0126617	12.0995	+	+		+	17.4952	18.4374	18.5291	18.726	17.575	17.4155	18.5056	18.3692	18.6236	18.4346	18.6628	18.7891	+	+	+	22RV1.Beza_22RV1.ctrl;22RV1.Pio_22RV1.ctrl;22RV1.Tesa_22RV1.ctrl
Q8IV48	ERI1	3'-5' exoribonuclease 1	ERI1	1.22421	1.40815	0.0326549	9.34584	+	+		+	1.10086	1.32032	0.0218528	8.16181	+	+		+	1.22691	2.27399	0.0147066	15.9102	+	+		+	16.0081	17.2323	17.109	17.235	15.9617	16.0545	17.1098	17.3548	17.2356	16.9823	17.2966	17.1734	+	+	+	22RV1.Beza_22RV1.ctrl;22RV1.Pio_22RV1.ctrl;22RV1.Tesa_22RV1.ctrl
Q9BR76	CORO1B	Coronin-1B	CORO1B	1.26705	2.09534	0.0234517	11.1956	+	+		+	1.2547	1.44498	0.0198765	16.1276	+	+		+	1.22465	1.89348	0.0121511	9.70164	+	+		+	21.1231	22.3901	22.3778	22.3478	21.2002	21.046	22.3073	22.473	22.3882	22.3674	22.4477	22.2478	+	+	+	22RV1.Beza_22RV1.ctrl;22RV1.Pio_22RV1.ctrl;22RV1.Tesa_22RV1.ctrl
P01024	C3	Complement C3	C3	0.9401	1.79375	0.0223201	28.6946	+	+			1.2262	1.43738	0.0195435	11.4158	+	+		+	1.22275	1.48367	0.0138157	11.9841	+	+		+	21.0145	21.9545	22.2407	22.2372	20.9825	21.0464	21.9618	21.9473	22.1381	22.3432	22.3341	22.1403	+	+	+	22RV1.Beza_22RV1.ctrl;22RV1.Pio_22RV1.ctrl;22RV1.Tesa_22RV1.ctrl
Q9HD33	MRPL47	39S ribosomal protein L47, mitochondrial	MRPL47	1.3894	1.76372	0.0213993	13.4279	+	+		+	1.4452	1.41345	0.0197554	15.4145	+	+		+	1.21975	1.36858	0.0178135	12.9033	+	+		+	18.2938	19.6833	19.739	19.5136	18.2007	18.387	19.6382	19.7283	19.7284	19.7497	19.5297	19.4975	+	+	+	22RV1.Beza_22RV1.ctrl;22RV1.Pio_22RV1.ctrl;22RV1.Tesa_22RV1.ctrl
Q8WYQ5	DGCR8	Microprocessor complex subunit DGCR8	DGCR8	1.03282	1.41205	0.0325775	11.284	+	+		+	1.07507	1.19185	0.0248385	5.32122	+	+		+	1.21012	1.32974	0.0183939	6.31556	+	+		+	16.7582	17.791	17.8332	17.9683	16.846	16.6704	17.8168	17.7652	17.6513	18.0152	17.798	18.1386	+	+	+	22RV1.Beza_22RV1.ctrl;22RV1.Pio_22RV1.ctrl;22RV1.Tesa_22RV1.ctrl
O00571	DDX3X	ATP-dependent RNA helicase DDX3X	DDX3X	1.2463	1.42565	0.0315376	14.2319	+	+		+	1.2082	2.00465	0.0181068	11.1004	+	+		+	1.2097	1.65964	0.010291	7.93475	+	+		+	21.3443	22.5907	22.5526	22.5541	21.4304	21.2583	22.5744	22.6069	22.6192	22.4859	22.4282	22.6799	+	+	+	22RV1.Beza_22RV1.ctrl;22RV1.Pio_22RV1.ctrl;22RV1.Tesa_22RV1.ctrl
Q9UJA5	TRMT6	tRNA (adenine(58)-N(1))-methyltransferase non-catalytic subunit TRM6	TRMT6	0.973716	1.98711	0.0224375	22.2009	+	+			1.13072	1.54325	0.0231949	10.8636	+	+		+	1.20462	2.38431	0.0114646	25.8057	+	+		+	17.7559	18.7296	18.8866	18.9605	17.7961	17.7157	18.7121	18.7471	18.9826	18.7906	18.9842	18.9368	+	+	+	22RV1.Beza_22RV1.ctrl;22RV1.Pio_22RV1.ctrl;22RV1.Tesa_22RV1.ctrl
Q92609	TBC1D5	TBC1 domain family member 5	TBC1D5	1.2791	2.12372	0.0239178	30.8606	+	+		+	1.2965	2.78605	0.0201481	43.1248	+	+		+	1.1997	1.56593	0.0130159	17.5388	+	+		+	17.8472	19.1263	19.1437	19.0469	17.8628	17.8316	19.1647	19.0879	19.118	19.1694	18.9803	19.1135	+	+	+	22RV1.Beza_22RV1.ctrl;22RV1.Pio_22RV1.ctrl;22RV1.Tesa_22RV1.ctrl
P55263	ADK	Adenosine kinase	ADK	0.9728	1.44729	0.0297414	8.35033	+	+			1.1542	1.2362	0.0232311	10.9292	+	+		+	1.1968	1.75817	0.0120233	9.50402	+	+		+	19.6662	20.639	20.8204	20.863	19.7718	19.5606	20.5898	20.6882	20.8191	20.8217	20.7944	20.9316	+	+	+	22RV1.Beza_22RV1.ctrl;22RV1.Pio_22RV1.ctrl;22RV1.Tesa_22RV1.ctrl
Q8TED0	UTP15	U3 small nucleolar RNA-associated protein 15 homolog	UTP15	1.31816	2.91059	0.0184407	38.63	+	+		+	1.13926	1.18353	0.0247487	8.23553	+	+		+	1.19671	1.67631	0.0100683	15.1976	+	+		+	17.6749	18.9931	18.8142	18.8716	17.7028	17.6471	19.0128	18.9734	18.6787	18.9497	18.798	18.9453	+	+	+	22RV1.Beza_22RV1.ctrl;22RV1.Pio_22RV1.ctrl;22RV1.Tesa_22RV1.ctrl
Q01433	AMPD2	AMP deaminase 2	AMPD2	1.2679	0.902321	0.0655299	3.90396					1.30935	1.09039	0.0264595	4.95999	+	+		+	1.19115	1.62036	0.0110204	7.05778	+	+		+	18.0039	19.2719	19.3133	19.1951	18.1047	17.9032	19.5806	18.9631	19.0693	19.5573	19.0597	19.3305		+	+	22RV1.Pio_22RV1.ctrl;22RV1.Tesa_22RV1.ctrl
Q9ULJ3	ZBTB21	Zinc finger and BTB domain-containing protein 21	ZBTB21	0.780866	1.12876	0.0440604	6.703	+				1.17372	1.22853	0.0231766	5.07655	+	+		+	1.19071	1.79054	0.0119004	8.02555	+	+		+	15.6848	16.4656	16.8585	16.8755	15.7973	15.5722	16.4956	16.4356	16.6565	17.0604	16.9721	16.7788	+	+	+	22RV1.Beza_22RV1.ctrl;22RV1.Pio_22RV1.ctrl;22RV1.Tesa_22RV1.ctrl
O15530	PDPK1	3-phosphoinositide-dependent protein kinase 1	PDPK1	1.31077	1.6421	0.0245945	9.64992	+	+		+	1.18087	2.09183	0.0180779	15.2597	+	+		+	1.18967	1.78264	0.0117541	9.89168	+	+		+	17.3329	18.6437	18.5138	18.5226	17.3981	17.2677	18.7628	18.5245	18.4721	18.5554	18.4215	18.6236	+	+	+	22RV1.Beza_22RV1.ctrl;22RV1.Pio_22RV1.ctrl;22RV1.Tesa_22RV1.ctrl
Q96GK7	FAHD2A	Fumarylacetoacetate hydrolase domain-containing protein 2A	FAHD2A	0.975493	1.49954	0.0293005	15.7938	+	+			1.08104	1.2164	0.0233243	9.82877	+	+		+	1.18874	1.50213	0.0130935	16.783	+	+		+	17.7783	18.7538	18.8594	18.9671	17.7915	17.7652	18.6935	18.8142	18.9686	18.7502	19.0367	18.8975	+	+	+	22RV1.Beza_22RV1.ctrl;22RV1.Pio_22RV1.ctrl;22RV1.Tesa_22RV1.ctrl
P78344	EIF4G2	Eukaryotic translation initiation factor 4 gamma 2	EIF4G2	1.10695	1.87786	0.0211736	9.85679	+	+		+	1.1755	1.92399	0.0168511	9.08848	+	+		+	1.18585	1.88087	0.0129412	10.9226	+	+		+	19.9901	21.0971	21.1656	21.176	20.0805	19.8998	21.0304	21.1638	21.0731	21.2582	21.2362	21.1158	+	+	+	22RV1.Beza_22RV1.ctrl;22RV1.Pio_22RV1.ctrl;22RV1.Tesa_22RV1.ctrl
Q96K76	USP47	Ubiquitin carboxyl-terminal hydrolase 47	USP47	1.08175	2.54932	0.0304918	18.7819	+	+		+	1.13805	1.69602	0.0213565	27.666	+	+		+	1.1812	1.35808	0.017478	9.28011	+	+		+	17.8855	18.9672	19.0236	19.0667	17.9262	17.8448	19.008	18.9265	19.0295	19.0176	19.1873	18.9461	+	+	+	22RV1.Beza_22RV1.ctrl;22RV1.Pio_22RV1.ctrl;22RV1.Tesa_22RV1.ctrl
Q9Y6I4	USP3	Ubiquitin carboxyl-terminal hydrolase 3	USP3	1.14023	0.806031	0.0778082	3.48557					1.38058	1.09883	0.0256611	5.65713	+	+		+	1.17923	2.09019	0.0127576	11.2683	+	+		+	17.0348	18.175	18.4154	18.214	16.9568	17.1127	17.8573	18.4927	18.6466	18.1841	18.1442	18.2838		+	+	22RV1.Pio_22RV1.ctrl;22RV1.Tesa_22RV1.ctrl
Q06787	FMR1	Synaptic functional regulator FMR1	FMR1	0.919403	1.02475	0.0548953	3.5353					1.0921	1.22297	0.0228901	7.81056	+	+		+	1.17635	1.61076	0.0108465	6.27593	+	+		+	17.4568	18.3762	18.5489	18.6332	17.5911	17.3225	18.5989	18.1535	18.51	18.5878	18.7639	18.5024		+	+	22RV1.Pio_22RV1.ctrl;22RV1.Tesa_22RV1.ctrl
P56192	MARS	Methionine--tRNA ligase, cytoplasmic	MARS	1.0582	1.64445	0.0233895	23.423	+	+		+	1.1456	2.54181	0.0185455	18.8273	+	+		+	1.17525	2.55027	0.0182	18.8118	+	+		+	20.7422	21.8004	21.8878	21.9175	20.6977	20.7867	21.7926	21.8082	21.9293	21.8463	21.8736	21.9613	+	+	+	22RV1.Beza_22RV1.ctrl;22RV1.Pio_22RV1.ctrl;22RV1.Tesa_22RV1.ctrl
P48059	LIMS1	LIM and senescent cell antigen-like-containing domain protein 1	LIMS1	0.953809	0.813845	0.0773794	3.42876					1.05816	0.75792	0.0512606	3.17769					1.17391	1.71753	0.0109982	14.4562	+	+		+	16.5541	17.508	17.6123	17.728	16.4794	16.6289	17.24	17.7759	17.9368	17.2878	17.7598	17.6963			+	22RV1.Pio_22RV1.ctrl
P34896	SHMT1	Serine hydroxymethyltransferase, cytosolic	SHMT1	1.1996	1.70431	0.0241189	25.0564	+	+		+	1.1973	1.11264	0.0252025	6.51123	+	+		+	1.1696	2.48135	0.01456	17.3906	+	+		+	18.9001	20.0997	20.0974	20.0697	18.947	18.8532	20.1093	20.0901	19.9196	20.2752	20.0215	20.1179	+	+	+	22RV1.Beza_22RV1.ctrl;22RV1.Pio_22RV1.ctrl;22RV1.Tesa_22RV1.ctrl
Q02252	ALDH6A1	Methylmalonate-semialdehyde dehydrogenase [acylating], mitochondrial	ALDH6A1	1.2908	2.25725	0.0236814	18.0424	+	+		+	1.2219	1.37767	0.0208307	8.03874	+	+		+	1.16365	2.13165	0.014211	12.4028	+	+		+	20.6283	21.9192	21.8503	21.792	20.6879	20.5688	21.8795	21.9588	21.7104	21.9901	21.7195	21.8645	+	+	+	22RV1.Beza_22RV1.ctrl;22RV1.Pio_22RV1.ctrl;22RV1.Tesa_22RV1.ctrl
Q8IXB1	DNAJC10	DnaJ homolog subfamily C member 10	DNAJC10	0.904854	1.46686	0.0289045	5.27354	+	+			1.2958	1.23774	0.02333	10.6799	+	+		+	1.158	1.42117	0.0156954	8.83865	+	+		+	18.6016	19.5065	19.8974	19.7597	18.7226	18.4807	19.6282	19.3848	19.8879	19.907	19.81	19.7093	+	+	+	22RV1.Beza_22RV1.ctrl;22RV1.Pio_22RV1.ctrl;22RV1.Tesa_22RV1.ctrl
Q9NTK5	OLA1	Obg-like ATPase 1	OLA1	1.0391	1.75342	0.0218288	7.55205	+	+		+	1.2266	1.29282	0.0233929	6.03722	+	+		+	1.1556	1.93331	0.012	9.61263	+	+		+	19.8469	20.886	21.0735	21.0025	19.9388	19.755	20.7836	20.9884	21.2547	20.8923	21.08	20.925	+	+	+	22RV1.Beza_22RV1.ctrl;22RV1.Pio_22RV1.ctrl;22RV1.Tesa_22RV1.ctrl
P51149	RAB7A	Ras-related protein Rab-7a	RAB7A	1.0647	1.5183	0.0288067	5.61202	+	+		+	1.12655	1.29247	0.023356	7.88053	+	+		+	1.1527	1.47814	0.0136774	7.50449	+	+		+	21.6846	22.7493	22.8112	22.8373	21.55	21.8192	22.6156	22.883	22.8593	22.763	22.9113	22.7633	+	+	+	22RV1.Beza_22RV1.ctrl;22RV1.Pio_22RV1.ctrl;22RV1.Tesa_22RV1.ctrl
Q9BZJ0	CRNKL1	Crooked neck-like protein 1	CRNKL1	1.20326	1.38222	0.0335152	5.98804	+	+		+	1.09176	1.69956	0.0216197	7.05621	+	+		+	1.15196	1.50191	0.0130782	6.33272	+	+		+	18.2508	19.4541	19.3426	19.4028	18.3549	18.1468	19.626	19.2822	19.2281	19.4571	19.2536	19.552	+	+	+	22RV1.Beza_22RV1.ctrl;22RV1.Pio_22RV1.ctrl;22RV1.Tesa_22RV1.ctrl
Q9UHR4	BAIAP2L1	Brain-specific angiogenesis inhibitor 1-associated protein 2-like protein 1	BAIAP2L1	0.998898	1.3887	0.033423	14.2236	+	+		+	1.1119	1.61185	0.0212555	15.1564	+	+		+	1.14585	1.30581	0.0182237	6.77484	+	+		+	17.1362	18.1351	18.2481	18.282	17.2058	17.0666	18.1445	18.1257	18.2713	18.2249	18.1279	18.4362	+	+	+	22RV1.Beza_22RV1.ctrl;22RV1.Pio_22RV1.ctrl;22RV1.Tesa_22RV1.ctrl
Q9HCK8	CHD8	Chromodomain-helicase-DNA-binding protein 8	CHD8	0.531897	1.09462	0.0477702	3.66238	+				1.1633	1.18618	0.0248603	9.70956	+	+		+	1.1432	1.48534	0.0138938	5.81858	+	+		+	16.745	17.2769	17.9083	17.8882	16.8648	16.6253	17.1948	17.3591	17.9051	17.9116	17.7325	18.044	+	+	+	22RV1.Beza_22RV1.ctrl;22RV1.Pio_22RV1.ctrl;22RV1.Tesa_22RV1.ctrl
Q5T1V6	DDX59	Probable ATP-dependent RNA helicase DDX59	DDX59	1.03371	1.28959	0.0381663	12.1037	+				1.05161	1.38347	0.0210037	14.8437	+	+		+	1.14156	1.42922	0.0160164	16.4488	+	+		+	17.6192	18.6529	18.6708	18.7608	17.6133	17.6251	18.5677	18.7381	18.7414	18.6002	18.8299	18.6916	+	+	+	22RV1.Beza_22RV1.ctrl;22RV1.Pio_22RV1.ctrl;22RV1.Tesa_22RV1.ctrl
Q96DG6	CMBL	Carboxymethylenebutenolidase homolog	CMBL	1.19995	1.80856	0.0231986	13.9132	+	+		+	1.1593	1.73276	0.0204226	8.58995	+	+		+	1.13575	1.92309	0.0117105	9.49003	+	+		+	20.7939	21.9939	21.9532	21.9297	20.8711	20.7167	22.0323	21.9554	22.0639	21.8425	21.8382	22.0211	+	+	+	22RV1.Beza_22RV1.ctrl;22RV1.Pio_22RV1.ctrl;22RV1.Tesa_22RV1.ctrl
O43175	PHGDH	D-3-phosphoglycerate dehydrogenase	PHGDH	1.1493	1.6147	0.0248778	25.6682	+	+		+	1.15965	1.015	0.0322684	6.53438	+	+		+	1.13115	1.53326	0.012806	21.4174	+	+		+	22.9954	24.1447	24.155	24.1266	22.998	22.9928	24.1	24.1894	23.9776	24.3325	24.1793	24.0738	+	+	+	22RV1.Beza_22RV1.ctrl;22RV1.Pio_22RV1.ctrl;22RV1.Tesa_22RV1.ctrl
Q8N163	CCAR2	Cell cycle and apoptosis regulator protein 2	CCAR2	1.0287	1.5615	0.0276182	11.6934	+	+		+	1.12195	1.33729	0.0206644	13.7324	+	+		+	1.12955	1.3569	0.0174467	13.7649	+	+		+	20.8877	21.9164	22.0096	22.0172	20.9693	20.806	21.8836	21.9491	22.0125	22.0067	22.0254	22.009	+	+	+	22RV1.Beza_22RV1.ctrl;22RV1.Pio_22RV1.ctrl;22RV1.Tesa_22RV1.ctrl
O95900	TRUB2	Mitochondrial mRNA pseudouridine synthase TRUB2	TRUB2	0.38614	0.555378	0.128245	1.54798					0.72559	0.464296	0.111047	1.5137					1.12809	1.38721	0.0166597	5.04379	+	+		+	16.2895	16.6757	17.0151	17.4177	16.4289	16.1502	16.8826	16.4688	17.4738	16.5565	17.5926	17.2427			+	22RV1.Pio_22RV1.ctrl
Q15397	PUM3	Pumilio homolog 3	PUM3	1.10225	1.68365	0.0238295	17.2257	+	+		+	1.3537	1.82562	0.0190476	21.7835	+	+		+	1.1215	1.7454	0.0116173	18.3818	+	+		+	18.645	19.7473	19.9987	19.7665	18.6654	18.6246	19.8079	19.6866	19.94	20.0574	19.824	19.709	+	+	+	22RV1.Beza_22RV1.ctrl;22RV1.Pio_22RV1.ctrl;22RV1.Tesa_22RV1.ctrl
P46776	RPL27A	60S ribosomal protein L27a	RPL27A	1.07775	1.07662	0.0498953	4.51212	+				1.18355	0.866909	0.0414485	3.64332	+	+		+	1.1175	1.72278	0.0111167	9.46576	+	+		+	21.2812	22.3589	22.4647	22.3986	21.3814	21.1809	22.5757	22.1421	22.1557	22.7737	22.461	22.3363	+	+	+	22RV1.Beza_22RV1.ctrl;22RV1.Pio_22RV1.ctrl;22RV1.Tesa_22RV1.ctrl
O96019	ACTL6A	Actin-like protein 6A	ACTL6A	1.1479	1.54766	0.0268256	22.0629	+	+		+	1.0195	2.29477	0.0211733	15.2393	+	+		+	1.11745	2.38433	0.0115556	16.3827	+	+		+	20.5675	21.7154	21.587	21.6849	20.5155	20.6194	21.7182	21.7125	21.5448	21.6291	21.6407	21.7291	+	+	+	22RV1.Beza_22RV1.ctrl;22RV1.Pio_22RV1.ctrl;22RV1.Tesa_22RV1.ctrl
Q6XQN6	NAPRT	Nicotinate phosphoribosyltransferase	NAPRT	1.19505	0.744998	0.0875712	3.16427					0.85745	1.52066	0.0221239	6.5639	+	+			1.11695	1.62659	0.0111176	8.10035	+	+		+	18.3975	19.5926	19.255	19.5145	18.3235	18.4715	19.2222	19.9629	19.3626	19.1473	19.6308	19.3981		+	+	22RV1.Pio_22RV1.ctrl;22RV1.Tesa_22RV1.ctrl
O94906	PRPF6	Pre-mRNA-processing factor 6	PRPF6	0.993851	1.03739	0.054878	5.63178					1.09545	1.40379	0.0202357	9.07039	+	+		+	1.11625	2.02085	0.0141818	23.3506	+	+		+	19.8531	20.8469	20.9485	20.9693	19.8969	19.8093	21.0179	20.676	20.836	21.0611	20.9502	20.9885		+	+	22RV1.Pio_22RV1.ctrl;22RV1.Tesa_22RV1.ctrl
Q9BYD6	MRPL1	39S ribosomal protein L1, mitochondrial	MRPL1	1.0758	1.26306	0.0403023	7.67219	+				1.13675	1.58082	0.0217299	7.02677	+	+		+	1.11625	1.31009	0.0183725	7.88003	+	+		+	19.1872	20.263	20.324	20.3035	19.3199	19.0546	20.3085	20.2176	20.2314	20.4166	20.3532	20.2538	+	+	+	22RV1.Beza_22RV1.ctrl;22RV1.Pio_22RV1.ctrl;22RV1.Tesa_22RV1.ctrl
Q5BKZ1	ZNF326	DBIRD complex subunit ZNF326	ZNF326	0.8044	1.22204	0.0407225	4.55108	+				0.929	1.08004	0.0270753	3.56576	+	+			1.1154	1.41806	0.0156171	5.02651	+	+		+	18.8039	19.6083	19.7329	19.9193	18.9525	18.6553	19.704	19.5126	19.5189	19.9469	19.7545	20.0841	+	+	+	22RV1.Beza_22RV1.ctrl;22RV1.Pio_22RV1.ctrl;22RV1.Tesa_22RV1.ctrl
Q9NVU0	POLR3E	DNA-directed RNA polymerase III subunit RPC5	POLR3E	0.58149	0.417308	0.183965	1.42295					1.05424	0.772116	0.0504403	3.37015					1.10894	1.47788	0.0136622	18.1492	+	+		+	16.9011	17.4826	17.9553	18.01	16.8403	16.9619	17.0785	17.8867	18.2622	17.6485	18.0041	18.016			+	22RV1.Pio_22RV1.ctrl
P49916	LIG3	DNA ligase 3	LIG3	0.8397	2.23069	0.0225823	12.9921	+	+			1.07025	2.31347	0.0182778	15.1924	+	+		+	1.1057	1.63425	0.0112333	24.1536	+	+		+	18.8307	19.6704	19.901	19.9364	18.7854	18.876	19.7165	19.6243	19.9549	19.847	19.9298	19.943	+	+	+	22RV1.Beza_22RV1.ctrl;22RV1.Pio_22RV1.ctrl;22RV1.Tesa_22RV1.ctrl
P06576	ATP5F1B	ATP synthase subunit beta, mitochondrial	ATP5F1B	1.22225	1.15648	0.0428895	3.94114	+				1.16395	1.38885	0.0213583	5.21763	+	+		+	1.1032	1.34742	0.0175719	4.95128	+	+		+	24.7336	25.9559	25.8976	25.8368	24.555	24.9123	25.7024	26.2094	26.0312	25.764	25.97	25.7037	+	+	+	22RV1.Beza_22RV1.ctrl;22RV1.Pio_22RV1.ctrl;22RV1.Tesa_22RV1.ctrl
Q02218	OGDH	2-oxoglutarate dehydrogenase, mitochondrial	OGDH	0.9997	1.16414	0.0419906	9.19372	+				1.1009	1.51959	0.0220971	9.13477	+	+		+	1.10235	1.60442	0.0106931	8.83647	+	+		+	20.8017	21.8015	21.9027	21.9041	20.9104	20.6931	21.8058	21.7971	21.9548	21.8505	21.8428	21.9654	+	+	+	22RV1.Beza_22RV1.ctrl;22RV1.Pio_22RV1.ctrl;22RV1.Tesa_22RV1.ctrl
Q13825	AUH	Methylglutaconyl-CoA hydratase, mitochondrial	AUH	0.546998	0.947337	0.0632798	2.84623					0.675698	1.09698	0.0260418	3.43541	+	+			1.10195	1.47413	0.0135568	5.6411	+	+		+	17.8117	18.3587	18.4874	18.9137	17.9647	17.6587	18.475	18.2424	18.3638	18.611	18.7922	19.0351		+	+	22RV1.Pio_22RV1.ctrl;22RV1.Tesa_22RV1.ctrl
O43390	HNRNPR	Heterogeneous nuclear ribonucleoprotein R	HNRNPR	1.1335	1.33496	0.0367863	7.92372	+	+		+	1.1189	1.4705	0.0209003	7.35291	+	+		+	1.1017	1.40541	0.0157115	7.43222	+	+		+	22.0206	23.1542	23.1395	23.1223	22.1537	21.8876	23.2067	23.1016	23.0657	23.2134	23.057	23.1877	+	+	+	22RV1.Beza_22RV1.ctrl;22RV1.Pio_22RV1.ctrl;22RV1.Tesa_22RV1.ctrl
O76031	CLPX	ATP-dependent Clp protease ATP-binding subunit clpX-like, mitochondrial	CLPX	1.14845	1.59004	0.0251074	16.3329	+	+		+	1.06805	1.88287	0.0166795	20.5636	+	+		+	1.0954	2.63314	0.0147097	30.8657	+	+		+	19.349	20.4975	20.4171	20.4444	19.3684	19.3297	20.4299	20.5651	20.4653	20.3689	20.4147	20.4742	+	+	+	22RV1.Beza_22RV1.ctrl;22RV1.Pio_22RV1.ctrl;22RV1.Tesa_22RV1.ctrl
Q9Y383	LUC7L2	Putative RNA-binding protein Luc7-like 2	LUC7L2	1.16852	1.14558	0.0430384	3.8798	+				1.03487	0.530288	0.0912628	1.77507					1.09462	1.33154	0.0179914	4.46862	+	+		+	15.9335	17.102	16.9684	17.0281	16.1071	15.7599	17.3481	16.8559	16.4118	17.5249	16.8553	17.2009	+		+	22RV1.Beza_22RV1.ctrl;22RV1.Pio_22RV1.ctrl
Q9NVA1	UQCC1	Ubiquinol-cytochrome-c reductase complex assembly factor 1	UQCC1	0.816251	0.679151	0.102728	2.92609					1.2484	0.884713	0.0399871	4.80128	+	+		+	1.09235	1.75985	0.0120467	28.2805	+	+		+	17.6505	18.4667	18.8989	18.7428	17.6428	17.6582	18.7456	18.1879	19.1588	18.639	18.7807	18.705		+	+	22RV1.Pio_22RV1.ctrl;22RV1.Tesa_22RV1.ctrl
P52209	PGD	6-phosphogluconate dehydrogenase, decarboxylating	PGD	1.1078	1.82565	0.0241041	10.7254	+	+		+	1.091	2.31673	0.0185352	14.5695	+	+		+	1.0907	2.31096	0.0161579	14.3306	+	+		+	22.3854	23.4932	23.4764	23.4761	22.4406	22.3302	23.4059	23.5805	23.527	23.4258	23.5285	23.4237	+	+	+	22RV1.Beza_22RV1.ctrl;22RV1.Pio_22RV1.ctrl;22RV1.Tesa_22RV1.ctrl
P82664	MRPS10	28S ribosomal protein S10, mitochondrial	MRPS10	1.22312	1.38684	0.0333379	10.5696	+	+		+	1.26412	1.2029	0.024653	8.33194	+	+		+	1.08962	2.61199	0.0134118	21.2875	+	+		+	18.0659	19.289	19.33	19.1555	18.0325	18.0993	19.1782	19.3998	19.478	19.182	19.1943	19.1167	+	+	+	22RV1.Beza_22RV1.ctrl;22RV1.Pio_22RV1.ctrl;22RV1.Tesa_22RV1.ctrl
P10644	PRKAR1A	cAMP-dependent protein kinase type I-alpha regulatory subunit	PRKAR1A	1.18095	1.14259	0.0434136	8.15122	+				1.08165	1.28621	0.0233655	10.3759	+	+		+	1.08725	1.4097	0.0158194	12.5179	+	+		+	18.9747	20.1557	20.0564	20.0619	18.9544	18.995	20.0122	20.2991	20.1586	19.9541	19.9775	20.1464	+	+	+	22RV1.Beza_22RV1.ctrl;22RV1.Pio_22RV1.ctrl;22RV1.Tesa_22RV1.ctrl
P30084	ECHS1	Enoyl-CoA hydratase, mitochondrial	ECHS1	1.11035	1.91636	0.0219548	11.1838	+	+		+	1.1246	1.57878	0.0216707	19.766	+	+		+	1.0788	1.73415	0.0113824	18.2118	+	+		+	22.3142	23.4245	23.4388	23.393	22.3701	22.2583	23.3425	23.5066	23.4282	23.4494	23.3734	23.4126	+	+	+	22RV1.Beza_22RV1.ctrl;22RV1.Pio_22RV1.ctrl;22RV1.Tesa_22RV1.ctrl
Q9NVV0	TMEM38B	Trimeric intracellular cation channel type B	TMEM38B	1.06617	1.76869	0.0215058	7.87739	+	+		+	1.02137	1.00017	0.0331168	4.03112	+	+		+	1.07367	1.31055	0.0184026	5.38632	+	+		+	19.0588	20.125	20.0802	20.1325	19.1623	18.9554	20.0377	20.2123	19.8489	20.3115	20.3029	19.9621	+	+	+	22RV1.Beza_22RV1.ctrl;22RV1.Pio_22RV1.ctrl;22RV1.Tesa_22RV1.ctrl
Q7Z2W4	ZC3HAV1	Zinc finger CCCH-type antiviral protein 1	ZC3HAV1	0.99345	1.78578	0.0219425	14.1422	+	+			1.09595	1.51232	0.0217279	16.9673	+	+		+	1.0687	2.02489	0.0142745	10.7979	+	+		+	19.692	20.6854	20.788	20.7607	19.7554	19.6286	20.6552	20.7157	20.8003	20.7756	20.6847	20.8367	+	+	+	22RV1.Beza_22RV1.ctrl;22RV1.Pio_22RV1.ctrl;22RV1.Tesa_22RV1.ctrl
Q92905	COPS5	COP9 signalosome complex subunit 5	COPS5	1.07525	1.23036	0.040208	7.32735	+				1.2027	1.39276	0.0210689	7.88208	+	+		+	1.06665	1.52066	0.0125255	6.05107	+	+		+	19.3791	20.4544	20.5818	20.4457	19.2399	19.5183	20.5008	20.4079	20.6443	20.5193	20.3376	20.5539	+	+	+	22RV1.Beza_22RV1.ctrl;22RV1.Pio_22RV1.ctrl;22RV1.Tesa_22RV1.ctrl
Q05655	PRKCD	Protein kinase C delta type	PRKCD	1.07349	2.25301	0.0234737	14.2354	+	+		+	1.1589	1.91089	0.016354	12.5462	+	+		+	1.06505	2.17442	0.0158122	13.5967	+	+		+	17.6911	18.7646	18.85	18.7562	17.7393	17.6429	18.8226	18.7066	18.9288	18.7712	18.8179	18.6944	+	+	+	22RV1.Beza_22RV1.ctrl;22RV1.Pio_22RV1.ctrl;22RV1.Tesa_22RV1.ctrl
P53609	PGGT1B	Geranylgeranyl transferase type-1 subunit beta	PGGT1B	0.694692	1.25828	0.0401058	4.10339	+				1.29914	0.632577	0.0691812	2.38016					1.06154	1.61142	0.0108621	6.62514	+	+		+	17.5322	18.2269	18.8314	18.5938	17.6566	17.4078	18.3417	18.1121	19.3628	18.2999	18.4928	18.6947	+		+	22RV1.Beza_22RV1.ctrl;22RV1.Pio_22RV1.ctrl
Q9NRG9	AAAS	Aladin	AAAS	1.0829	1.87251	0.0207449	8.55501	+	+		+	0.839951	1.67803	0.0205008	7.22941	+	+			1.0587	1.7767	0.0124588	9.82814	+	+		+	18.8935	19.9764	19.7334	19.9521	18.8029	18.984	19.8879	20.0648	19.8062	19.6606	20.0105	19.8938	+	+	+	22RV1.Beza_22RV1.ctrl;22RV1.Pio_22RV1.ctrl;22RV1.Tesa_22RV1.ctrl
O60271	SPAG9	C-Jun-amino-terminal kinase-interacting protein 4	SPAG9	0.81515	1.02389	0.0551055	5.44388					0.960001	1.19629	0.0247187	4.01227	+	+			1.05635	1.47229	0.0134973	5.34037	+	+		+	18.1522	18.9673	19.1122	19.2085	18.0073	18.2971	19.0051	18.9296	18.9218	19.3026	19.3432	19.0739		+	+	22RV1.Pio_22RV1.ctrl;22RV1.Tesa_22RV1.ctrl
P82673	MRPS35	28S ribosomal protein S35, mitochondrial	MRPS35	0.975699	1.1671	0.0421145	6.2432	+				0.79925	0.936095	0.0372145	5.42882	+	+			1.04575	1.43336	0.015177	5.86815	+	+		+	20.079	21.0547	20.8783	21.1247	19.9318	20.2262	21.0022	21.1072	20.8756	20.8809	21.2252	21.0243	+	+	+	22RV1.Beza_22RV1.ctrl;22RV1.Pio_22RV1.ctrl;22RV1.Tesa_22RV1.ctrl
P21333	FLNA	Filamin-A	FLNA	0.8371	1.68278	0.023762	11.8382	+	+			1.0082	1.48344	0.0213303	15.4884	+	+		+	1.04095	1.75498	0.0119537	9.13065	+	+		+	20.8076	21.6447	21.8158	21.8486	20.7439	20.8713	21.614	21.6754	21.8024	21.8292	21.9431	21.754	+	+	+	22RV1.Beza_22RV1.ctrl;22RV1.Pio_22RV1.ctrl;22RV1.Tesa_22RV1.ctrl
Q96PU5	NEDD4L	E3 ubiquitin-protein ligase NEDD4-like	NEDD4L	0.691011	1.6785	0.0242238	8.96242	+	+			0.668411	1.45439	0.0201991	16.3385	+	+			1.03921	2.30094	0.0158452	15.8221	+	+		+	18.1738	18.8648	18.8422	19.213	18.2143	18.1333	18.7992	18.9304	18.8479	18.8365	19.1613	19.2647	+	+	+	22RV1.Beza_22RV1.ctrl;22RV1.Pio_22RV1.ctrl;22RV1.Tesa_22RV1.ctrl
P01023	A2M	Alpha-2-macroglobulin	A2M	0.8412	1.4353	0.0311053	5.88324	+	+			1.0246	1.30313	0.0231664	12.7056	+	+		+	1.03555	1.31272	0.0184782	6.01434	+	+		+	23.9378	24.779	24.9624	24.9733	23.8572	24.0184	24.6609	24.8971	24.965	24.9598	25.1255	24.8212	+	+	+	22RV1.Beza_22RV1.ctrl;22RV1.Pio_22RV1.ctrl;22RV1.Tesa_22RV1.ctrl
A0JNW5	UHRF1BP1L	UHRF1-binding protein 1-like	UHRF1BP1L	1.13516	2.0586	0.0230629	11.4953	+	+		+	1.21261	2.28352	0.0207582	13.8059	+	+		+	1.03431	2.16355	0.0155926	12.0545	+	+		+	16.8662	18.0013	18.0788	17.9005	16.9282	16.8042	18.0782	17.9245	18.0166	18.141	17.9598	17.8412	+	+	+	22RV1.Beza_22RV1.ctrl;22RV1.Pio_22RV1.ctrl;22RV1.Tesa_22RV1.ctrl
Q9H479	FN3K	Fructosamine-3-kinase	FN3K	1.2363	0.92375	0.0634433	4.01839					1.1234	1.55435	0.0230845	10.43	+	+		+	1.03245	1.61051	0.0108309	9.20421	+	+		+	18.825	20.0613	19.9484	19.8575	18.9234	18.7266	19.7698	20.3528	19.9922	19.9046	19.8036	19.9113		+	+	22RV1.Pio_22RV1.ctrl;22RV1.Tesa_22RV1.ctrl
Q9NPH2	ISYNA1	Inositol-3-phosphate synthase 1	ISYNA1	1.0605	1.3959	0.0328606	5.63296	+	+		+	0.89565	1.22386	0.0229216	4.58718	+	+			1.02855	1.67594	0.0100357	8.06099	+	+		+	20.9671	22.0276	21.8627	21.9957	20.862	21.0722	21.8714	22.1838	22.0273	21.6982	22.068	21.9233	+	+	+	22RV1.Beza_22RV1.ctrl;22RV1.Pio_22RV1.ctrl;22RV1.Tesa_22RV1.ctrl
Q9Y4P8	WIPI2	WD repeat domain phosphoinositide-interacting protein 2	WIPI2	0.599916	1.81919	0.0237509	8.02994	+	+			0.856566	0.593644	0.0748853	2.28335					1.01917	1.48618	0.013941	8.4574	+	+		+	17.3629	17.9629	18.2195	18.3822	17.4161	17.3098	17.9104	18.0154	18.5909	17.8482	18.274	18.4903	+		+	22RV1.Beza_22RV1.ctrl;22RV1.Pio_22RV1.ctrl
Q9BUJ2	HNRNPUL1	Heterogeneous nuclear ribonucleoprotein U-like protein 1	HNRNPUL1	1.04995	1.70419	0.0240831	7.018	+	+		+	1.02735	1.30956	0.02169	5.24841	+	+		+	1.01865	1.64971	0.0108128	6.62833	+	+		+	19.7976	20.8475	20.8249	20.8162	19.9016	19.6935	20.955	20.74	20.6591	20.9907	20.7031	20.9293	+	+	+	22RV1.Beza_22RV1.ctrl;22RV1.Pio_22RV1.ctrl;22RV1.Tesa_22RV1.ctrl
O75369	FLNB	Filamin-B	FLNB	0.9224	2.00566	0.0215253	11.2885	+	+			1.04355	2.30039	0.0216054	14.2809	+	+		+	1.0181	1.76668	0.012189	10.5425	+	+		+	21.7987	22.7212	22.8423	22.8168	21.8482	21.7493	22.6561	22.7862	22.7885	22.8961	22.8998	22.7339	+	+	+	22RV1.Beza_22RV1.ctrl;22RV1.Pio_22RV1.ctrl;22RV1.Tesa_22RV1.ctrl
Q96HS1	PGAM5	Serine/threonine-protein phosphatase PGAM5, mitochondrial	PGAM5	0.930151	1.09241	0.0478093	7.83281	+				0.910851	1.14302	0.0245365	7.50708	+	+			1.016	1.389	0.0167231	5.17487	+	+		+	21.8209	22.7511	22.7318	22.837	21.7022	21.9397	22.7516	22.7506	22.7567	22.7069	22.6806	22.9933	+	+	+	22RV1.Beza_22RV1.ctrl;22RV1.Pio_22RV1.ctrl;22RV1.Tesa_22RV1.ctrl
Q9BY44	EIF2A	Eukaryotic translation initiation factor 2A	EIF2A	1.01095	1.65372	0.0232172	6.61594	+	+		+	1.055	1.74175	0.0191501	7.50759	+	+		+	1.01265	1.36726	0.017781	5.38224	+	+		+	19.5123	20.5233	20.5673	20.5249	19.4066	19.618	20.4129	20.6336	20.6599	20.4747	20.6806	20.3693	+	+	+	22RV1.Beza_22RV1.ctrl;22RV1.Pio_22RV1.ctrl;22RV1.Tesa_22RV1.ctrl
P43358	MAGEA4	Melanoma-associated antigen 4	MAGEA4	1.05815	1.2723	0.0396317	11.8893	+				1.1171	1.41384	0.0197945	16.4885	+	+		+	1.0106	1.92794	0.0119019	53.8964	+	+		+	22.1878	23.2459	23.3049	23.1983	22.1876	22.1879	23.3349	23.1569	23.2371	23.3726	23.1796	23.2171	+	+	+	22RV1.Beza_22RV1.ctrl;22RV1.Pio_22RV1.ctrl;22RV1.Tesa_22RV1.ctrl
Q8TB36	GDAP1	Ganglioside-induced differentiation-associated protein 1	GDAP1	0.946424	1.64024	0.0244987	6.86482	+	+			0.989623	1.03029	0.0313629	4.4092	+	+			1.00837	1.51327	0.0134712	6.53938	+	+		+	18.4198	19.3663	19.4094	19.4282	18.5067	18.333	19.4733	19.2592	19.2025	19.6164	19.5556	19.3008	+	+	+	22RV1.Beza_22RV1.ctrl;22RV1.Pio_22RV1.ctrl;22RV1.Tesa_22RV1.ctrl
P55212	CASP6	Caspase-6	CASP6	0.581836	1.46862	0.0289327	5.32606	+	+			0.873686	1.28169	0.0231316	11.7726	+	+			1.00314	1.80702	0.0122303	8.48692	+	+		+	18.3037	18.8855	19.1773	19.3068	18.3776	18.2297	18.8051	18.9659	19.1835	19.1712	19.2146	19.399	+	+	+	22RV1.Beza_22RV1.ctrl;22RV1.Pio_22RV1.ctrl;22RV1.Tesa_22RV1.ctrl
P18031	PTPN1	Tyrosine-protein phosphatase non-receptor type 1	PTPN1	0.561823	1.29888	0.037529	5.04315	+				0.780972	1.52103	0.0221778	6.94486	+	+			0.999672	1.51718	0.0135526	16.051	+	+		+	18.5124	19.0742	19.2934	19.5121	18.5731	18.4517	18.9808	19.1676	19.1987	19.388	19.5259	19.4982	+	+	+	22RV1.Beza_22RV1.ctrl;22RV1.Pio_22RV1.ctrl;22RV1.Tesa_22RV1.ctrl
P19387	POLR2C	DNA-directed RNA polymerase II subunit RPB3	POLR2C	0.950101	1.48945	0.0288274	9.28728	+	+			0.940451	0.788335	0.0499172	3.5954	+	+			0.988152	1.5921	0.0110871	23.4992	+	+			19.6247	20.5748	20.5652	20.6129	19.6666	19.5829	20.4815	20.6682	20.8234	20.307	20.617	20.6088	+	+	+	22RV1.Beza_22RV1.ctrl;22RV1.Pio_22RV1.ctrl;22RV1.Tesa_22RV1.ctrl
Q02127	DHODH	Dihydroorotate dehydrogenase (quinone), mitochondrial	DHODH	1.09661	1.00189	0.0570767	5.20077					0.935362	1.07489	0.0273319	5.48013	+	+			0.986563	2.24582	0.0137978	13.2197	+	+			17.6577	18.7542	18.593	18.6442	17.6045	17.7108	18.5502	18.9583	18.4308	18.7552	18.6966	18.5918		+	+	22RV1.Pio_22RV1.ctrl;22RV1.Tesa_22RV1.ctrl
Q8NHV4	NEDD1	Protein NEDD1	NEDD1	1.0605	1.09963	0.0475418	7.20354	+				1.19945	0.952302	0.0360697	5.43495	+	+		+	0.985349	2.21751	0.0126598	20.5074	+	+			17.9326	18.9931	19.132	18.9179	17.9083	17.9569	18.8479	19.1383	19.3514	18.9127	18.8765	18.9594	+	+	+	22RV1.Beza_22RV1.ctrl;22RV1.Pio_22RV1.ctrl;22RV1.Tesa_22RV1.ctrl
Q9Y285	FARSA	Phenylalanine--tRNA ligase alpha subunit	FARSA	1.10845	1.0367	0.0548239	5.51729					0.9514	1.33105	0.0209508	7.26581	+	+			0.983601	1.53945	0.013	8.67827	+	+			20.6441	21.7525	21.5955	21.6277	20.6965	20.5917	21.5586	21.9465	21.7155	21.4755	21.7282	21.5272		+	+	22RV1.Pio_22RV1.ctrl;22RV1.Tesa_22RV1.ctrl
Q6P1M0	SLC27A4	Long-chain fatty acid transport protein 4	SLC27A4	0.988373	1.69808	0.0245982	27.3399	+	+			0.909673	1.75711	0.0170828	24.6684	+	+			0.980672	1.9494	0.0123042	13.9152	+	+			17.8866	18.8749	18.7963	18.8672	17.9223	17.8509	18.8694	18.8805	18.7871	18.8054	18.8065	18.928	+	+	+	22RV1.Beza_22RV1.ctrl;22RV1.Pio_22RV1.ctrl;22RV1.Tesa_22RV1.ctrl
O95747	OXSR1	Serine/threonine-protein kinase OSR1	OXSR1	0.924951	1.91138	0.0216607	9.5638	+	+			0.930901	1.91192	0.0164024	9.59834	+	+			0.980151	1.51014	0.0133112	7.80063	+	+			20.2546	21.1795	21.1855	21.2347	20.3156	20.1936	21.2546	21.1045	21.2609	21.1101	21.1249	21.3446	+	+	+	22RV1.Beza_22RV1.ctrl;22RV1.Pio_22RV1.ctrl;22RV1.Tesa_22RV1.ctrl
Q9Y5X1	SNX9	Sorting nexin-9	SNX9	0.92115	1.52978	0.028412	8.39609	+	+			0.950901	1.71953	0.0215339	7.1903	+	+			0.979701	1.72581	0.0112377	8.14346	+	+			18.5583	19.4794	19.5092	19.538	18.4614	18.6552	19.5309	19.428	19.4192	19.5992	19.4667	19.6093	+	+	+	22RV1.Beza_22RV1.ctrl;22RV1.Pio_22RV1.ctrl;22RV1.Tesa_22RV1.ctrl
Q9Y5K6	CD2AP	CD2-associated protein	CD2AP	0.905649	1.06808	0.0506557	6.1158					0.9625	1.37484	0.0206982	5.60693	+	+			0.976999	1.42766	0.0159674	5.16631	+	+			20.6835	21.5892	21.646	21.6605	20.8274	20.5396	21.5542	21.6241	21.5524	21.7396	21.7832	21.5378		+	+	22RV1.Pio_22RV1.ctrl;22RV1.Tesa_22RV1.ctrl
Q92841	DDX17	Probable ATP-dependent RNA helicase DDX17	DDX17	0.978	2.41243	0.0256867	31.0477	+	+			0.9688	2.14167	0.0199809	32.4657	+	+			0.9736	2.24521	0.0137207	18.8791	+	+			21.0759	22.0539	22.0447	22.0495	21.1036	21.0482	22.0689	22.0389	22.0336	22.0558	22.006	22.093	+	+	+	22RV1.Beza_22RV1.ctrl;22RV1.Pio_22RV1.ctrl;22RV1.Tesa_22RV1.ctrl
Q96KG9	SCYL1	N-terminal kinase-like protein	SCYL1	0.90595	2.07456	0.0222065	13.4646	+	+			0.87385	1.78493	0.0185033	9.11097	+	+			0.97175	1.41012	0.0158505	7.62738	+	+			18.9098	19.8157	19.7836	19.8815	18.965	18.8545	19.8541	19.7773	19.862	19.7052	19.7667	19.9963	+	+	+	22RV1.Beza_22RV1.ctrl;22RV1.Pio_22RV1.ctrl;22RV1.Tesa_22RV1.ctrl
Q15555	MAPRE2	Microtubule-associated protein RP/EB family member 2	MAPRE2	0.827171	0.964006	0.0623287	5.77149					0.894522	1.73707	0.0188923	27.9591	+	+			0.968472	1.55529	0.0126804	20.8398	+	+			16.9245	17.7517	17.8191	17.893	16.9304	16.9187	17.6085	17.8949	17.8505	17.7876	17.8469	17.9391		+	+	22RV1.Pio_22RV1.ctrl;22RV1.Tesa_22RV1.ctrl
P13056	NR2C1	Nuclear receptor subfamily 2 group C member 1	NR2C1	0.585871	1.22093	0.0406162	4.61891	+				0.96652	1.17745	0.0251479	4.54187	+	+			0.967671	1.35853	0.0175094	8.40164	+	+			17.2452	17.831	18.2117	18.2128	17.3526	17.1378	17.8985	17.7636	18.3954	18.028	18.2544	18.1713	+	+	+	22RV1.Beza_22RV1.ctrl;22RV1.Pio_22RV1.ctrl;22RV1.Tesa_22RV1.ctrl
P60900	PSMA6	Proteasome subunit alpha type-6	PSMA6	0.9966	1.27827	0.0381187	5.30547	+				1.05775	1.32477	0.0207919	5.6046	+	+		+	0.966749	1.32457	0.0181922	4.5826	+	+			21.4693	22.4659	22.5271	22.4361	21.6317	21.3069	22.5603	22.3715	22.6232	22.4309	22.3014	22.5707	+	+	+	22RV1.Beza_22RV1.ctrl;22RV1.Pio_22RV1.ctrl;22RV1.Tesa_22RV1.ctrl
P16930	FAH	Fumarylacetoacetase	FAH	1.00595	1.68817	0.0240344	17.3307	+	+		+	0.9223	3.06591	0	34.3147	+	+			0.964399	3.14781	0	37.9694	+	+			19.6745	20.6805	20.5968	20.639	19.656	19.6931	20.7355	20.6255	20.5774	20.6163	20.6563	20.6216	+	+	+	22RV1.Beza_22RV1.ctrl;22RV1.Pio_22RV1.ctrl;22RV1.Tesa_22RV1.ctrl
Q05639	EEF1A2	Elongation factor 1-alpha 2	EEF1A2	0.978398	1.40901	0.0323469	5.04861	+	+			0.920449	1.24099	0.0235136	4.33292	+	+			0.962899	1.35557	0.0174	6.88089	+	+			25.488	26.4664	26.4085	26.4509	25.6137	25.3623	26.3189	26.6139	26.2372	26.5797	26.5124	26.3894	+	+	+	22RV1.Beza_22RV1.ctrl;22RV1.Pio_22RV1.ctrl;22RV1.Tesa_22RV1.ctrl
Q9UKD2	MRTO4	mRNA turnover protein 4 homolog	MRTO4	1.1057	0.938683	0.0637018	4.25623					0.95085	0.969023	0.0347692	4.21356	+	+			0.958751	1.67372	0.0107399	7.43367	+	+			19.3038	20.4094	20.2546	20.2625	19.2256	19.3819	20.1617	20.6572	20.4663	20.0429	20.3651	20.1599		+	+	22RV1.Pio_22RV1.ctrl;22RV1.Tesa_22RV1.ctrl
P51114	FXR1	Fragile X mental retardation syndrome-related protein 1	FXR1	0.91415	1.40014	0.0330597	11.0741	+	+			0.87265	1.26606	0.0234974	10.9247	+	+			0.95445	1.32161	0.0184987	11.8964	+	+			19.6955	20.6096	20.5681	20.6499	19.7747	19.6162	20.5865	20.6327	20.5781	20.5581	20.6374	20.6624	+	+	+	22RV1.Beza_22RV1.ctrl;22RV1.Pio_22RV1.ctrl;22RV1.Tesa_22RV1.ctrl
Q53H82	LACTB2	Endoribonuclease LACTB2	LACTB2	0.9142	1.5475	0.026796	8.3375	+	+			0.841599	1.21091	0.0247444	6.11903	+	+			0.95405	1.57437	0.0113566	17.5645	+	+			19.6103	20.5245	20.4519	20.5644	19.6631	19.5575	20.4284	20.6206	20.3249	20.5789	20.5516	20.5771	+	+	+	22RV1.Beza_22RV1.ctrl;22RV1.Pio_22RV1.ctrl;22RV1.Tesa_22RV1.ctrl
Q08209	PPP3CA	Serine/threonine-protein phosphatase 2B catalytic subunit alpha isoform	PPP3CA	0.933751	1.17415	0.0417177	8.79454	+				0.904251	1.0523	0.0291367	6.84099	+	+			0.945951	1.39973	0.0165039	13.1302	+	+			21.655	22.5888	22.5593	22.601	21.6694	21.6407	22.4836	22.694	22.6907	22.4279	22.5304	22.6716	+	+	+	22RV1.Beza_22RV1.ctrl;22RV1.Pio_22RV1.ctrl;22RV1.Tesa_22RV1.ctrl
Q5JU85	IQSEC2	IQ motif and SEC7 domain-containing protein 2	IQSEC2	0.881601	1.93668	0.0217577	9.34972	+	+			0.888	2.01142	0.0183682	10.9378	+	+			0.944	2.06852	0.0118175	11.5028	+	+			19.2358	20.1174	20.1238	20.1799	19.2993	19.1724	20.0477	20.1872	20.1745	20.0732	20.1278	20.2319	+	+	+	22RV1.Beza_22RV1.ctrl;22RV1.Pio_22RV1.ctrl;22RV1.Tesa_22RV1.ctrl
Q9P260	RELCH	RAB11-binding protein RELCH	RELCH	0.775751	2.02568	0.0223601	12.8028	+	+			0.91485	1.82901	0.0178801	12.7929	+	+			0.939401	1.8417	0.0129774	26.2725	+	+			17.5957	18.3714	18.5106	18.5351	17.5614	17.63	18.4214	18.3215	18.4478	18.5733	18.525	18.5452	+	+	+	22RV1.Beza_22RV1.ctrl;22RV1.Pio_22RV1.ctrl;22RV1.Tesa_22RV1.ctrl
Q92552	MRPS27	28S ribosomal protein S27, mitochondrial	MRPS27	1.0433	1.12419	0.0442974	8.22022	+				1.03095	1.54833	0.0234639	5.82115	+	+		+	0.924951	1.41541	0.0155397	4.98087	+	+			19.5212	20.5645	20.5522	20.4461	19.6477	19.3947	20.5542	20.5748	20.6761	20.4282	20.5821	20.3102	+	+	+	22RV1.Beza_22RV1.ctrl;22RV1.Pio_22RV1.ctrl;22RV1.Tesa_22RV1.ctrl
Q86Y07	VRK2	Serine/threonine-protein kinase VRK2	VRK2	0.96185	0.969536	0.0614638	5.55124					1.1136	0.935994	0.0371984	5.2374	+	+		+	0.9206	1.47239	0.0135121	12.0238	+	+			18.331	19.2928	19.4445	19.2516	18.3077	18.3542	19.1211	19.4645	19.6559	19.2332	19.1786	19.3245		+	+	22RV1.Pio_22RV1.ctrl;22RV1.Tesa_22RV1.ctrl
O14579	COPE	Coatomer subunit epsilon	COPE	0.8105	1.2018	0.0416343	6.39565	+				0.7671	1.11678	0.0251148	6.2014	+	+			0.917451	1.53459	0.0128539	5.92332	+	+			20.7721	21.5826	21.5391	21.6895	20.6536	20.8905	21.5375	21.6276	21.5748	21.5035	21.5897	21.7893	+	+	+	22RV1.Beza_22RV1.ctrl;22RV1.Pio_22RV1.ctrl;22RV1.Tesa_22RV1.ctrl
Q12905	ILF2	Interleukin enhancer-binding factor 2	ILF2	0.8494	1.75562	0.0210519	10.5937	+	+			0.926749	1.9199	0.0167492	21.1457	+	+			0.916749	2.32533	0.0167075	14.9672	+	+			21.8599	22.7093	22.7867	22.7767	21.9004	21.8194	22.6401	22.7785	22.8034	22.7699	22.8226	22.7307	+	+	+	22RV1.Beza_22RV1.ctrl;22RV1.Pio_22RV1.ctrl;22RV1.Tesa_22RV1.ctrl
Q969S3	ZNF622	Zinc finger protein 622	ZNF622	0.92695	1.05314	0.0515913	6.08671					0.995	2.6675	0.0162388	21.5794	+	+		+	0.916699	2.03577	0.0147071	25.5619	+	+			18.6098	19.5368	19.6048	19.5265	18.6429	18.5767	19.3881	19.6854	19.6369	19.5727	19.5403	19.5127		+	+	22RV1.Pio_22RV1.ctrl;22RV1.Tesa_22RV1.ctrl
Q9Y2H5	PLEKHA6	Pleckstrin homology domain-containing family A member 6	PLEKHA6	0.729499	1.42307	0.0318613	7.89946	+	+			0.86975	0.998115	0.0329759	5.25544	+	+			0.914849	1.70709	0.01075	10.9147	+	+			18.9483	19.6777	19.818	19.8631	18.9087	18.9878	19.5943	19.7612	19.9787	19.6573	19.937	19.7892	+	+	+	22RV1.Beza_22RV1.ctrl;22RV1.Pio_22RV1.ctrl;22RV1.Tesa_22RV1.ctrl
Q9NUQ6	SPATS2L	SPATS2-like protein	SPATS2L	0.983	1.09335	0.0476435	7.58521	+				1.18605	1.15006	0.0248792	4.48797	+	+		+	0.9057	1.35424	0.0173073	6.12663	+	+			17.0819	18.0649	18.2679	17.9876	17.2109	16.9529	18.0773	18.0525	18.0373	18.4986	17.9154	18.0598	+	+	+	22RV1.Beza_22RV1.ctrl;22RV1.Pio_22RV1.ctrl;22RV1.Tesa_22RV1.ctrl
Q6P2H3	CEP85	Centrosomal protein of 85 kDa	CEP85	1.07348	1.08237	0.0493306	4.33881	+				1.09653	1.7128	0.0211841	7.97425	+	+		+	0.905435	1.56574	0.0129987	6.56174	+	+			17.8376	18.911	18.9341	18.743	17.9481	17.727	19.1324	18.6897	18.8523	19.0159	18.8256	18.6604	+	+	+	22RV1.Beza_22RV1.ctrl;22RV1.Pio_22RV1.ctrl;22RV1.Tesa_22RV1.ctrl
Q7Z3C6	ATG9A	Autophagy-related protein 9A	ATG9A	0.885074	1.62638	0.0246294	13.5432	+	+			1.20722	1.76146	0.0172924	10.2722	+	+		+	0.900873	2.06099	0.011654	11.4811	+	+			16.7011	17.5861	17.9083	17.6019	16.762	16.6402	17.5625	17.6098	18.0088	17.8078	17.5525	17.6514	+	+	+	22RV1.Beza_22RV1.ctrl;22RV1.Pio_22RV1.ctrl;22RV1.Tesa_22RV1.ctrl
O95785	WIZ	Protein Wiz	WIZ	0.727551	1.10657	0.0459457	5.94346	+				0.990649	1.71389	0.0212609	11.9933	+	+			0.8957	2.44673	0.0134815	16.7724	+	+			17.7732	18.5008	18.7639	18.6689	17.7364	17.81	18.6175	18.384	18.6899	18.8378	18.6302	18.7076	+	+	+	22RV1.Beza_22RV1.ctrl;22RV1.Pio_22RV1.ctrl;22RV1.Tesa_22RV1.ctrl
Q8N1G4	LRRC47	Leucine-rich repeat-containing protein 47	LRRC47	0.94725	1.52307	0.0290189	20.2435	+	+			0.973499	2.12678	0.0189818	12.8409	+	+			0.894799	2.2432	0.0136444	15.3536	+	+			20.5211	21.4684	21.4946	21.4159	20.5677	20.4745	21.4641	21.4726	21.4348	21.5544	21.3809	21.4509	+	+	+	22RV1.Beza_22RV1.ctrl;22RV1.Pio_22RV1.ctrl;22RV1.Tesa_22RV1.ctrl
P23786	CPT2	Carnitine O-palmitoyltransferase 2, mitochondrial	CPT2	0.9055	1.53804	0.0281607	9.40321	+	+			0.940001	1.63502	0.0198675	9.48624	+	+			0.89475	1.66258	0.0103551	8.773	+	+			19.5835	20.489	20.5235	20.4783	19.4967	19.6703	20.4473	20.5307	20.4757	20.5713	20.4247	20.5318	+	+	+	22RV1.Beza_22RV1.ctrl;22RV1.Pio_22RV1.ctrl;22RV1.Tesa_22RV1.ctrl
Q96A46	SLC25A28	Mitoferrin-2	SLC25A28	0.930315	1.4928	0.029003	5.75724	+	+			0.831762	1.47625	0.0211131	5.4376	+	+			0.892413	1.63996	0.0113174	6.60335	+	+			15.5209	16.4513	16.3527	16.4134	15.6218	15.4201	16.5775	16.325	16.2377	16.4677	16.3234	16.5033	+	+	+	22RV1.Beza_22RV1.ctrl;22RV1.Pio_22RV1.ctrl;22RV1.Tesa_22RV1.ctrl
P54868	HMGCS2	Hydroxymethylglutaryl-CoA synthase, mitochondrial	HMGCS2	1.13735	1.26857	0.0398196	9.14825	+				1.04315	1.2881	0.0234384	8.21292	+	+		+	0.891299	1.4971	0.0135704	5.68707	+	+			18.6095	19.7469	19.6527	19.5008	18.489	18.7301	19.7165	19.7773	19.6127	19.6927	19.4007	19.601	+	+	+	22RV1.Beza_22RV1.ctrl;22RV1.Pio_22RV1.ctrl;22RV1.Tesa_22RV1.ctrl
Q9NR46	SH3GLB2	Endophilin-B2	SH3GLB2	0.87935	1.1376	0.0437845	5.76161	+				0.710449	1.02178	0.0320785	3.10794	+	+			0.89005	1.35859	0.0175252	4.89237	+	+			18.6964	19.5758	19.4069	19.5865	18.5534	18.8395	19.629	19.5226	19.2286	19.5852	19.6989	19.4741	+	+	+	22RV1.Beza_22RV1.ctrl;22RV1.Pio_22RV1.ctrl;22RV1.Tesa_22RV1.ctrl
Q8NBU5	ATAD1	ATPase family AAA domain-containing protein 1	ATAD1	0.919799	1.55958	0.0274312	6.4121	+	+			0.8004	1.41586	0.019873	8.4146	+	+			0.888399	1.40604	0.0157268	9.5679	+	+			19.881	20.8008	20.6814	20.7694	19.9682	19.7938	20.9147	20.6869	20.6434	20.7194	20.7375	20.8013	+	+	+	22RV1.Beza_22RV1.ctrl;22RV1.Pio_22RV1.ctrl;22RV1.Tesa_22RV1.ctrl
Q9UJ14	GGT7	Glutathione hydrolase 7	GGT7	0.636499	0.753711	0.0865137	2.81115					0.7317	1.69464	0.021209	7.83785	+	+			0.886749	1.63047	0.0111504	7.09001	+	+			17.3007	17.9372	18.0324	18.1874	17.3759	17.2254	17.7236	18.1507	18.0876	17.9771	18.2873	18.0875		+	+	22RV1.Pio_22RV1.ctrl;22RV1.Tesa_22RV1.ctrl
P34897	SHMT2	Serine hydroxymethyltransferase, mitochondrial	SHMT2	0.902201	1.43947	0.0302862	8.38501	+	+			0.875	1.6747	0.0203311	9.68824	+	+			0.8861	2.12885	0.0139174	16.8621	+	+			23.9371	24.8393	24.8121	24.8233	23.9819	23.8924	24.7415	24.9372	24.7337	24.8906	24.8508	24.7957	+	+	+	22RV1.Beza_22RV1.ctrl;22RV1.Pio_22RV1.ctrl;22RV1.Tesa_22RV1.ctrl
P49590	HARS2	Probable histidine--tRNA ligase, mitochondrial	HARS2	0.551095	1.20973	0.0410453	4.57972	+				0.945596	0.608845	0.0724113	2.22935					0.885245	1.62491	0.0110526	6.55899	+	+			18.0065	18.5576	18.9522	18.8918	18.1088	17.9043	18.6211	18.4942	19.3638	18.5405	18.8037	18.9799	+		+	22RV1.Beza_22RV1.ctrl;22RV1.Pio_22RV1.ctrl
Q9P2K5	MYEF2	Myelin expression factor 2	MYEF2	1.2065	1.70274	0.0240118	9.34227	+	+		+	0.9914	1.7921	0.018708	8.77495	+	+			0.8762	1.91171	0.0115251	8.97708	+	+			19.7601	20.9666	20.7515	20.6363	19.8276	19.6926	20.8565	21.0767	20.6609	20.8421	20.5658	20.7068	+	+	+	22RV1.Beza_22RV1.ctrl;22RV1.Pio_22RV1.ctrl;22RV1.Tesa_22RV1.ctrl
Q8WWY3	PRPF31	U4/U6 small nuclear ribonucleoprotein Prp31	PRPF31	1.0045	2.31224	0.0205	15.3857	+	+		+	0.90335	1.45004	0.0200258	17.9231	+	+			0.873401	1.53209	0.0127901	8.2568	+	+			19.3798	20.3843	20.2831	20.2532	19.3294	19.4302	20.3428	20.4258	20.2834	20.2829	20.3462	20.1602	+	+	+	22RV1.Beza_22RV1.ctrl;22RV1.Pio_22RV1.ctrl;22RV1.Tesa_22RV1.ctrl
Q9GZN8	C20orf27	UPF0687 protein C20orf27	C20orf27	0.711763	0.547963	0.130322	1.98754					0.824412	0.998782	0.0330227	4.36732	+	+			0.871563	1.35346	0.0172613	6.20513	+	+			19.1947	19.9064	20.0191	20.0663	19.127	19.2624	19.5548	20.2581	20.1953	19.8429	19.9432	20.1893		+	+	22RV1.Pio_22RV1.ctrl;22RV1.Tesa_22RV1.ctrl
Q6IN85	PPP4R3A	Serine/threonine-protein phosphatase 4 regulatory subunit 3A	PPP4R3A	0.54545	1.10241	0.0467019	6.80662	+				0.95315	0.872378	0.0406857	4.58685	+	+			0.86995	1.98937	0.0132766	21.0716	+	+			18.2811	18.8265	19.2342	19.151	18.264	18.2981	18.7482	18.9048	19.4413	19.0271	19.1886	19.1134	+	+	+	22RV1.Beza_22RV1.ctrl;22RV1.Pio_22RV1.ctrl;22RV1.Tesa_22RV1.ctrl
Q8N1B4	VPS52	Vacuolar protein sorting-associated protein 52 homolog	VPS52	1.28042	1.31473	0.0367412	6.77007	+	+		+	1.11877	1.11507	0.0253318	5.27367	+	+		+	0.865665	1.50395	0.0131088	10.086	+	+			17.7837	19.0641	18.9025	18.6493	17.7046	17.8628	18.8923	19.2359	19.0993	18.7056	18.616	18.6827	+	+	+	22RV1.Beza_22RV1.ctrl;22RV1.Pio_22RV1.ctrl;22RV1.Tesa_22RV1.ctrl
O60826	CCDC22	Coiled-coil domain-containing protein 22	CCDC22	0.775328	1.77465	0.0216856	7.72692	+	+			0.727528	1.80652	0.0181406	8.30771	+	+			0.863626	1.53148	0.0127584	6.98032	+	+			18.2405	19.0158	18.968	19.1041	18.3078	18.1731	19.0902	18.9414	18.912	19.024	19.2079	19.0003	+	+	+	22RV1.Beza_22RV1.ctrl;22RV1.Pio_22RV1.ctrl;22RV1.Tesa_22RV1.ctrl
Q6N063	OGFOD2	2-oxoglutarate and iron-dependent oxygenase domain-containing protein 2	OGFOD2	0.589881	1.04767	0.0536772	7.05758					0.73758	1.21343	0.0238592	8.62268	+	+			0.856831	1.39512	0.0169	9.6725	+	+			17.4229	18.0128	18.1605	18.2797	17.5065	17.3393	18.0126	18.013	18.1423	18.1787	18.2504	18.3091		+	+	22RV1.Pio_22RV1.ctrl;22RV1.Tesa_22RV1.ctrl
Q6UW68	TMEM205	Transmembrane protein 205	TMEM205	1.12165	1.38285	0.0336	11.5907	+	+		+	0.80415	0.649532	0.0656371	2.68962					0.85515	2.29722	0.0155443	32.7629	+	+			20.4566	21.5783	21.2608	21.3117	20.4802	20.433	21.6721	21.4844	20.9627	21.5588	21.3006	21.3229	+		+	22RV1.Beza_22RV1.ctrl;22RV1.Pio_22RV1.ctrl
O75915	ARL6IP5	PRA1 family protein 3	ARL6IP5	0.6735	0.840068	0.0729503	2.72199					0.7525	1.34176	0.0196615	4.55396	+	+			0.853	1.36189	0.0176522	6.10429	+	+			18.7839	19.4574	19.5364	19.6369	18.6625	18.9053	19.673	19.2418	19.6485	19.4243	19.7061	19.5677		+	+	22RV1.Pio_22RV1.ctrl;22RV1.Tesa_22RV1.ctrl
P28838	LAP3	Cytosol aminopeptidase	LAP3	0.974299	1.68417	0.0238634	28.0789	+	+			0.809899	1.13931	0.0242893	8.66734	+	+			0.841849	1.45628	0.0137621	17.4736	+	+			20.0421	21.0164	20.852	20.884	20.038	20.0463	21.0509	20.982	20.7587	20.9454	20.836	20.932	+	+	+	22RV1.Beza_22RV1.ctrl;22RV1.Pio_22RV1.ctrl;22RV1.Tesa_22RV1.ctrl
O43488	AKR7A2	Aflatoxin B1 aldehyde reductase member 2	AKR7A2	1.0432	1.32949	0.0364465	12.1174	+	+		+	0.934751	2.67958	0.0167385	36.567	+	+			0.828851	1.69072	0.0104595	18.5665	+	+			20.0416	21.0847	20.9763	20.8704	20.0282	20.0549	20.9997	21.1698	20.9981	20.9545	20.8278	20.913	+	+	+	22RV1.Beza_22RV1.ctrl;22RV1.Pio_22RV1.ctrl;22RV1.Tesa_22RV1.ctrl
Q9NUU7	DDX19A	ATP-dependent RNA helicase DDX19A	DDX19A	0.7624	1.01031	0.05622	5.02138					0.81185	1.08739	0.0263879	5.68129	+	+			0.827899	1.54314	0.0131159	8.76221	+	+			18.4944	19.2568	19.3062	19.3222	18.5379	18.4508	19.4022	19.1113	19.1701	19.4423	19.2384	19.4061		+	+	22RV1.Pio_22RV1.ctrl;22RV1.Tesa_22RV1.ctrl
Q99426	TBCB	Tubulin-folding cofactor B	TBCB	0.931601	1.93012	0.0215529	12.252	+	+			0.8065	2.22997	0.0181486	16.0858	+	+			0.81795	1.46561	0.0133943	8.52045	+	+			21.5056	22.4372	22.3121	22.3235	21.5465	21.4647	22.5013	22.3731	22.3411	22.2831	22.2367	22.4104	+	+	+	22RV1.Beza_22RV1.ctrl;22RV1.Pio_22RV1.ctrl;22RV1.Tesa_22RV1.ctrl
P60484	PTEN	Phosphatidylinositol 3,4,5-trisphosphate 3-phosphatase and dual-specificity protein phosphatase PTEN	PTEN	0.369902	0.398821	0.194284	1.33649					0.410302	0.279534	0.222629	0.915152					0.811952	1.75753	0.012	15.5277	+	+			16.114	16.484	16.5243	16.926	16.0659	16.1622	16.2114	16.7565	16.9701	16.0786	16.9056	16.9464			+	22RV1.Pio_22RV1.ctrl
P31150	GDI1	Rab GDP dissociation inhibitor alpha	GDI1	0.8757	0.781302	0.0821387	3.3005					0.85935	1.25968	0.0234871	5.92396	+	+			0.8115	1.64777	0.0107636	7.48686	+	+			20.6092	21.4849	21.4686	21.4207	20.6726	20.5459	21.2273	21.7426	21.5991	21.3381	21.3328	21.5087		+	+	22RV1.Pio_22RV1.ctrl;22RV1.Tesa_22RV1.ctrl
Q96DT7	ZBTB10	Zinc finger and BTB domain-containing protein 10	ZBTB10	0.7313	0.778139	0.0827455	3.719					0.787801	0.644133	0.0668365	2.68239					0.805099	2.35055	0.0140588	42.5802	+	+			19.6517	20.383	20.4395	20.4568	19.6591	19.6443	20.5795	20.1865	20.1459	20.7331	20.4394	20.4742			+	22RV1.Pio_22RV1.ctrl
P22234	PAICS	Multifunctional protein ADE2	PAICS	0.76595	2.42513	0.026321	43.9331	+	+			0.8059	2.01606	0.0186374	34.2038	+	+			0.8041	2.8597	0.012	55.3378	+	+			22.7889	23.5549	23.5949	23.593	22.7961	22.7818	23.539	23.5708	23.6173	23.5724	23.6057	23.5804	+	+	+	22RV1.Beza_22RV1.ctrl;22RV1.Pio_22RV1.ctrl;22RV1.Tesa_22RV1.ctrl
Q8N573	OXR1	Oxidation resistance protein 1	OXR1	0.918384	1.5284	0.0288718	5.8438	+	+			0.818133	1.0162	0.0323627	3.75167	+	+			0.796783	1.53138	0.0127426	5.75554	+	+			16.5168	17.4352	17.3349	17.3136	16.619	16.4146	17.5546	17.3158	17.1423	17.5276	17.2202	17.407	+	+	+	22RV1.Beza_22RV1.ctrl;22RV1.Pio_22RV1.ctrl;22RV1.Tesa_22RV1.ctrl
Q96SI9	STRBP	Spermatid perinuclear RNA-binding protein	STRBP	0.83155	2.21365	0.0236787	13.6813	+	+			0.7987	2.13436	0.0192442	13.7156	+	+			0.77925	1.58432	0.0109061	15.9332	+	+			18.7439	19.5755	19.5427	19.5232	18.7909	18.697	19.5369	19.6141	19.5771	19.5082	19.5095	19.5369	+	+	+	22RV1.Beza_22RV1.ctrl;22RV1.Pio_22RV1.ctrl;22RV1.Tesa_22RV1.ctrl
P35443	THBS4	Thrombospondin-4	THBS4	1.64738	0.986614	0.0592207	4.78253					1.36615	0.861447	0.04161	3.77039	+	+		+	0.778398	1.50974	0.0132954	5.55411	+	+			16.1467	17.7941	17.5129	16.9251	16.2457	16.0477	18.124	17.4642	17.1643	17.8614	17.0243	16.8259		+	+	22RV1.Pio_22RV1.ctrl;22RV1.Tesa_22RV1.ctrl
Q9Y4P1	ATG4B	Cysteine protease ATG4B	ATG4B	0.599292	1.14838	0.0426098	8.49649	+				0.559492	0.36773	0.159905	1.25259					0.774942	1.92493	0.0117419	29.4248	+	+			18.8978	19.4971	19.4573	19.6728	18.89	18.9056	19.427	19.5672	19.9039	19.0107	19.6979	19.6476	+		+	22RV1.Beza_22RV1.ctrl;22RV1.Pio_22RV1.ctrl
Q9GZZ1	NAA50	N-alpha-acetyltransferase 50	NAA50	0.6126	1.832	0.0234858	8.16421	+	+			0.846749	0.827427	0.0448142	3.69419	+	+			0.77175	1.32735	0.0183314	6.53782	+	+			19.5419	20.1545	20.3886	20.3136	19.594	19.4897	20.1005	20.2084	20.6118	20.1654	20.2077	20.4195	+	+	+	22RV1.Beza_22RV1.ctrl;22RV1.Pio_22RV1.ctrl;22RV1.Tesa_22RV1.ctrl
Q9H936	SLC25A22	Mitochondrial glutamate carrier 1	SLC25A22	0.790501	2.37389	0.0231739	16.0634	+	+			0.77695	1.01714	0.0324102	5.33588	+	+			0.771001	1.73611	0.0114033	10.3839	+	+			20.9574	21.7479	21.7343	21.7284	20.9947	20.9201	21.7158	21.78	21.8751	21.5936	21.6642	21.7926	+	+	+	22RV1.Beza_22RV1.ctrl;22RV1.Pio_22RV1.ctrl;22RV1.Tesa_22RV1.ctrl
Q9BWM7	SFXN3	Sideroflexin-3	SFXN3	0.81895	1.59251	0.0251976	21.3202	+	+			0.788899	1.69544	0.0212825	10.1794	+	+			0.76715	1.77798	0.0125344	10.5016	+	+			19.737	20.556	20.5259	20.5042	19.7749	19.6991	20.5622	20.5497	20.4583	20.5935	20.5666	20.4417	+	+	+	22RV1.Beza_22RV1.ctrl;22RV1.Pio_22RV1.ctrl;22RV1.Tesa_22RV1.ctrl
P35579	MYH9	Myosin-9	MYH9	0.81505	2.11053	0.0232027	14.7154	+	+			0.763499	1.60148	0.022198	8.42339	+	+			0.76585	2.0542	0.0115739	10.9305	+	+			20.6983	21.5134	21.4618	21.4642	20.6523	20.7443	21.4825	21.5442	21.3837	21.5399	21.517	21.4113	+	+	+	22RV1.Beza_22RV1.ctrl;22RV1.Pio_22RV1.ctrl;22RV1.Tesa_22RV1.ctrl
Q6WKZ4	RAB11FIP1	Rab11 family-interacting protein 1	RAB11FIP1	0.626198	1.05987	0.0515813	7.1022					0.744799	1.26903	0.0236923	8.06559	+	+			0.763148	1.45314	0.0142687	5.45157	+	+			17.6431	18.2693	18.3879	18.4062	17.731	17.5552	18.2762	18.2624	18.3596	18.4162	18.2973	18.5152		+	+	22RV1.Pio_22RV1.ctrl;22RV1.Tesa_22RV1.ctrl
O14841	OPLAH	5-oxoprolinase	OPLAH	0.476194	0.886673	0.0674534	4.83506					0.730095	1.06875	0.0275518	7.41325	+	+			0.758794	1.38904	0.016739	6.82039	+	+			18.5389	19.015	19.269	19.2976	18.6373	18.4404	19.0143	19.0158	19.2688	19.2691	19.2459	19.3494		+	+	22RV1.Pio_22RV1.ctrl;22RV1.Tesa_22RV1.ctrl
Q92598	HSPH1	Heat shock protein 105 kDa	HSPH1	0.65805	1.70304	0.0240474	24.2148	+	+			0.9009	1.76619	0.0176167	14.2349	+	+			0.7563	1.45782	0.0137916	10.1591	+	+			20.766	21.424	21.6669	21.5222	20.7394	20.7925	21.4298	21.4182	21.7243	21.6094	21.4527	21.5918	+	+	+	22RV1.Beza_22RV1.ctrl;22RV1.Pio_22RV1.ctrl;22RV1.Tesa_22RV1.ctrl
Q68E01	INTS3	Integrator complex subunit 3	INTS3	0.462199	0.854007	0.0717739	4.26019					0.632751	0.37976	0.153056	1.30016					0.752601	1.49142	0.0140848	13.7113	+	+			16.9873	17.4495	17.62	17.7399	17.0019	16.9727	17.342	17.557	18.1065	17.1336	17.687	17.7928			+	22RV1.Pio_22RV1.ctrl
Q9NQR4	NIT2	Omega-amidase NIT2	NIT2	0.8645	1.36708	0.0354276	11.4864	+	+			0.958699	1.91598	0.0165988	9.02995	+	+			0.7514	1.66118	0.010339	8.72876	+	+			19.8346	20.6991	20.7933	20.586	19.7614	19.9078	20.7166	20.6816	20.8702	20.7164	20.5407	20.6313	+	+	+	22RV1.Beza_22RV1.ctrl;22RV1.Pio_22RV1.ctrl;22RV1.Tesa_22RV1.ctrl
P48735	IDH2	Isocitrate dehydrogenase [NADP], mitochondrial	IDH2	0.9338	1.54684	0.0273055	7.8587	+	+			0.73755	1.82105	0.0187354	8.20287	+	+			0.750151	1.30132	0.0180048	12.5123	+	+			20.489	21.4229	21.2266	21.2392	20.4292	20.5489	21.3202	21.5255	21.1595	21.2937	21.2357	21.2427	+	+	+	22RV1.Beza_22RV1.ctrl;22RV1.Pio_22RV1.ctrl;22RV1.Tesa_22RV1.ctrl
P61086	UBE2K	Ubiquitin-conjugating enzyme E2 K	UBE2K	0.8217	1.79073	0.0221675	8.80691	+	+			0.8679	1.84624	0.01864	8.29795	+	+			0.7483	1.33232	0.0180532	5.36166	+	+			20.5922	21.4139	21.4601	21.3405	20.6672	20.5172	21.4694	21.3584	21.3872	21.533	21.2228	21.4582	+	+	+	22RV1.Beza_22RV1.ctrl;22RV1.Pio_22RV1.ctrl;22RV1.Tesa_22RV1.ctrl
Q14126	DSG2	Desmoglein-2	DSG2	0.789999	2.10443	0.0245212	11.3446	+	+			0.751249	0.879697	0.04	4.01935	+	+			0.74555	1.47776	0.0136471	15.4754	+	+			19.8198	20.6098	20.571	20.5654	19.867	19.7726	20.5586	20.661	20.7519	20.3902	20.5557	20.575	+	+	+	22RV1.Beza_22RV1.ctrl;22RV1.Pio_22RV1.ctrl;22RV1.Tesa_22RV1.ctrl
O95219	SNX4	Sorting nexin-4	SNX4	0.895709	0.98399	0.0593076	5.24977					1.07541	0.690744	0.0598394	2.95169					0.74331	1.49908	0.0130174	20.0674	+	+			17.2279	18.1236	18.3034	17.9712	17.1909	17.265	17.9571	18.2902	18.6658	17.9409	17.9715	17.971			+	22RV1.Pio_22RV1.ctrl
O75879	GATB	Glutamyl-tRNA(Gln) amidotransferase subunit B, mitochondrial	GATB	0.945701	1.52701	0.0287796	14.5647	+	+			0.7865	2.37817	0.0215738	40.7685	+	+			0.738701	2.05166	0.0115342	19.2949	+	+			18.4013	19.347	19.1878	19.14	18.4189	18.3837	19.2845	19.4095	19.1957	19.1799	19.106	19.174	+	+	+	22RV1.Beza_22RV1.ctrl;22RV1.Pio_22RV1.ctrl;22RV1.Tesa_22RV1.ctrl
P50748	KNTC1	Kinetochore-associated protein 1	KNTC1	1.01773	1.56692	0.0271854	11.3562	+	+		+	0.571026	0.542386	0.0871181	2.0205					0.714326	1.42641	0.0159025	8.41031	+	+			18.5096	19.5273	19.0806	19.2239	18.5441	18.475	19.61	19.4446	18.8001	19.3611	19.3015	19.1463	+		+	22RV1.Beza_22RV1.ctrl;22RV1.Pio_22RV1.ctrl
Q5T6V5	C9orf64	Queuosine salvage protein	C9orf64	0.5829	1.01791	0.0559731	6.58156					0.842051	1.18114	0.0246696	9.49209	+	+			0.68435	1.52942	0.0126954	6.06402	+	+			19.6884	20.2713	20.5305	20.3727	19.777	19.5998	20.2704	20.2722	20.5356	20.5253	20.3028	20.4427		+	+	22RV1.Pio_22RV1.ctrl;22RV1.Tesa_22RV1.ctrl
P46060	RANGAP1	Ran GTPase-activating protein 1	RANGAP1	0.808299	2.31136	0.0204019	14.4746	+	+			0.665999	2.05395	0.0168387	11.2431	+	+			0.680849	1.45343	0.0142839	18.0325	+	+			20.455	21.2632	21.121	21.1358	20.4927	20.4172	21.2221	21.3044	21.1666	21.0753	21.1351	21.1365	+	+	+	22RV1.Beza_22RV1.ctrl;22RV1.Pio_22RV1.ctrl;22RV1.Tesa_22RV1.ctrl
Q7L590	MCM10	Protein MCM10 homolog	MCM10	0.284938	0.673165	0.103358	2.87017					0.476838	0.938051	0.0367118	4.68162	+	+			0.665989	1.34932	0.0176338	5.76683	+	+			17.7492	18.0342	18.2261	18.4153	17.8484	17.6501	18.0396	18.0288	18.2027	18.2495	18.4745	18.356		+	+	22RV1.Pio_22RV1.ctrl;22RV1.Tesa_22RV1.ctrl
Q9H900	ZWILCH	Protein zwilch homolog	ZWILCH	0.350803	1.01761	0.0558925	4.19678					0.432604	0.578676	0.0777361	1.9222					0.665504	1.56557	0.0129815	7.2874	+	+			17.7843	18.1352	18.2169	18.4498	17.8609	17.7078	18.1688	18.1015	18.4286	18.0053	18.4997	18.4			+	22RV1.Pio_22RV1.ctrl
Q9Y2P8	RCL1	RNA 3'-terminal phosphate cyclase-like protein	RCL1	0.6011	1.23523	0.0401128	4.56797	+				0.4142	1.07997	0.0270608	3.44047	+	+			0.66365	1.32613	0.0182538	5.11613	+	+			18.6743	19.2754	19.0885	19.3379	18.6018	18.7467	19.3852	19.1655	19.1846	18.9923	19.2303	19.4455	+	+	+	22RV1.Beza_22RV1.ctrl;22RV1.Pio_22RV1.ctrl;22RV1.Tesa_22RV1.ctrl
Q9Y375	NDUFAF1	Complex I intermediate-associated protein 30, mitochondrial	NDUFAF1	0.757318	1.54679	0.0272755	15.8965	+	+			0.631618	1.11057	0.0253605	7.55808	+	+			0.662818	2.61661	0.0136119	49.3444	+	+			18.0136	18.7709	18.6452	18.6764	18.0256	18.0016	18.7248	18.817	18.7279	18.5625	18.6824	18.6704	+	+	+	22RV1.Beza_22RV1.ctrl;22RV1.Pio_22RV1.ctrl;22RV1.Tesa_22RV1.ctrl
P07910	HNRNPC	Heterogeneous nuclear ribonucleoproteins C1/C2	HNRNPC	0.666951	1.2667	0.0397077	10.5317	+				0.794901	1.14566	0.0246695	8.48129	+	+			0.653701	1.48252	0.0138002	14.8475	+	+			21.2038	21.8708	21.9987	21.8575	21.1939	21.2137	21.8082	21.9333	22.0919	21.9055	21.8146	21.9004	+	+	+	22RV1.Beza_22RV1.ctrl;22RV1.Pio_22RV1.ctrl;22RV1.Tesa_22RV1.ctrl
Q92540	SMG7	Protein SMG7	SMG7	0.6399	1.46431	0.0288202	9.46444	+	+			0.56775	0.91322	0.0384114	3.5495	+	+			0.647885	1.7089	0.0107875	7.09233	+	+			16.389	17.0288	16.9567	17.0369	16.4513	16.3266	17.0027	17.055	16.8094	17.104	16.9701	17.1036	+	+	+	22RV1.Beza_22RV1.ctrl;22RV1.Pio_22RV1.ctrl;22RV1.Tesa_22RV1.ctrl
Q13572	ITPK1	Inositol-tetrakisphosphate 1-kinase	ITPK1	0.80665	1.98077	0.0234872	15.0891	+	+			0.6159	1.42525	0.0190061	12.9031	+	+			0.635051	1.30455	0.0181501	6.17128	+	+			19.1463	19.953	19.7622	19.7813	19.0999	19.1927	19.9795	19.9264	19.751	19.7734	19.8732	19.6895	+	+	+	22RV1.Beza_22RV1.ctrl;22RV1.Pio_22RV1.ctrl;22RV1.Tesa_22RV1.ctrl
O75674	TOM1L1	TOM1-like protein 1	TOM1L1	0.447707	1.109	0.0457996	6.30225	+				0.499258	0.46975	0.110169	1.68741					0.633657	1.47766	0.0136168	11.1215	+	+			18.4806	18.9283	18.9798	19.1142	18.4998	18.4614	18.8599	18.9967	19.2751	18.6846	19.1679	19.0606	+		+	22RV1.Beza_22RV1.ctrl;22RV1.Pio_22RV1.ctrl
P49747	COMP	Cartilage oligomeric matrix protein	COMP	0.54	1.38409	0.0336853	5.76254	+	+			0.58715	0.505119	0.0989106	1.80891					0.6329	1.91962	0.011648	9.05735	+	+			19.5885	20.1285	20.1757	20.2214	19.6389	19.5381	20.2075	20.0495	19.855	20.4963	20.2698	20.173	+		+	22RV1.Beza_22RV1.ctrl;22RV1.Pio_22RV1.ctrl
P30837	ALDH1B1	Aldehyde dehydrogenase X, mitochondrial	ALDH1B1	0.745871	1.00875	0.056371	6.3535					0.70167	1.21991	0.0227962	10.0152	+	+			0.632871	2.07485	0.0121588	30.1828	+	+			17.9471	18.6929	18.6487	18.58	17.9395	17.9547	18.5758	18.8101	18.7184	18.5791	18.5995	18.5604		+	+	22RV1.Pio_22RV1.ctrl;22RV1.Tesa_22RV1.ctrl
Q9H3N1	TMX1	Thioredoxin-related transmembrane protein 1	TMX1	0.65395	1.7725	0.0216133	28.7067	+	+			0.5664	2.13508	0.0194233	14.5214	+	+			0.63265	1.90256	0.0112	13.8539	+	+			20.6343	21.2882	21.2007	21.267	20.6566	20.612	21.2929	21.2836	21.2327	21.1687	21.2271	21.3068	+	+	+	22RV1.Beza_22RV1.ctrl;22RV1.Pio_22RV1.ctrl;22RV1.Tesa_22RV1.ctrl
P43686	PSMC4	26S proteasome regulatory subunit 6B	PSMC4	0.666751	1.42848	0.0316829	7.35083	+	+			0.614951	1.01913	0.0322074	4.79958	+	+			0.629451	1.7706	0.0122857	13.5911	+	+			21.1887	21.8554	21.8037	21.8181	21.147	21.2304	21.7749	21.936	21.9248	21.6825	21.8383	21.798	+	+	+	22RV1.Beza_22RV1.ctrl;22RV1.Pio_22RV1.ctrl;22RV1.Tesa_22RV1.ctrl
Q96T76	MMS19	MMS19 nucleotide excision repair protein homolog	MMS19	0.414685	0.366654	0.21307	1.19392					0.444185	0.530468	0.091042	1.77209					0.615335	1.51098	0.0133429	6.88087	+	+			18.0722	18.4869	18.5164	18.6875	17.9968	18.1476	18.1478	18.8259	18.7554	18.2773	18.7356	18.6394			+	22RV1.Pio_22RV1.ctrl
Q99436	PSMB7	Proteasome subunit beta type-7	PSMB7	0.70675	1.30048	0.0376118	5.19558	+	+			0.618299	1.22831	0.0231605	8.29814	+	+			0.61045	1.31757	0.0186933	7.9163	+	+			21.0881	21.7949	21.7064	21.6985	21.016	21.1602	21.6795	21.9102	21.7252	21.6876	21.7259	21.6712	+	+	+	22RV1.Beza_22RV1.ctrl;22RV1.Pio_22RV1.ctrl;22RV1.Tesa_22RV1.ctrl
Q9BRR6	ADPGK	ADP-dependent glucokinase	ADPGK	0.312736	1.03223	0.0551394	3.06978					0.603735	0.739405	0.0539426	2.70997					0.610186	1.41669	0.0155706	5.15214	+	+			16.6594	16.9721	17.2631	17.2696	16.7349	16.5839	16.9037	17.0405	17.4727	17.0535	17.1783	17.3608			+	22RV1.Pio_22RV1.ctrl
Q9Y485	DMXL1	DmX-like protein 1	DMXL1	0.337413	0.341418	0.227542	1.13215					0.548814	0.516975	0.0960149	1.88216					0.607964	2.10567	0.0130543	11.2902	+	+			17.0678	17.4051	17.6166	17.6757	17.0286	17.1069	17.1097	17.7006	17.9055	17.3276	17.7127	17.6387			+	22RV1.Pio_22RV1.ctrl
Q15061	WDR43	WD repeat-containing protein 43	WDR43	0.28193	0.577704	0.12434	2.17525					-0.19932	0.227899	0.275925	-0.743735					0.59263	1.51923	0.0130485	10.7605	+	+			17.1258	17.4078	16.9265	17.7185	17.1052	17.1465	17.2798	17.5357	17.1937	16.6593	17.6674	17.7695			+	22RV1.Pio_22RV1.ctrl
P05166	PCCB	Propionyl-CoA carboxylase beta chain, mitochondrial	PCCB	0.393845	0.595493	0.117999	2.36103					0.648945	0.466871	0.11072	1.6818					0.592496	1.33115	0.0179761	11.6492	+	+			17.078	17.4718	17.727	17.6705	17.0873	17.0687	17.3053	17.6384	18.1127	17.3412	17.6205	17.7205			+	22RV1.Pio_22RV1.ctrl
O14734	ACOT8	Acyl-coenzyme A thioesterase 8	ACOT8	0.409545	0.957585	0.0629119	5.18864					0.463546	1.10711	0.0252038	5.63209	+	+			0.572546	1.46021	0.0138511	5.23129	+	+			18.5688	18.9784	19.0324	19.1414	18.6465	18.4912	18.9644	18.9924	19.0596	19.0052	19.0643	19.2185		+	+	22RV1.Pio_22RV1.ctrl;22RV1.Tesa_22RV1.ctrl
Q96N67	DOCK7	Dedicator of cytokinesis protein 7	DOCK7	0.503307	1.85136	0.0221406	8.78173	+	+			0.420206	1.31951	0.0217982	11.2749	+	+			0.569207	2.0365	0.0147568	10.4978	+	+			18.1172	18.6205	18.5374	18.6864	18.1538	18.0806	18.5764	18.6646	18.5444	18.5304	18.7264	18.6464	+	+	+	22RV1.Beza_22RV1.ctrl;22RV1.Pio_22RV1.ctrl;22RV1.Tesa_22RV1.ctrl
Q9Y371	SH3GLB1	Endophilin-B1	SH3GLB1	0.786501	1.72103	0.0241354	8.92859	+	+			0.69085	1.89939	0.0172955	12.1266	+	+			0.5663	1.80054	0.0121268	9.70436	+	+			18.4419	19.2284	19.1328	19.0082	18.4903	18.3935	19.302	19.1548	19.1027	19.1628	18.9756	19.0408	+	+	+	22RV1.Beza_22RV1.ctrl;22RV1.Pio_22RV1.ctrl;22RV1.Tesa_22RV1.ctrl
Q10471	GALNT2	Polypeptide N-acetylgalactosaminyltransferase 2	GALNT2	1.01678	1.61152	0.0247851	7.31055	+	+		+	0.803127	0.735228	0.0542003	2.8534					0.555778	1.43657	0.015287	5.11427	+	+			17.4894	18.5062	18.2925	18.0452	17.5691	17.4097	18.6202	18.3922	18.0226	18.5625	17.9713	18.1191	+		+	22RV1.Beza_22RV1.ctrl;22RV1.Pio_22RV1.ctrl
P12004	PCNA	Proliferating cell nuclear antigen	PCNA	0.62955	0.959936	0.0627246	5.57683					0.4813	2.07524	0.0176203	20.0776	+	+			0.5535	1.79362	0.012	18.2296	+	+			23.8382	24.4678	24.3195	24.3917	23.8272	23.8492	24.3554	24.5801	24.2982	24.3408	24.3634	24.42		+	+	22RV1.Pio_22RV1.ctrl;22RV1.Tesa_22RV1.ctrl
Q9BQP7	MGME1	Mitochondrial genome maintenance exonuclease 1	MGME1	0.74415	2.14315	0.024766	49.7483	+	+			0.7611	1.00335	0.0325957	6.0872	+	+			0.54935	1.50701	0.0132482	12.2552	+	+			18.1146	18.8588	18.8757	18.6639	18.129	18.1002	18.8547	18.8628	18.9999	18.7515	18.7064	18.6215	+	+	+	22RV1.Beza_22RV1.ctrl;22RV1.Pio_22RV1.ctrl;22RV1.Tesa_22RV1.ctrl
Q7Z3T8	ZFYVE16	Zinc finger FYVE domain-containing protein 16	ZFYVE16	0.732522	0.818812	0.0773474	3.68983					0.569822	1.96769	0.0170738	10.9703	+	+			0.547122	1.76437	0.0121174	8.13357	+	+			17.2072	17.9397	17.777	17.7543	17.1655	17.2489	17.7456	18.1338	17.746	17.808	17.8071	17.7015		+	+	22RV1.Pio_22RV1.ctrl;22RV1.Tesa_22RV1.ctrl
O94826	TOMM70	Mitochondrial import receptor subunit TOM70	TOMM70	0.7836	1.36828	0.0345898	10.115	+	+			0.5763	1.16282	0.0250743	6.98092	+	+			0.5469	1.60476	0.0107082	24.0757	+	+			21.1629	21.9465	21.7392	21.7098	21.1855	21.1403	21.8724	22.0206	21.6598	21.8186	21.7075	21.7121	+	+	+	22RV1.Beza_22RV1.ctrl;22RV1.Pio_22RV1.ctrl;22RV1.Tesa_22RV1.ctrl
Q9NYV6	RRN3	RNA polymerase I-specific transcription initiation factor RRN3	RRN3	0.278163	0.250916	0.298393	0.824116					0.758163	1.12433	0.0251052	8.35825	+	+			0.542664	1.51866	0.013569	18.4974	+	+			16.7069	16.9851	17.4651	17.2496	16.7025	16.7114	16.6476	17.3226	17.5557	17.3745	17.2206	17.2786		+	+	22RV1.Pio_22RV1.ctrl;22RV1.Tesa_22RV1.ctrl
Q14527	HLTF	Helicase-like transcription factor	HLTF	0.532212	0.920759	0.0632963	4.6426					0.571112	1.5891	0.0215188	24.2543	+	+			0.538512	2.33022	0.0135603	18.8233	+	+			19.582	20.1142	20.1531	20.1205	19.6055	19.5585	20.002	20.2264	20.1518	20.1544	20.1042	20.1368		+	+	22RV1.Pio_22RV1.ctrl;22RV1.Tesa_22RV1.ctrl
P54278	PMS2	Mismatch repair endonuclease PMS2	PMS2	0.370448	0.493065	0.151928	1.78061					0.297297	0.474437	0.108675	1.68232					0.534098	1.58822	0.0109959	23.3835	+	+			18.1598	18.5302	18.4571	18.6939	18.137	18.1825	18.3234	18.737	18.6323	18.2818	18.6917	18.696			+	22RV1.Pio_22RV1.ctrl
P29372	MPG	DNA-3-methyladenine glycosylase	MPG	0.77345	1.72576	0.0243981	7.51108	+	+			0.341751	1.0819	0.0266409	3.49022	+	+			0.53065	1.41904	0.015664	5.26298	+	+			17.8853	18.6587	18.227	18.416	17.9643	17.8063	18.7248	18.5927	18.2849	18.1692	18.4786	18.3533	+	+	+	22RV1.Beza_22RV1.ctrl;22RV1.Pio_22RV1.ctrl;22RV1.Tesa_22RV1.ctrl
P49757	NUMB	Protein numb homolog	NUMB	0.674601	0.694338	0.100511	2.68909					0.362	1.23196	0.0229874	3.95506	+	+			0.53035	1.48714	0.0139886	7.28282	+	+			18.1082	18.7828	18.4702	18.6386	18.0451	18.1713	18.54	19.0256	18.4039	18.5365	18.6022	18.6749		+	+	22RV1.Pio_22RV1.ctrl;22RV1.Tesa_22RV1.ctrl
Q96JG6	VPS50	Syndetin	VPS50	0.253985	0.885933	0.0673981	2.60557					0.406435	1.14252	0.0245218	6.62926	+	+			0.521436	1.48196	0.0137848	5.61395	+	+			17.8615	18.1154	18.2678	18.3828	17.9203	17.8026	18.0377	18.1931	18.285	18.2507	18.4547	18.311		+	+	22RV1.Pio_22RV1.ctrl;22RV1.Tesa_22RV1.ctrl
Q9H974	QTRT2	Queuine tRNA-ribosyltransferase accessory subunit 2	QTRT2	0.338256	0.856406	0.0714416	4.12477					0.204106	0.342578	0.173968	1.14718					0.520756	1.33624	0.0181154	9.7772	+	+			18.3605	18.6987	18.5646	18.8813	18.3753	18.3456	18.6181	18.7794	18.7419	18.3873	18.9324	18.8301			+	22RV1.Pio_22RV1.ctrl
Q96KQ7	EHMT2	Histone-lysine N-methyltransferase EHMT2	EHMT2	0.550941	0.581248	0.122445	2.16766					0.320438	0.745255	0.0527952	2.61961					0.52059	1.68035	0.0101842	7.14942	+	+			15.9955	16.5465	16.316	16.5161	15.9492	16.0419	16.2966	16.7964	16.2028	16.4292	16.5723	16.46			+	22RV1.Pio_22RV1.ctrl
Q9UHQ9	CYB5R1	NADH-cytochrome b5 reductase 1	CYB5R1	0.676499	0.898814	0.0660432	4.25938					0.6357	1.98017	0.0174845	14.4622	+	+			0.51535	1.44126	0.0149228	13.2225	+	+			20.2589	20.9353	20.8945	20.7742	20.221	20.2967	20.7811	21.0896	20.9169	20.8722	20.7835	20.7649		+	+	22RV1.Pio_22RV1.ctrl;22RV1.Tesa_22RV1.ctrl
P27707	DCK	Deoxycytidine kinase	DCK	0.71795	1.2901	0.0382216	6.00133	+				0.648499	1.89236	0.0169582	9.13063	+	+			0.50655	1.58506	0.010921	6.19349	+	+			20.1773	20.8952	20.8258	20.6838	20.2315	20.1231	20.7886	21.0019	20.8717	20.7799	20.7451	20.6226	+	+	+	22RV1.Beza_22RV1.ctrl;22RV1.Pio_22RV1.ctrl;22RV1.Tesa_22RV1.ctrl
P42677	RPS27	40S ribosomal protein S27	RPS27	0.9084	1.27441	0.039358	7.59134	+				0.691099	0.884961	0.0400194	4.11952	+	+			0.49795	1.67976	0.0101508	7.46962	+	+			21.0781	21.9865	21.7692	21.5761	21.1186	21.0376	21.8739	22.0991	21.932	21.6064	21.629	21.5231	+	+	+	22RV1.Beza_22RV1.ctrl;22RV1.Pio_22RV1.ctrl;22RV1.Tesa_22RV1.ctrl
Q8WVY7	UBLCP1	Ubiquitin-like domain-containing CTD phosphatase 1	UBLCP1	0.360518	0.757977	0.0855972	3.06997					0.370719	1.46844	0.0208304	11.5226	+	+			0.470968	1.88239	0.0130049	13.4739	+	+			18.9454	19.3059	19.3161	19.4164	18.9759	18.9149	19.1925	19.4193	19.3059	19.3263	19.4334	19.3993		+	+	22RV1.Pio_22RV1.ctrl;22RV1.Tesa_22RV1.ctrl
Q86TP1	PRUNE1	Exopolyphosphatase PRUNE1	PRUNE1	0.331501	1.12479	0.04402	4.63494	+				0.447501	0.627572	0.0696616	2.19291					0.460501	1.47125	0.0134677	5.70499	+	+			17.8199	18.1514	18.2674	18.2804	17.8838	17.756	18.1193	18.1835	18.4612	18.0736	18.2311	18.3297	+		+	22RV1.Beza_22RV1.ctrl;22RV1.Pio_22RV1.ctrl
O60506	SYNCRIP	Heterogeneous nuclear ribonucleoprotein Q	SYNCRIP	0.44745	2.99025	0.0241778	39.7371	+	+			0.464499	1.30882	0.0216724	10.6539	+	+			0.44665	1.76801	0.0122372	17.6712	+	+			21.6756	22.123	22.1401	22.1222	21.6665	21.6846	22.1297	22.1163	22.0974	22.1827	22.0986	22.1458	+	+	+	22RV1.Beza_22RV1.ctrl;22RV1.Pio_22RV1.ctrl;22RV1.Tesa_22RV1.ctrl
O75390	CS	Citrate synthase, mitochondrial	CS	0.677351	0.89917	0.0660981	4.62469					0.487751	2.21833	0.017743	17.2246	+	+			0.428901	2.24192	0.0135691	13.2657	+	+			24.3121	24.9894	24.7998	24.741	24.3357	24.2885	24.8449	25.134	24.8155	24.7842	24.7189	24.7631		+	+	22RV1.Pio_22RV1.ctrl;22RV1.Tesa_22RV1.ctrl
P19174	PLCG1	1-phosphatidylinositol 4,5-bisphosphate phosphodiesterase gamma-1	PLCG1	0.421197	1.46275	0.0287364	7.14767	+	+			0.329897	0.652186	0.065671	2.50618					0.427497	1.69306	0.0105127	13.5217	+	+			18.304	18.7252	18.6339	18.7315	18.333	18.275	18.6739	18.7765	18.7623	18.5055	18.7441	18.7189	+		+	22RV1.Beza_22RV1.ctrl;22RV1.Pio_22RV1.ctrl
Q9UJU2	LEF1	Lymphoid enhancer-binding factor 1	LEF1	0.561614	0.886944	0.0675088	4.04592					0.408713	0.332079	0.180217	1.1052					0.395592	1.6379	0.0113004	9.64016	+	+			15.8176	16.3792	16.2263	16.2131	15.7815	15.8536	16.2451	16.5132	16.5943	15.8582	16.2328	16.1935			+	22RV1.Pio_22RV1.ctrl
Q9UJW0	DCTN4	Dynactin subunit 4	DCTN4	0.326883	0.930793	0.0635598	3.74746					0.304533	0.813613	0.0467813	3.14893	+	+			0.381332	1.50591	0.013217	10.8478	+	+			18.7165	19.0433	19.021	19.0978	18.7492	18.6837	18.9625	19.1242	19.112	18.93	19.1106	19.085		+	+	22RV1.Pio_22RV1.ctrl;22RV1.Tesa_22RV1.ctrl
P35249	RFC4	Replication factor C subunit 4	RFC4	0.56865	2.07117	0.0220117	11.6815	+	+			0.448999	1.36415	0.0202743	14.6967	+	+			0.3764	1.48052	0.0137385	11.6694	+	+			20.73	21.2986	21.179	21.1063	20.7605	20.6994	21.3365	21.2607	21.1787	21.1792	21.096	21.1167	+	+	+	22RV1.Beza_22RV1.ctrl;22RV1.Pio_22RV1.ctrl;22RV1.Tesa_22RV1.ctrl
Q66K74	MAP1S	Microtubule-associated protein 1S	MAP1S	0.294319	0.509633	0.146643	1.80621					0.46387	1.02833	0.0314178	4.93283	+	+			0.36662	1.4349	0.0152239	6.3817	+	+			17.8757	18.17	18.3395	18.2422	17.9057	17.8456	18.0098	18.3301	18.4286	18.2504	18.1933	18.2912		+	+	22RV1.Pio_22RV1.ctrl;22RV1.Tesa_22RV1.ctrl
Q8WXF7	ATL1	Atlastin-1	ATL1	0.289191	0.816833	0.0774951	2.93158					0.328742	1.17755	0.0251639	4.38497	+	+			0.360241	1.34996	0.0176649	8.58604	+	+			18.4581	18.7474	18.7869	18.8184	18.4975	18.4188	18.6569	18.8378	18.8507	18.7231	18.8329	18.8039		+	+	22RV1.Pio_22RV1.ctrl;22RV1.Tesa_22RV1.ctrl
P59998	ARPC4	Actin-related protein 2/3 complex subunit 4	ARPC4	0.156449	0.517772	0.140541	1.64178					0.43225	0.50025	0.100237	1.79385					0.3561	1.72988	0.0112993	7.22518	+	+			21.7623	21.9187	22.1945	22.1184	21.797	21.7276	21.83	22.0075	22.433	21.9561	22.0834	22.1534			+	22RV1.Pio_22RV1.ctrl
P25788	PSMA3	Proteasome subunit alpha type-3	PSMA3	0.4277	1.58841	0.0249289	11.2823	+	+			0.32325	0.847375	0.0414841	3.29634	+	+			0.349949	1.68437	0.01032	6.88433	+	+			21.9509	22.3787	22.2742	22.3009	21.9857	21.9162	22.3635	22.3938	22.3659	22.1825	22.2638	22.338	+	+	+	22RV1.Beza_22RV1.ctrl;22RV1.Pio_22RV1.ctrl;22RV1.Tesa_22RV1.ctrl
Q86WJ1	CHD1L	Chromodomain-helicase-DNA-binding protein 1-like	CHD1L	0.562249	1.02051	0.0556798	5.34066					0.468149	0.531425	0.090847	1.96839					0.33405	1.71265	0.0109206	10.6861	+	+			17.6711	18.2334	18.1392	18.0052	17.6985	17.6437	18.1317	18.335	17.903	18.3755	18.0202	17.9901			+	22RV1.Pio_22RV1.ctrl
P12532	CKMT1A	Creatine kinase U-type, mitochondrial	CKMT1A	0.326051	0.664426	0.105908	2.59474					0.332701	0.442687	0.120569	1.5424					0.2856	1.78034	0.0126367	8.54834	+	+			24.3652	24.6913	24.6979	24.6508	24.3386	24.3919	24.8141	24.5685	24.4839	24.912	24.671	24.6307			+	22RV1.Pio_22RV1.ctrl
Q9BSC4	NOL10	Nucleolar protein 10	NOL10	0.216153	0.280305	0.272414	0.925699					0.336103	0.653618	0.0657305	2.74145					0.263204	3.03723	0.0198261	34.8485	+	+			17.6202	17.8364	17.9563	17.8834	17.6152	17.6252	17.6029	18.0698	18.0788	17.8338	17.8777	17.8891			+	22RV1.Pio_22RV1.ctrl
Q9Y376	CAB39	Calcium-binding protein 39	CAB39	0.331949	1.215	0.0403912	4.91056	+				0.15825	0.922226	0.0380941	4.64111	+	+			0.258599	1.51568	0.0135199	6.28038	+	+			19.7203	20.0523	19.8786	19.9789	19.687	19.7537	20.1111	19.9935	19.8857	19.8715	19.9548	20.0031	+	+	+	22RV1.Beza_22RV1.ctrl;22RV1.Pio_22RV1.ctrl;22RV1.Tesa_22RV1.ctrl
Q96KR1	ZFR	Zinc finger RNA-binding protein	ZFR	0.313801	1.90742	0.0215644	10.0351	+	+			0.252251	0.489382	0.103858	1.72371					0.255301	1.45505	0.0142991	5.90048	+	+			19.9078	20.2216	20.16	20.163	19.9327	19.8828	20.2404	20.2027	20.0158	20.3042	20.1984	20.1277	+		+	22RV1.Beza_22RV1.ctrl;22RV1.Pio_22RV1.ctrl
Q96M27	PRRC1	Protein PRRC1	PRRC1	0.235849	0.517846	0.14058	1.88744					0.10915	0.270043	0.230801	0.878374					0.24815	1.99862	0.0135652	10.0589	+	+			20.6425	20.8783	20.7516	20.8907	20.6259	20.6591	21.0022	20.7545	20.6285	20.8748	20.8724	20.9089			+	22RV1.Pio_22RV1.ctrl
Q9H1D9	POLR3F	DNA-directed RNA polymerase III subunit RPC6	POLR3F	0.274117	1.17815	0.0420446	6.84999	+				0.173618	0.231038	0.273579	0.744045					0.243118	1.32403	0.0185455	4.43152	+	+			18.6062	18.8803	18.7798	18.8493	18.6444	18.568	18.8683	18.8923	19.01	18.5496	18.8887	18.8099	+		+	22RV1.Beza_22RV1.ctrl;22RV1.Pio_22RV1.ctrl
Q16527	CSRP2	Cysteine and glycine-rich protein 2	CSRP2	0.337912	0.606304	0.116823	2.43706					0.286712	0.511577	0.097246	1.9019					0.225612	1.38223	0.0173933	12.3132	+	+			17.7779	18.1158	18.0646	18.0035	17.7818	17.774	17.9772	18.2544	18.2153	17.9139	17.9856	18.0214			+	22RV1.Pio_22RV1.ctrl
Q9UBW7	ZMYM2	Zinc finger MYM-type protein 2	ZMYM2	0.124508	0.181441	0.379143	0.587688					0.331807	0.966261	0.0345792	4.03078	+	+			0.190058	1.31202	0.0184631	5.27815	+	+			17.6628	17.7873	17.9946	17.8528	17.6933	17.6322	17.5776	17.9969	17.9181	18.071	17.8719	17.8337		+	+	22RV1.Pio_22RV1.ctrl;22RV1.Tesa_22RV1.ctrl
Q9HA47	UCK1	Uridine-cytidine kinase 1	UCK1	0.268832	0.624145	0.112425	2.5002					0.0561819	0.0784665	0.591934	0.265302					-0.201518	1.70064	0.0106575	-16.3513	+	+			18.5228	18.7916	18.5789	18.3212	18.5112	18.5343	18.6847	18.8985	18.7904	18.3675	18.3255	18.317			+	22RV1.Pio_22RV1.ctrl
Q9UGK3	STAP2	Signal-transducing adaptor protein 2	STAP2	-0.0902185	0.246334	0.304325	-0.79695					-0.368169	0.594766	0.074796	-2.32563					-0.211469	1.31772	0.0187244	-12.793	+	+			16.9318	16.8416	16.5636	16.7203	16.9483	16.9153	16.7296	16.9536	16.7211	16.4062	16.719	16.7217			+	22RV1.Pio_22RV1.ctrl
P46379	BAG6	Large proline-rich protein BAG6	BAG6	-0.0279999	0.0775569	0.606406	-0.258216					-0.23595	0.477787	0.107622	-1.67987					-0.231899	1.76185	0.0120938	-8.35058	+	+			22.1593	22.1314	21.9234	21.9275	22.1372	22.1815	22.0252	22.2375	22.0621	21.7847	21.9107	21.9442			+	22RV1.Pio_22RV1.ctrl
Q147X3	NAA30	N-alpha-acetyltransferase 30	NAA30	-0.110012	0.146628	0.43843	-0.482211					0.0359383	0.190482	0.324877	0.604328					-0.271562	2.23444	0.0133478	-13.1292	+	+			18.4048	18.2948	18.4408	18.1333	18.419	18.3906	18.0671	18.5225	18.4985	18.383	18.1483	18.1182			+	22RV1.Pio_22RV1.ctrl
Q9NVZ3	NECAP2	Adaptin ear-binding coat-associated protein 2	NECAP2	0.00327969	0.020209	0.860017	0.0669552					-0.33057	0.427247	0.126983	-1.48509					-0.276132	1.89668	0.0122437	-8.79685	+	+			19.1096	19.1129	18.7791	18.8335	19.1317	19.0876	19.0692	19.1567	19.0006	18.5576	18.8112	18.8559			+	22RV1.Pio_22RV1.ctrl
Q9Y2Q9	MRPS28	28S ribosomal protein S28, mitochondrial	MRPS28	-0.165501	0.238401	0.311125	-0.757881					-0.279751	1.03359	0.030776	-3.33992	+	+			-0.30185	1.3652	0.0177325	-4.71738	+	+			19.768	19.6025	19.4883	19.4661	19.8157	19.7203	19.3894	19.8156	19.5571	19.4194	19.4235	19.5088		+	+	22RV1.Pio_22RV1.ctrl;22RV1.Tesa_22RV1.ctrl
Q99700	ATXN2	Ataxin-2	ATXN2	-0.1508	0.899508	0.0661256	-2.8335					-0.3864	0.590464	0.0753235	-2.12576					-0.31965	1.42532	0.0158543	-5.94835	+	+			20.0491	19.8982	19.6626	19.7294	20.0042	20.0939	19.8696	19.9269	19.4865	19.8388	19.759	19.6998			+	22RV1.Pio_22RV1.ctrl
Q8IYA6	CKAP2L	Cytoskeleton-associated protein 2-like	CKAP2L	-0.0718184	0.516919	0.141006	-1.86147					-0.364669	0.338992	0.176197	-1.12657					-0.348162	1.64089	0.0113343	-7.41741	+	+			17.6432	17.5714	17.2786	17.2951	17.6813	17.6051	17.5652	17.5776	17.6	16.9571	17.2676	17.3225			+	22RV1.Pio_22RV1.ctrl
Q8NG31	KNL1	Kinetochore scaffold 1	KNL1	-0.13524	0.784782	0.0812826	-2.28621					-0.31864	0.353575	0.167441	-1.17932					-0.38184	1.72306	0.0111367	-7.36972	+	+			16.9832	16.8479	16.6645	16.6014	17.0171	16.9493	16.7995	16.8964	16.9326	16.3965	16.6405	16.5622			+	22RV1.Pio_22RV1.ctrl
Q99598	TSNAX	Translin-associated protein X	TSNAX	0.0262499	0.124631	0.483305	0.366421					-0.254149	0.661233	0.0646421	-2.19259					-0.38205	1.5951	0.0111955	-6.76908	+	+			19.3317	19.358	19.0776	18.9497	19.2867	19.3768	19.3023	19.4137	18.9708	19.1844	18.9837	18.9157			+	22RV1.Pio_22RV1.ctrl
Q9NQY0	BIN3	Bridging integrator 3	BIN3	-0.2345	1.38607	0.0333096	-4.97737	+	+			-0.48065	0.830065	0.0449974	-3.54737	+	+			-0.39195	1.74555	0.011661	-8.8677	+	+			18.5373	18.3027	18.0566	18.1453	18.5008	18.5737	18.2729	18.3326	17.9261	18.1871	18.1203	18.1703	+	+	+	22RV1.Beza_22RV1.ctrl;22RV1.Pio_22RV1.ctrl;22RV1.Tesa_22RV1.ctrl
Q9Y5S9	RBM8A	RNA-binding protein 8A	RBM8A	-0.34545	0.953285	0.0633476	-5.14415					-0.4129	0.660502	0.0647022	-2.76335					-0.3976	1.81901	0.0124696	-14.6334	+	+			22.812	22.4666	22.3991	22.4145	22.8002	22.8239	22.5327	22.4005	22.2502	22.5481	22.4389	22.39			+	22RV1.Pio_22RV1.ctrl
Q15181	PPA1	Inorganic pyrophosphatase	PPA1	-0.24855	0.813316	0.0774672	-2.36416					-0.408851	0.888902	0.0397765	-3.06223	+	+			-0.404551	1.30504	0.0181795	-4.37269	+	+			23.5725	23.3239	23.1637	23.1679	23.6343	23.5107	23.2389	23.409	23.0453	23.282	23.2368	23.0991		+	+	22RV1.Pio_22RV1.ctrl;22RV1.Tesa_22RV1.ctrl
Q9H4E7	DEF6	Differentially expressed in FDCP 6 homolog	DEF6	-0.367998	0.541611	0.13171	-1.81041					-0.577448	0.322982	0.185701	-1.068					-0.405297	1.30807	0.0183276	-5.6267	+	+			17.0491	16.6811	16.4717	16.6438	17.1117	16.9865	16.4877	16.8745	15.9346	17.0087	16.6795	16.6081			+	22RV1.Pio_22RV1.ctrl
P25786	PSMA1	Proteasome subunit alpha type-1	PSMA1	-0.217251	0.961072	0.062809	-4.81969					-0.348201	1.71422	0.0212995	-13.1561	+	+			-0.432051	1.30119	0.0179904	-9.71044	+	+			23.3308	23.1135	22.9825	22.8987	23.3418	23.3197	23.0698	23.1572	23.0066	22.9585	22.9418	22.8556		+	+	22RV1.Pio_22RV1.ctrl;22RV1.Tesa_22RV1.ctrl
Q7L9L4;Q9H8S9	MOB1A;MOB1B	MOB kinase activator 1B	MOB1A	-0.0823498	0.32863	0.236344	-0.887145					-0.45225	0.615215	0.0719651	-2.15918					-0.45925	1.42846	0.0159837	-5.04681	+	+			20.5745	20.4922	20.1223	20.1152	20.5118	20.6372	20.4237	20.5606	19.9224	20.3221	20.1812	20.0493			+	22RV1.Pio_22RV1.ctrl
Q9UQN3	CHMP2B	Charged multivesicular body protein 2b	CHMP2B	-0.366	1.1541	0.0426899	-6.23229	+				-0.39025	1.06101	0.02879	-6.9845	+	+			-0.4621	1.48977	0.0140686	-5.51394	+	+			21.1204	20.7544	20.7302	20.6583	21.176	21.0649	20.7354	20.7735	20.7362	20.7242	20.7211	20.5956	+	+	+	22RV1.Beza_22RV1.ctrl;22RV1.Pio_22RV1.ctrl;22RV1.Tesa_22RV1.ctrl
P51116	FXR2	Fragile X mental retardation syndrome-related protein 2	FXR2	-0.5218	1.63319	0.024946	-8.20985	+	+			-0.4854	1.25945	0.0234698	-8.73075	+	+			-0.4662	1.44625	0.0150802	-5.42455	+	+			19.7444	19.2226	19.259	19.2782	19.6907	19.7981	19.2566	19.1886	19.2446	19.2734	19.2111	19.3453	+	+	+	22RV1.Beza_22RV1.ctrl;22RV1.Pio_22RV1.ctrl;22RV1.Tesa_22RV1.ctrl
P27824	CANX	Calnexin	CANX	-0.5211	1.31281	0.0366313	-9.24678	+	+			-0.5733	0.624942	0.0699356	-2.53546					-0.47205	1.68197	0.0102178	-29.5117	+	+			21.2532	20.7321	20.6799	20.7811	21.2691	21.2372	20.678	20.7861	20.4543	20.9054	20.7823	20.7799	+		+	22RV1.Beza_22RV1.ctrl;22RV1.Pio_22RV1.ctrl
P54920	NAPA	Alpha-soluble NSF attachment protein	NAPA	-0.2167	0.888605	0.0672086	-4.01416					-0.6014	0.951344	0.0359733	-5.3487	+	+			-0.4798	2.36909	0.0110303	-19.1705	+	+			22.9305	22.7138	22.3291	22.4507	22.916	22.945	22.6618	22.7658	22.2176	22.4406	22.4711	22.4303		+	+	22RV1.Pio_22RV1.ctrl;22RV1.Tesa_22RV1.ctrl
P82932	MRPS6	28S ribosomal protein S6, mitochondrial	MRPS6	-0.45655	0.360968	0.216538	-1.20441					-0.6297	1.12855	0.0246841	-5.01924	+	+			-0.486799	1.52539	0.0126022	-5.9541	+	+			19.2182	18.7616	18.5885	18.7314	19.2697	19.1667	18.3861	19.1372	18.7029	18.4741	18.7949	18.6679		+	+	22RV1.Pio_22RV1.ctrl;22RV1.Tesa_22RV1.ctrl
Q9UGV2	NDRG3	Protein NDRG3	NDRG3	-0.3127	0.647603	0.108446	-2.31819					-0.7707	1.14841	0.024744	-6.16514	+	+			-0.4904	1.3187	0.01874	-5.85728	+	+			20.6896	20.3769	19.9188	20.1992	20.7301	20.649	20.2482	20.5055	19.8006	20.0371	20.1259	20.2724		+	+	22RV1.Pio_22RV1.ctrl;22RV1.Tesa_22RV1.ctrl
Q92820	GGH	Gamma-glutamyl hydrolase	GGH	-0.186349	0.623717	0.112322	-2.10519					-0.399299	1.89236	0.0170056	-10.6073	+	+			-0.497149	1.49516	0.0135392	-15.7288	+	+			21.7423	21.5559	21.343	21.2451	21.7732	21.7114	21.473	21.6389	21.3645	21.3215	21.2518	21.2385		+	+	22RV1.Pio_22RV1.ctrl;22RV1.Tesa_22RV1.ctrl
Q8N488	RYBP	RING1 and YY1-binding protein	RYBP	-0.274399	1.02898	0.0551089	-3.31496					0.145201	0.603882	0.073292	1.62343					-0.50105	1.34467	0.0179703	-4.7018	+	+			17.4757	17.2013	17.6209	16.9747	17.4077	17.5437	17.1541	17.2485	17.5628	17.679	16.8926	17.0567			+	22RV1.Pio_22RV1.ctrl
Q15599	SLC9A3R2	Na(+)/H(+) exchange regulatory cofactor NHE-RF2	SLC9A3R2	-0.20155	0.428294	0.177893	-1.24625					-0.54125	0.665488	0.0637791	-2.35992					-0.50325	1.42672	0.0159187	-5.34626	+	+			19.0662	18.8647	18.525	18.563	18.9921	19.1403	18.7209	19.0084	18.742	18.3079	18.621	18.5049			+	22RV1.Pio_22RV1.ctrl
Q96I24	FUBP3	Far upstream element-binding protein 3	FUBP3	-0.24375	1.03079	0.0552972	-6.74673					-0.4717	0.906866	0.0386329	-5.0687	+	+			-0.5179	1.6783	0.0101342	-29.0808	+	+			21.5635	21.3198	21.0919	21.0457	21.565	21.5621	21.2837	21.3559	20.9988	21.1849	21.0634	21.0279		+	+	22RV1.Pio_22RV1.ctrl;22RV1.Tesa_22RV1.ctrl
Q13951	CBFB	Core-binding factor subunit beta	CBFB	-0.66575	1.62706	0.0246921	-14.0971	+	+			-0.70035	2.00886	0.0183022	-10.3724	+	+			-0.528049	1.3106	0.0184177	-11.8105	+	+			18.8141	18.1483	18.1137	18.286	18.8583	18.7698	18.1648	18.1318	18.1647	18.0627	18.2924	18.2796	+	+	+	22RV1.Beza_22RV1.ctrl;22RV1.Pio_22RV1.ctrl;22RV1.Tesa_22RV1.ctrl
Q9H857	NT5DC2	5'-nucleotidase domain-containing protein 2	NT5DC2	-0.530905	0.619583	0.112389	-2.51551					-0.639754	0.560221	0.0825192	-2.1632					-0.533304	1.59755	0.0112269	-16.2687	+	+			19.67	19.1391	19.0302	19.1366	19.6792	19.6607	18.9282	19.3499	19.3258	18.7346	19.1052	19.1681			+	22RV1.Pio_22RV1.ctrl
P52948	NUP98	Nuclear pore complex protein Nup98-Nup96	NUP98	-0.44805	1.5969	0.0247836	-6.72817	+	+			-0.53205	1.48898	0.0210012	-6.88839	+	+			-0.537001	1.47741	0.0136018	-12.7231	+	+			20.7493	20.3013	20.2173	20.2124	20.7089	20.7898	20.2484	20.3542	20.2831	20.1515	20.2244	20.2003	+	+	+	22RV1.Beza_22RV1.ctrl;22RV1.Pio_22RV1.ctrl;22RV1.Tesa_22RV1.ctrl
Q8WU76	SCFD2	Sec1 family domain-containing protein 2	SCFD2	-1.09171	0.82623	0.0752762	-3.61781					-0.668362	0.575645	0.0789941	-2.0768					-0.540012	1.37589	0.0176549	-4.81046	+	+			19.1585	18.0668	18.4901	18.6185	19.2323	19.0847	17.7742	18.3594	18.8034	18.1769	18.5339	18.7031			+	22RV1.Pio_22RV1.ctrl
Q16186	ADRM1	Proteasomal ubiquitin receptor ADRM1	ADRM1	-0.39765	0.99241	0.0588749	-2.97182					-0.63425	1.49619	0.0212959	-6.02943	+	+			-0.552	1.39676	0.0164402	-4.97232	+	+			21.7702	21.3725	21.136	21.2182	21.8547	21.6857	21.4763	21.2688	21.0733	21.1986	21.2902	21.1462		+	+	22RV1.Pio_22RV1.ctrl;22RV1.Tesa_22RV1.ctrl
Q7LBR1	CHMP1B	Charged multivesicular body protein 1b	CHMP1B	-0.24295	0.569703	0.125766	-1.65332					-0.6368	1.14055	0.0243615	-4.32462	+	+			-0.552851	1.46328	0.0133074	-5.2524	+	+			20.7353	20.4923	20.0984	20.1824	20.6615	20.809	20.3652	20.6194	19.971	20.2259	20.2575	20.1073		+	+	22RV1.Pio_22RV1.ctrl;22RV1.Tesa_22RV1.ctrl
P10599	TXN	Thioredoxin	TXN	-0.4493	1.15403	0.0426651	-5.72056	+				-0.89145	2.34644	0.0193529	-27.0217	+	+			-0.5551	1.67681	0.0100847	-9.60886	+	+			24.7747	24.3255	23.8833	24.2197	24.7459	24.8036	24.3985	24.2524	23.8673	23.8993	24.1696	24.2697	+	+	+	22RV1.Beza_22RV1.ctrl;22RV1.Pio_22RV1.ctrl;22RV1.Tesa_22RV1.ctrl
P30044	PRDX5	Peroxiredoxin-5, mitochondrial	PRDX5	-0.449201	0.879036	0.0675617	-2.7439					-0.458151	1.06984	0.0273704	-4.81162	+	+			-0.5599	1.37357	0.017541	-4.81733	+	+			22.779	22.3299	22.3209	22.2191	22.8672	22.6909	22.1919	22.4678	22.3569	22.2849	22.2949	22.1434		+	+	22RV1.Pio_22RV1.ctrl;22RV1.Tesa_22RV1.ctrl
Q14542	SLC29A2	Equilibrative nucleoside transporter 2	SLC29A2	-0.270846	0.778183	0.0825792	-2.67669					-0.578746	1.4263	0.0190644	-13.4884	+	+			-0.564996	1.82127	0.0124967	-11.6326	+	+			16.8955	16.6246	16.3167	16.3304	16.9374	16.8535	16.5325	16.7167	16.3259	16.3075	16.3059	16.355		+	+	22RV1.Pio_22RV1.ctrl;22RV1.Tesa_22RV1.ctrl
Q8NBT2	SPC24	Kinetochore protein Spc24	SPC24	-0.409051	1.25141	0.0408441	-4.46857	+				-0.692901	0.567703	0.0805345	-2.11844					-0.57075	1.53696	0.0129509	-6.38183	+	+			19.4522	19.0432	18.7593	18.8815	19.3992	19.5053	18.9686	19.1178	19.0821	18.4366	18.8095	18.9535	+		+	22RV1.Beza_22RV1.ctrl;22RV1.Pio_22RV1.ctrl
P49903	SEPHS1	Selenide, water dikinase 1	SEPHS1	-0.381901	0.481058	0.155516	-1.54787					-0.46745	0.577928	0.0781851	-1.93577					-0.58745	1.48902	0.0140526	-5.48194	+	+			20.3107	19.9289	19.8433	19.7233	20.3903	20.2312	20.1624	19.6953	19.6153	20.0713	19.7951	19.6515			+	22RV1.Pio_22RV1.ctrl
Q8WY36	BBX	HMG box transcription factor BBX	BBX	-0.604717	1.48483	0.0285966	-5.62954	+	+			-1.08747	1.02938	0.0314646	-4.65238	+	+	+		-0.590868	1.44446	0.0150168	-5.14311	+	+			17.2556	16.651	16.1682	16.6648	17.3387	17.1726	16.7191	16.5828	16.3867	15.9497	16.7442	16.5854	+	+	+	22RV1.Beza_22RV1.ctrl;22RV1.Pio_22RV1.ctrl;22RV1.Tesa_22RV1.ctrl
P08727	KRT19	Keratin, type I cytoskeletal 19	KRT19	-0.50045	1.52378	0.0291416	-8.34562	+	+			-0.506351	1.01573	0.0323312	-4.04077	+	+			-0.592701	1.73754	0.0114455	-7.43133	+	+			24.7517	24.2512	24.2453	24.159	24.6987	24.8047	24.2232	24.2793	24.1318	24.3589	24.0994	24.2186	+	+	+	22RV1.Beza_22RV1.ctrl;22RV1.Pio_22RV1.ctrl;22RV1.Tesa_22RV1.ctrl
Q9UL46	PSME2	Proteasome activator complex subunit 2	PSME2	-0.44415	1.07256	0.0498671	-7.15449	+				-0.5821	1.18592	0.0248123	-9.26556	+	+			-0.5945	3.0238	0.019	-48.5492	+	+			22.7193	22.2752	22.1373	22.1249	22.7125	22.7262	22.2135	22.3369	22.1997	22.0748	22.135	22.1147	+	+	+	22RV1.Beza_22RV1.ctrl;22RV1.Pio_22RV1.ctrl;22RV1.Tesa_22RV1.ctrl
Q9Y6X8	ZHX2	Zinc fingers and homeoboxes protein 2	ZHX2	-0.151381	0.655361	0.107345	-1.78862					-0.426431	1.46401	0.0205551	-5.33415	+	+			-0.599231	1.69152	0.0104772	-7.21524	+	+			17.6499	17.4984	17.2234	17.0506	17.703	17.5967	17.4326	17.5643	17.1637	17.2831	16.9868	17.1144		+	+	22RV1.Pio_22RV1.ctrl;22RV1.Tesa_22RV1.ctrl
Q9Y5N5	N6AMT1	Methyltransferase N6AMT1	N6AMT1	-0.797899	0.992481	0.0589023	-5.50763					-1.0198	1.23419	0.0231167	-8.64184	+	+	+		-0.600399	1.65436	0.0109461	-20.8983	+	+			18.6814	17.8834	17.6615	18.081	18.7093	18.6534	17.7413	18.0256	17.7762	17.5469	18.0743	18.0876		+	+	22RV1.Pio_22RV1.ctrl;22RV1.Tesa_22RV1.ctrl
Q5TEU4	NDUFAF5	Arginine-hydroxylase NDUFAF5, mitochondrial	NDUFAF5	-0.528171	0.511613	0.144934	-1.8983					-0.535521	1.07785	0.0272493	-6.88995	+	+			-0.601971	1.57115	0.0119358	-14.538	+	+			17.9212	17.3931	17.3857	17.3193	17.9338	17.9086	17.1151	17.671	17.4624	17.309	17.2798	17.3587		+	+	22RV1.Pio_22RV1.ctrl;22RV1.Tesa_22RV1.ctrl
P31948	STIP1	Stress-induced-phosphoprotein 1	STIP1	-0.3479	1.59549	0.0246643	-10.5029	+	+			-0.61345	0.819667	0.0457889	-3.78461	+	+			-0.60375	1.49999	0.0130477	-8.77989	+	+			24.3774	24.0296	23.764	23.7737	24.4074	24.3475	24.0154	24.0437	23.6047	23.9233	23.8356	23.7118	+	+	+	22RV1.Beza_22RV1.ctrl;22RV1.Pio_22RV1.ctrl;22RV1.Tesa_22RV1.ctrl
Q9NR28	DIABLO	Diablo homolog, mitochondrial	DIABLO	-0.49315	1.05334	0.0516173	-3.99804					-0.664799	1.34705	0.01985	-11.2656	+	+			-0.604249	1.72835	0.0112582	-7.23648	+	+			22.0821	21.589	21.4173	21.4779	22.0246	22.1397	21.4799	21.6981	21.4043	21.4304	21.5384	21.4174		+	+	22RV1.Pio_22RV1.ctrl;22RV1.Tesa_22RV1.ctrl
Q15126	PMVK	Phosphomevalonate kinase	PMVK	-0.43795	1.55119	0.0270044	-5.92101	+	+			-0.681001	1.94293	0.0177692	-9.37083	+	+			-0.618899	1.65112	0.0108458	-7.41334	+	+			22.1644	21.7264	21.4834	21.5455	22.2138	22.115	21.7815	21.6714	21.4301	21.5367	21.4782	21.6128	+	+	+	22RV1.Beza_22RV1.ctrl;22RV1.Pio_22RV1.ctrl;22RV1.Tesa_22RV1.ctrl
Q9NYZ3	GTSE1	G2 and S phase-expressed protein 1	GTSE1	-0.3594	0.5717	0.125657	-1.85074					-0.916451	1.73338	0.0205	-11.336	+	+			-0.6199	1.61799	0.0109884	-6.91284	+	+			18.4227	18.0633	17.5062	17.8027	18.3514	18.4939	18.2439	17.8826	17.5444	17.468	17.8572	17.7483		+	+	22RV1.Pio_22RV1.ctrl;22RV1.Tesa_22RV1.ctrl
Q8ND56	LSM14A	Protein LSM14 homolog A	LSM14A	-0.4253	1.51213	0.0285383	-5.75721	+	+			-0.5888	0.795365	0.0489693	-3.16683	+	+			-0.6236	1.48721	0.0140046	-10.2525	+	+			20.5968	20.1715	20.008	19.9732	20.6532	20.5403	20.2191	20.1238	19.8308	20.1851	19.9505	19.9958	+	+	+	22RV1.Beza_22RV1.ctrl;22RV1.Pio_22RV1.ctrl;22RV1.Tesa_22RV1.ctrl
O14964	HGS	Hepatocyte growth factor-regulated tyrosine kinase substrate	HGS	-0.425151	0.810722	0.0774935	-3.68399					-0.5597	1.22884	0.0232251	-7.56265	+	+			-0.62725	2.32833	0.0133706	-17.0078	+	+			20.7544	20.3293	20.1947	20.1272	20.7322	20.7766	20.216	20.4425	20.2653	20.1241	20.1566	20.0977		+	+	22RV1.Pio_22RV1.ctrl;22RV1.Tesa_22RV1.ctrl
P40222	TXLNA	Alpha-taxilin	TXLNA	-0.664249	1.23731	0.0399084	-5.12944	+				-0.637899	0.820666	0.0456887	-3.25717	+	+			-0.63465	1.66776	0.0104858	-8.4197	+	+			20.1216	19.4574	19.4838	19.487	20.1849	20.0584	19.5704	19.3444	19.2984	19.6691	19.528	19.446	+	+	+	22RV1.Beza_22RV1.ctrl;22RV1.Pio_22RV1.ctrl;22RV1.Tesa_22RV1.ctrl
Q9ULH7	MRTFB	Myocardin-related transcription factor B	MRTFB	-0.109	0.0878806	0.573833	-0.286486					-0.865351	1.18293	0.0247329	-7.83852	+	+			-0.6347	1.31935	0.018406	-4.60253	+	+			18.6398	18.5308	17.7745	18.0051	18.7472	18.5324	18.1658	18.8958	17.8	17.7489	18.0916	17.9186		+	+	22RV1.Pio_22RV1.ctrl;22RV1.Tesa_22RV1.ctrl
Q8WYH8	ING5	Inhibitor of growth protein 5	ING5	0.25225	0.396283	0.195591	1.32668					-0.587649	0.830298	0.0450141	-3.77691	+	+			-0.65545	2.2496	0.0140343	-13.4516	+	+			18.4225	18.6747	17.8348	17.7671	18.3895	18.4555	18.4875	18.862	17.6828	17.9869	17.7312	17.8029		+	+	22RV1.Pio_22RV1.ctrl;22RV1.Tesa_22RV1.ctrl
Q9H2J4	PDCL3	Phosducin-like protein 3	PDCL3	-0.41605	1.40834	0.0327125	-7.71236	+	+			-0.6185	1.86556	0.0182768	-8.57581	+	+			-0.6574	1.39603	0.0164085	-13.2387	+	+			21.0566	20.6406	20.4382	20.3993	21.1054	21.0079	20.6637	20.6175	20.385	20.4913	20.4087	20.3898	+	+	+	22RV1.Beza_22RV1.ctrl;22RV1.Pio_22RV1.ctrl;22RV1.Tesa_22RV1.ctrl
O43765	SGTA	Small glutamine-rich tetratricopeptide repeat-containing protein alpha	SGTA	-0.32515	1.01743	0.0558389	-4.02479					-0.55635	1.51722	0.0219373	-5.70133	+	+			-0.6681	1.60488	0.0107234	-6.25818	+	+			21.02	20.6949	20.4637	20.352	21.0931	20.947	20.6604	20.7294	20.5284	20.399	20.2741	20.4298		+	+	22RV1.Pio_22RV1.ctrl;22RV1.Tesa_22RV1.ctrl
Q68DK7	MSL1	Male-specific lethal 1 homolog	MSL1	-0.524799	2.16938	0.0259628	-12.1995	+	+			-0.766999	0.992215	0.0328806	-5.33268	+	+			-0.669749	1.36019	0.0176203	-8.06128	+	+			18.4431	17.9184	17.6761	17.7734	18.4746	18.4117	17.889	17.9477	17.5358	17.8165	17.8503	17.6965	+	+	+	22RV1.Beza_22RV1.ctrl;22RV1.Pio_22RV1.ctrl;22RV1.Tesa_22RV1.ctrl
O14949	UQCRQ	Cytochrome b-c1 complex subunit 8	UQCRQ	-0.6462	1.3345	0.0367292	-9.26629	+	+			-0.7207	1.58183	0.0217893	-9.69638	+	+			-0.68145	1.63624	0.01125	-6.6656	+	+			20.3554	19.7092	19.6347	19.6739	20.4219	20.2889	19.6882	19.7302	19.6015	19.6679	19.5963	19.7516	+	+	+	22RV1.Beza_22RV1.ctrl;22RV1.Pio_22RV1.ctrl;22RV1.Tesa_22RV1.ctrl
Q9BVA1	TUBB2B	Tubulin beta-2B chain	TUBB2B	-0.3742	1.27836	0.0381459	-4.29114	+				-0.7485	0.633482	0.0692631	-2.40937					-0.6829	1.7527	0.0118621	-7.45476	+	+			19.6394	19.2651	18.8909	18.9565	19.7059	19.5728	19.3215	19.2088	18.5874	19.1943	19.0194	18.8935	+		+	22RV1.Beza_22RV1.ctrl;22RV1.Pio_22RV1.ctrl
P04818	TYMS	Thymidylate synthase	TYMS	-0.331501	1.35637	0.0351806	-6.91432	+	+			-0.81035	2.66881	0.0164848	-24.1621	+	+			-0.69825	2.63459	0.0149508	-21.7666	+	+			21.5678	21.2363	20.7574	20.8696	21.5888	21.5468	21.2794	21.1932	20.7313	20.7836	20.8453	20.8938	+	+	+	22RV1.Beza_22RV1.ctrl;22RV1.Pio_22RV1.ctrl;22RV1.Tesa_22RV1.ctrl
P54727	RAD23B	UV excision repair protein RAD23 homolog B	RAD23B	-0.48485	1.51454	0.0285975	-12.1046	+	+			-0.7013	2.13558	0.019514	-12.1058	+	+			-0.6995	2.20625	0.0147817	-14.8699	+	+			23.2943	22.8094	22.593	22.5948	23.3321	23.2565	22.8227	22.7962	22.5491	22.6369	22.5668	22.6228	+	+	+	22RV1.Beza_22RV1.ctrl;22RV1.Pio_22RV1.ctrl;22RV1.Tesa_22RV1.ctrl
P36405	ARL3	ADP-ribosylation factor-like protein 3	ARL3	-0.47895	0.726133	0.0928333	-3.14001					-0.662701	1.27456	0.0232855	-8.51808	+	+			-0.712049	1.71336	0.0109399	-31.9295	+	+			23.3804	22.9015	22.7178	22.6684	23.4027	23.3582	23.0524	22.7506	22.6432	22.7923	22.6699	22.6669		+	+	22RV1.Pio_22RV1.ctrl;22RV1.Tesa_22RV1.ctrl
Q14247	CTTN	Src substrate cortactin	CTTN	-0.646399	1.72617	0.0244743	-11.2973	+	+			-0.734599	0.954948	0.0357668	-4.39081	+	+			-0.713549	1.61404	0.0109091	-7.74546	+	+			23.989	23.3426	23.2544	23.2754	24.0395	23.9385	23.3157	23.3695	23.0949	23.4139	23.3525	23.1984	+	+	+	22RV1.Beza_22RV1.ctrl;22RV1.Pio_22RV1.ctrl;22RV1.Tesa_22RV1.ctrl
Q99733	NAP1L4	Nucleosome assembly protein 1-like 4	NAP1L4	-0.666949	1.30302	0.037432	-10.3136	+	+			-0.712949	0.956028	0.0358633	-4.03905	+	+			-0.715099	1.53694	0.0129347	-6.5546	+	+			23.0319	22.365	22.319	22.3168	22.9688	23.095	22.3791	22.3508	22.1541	22.4838	22.4058	22.2278	+	+	+	22RV1.Beza_22RV1.ctrl;22RV1.Pio_22RV1.ctrl;22RV1.Tesa_22RV1.ctrl
P07339	CTSD	Cathepsin D	CTSD	-0.4363	1.43956	0.0303146	-5.50934	+	+			-0.87945	1.42175	0.0192742	-13.6819	+	+			-0.72215	1.85761	0.0132778	-8.74131	+	+			23.5434	23.1071	22.6639	22.8212	23.6063	23.4804	23.059	23.1551	22.6509	22.6769	22.7677	22.8747	+	+	+	22RV1.Beza_22RV1.ctrl;22RV1.Pio_22RV1.ctrl;22RV1.Tesa_22RV1.ctrl
O75351	VPS4B	Vacuolar protein sorting-associated protein 4B	VPS4B	-0.62385	1.04282	0.0541948	-6.97823					-0.78325	1.2215	0.022843	-10.5702	+	+			-0.724549	2.21911	0.0127917	-104.985	+	+			21.2882	20.6644	20.505	20.5637	21.2881	21.2884	20.7538	20.575	20.4309	20.5791	20.5706	20.5568		+	+	22RV1.Pio_22RV1.ctrl;22RV1.Tesa_22RV1.ctrl
P41227	NAA10	N-alpha-acetyltransferase 10	NAA10	-0.4366	0.840713	0.073063	-2.91017					-0.74695	1.26344	0.0233576	-11.3252	+	+			-0.724601	1.39914	0.0164879	-5.90738	+	+			21.5136	21.077	20.7667	20.7891	21.4479	21.5794	20.9422	21.2119	20.7719	20.7615	20.8926	20.6855		+	+	22RV1.Pio_22RV1.ctrl;22RV1.Tesa_22RV1.ctrl
Q99497	PARK7	Protein/nucleic acid deglycase DJ-1	PARK7	-0.206249	0.250379	0.299342	-0.739015					-0.87105	0.700045	0.0580364	-2.48759					-0.7307	1.33936	0.0178302	-4.81989	+	+			24.6075	24.4013	23.7365	23.8769	24.4874	24.7277	24.1494	24.6532	23.4076	24.0654	23.7844	23.9693			+	22RV1.Pio_22RV1.ctrl
O00401	WASL	Neural Wiskott-Aldrich syndrome protein	WASL	-0.574949	1.66196	0.0236936	-6.8841	+	+			-0.5657	1.02295	0.0319017	-3.95168	+	+			-0.745299	1.86823	0.0134648	-9.165	+	+			20.5631	19.9882	19.9974	19.8178	20.4996	20.6266	20.0424	19.9339	19.8691	20.1257	19.8686	19.767	+	+	+	22RV1.Beza_22RV1.ctrl;22RV1.Pio_22RV1.ctrl;22RV1.Tesa_22RV1.ctrl
Q9UKM7	MAN1B1	Endoplasmic reticulum mannosyl-oligosaccharide 1,2-alpha-mannosidase	MAN1B1	-1.15537	1.57711	0.0269327	-6.41822	+	+	+		-0.989519	0.849247	0.0414211	-3.24925	+	+			-0.749574	1.39438	0.0168838	-5.49626	+	+			17.6593	16.5039	16.6698	16.9098	17.7713	17.5473	16.363	16.6449	16.953	16.3866	16.8319	16.9876	+	+	+	22RV1.Beza_22RV1.ctrl;22RV1.Pio_22RV1.ctrl;22RV1.Tesa_22RV1.ctrl
P50542	PEX5	Peroxisomal targeting signal 1 receptor	PEX5	-0.47005	1.57487	0.0268083	-10.9687	+	+			-0.8281	0.750455	0.0520609	-3.44874					-0.7513	1.85844	0.0133086	-43.5139	+	+			18.5432	18.0731	17.7151	17.7919	18.526	18.5604	18.0339	18.1124	17.9546	17.4756	17.7934	17.7904	+		+	22RV1.Beza_22RV1.ctrl;22RV1.Pio_22RV1.ctrl
Q14011	CIRBP	Cold-inducible RNA-binding protein	CIRBP	-0.6421	1.29416	0.0377068	-6.22874	+				-0.85845	1.2919	0.0233008	-5.02283	+	+			-0.7638	1.35591	0.0174311	-4.97132	+	+			22.3946	21.7525	21.5361	21.6308	22.4872	22.302	21.7978	21.7072	21.3925	21.6798	21.7534	21.5082	+	+	+	22RV1.Beza_22RV1.ctrl;22RV1.Pio_22RV1.ctrl;22RV1.Tesa_22RV1.ctrl
Q86V85	GPR180	Integral membrane protein GPR180	GPR180	-0.596742	1.44787	0.0297981	-5.34703	+	+			-0.851242	0.725897	0.055312	-2.79913					-0.775892	1.4389	0.0148607	-5.49591	+	+			16.1027	15.5059	15.2515	15.3268	16.1885	16.0169	15.4346	15.5773	14.9597	15.5432	15.4389	15.2147	+		+	22RV1.Beza_22RV1.ctrl;22RV1.Pio_22RV1.ctrl
Q16763	UBE2S	Ubiquitin-conjugating enzyme E2 S	UBE2S	-0.672951	1.26545	0.0400056	-10.8792	+				-0.91695	0.639182	0.0676709	-2.64984					-0.77765	3.32197	0	-58.9998	+	+			20.9286	20.2556	20.0117	20.151	20.9207	20.9365	20.1943	20.317	20.3576	19.6657	20.1404	20.1615	+		+	22RV1.Beza_22RV1.ctrl;22RV1.Pio_22RV1.ctrl
O43752	STX6	Syntaxin-6	STX6	-0.878	1.0151	0.0556522	-5.76703					-0.90225	1.36768	0.0203649	-9.55041	+	+			-0.779	1.75317	0.0118848	-25.4096	+	+			18.7691	17.8911	17.8668	17.9901	18.7393	18.7989	17.7418	18.0404	17.7772	17.9565	17.9829	17.9973		+	+	22RV1.Pio_22RV1.ctrl;22RV1.Tesa_22RV1.ctrl
O15027	SEC16A	Protein transport protein Sec16A	SEC16A	-0.72545	1.78792	0.022017	-7.88226	+	+			-0.81645	0.870436	0.0407535	-3.78775	+	+			-0.78295	1.74334	0.0115522	-11.1964	+	+			21.0226	20.2972	20.2062	20.2396	21.0839	20.9613	20.3658	20.2285	19.9995	20.4128	20.206	20.2733	+	+	+	22RV1.Beza_22RV1.ctrl;22RV1.Pio_22RV1.ctrl;22RV1.Tesa_22RV1.ctrl
Q96HE7	ERO1A	ERO1-like protein alpha	ERO1A	-0.6511	1.69852	0.0247069	-7.07763	+	+			-0.76085	1.67853	0.0205695	-9.61084	+	+			-0.7937	1.30238	0.0180337	-5.6594	+	+			21.1414	20.4902	20.3805	20.3477	21.2099	21.0728	20.5516	20.4289	20.3409	20.4201	20.47	20.2253	+	+	+	22RV1.Beza_22RV1.ctrl;22RV1.Pio_22RV1.ctrl;22RV1.Tesa_22RV1.ctrl
Q9BYD1	MRPL13	39S ribosomal protein L13, mitochondrial	MRPL13	-0.489001	1.61302	0.0248468	-8.49359	+	+			-0.724251	1.1664	0.0252147	-6.93247	+	+			-0.796051	2.0895	0.0127094	-14.7981	+	+			20.7485	20.2595	20.0243	19.9524	20.7191	20.7779	20.309	20.21	19.924	20.1245	19.9975	19.9074	+	+	+	22RV1.Beza_22RV1.ctrl;22RV1.Pio_22RV1.ctrl;22RV1.Tesa_22RV1.ctrl
O15305	PMM2	Phosphomannomutase 2	PMM2	-0.52145	0.698291	0.0995742	-2.93834					-0.691101	1.76642	0.0176534	-12.3019	+	+			-0.797151	1.46779	0.0134383	-10.6285	+	+			21.9469	21.4254	21.2558	21.1497	21.9729	21.9209	21.2499	21.601	21.3056	21.206	21.2201	21.0794		+	+	22RV1.Pio_22RV1.ctrl;22RV1.Tesa_22RV1.ctrl
Q9UJU6	DBNL	Drebrin-like protein	DBNL	-0.628	1.2563	0.0399667	-4.07997	+				-0.87025	0.713375	0.0563274	-2.62328					-0.798849	1.49501	0.0135236	-5.47304	+	+			21.883	21.255	21.0127	21.0841	21.9888	21.7771	21.3667	21.1432	20.6983	21.3271	21.1846	20.9836	+		+	22RV1.Beza_22RV1.ctrl;22RV1.Pio_22RV1.ctrl
P31937	HIBADH	3-hydroxyisobutyrate dehydrogenase, mitochondrial	HIBADH	-0.45005	1.129	0.0440851	-5.35173	+				-0.684051	0.755289	0.0514313	-2.8471					-0.8007	1.38355	0.0174423	-9.74601	+	+			22.4601	22.01	21.776	21.6593	22.5379	22.3822	22.0418	21.9782	21.5487	22.0033	21.6856	21.6331	+		+	22RV1.Beza_22RV1.ctrl;22RV1.Pio_22RV1.ctrl
Q8N6L1	KRTCAP2	Keratinocyte-associated protein 2	KRTCAP2	-0.3601	0.777245	0.0826263	-2.81451					-0.91695	0.606709	0.0726386	-2.37867					-0.8085	1.33212	0.0180377	-7.04333	+	+			18.5304	18.1703	17.6135	17.7219	18.4829	18.5779	18.2891	18.0515	17.2309	17.996	17.6174	17.8264			+	22RV1.Pio_22RV1.ctrl
Q9NUD5	ZCCHC3	Zinc finger CCHC domain-containing protein 3	ZCCHC3	-0.781618	0.638662	0.109953	-2.56778					-0.849519	0.443197	0.120417	-1.56342					-0.816019	1.40308	0.0161088	-8.26776	+	+			17.7492	16.9676	16.8998	16.9333	17.71	17.7885	16.6658	17.2695	17.4417	16.3578	17.0238	16.8427			+	22RV1.Pio_22RV1.ctrl
O43583	DENR	Density-regulated protein	DENR	-0.59405	0.97726	0.0593852	-5.79482					-0.93105	0.808418	0.0475997	-3.99378	+	+			-0.816051	1.34549	0.0180017	-12.5139	+	+			21.7332	21.1391	20.8021	20.9171	21.7229	21.7434	21.0371	21.2411	20.5692	21.035	20.9815	20.8527		+	+	22RV1.Pio_22RV1.ctrl;22RV1.Tesa_22RV1.ctrl
Q9NX24	NHP2	H/ACA ribonucleoprotein complex subunit 2	NHP2	-0.66765	1.49655	0.0291213	-5.50314	+	+			-0.6668	0.60197	0.0734485	-2.12307					-0.82245	1.65989	0.010307	-6.66223	+	+			20.9129	20.2452	20.2461	20.0904	21.0019	20.8239	20.3277	20.1628	19.9449	20.5473	20.176	20.0049	+		+	22RV1.Beza_22RV1.ctrl;22RV1.Pio_22RV1.ctrl
Q8IY33	MICALL2	MICAL-like protein 2	MICALL2	-0.827904	1.76057	0.0212242	-7.65797	+	+			-1.1626	1.72476	0.0210056	-8.33368	+	+	+		-0.824855	1.74385	0.0115738	-7.36939	+	+			18.9451	18.1172	17.7825	18.1202	19.0261	18.864	18.0456	18.1887	17.6689	17.896	18.1974	18.043	+	+	+	22RV1.Beza_22RV1.ctrl;22RV1.Pio_22RV1.ctrl;22RV1.Tesa_22RV1.ctrl
P78417	GSTO1	Glutathione S-transferase omega-1	GSTO1	-0.43355	2.40551	0.0250824	-34.016	+	+			-0.6693	1.09738	0.0260705	-7.46393	+	+			-0.82805	3.34746	0	-48.8294	+	+			23.1576	22.724	22.4883	22.3295	23.1462	23.1689	22.7182	22.7298	22.3993	22.5772	22.3421	22.3169	+	+	+	22RV1.Beza_22RV1.ctrl;22RV1.Pio_22RV1.ctrl;22RV1.Tesa_22RV1.ctrl
O75312	ZPR1	Zinc finger protein ZPR1	ZPR1	-0.5798	0.823068	0.0756673	-4.15613					-0.7022	1.16216	0.0250588	-3.61463	+	+			-0.8299	1.30935	0.0183576	-4.86795	+	+			20.723	20.1432	20.0208	19.8931	20.8625	20.5835	20.142	20.1444	19.8856	20.156	19.9911	19.7951		+	+	22RV1.Pio_22RV1.ctrl;22RV1.Tesa_22RV1.ctrl
P85037	FOXK1	Forkhead box protein K1	FOXK1	-0.56305	1.10201	0.0466516	-5.31414	+				-0.819401	1.52623	0.0225626	-5.6866	+	+			-0.833451	1.46447	0.0133652	-7.38604	+	+			20.5455	19.9825	19.7261	19.7121	20.6445	20.4465	20.0202	19.9447	19.6214	19.8308	19.6579	19.7662	+	+	+	22RV1.Beza_22RV1.ctrl;22RV1.Pio_22RV1.ctrl;22RV1.Tesa_22RV1.ctrl
P36543	ATP6V1E1	V-type proton ATPase subunit E 1	ATP6V1E1	-0.646351	1.43772	0.0307376	-17.2932	+	+			-0.88675	1.09871	0.0256469	-6.24472	+	+			-0.836751	1.54354	0.0131327	-9.60534	+	+			22.0963	21.4499	21.2095	21.2595	22.1336	22.0589	21.4485	21.4513	21.0725	21.3465	21.1808	21.3382	+	+	+	22RV1.Beza_22RV1.ctrl;22RV1.Pio_22RV1.ctrl;22RV1.Tesa_22RV1.ctrl
Q9BZX2	UCK2	Uridine-cytidine kinase 2	UCK2	-0.46615	1.27109	0.0395757	-11.1566	+				-0.76235	0.672725	0.0619944	-2.7583					-0.83985	1.59465	0.0111799	-9.39744	+	+			21.7544	21.2882	20.992	20.9145	21.7959	21.7129	21.2834	21.2931	21.2653	20.7188	20.9937	20.8354	+		+	22RV1.Beza_22RV1.ctrl;22RV1.Pio_22RV1.ctrl
Q9NR56	MBNL1	Muscleblind-like protein 1	MBNL1	-0.583149	0.7332	0.0909171	-3.33429					-0.75245	0.613216	0.0718608	-2.48142					-0.843999	1.82534	0.0126623	-28.8305	+	+			21.3514	20.7683	20.599	20.5074	21.3443	21.3585	20.943	20.5935	20.2958	20.9021	20.479	20.5358			+	22RV1.Pio_22RV1.ctrl
P60059	SEC61G	Protein transport protein Sec61 subunit gamma	SEC61G	-1.1453	1.92861	0.022726	-9.30546	+	+	+		-1.30795	0.702161	0.0577744	-2.85784					-0.8452	1.67074	0.010586	-6.80777	+	+			19.7766	18.6313	18.4686	18.9314	19.6849	19.8682	18.7134	18.5491	18.917	18.0202	19.0151	18.8476	+		+	22RV1.Beza_22RV1.ctrl;22RV1.Pio_22RV1.ctrl
P23193	TCEA1	Transcription elongation factor A protein 1	TCEA1	-0.7384	1.34332	0.0359937	-5.37049	+	+			-0.844101	0.631457	0.069742	-2.22906					-0.848301	1.46733	0.0134236	-5.28197	+	+			22.501	21.7626	21.6569	21.6527	22.6163	22.3857	21.8375	21.6877	21.2962	22.0176	21.7645	21.5409	+		+	22RV1.Beza_22RV1.ctrl;22RV1.Pio_22RV1.ctrl
P35244	RPA3	Replication protein A 14 kDa subunit	RPA3	-0.61495	0.958402	0.06294	-3.54306					-0.95125	1.61834	0.0208639	-7.21376	+	+			-0.851649	1.64438	0.0107149	-9.70722	+	+			20.4429	19.828	19.4916	19.5912	20.3659	20.5199	19.6724	19.9835	19.3846	19.5987	19.6333	19.5492		+	+	22RV1.Pio_22RV1.ctrl;22RV1.Tesa_22RV1.ctrl
Q5HYI7	MTX3	Metaxin-3	MTX3	-0.534301	0.727429	0.0924344	-2.24822					-0.8497	1.13448	0.0244667	-7.13791	+	+			-0.8583	1.49783	0.0136176	-5.7247	+	+			19.4678	18.9335	18.6181	18.6094	19.5837	19.3518	18.726	19.1409	18.645	18.5911	18.7045	18.5144		+	+	22RV1.Pio_22RV1.ctrl;22RV1.Tesa_22RV1.ctrl
O15240	VGF	Neurosecretory protein VGF	VGF	-1.03115	1.51559	0.0287466	-11.9703	+	+	+		-0.828799	1.29145	0.0232276	-5.26897	+	+			-0.85975	1.42305	0.0157427	-5.88099	+	+			25.5127	24.4815	24.6838	24.6529	25.5938	25.4315	24.5104	24.4526	24.5491	24.8186	24.7745	24.5313	+	+	+	22RV1.Beza_22RV1.ctrl;22RV1.Pio_22RV1.ctrl;22RV1.Tesa_22RV1.ctrl
Q13283	G3BP1	Ras GTPase-activating protein-binding protein 1	G3BP1	-0.7737	1.12022	0.0446534	-8.07878	+				-0.8467	1.47988	0.021185	-5.61122	+	+			-0.8618	1.55094	0.0125992	-5.95859	+	+			23.5564	22.7828	22.7097	22.6946	23.6518	23.4611	22.7738	22.7917	22.5928	22.8267	22.8034	22.5859	+	+	+	22RV1.Beza_22RV1.ctrl;22RV1.Pio_22RV1.ctrl;22RV1.Tesa_22RV1.ctrl
Q04837	SSBP1	Single-stranded DNA-binding protein, mitochondrial	SSBP1	-0.654799	3.04248	0.0272	-45.2075	+	+			-0.82865	2.05266	0.0166375	-70.1195	+	+			-0.888649	1.41564	0.0155551	-13.9393	+	+			22.8829	22.2281	22.0542	21.9943	22.8947	22.8711	22.2197	22.2365	22.0549	22.0536	22.0569	21.9316	+	+	+	22RV1.Beza_22RV1.ctrl;22RV1.Pio_22RV1.ctrl;22RV1.Tesa_22RV1.ctrl
Q8WWK9	CKAP2	Cytoskeleton-associated protein 2	CKAP2	-0.5252	1.13147	0.0436965	-8.57425	+				-0.819401	1.34603	0.0197983	-14.0902	+	+			-0.892401	2.92782	0.01425	-305.242	+	+			19.4128	18.8877	18.5934	18.5205	19.4135	19.4122	18.9489	18.8264	18.6516	18.5353	18.5176	18.5233	+	+	+	22RV1.Beza_22RV1.ctrl;22RV1.Pio_22RV1.ctrl;22RV1.Tesa_22RV1.ctrl
Q9NZ63	C9orf78	Telomere length and silencing protein 1 homolog	C9orf78	-0.572949	1.06483	0.0510112	-4.45651					-0.82315	0.867886	0.0415138	-3.9134	+	+			-0.8945	1.4223	0.0157269	-16.7443	+	+			19.5276	18.9547	18.7045	18.6331	19.4742	19.581	18.8377	19.0716	18.501	18.9079	18.6346	18.6316		+	+	22RV1.Pio_22RV1.ctrl;22RV1.Tesa_22RV1.ctrl
P53701	HCCS	Cytochrome c-type heme lyase	HCCS	-0.772949	1.87579	0.0210431	-8.90057	+	+			-0.78765	1.902	0.0175447	-9.1336	+	+			-0.895499	1.71112	0.0108822	-14.6343	+	+			20.2055	19.4325	19.4179	19.31	20.262	20.149	19.4985	19.3666	19.483	19.3527	19.3335	19.2865	+	+	+	22RV1.Beza_22RV1.ctrl;22RV1.Pio_22RV1.ctrl;22RV1.Tesa_22RV1.ctrl
Q99729	HNRNPAB	Heterogeneous nuclear ribonucleoprotein A/B	HNRNPAB	-0.805351	1.33154	0.0366156	-11.6503	+	+			-0.9875	1.06345	0.0279124	-5.03571	+	+			-0.89985	1.3535	0.0172766	-13.1205	+	+			24.0056	23.2003	23.0181	23.1058	24.0736	23.9377	23.1876	23.213	22.8342	23.2021	23.1151	23.0965	+	+	+	22RV1.Beza_22RV1.ctrl;22RV1.Pio_22RV1.ctrl;22RV1.Tesa_22RV1.ctrl
Q14699	RFTN1	Raftlin	RFTN1	-0.67405	1.59488	0.0252885	-8.24063	+	+			-1.13355	0.773228	0.0505282	-3.34132					-0.9024	1.67802	0.0101176	-7.635	+	+			19.0055	18.3315	17.872	18.1031	18.9353	19.0758	18.2896	18.3734	17.5401	18.2039	18.1982	18.0081	+		+	22RV1.Beza_22RV1.ctrl;22RV1.Pio_22RV1.ctrl
Q14152	EIF3A	Eukaryotic translation initiation factor 3 subunit A	EIF3A	-0.61938	0.677362	0.103059	-2.90653					-0.735879	0.834547	0.0438698	-4.24028	+	+			-0.902829	1.90631	0.011375	-28.7221	+	+			19.6409	19.0215	18.905	18.7381	19.6501	19.6317	18.8086	19.2344	19.0783	18.7317	18.7681	18.708		+	+	22RV1.Pio_22RV1.ctrl;22RV1.Tesa_22RV1.ctrl
P42892	ECE1	Endothelin-converting enzyme 1	ECE1	-0.74855	0.856688	0.071498	-3.04735					-1.08555	1.22033	0.0228274	-10.3794	+	+	+		-0.9031	1.52158	0.0125714	-7.43459	+	+			18.7291	17.9806	17.6435	17.826	18.8335	18.6247	18.2029	17.7582	17.6498	17.6373	17.7639	17.8881		+	+	22RV1.Pio_22RV1.ctrl;22RV1.Tesa_22RV1.ctrl
P29084	GTF2E2	Transcription initiation factor IIE subunit beta	GTF2E2	-0.8102	0.71689	0.0947203	-2.59016					-0.996349	1.23812	0.0234131	-9.22934	+	+	+		-0.904449	1.42149	0.0157111	-5.29575	+	+			19.2976	18.4874	18.3012	18.3931	19.1919	19.4033	18.193	18.7818	18.3232	18.2793	18.5273	18.259		+	+	22RV1.Pio_22RV1.ctrl;22RV1.Tesa_22RV1.ctrl
Q53SF7	COBLL1	Cordon-bleu protein-like 1	COBLL1	-0.6339	0.916519	0.0636399	-5.13408					-0.740101	0.568182	0.0804748	-2.21037					-0.91705	1.75544	0.0119768	-26.8915	+	+			18.6981	18.0641	17.958	17.781	18.6907	18.7054	18.1874	17.9409	17.6232	18.2927	17.8143	17.7477			+	22RV1.Pio_22RV1.ctrl
Q15223	NECTIN1	Nectin-1	NECTIN1	-0.496599	1.33111	0.0365591	-5.29454	+	+			-0.98535	1.29449	0.0234485	-12.5121	+	+			-0.9283	1.87981	0.0127845	-8.79658	+	+			19.0729	18.5764	18.0876	18.1446	18.9942	19.1517	18.5254	18.6273	18.087	18.0882	18.2149	18.0744	+	+	+	22RV1.Beza_22RV1.ctrl;22RV1.Pio_22RV1.ctrl;22RV1.Tesa_22RV1.ctrl
P36639	NUDT1	7,8-dihydro-8-oxoguanine triphosphatase	NUDT1	-0.71865	1.58998	0.0250775	-6.64943	+	+			-0.85465	1.65426	0.0199311	-11.7701	+	+			-0.9285	1.90115	0.0123376	-9.17463	+	+			20.5046	19.786	19.65	19.5761	20.5705	20.4388	19.8717	19.7003	19.6194	19.6806	19.653	19.4993	+	+	+	22RV1.Beza_22RV1.ctrl;22RV1.Pio_22RV1.ctrl;22RV1.Tesa_22RV1.ctrl
Q7Z5G4	GOLGA7	Golgin subfamily A member 7	GOLGA7	-0.89395	0.702678	0.0979532	-2.59423					-1.0256	1.26109	0.0232367	-5.01354	+	+	+		-0.932099	1.63717	0.0112668	-6.72442	+	+			19.3883	18.4943	18.3627	18.4562	19.4944	19.2822	18.8222	18.1665	18.1878	18.5376	18.367	18.5454		+	+	22RV1.Pio_22RV1.ctrl;22RV1.Tesa_22RV1.ctrl
Q96NT0	CCDC115	Coiled-coil domain-containing protein 115	CCDC115	-0.6783	0.745647	0.0877238	-2.35497					-1.08264	0.626986	0.0700276	-2.24712					-0.932196	1.42635	0.0158864	-5.43523	+	+			18.1831	17.5048	17.1004	17.2508	18.3197	18.0464	17.7583	17.2512	16.6384	17.5624	17.1472	17.3545			+	22RV1.Pio_22RV1.ctrl
Q9H2W6	MRPL46	39S ribosomal protein L46, mitochondrial	MRPL46	-0.740149	0.86813	0.0693878	-4.38604					-1.02155	1.02944	0.0314802	-6.29354	+	+	+		-0.932699	1.35939	0.017541	-10.5343	+	+			20.959	20.2188	19.9374	20.0262	20.9825	20.9354	20.0517	20.3859	19.7768	20.098	20.1116	19.9409		+	+	22RV1.Pio_22RV1.ctrl;22RV1.Tesa_22RV1.ctrl
Q96IR7	HPDL	4-hydroxyphenylpyruvate dioxygenase-like protein	HPDL	-0.523826	1.46321	0.0287643	-5.82086	+	+			-1.06358	0.694406	0.0590359	-2.91277					-0.938366	1.30909	0.0183426	-7.02864	+	+			17.9524	17.4285	16.8888	17.014	18.0055	17.8992	17.3559	17.5011	16.5275	17.25	17.1364	16.8915	+		+	22RV1.Beza_22RV1.ctrl;22RV1.Pio_22RV1.ctrl
Q9NR09	BIRC6	Baculoviral IAP repeat-containing protein 6	BIRC6	-0.865814	1.90687	0.0215166	-10.0548	+	+			-1.12761	1.20508	0.0247515	-6.16123	+	+	+		-0.942314	1.55721	0.0127792	-7.35441	+	+			18.3454	17.4796	17.2178	17.4031	18.4142	18.2766	17.4278	17.5314	17.3874	17.0482	17.5112	17.295	+	+	+	22RV1.Beza_22RV1.ctrl;22RV1.Pio_22RV1.ctrl;22RV1.Tesa_22RV1.ctrl
Q9NS73	MBIP	MAP3K12-binding inhibitory protein 1	MBIP	-0.800597	1.47339	0.0291603	-6.00058	+	+			-1.2023	0.84053	0.0429472	-3.44284	+	+	+		-0.949347	1.61001	0.0108155	-6.2715	+	+			17.2309	16.4303	16.0286	16.2816	17.3395	17.1223	16.3528	16.5078	15.6967	16.3605	16.1761	16.387	+	+	+	22RV1.Beza_22RV1.ctrl;22RV1.Pio_22RV1.ctrl;22RV1.Tesa_22RV1.ctrl
P06748	NPM1	Nucleophosmin	NPM1	-0.7407	1.51359	0.0285679	-7.62228	+	+			-0.991099	0.655398	0.0651262	-2.67356					-0.96635	1.72432	0.0111568	-10.1202	+	+			26.4184	25.6777	25.4273	25.4521	26.3702	26.4667	25.5934	25.7621	25.0598	25.7949	25.5345	25.3697	+		+	22RV1.Beza_22RV1.ctrl;22RV1.Pio_22RV1.ctrl
Q9P2X3	IMPACT	Protein IMPACT	IMPACT	-0.397653	0.577408	0.124303	-1.55217					-0.703302	0.835467	0.043952	-4.28147	+	+			-0.971702	1.30691	0.0182829	-4.3689	+	+			16.9704	16.5728	16.2672	15.9988	17.1347	16.8062	16.7694	16.3762	16.2662	16.2681	15.8488	16.1487		+	+	22RV1.Pio_22RV1.ctrl;22RV1.Tesa_22RV1.ctrl
Q8TDP1	RNASEH2C	Ribonuclease H2 subunit C	RNASEH2C	-0.46545	0.885859	0.0673705	-2.69656					-0.78575	0.776091	0.0502981	-2.53038					-0.98455	1.30567	0.0182089	-6.16747	+	+			20.2115	19.746	19.4258	19.227	20.3539	20.0691	19.6485	19.8436	19.7017	19.1498	19.2991	19.1548			+	22RV1.Pio_22RV1.ctrl
P00374	DHFR	Dihydrofolate reductase	DHFR	-0.671201	1.20177	0.0419244	-6.14399	+				-1.0906	1.42853	0.019123	-5.95159	+	+	+		-0.98515	1.6255	0.0110688	-6.48357	+	+			22.0931	21.4219	21.0025	21.108	21.9918	22.1944	21.381	21.4628	20.8498	21.1552	20.9947	21.2212	+	+	+	22RV1.Beza_22RV1.ctrl;22RV1.Pio_22RV1.ctrl;22RV1.Tesa_22RV1.ctrl
Q14847	LASP1	LIM and SH3 domain protein 1	LASP1	-0.643849	1.02968	0.0551626	-5.94047					-1.0425	1.00995	0.0322393	-4.06158	+	+	+		-0.991899	1.34203	0.0178922	-8.81755	+	+			24.2201	23.5762	23.1776	23.2281	24.3263	24.1138	23.5548	23.5976	22.9439	23.4112	23.2651	23.1912		+	+	22RV1.Pio_22RV1.ctrl;22RV1.Tesa_22RV1.ctrl
O00299	CLIC1	Chloride intracellular channel protein 1	CLIC1	-0.894	2.20411	0.0254545	-35.2181	+	+			-1.0512	1.25051	0.0230789	-9.37809	+	+	+		-0.9939	2.64199	0.0157241	-25.342	+	+			24.3327	23.4387	23.2815	23.3388	24.3562	24.3092	23.4291	23.4483	23.3911	23.1719	23.3074	23.3702	+	+	+	22RV1.Beza_22RV1.ctrl;22RV1.Pio_22RV1.ctrl;22RV1.Tesa_22RV1.ctrl
Q9H444	CHMP4B	Charged multivesicular body protein 4b	CHMP4B	-0.911751	1.09435	0.0477448	-7.20317	+				-1.0527	1.12281	0.0250617	-7.76192	+	+	+		-0.994	1.59513	0.0112112	-15.309	+	+			21.5923	20.6805	20.5396	20.5983	21.5727	21.6119	20.5555	20.8056	20.6738	20.4054	20.5364	20.6602	+	+	+	22RV1.Beza_22RV1.ctrl;22RV1.Pio_22RV1.ctrl;22RV1.Tesa_22RV1.ctrl
P04632	CAPNS1	Calpain small subunit 1	CAPNS1	-0.7946	1.10542	0.0469805	-4.42455	+				-1.09225	0.81387	0.0468155	-3.46244	+	+	+		-0.994349	1.38222	0.017377	-6.13747	+	+			21.9224	21.1279	20.8302	20.9281	22.0045	21.8404	21.2876	20.9681	20.5256	21.1348	20.7884	21.0678	+	+	+	22RV1.Beza_22RV1.ctrl;22RV1.Pio_22RV1.ctrl;22RV1.Tesa_22RV1.ctrl
Q8NEY8	PPHLN1	Periphilin-1	PPHLN1	-0.899501	1.10405	0.0469042	-4.49713	+				-0.95145	1.00899	0.0321927	-4.1944	+	+			-0.998	1.3038	0.0181355	-10.9806	+	+	+		20.123	19.2235	19.1716	19.1251	20.2124	20.0337	19.4025	19.0446	18.9631	19.3801	19.1417	19.1084	+	+	+	22RV1.Beza_22RV1.ctrl;22RV1.Pio_22RV1.ctrl;22RV1.Tesa_22RV1.ctrl
P54819	AK2	Adenylate kinase 2, mitochondrial	AK2	-0.618399	1.46635	0.0288482	-6.89312	+	+			-0.910249	1.20721	0.0248342	-5.29631	+	+			-1.0011	1.59409	0.0111333	-7.29749	+	+	+		23.8408	23.2224	22.9306	22.8397	23.7636	23.918	23.1767	23.2681	22.777	23.0841	22.9531	22.7263	+	+	+	22RV1.Beza_22RV1.ctrl;22RV1.Pio_22RV1.ctrl;22RV1.Tesa_22RV1.ctrl
Q6PJT7	ZC3H14	Zinc finger CCCH domain-containing protein 14	ZC3H14	-0.76755	1.41029	0.0324618	-5.87108	+	+			-0.94155	0.853389	0.0416747	-3.23694	+	+			-1.0034	1.58152	0.0108618	-7.79196	+	+	+		20.8246	20.0571	19.8831	19.8212	20.9341	20.7152	20.1286	19.9856	19.6136	20.1526	19.8891	19.7534	+	+	+	22RV1.Beza_22RV1.ctrl;22RV1.Pio_22RV1.ctrl;22RV1.Tesa_22RV1.ctrl
P00568	AK1	Adenylate kinase isoenzyme 1	AK1	-0.65695	2.14993	0.025213	-12.0284	+	+			-0.9498	2.09344	0.0181565	-13.5496	+	+			-1.0046	1.56485	0.0129644	-10.329	+	+	+		22.7054	22.0485	21.7556	21.7009	22.7459	22.665	22.0852	22.0118	21.6984	21.8129	21.7893	21.6124	+	+	+	22RV1.Beza_22RV1.ctrl;22RV1.Pio_22RV1.ctrl;22RV1.Tesa_22RV1.ctrl
Q7RTU4	BHLHA9	Class A basic helix-loop-helix protein 9	BHLHA9	-1.23519	1.44777	0.0297697	-8.94285	+	+	+		-1.4207	0.895877	0.0398394	-3.73221	+	+	+		-1.00639	1.51596	0.0135362	-6.55665	+	+	+		20.1959	18.9607	18.7752	19.1895	20.3226	20.0691	19.0155	18.9058	19.1341	18.4162	19.276	19.1029	+	+	+	22RV1.Beza_22RV1.ctrl;22RV1.Pio_22RV1.ctrl;22RV1.Tesa_22RV1.ctrl
O15231	ZNF185	Zinc finger protein 185	ZNF185	-1.0547	0.815497	0.0773203	-4.07076					-0.959	0.696407	0.058704	-3.0535					-1.0083	2.07124	0.0120286	-36.7763	+	+	+		18.0452	16.9905	17.0862	17.0369	18.0538	18.0367	17.2495	16.7316	16.7723	17.4002	17.063	17.0109			+	22RV1.Pio_22RV1.ctrl
Q96MG7	NSMCE3	Non-structural maintenance of chromosomes element 3 homolog	NSMCE3	-0.816151	1.49213	0.0289736	-5.4845	+	+			-0.89695	1.40184	0.0201773	-5.32342	+	+			-1.0127	1.38131	0.0173445	-9.5162	+	+	+		19.6906	18.8745	18.7937	18.678	19.7912	19.5901	18.9842	18.7648	18.6585	18.9289	18.7128	18.6431	+	+	+	22RV1.Beza_22RV1.ctrl;22RV1.Pio_22RV1.ctrl;22RV1.Tesa_22RV1.ctrl
Q9P0V9	SEPTIN10	Septin-10	SEPTIN10	-0.347054	0.655969	0.10717	-2.76413					-0.298803	0.461309	0.111696	-1.28588					-1.01355	1.56835	0.0124622	-6.17388	+	+	+		17.7725	17.4255	17.4737	16.759	17.8981	17.647	17.4229	17.4281	17.2782	17.6693	16.6532	16.8648			+	22RV1.Pio_22RV1.ctrl
Q9H4I2	ZHX3	Zinc fingers and homeoboxes protein 3	ZHX3	-1.07875	0.732382	0.0910103	-2.97195					-1.0612	1.45009	0.0200473	-11.8958	+	+	+		-1.01415	1.39117	0.0168191	-6.1118	+	+	+		17.9248	16.8461	16.8636	16.9107	17.8395	18.0102	16.4933	17.1989	16.8896	16.8377	16.7684	17.053		+	+	22RV1.Pio_22RV1.ctrl;22RV1.Tesa_22RV1.ctrl
P07686	HEXB	Beta-hexosaminidase subunit beta	HEXB	-0.858801	1.78967	0.022092	-8.18961	+	+			-1.07405	1.60862	0.0217623	-8.32201	+	+	+		-1.01585	1.46412	0.0133362	-14.9335	+	+	+		22.7939	21.9351	21.7199	21.7781	22.8605	22.7273	21.8541	22.0161	21.6093	21.8304	21.7919	21.7642	+	+	+	22RV1.Beza_22RV1.ctrl;22RV1.Pio_22RV1.ctrl;22RV1.Tesa_22RV1.ctrl
P06132	UROD	Uroporphyrinogen decarboxylase	UROD	-1.2177	1.62264	0.024536	-6.54672	+	+	+		-1.0062	1.1128	0.0252168	-4.1502	+	+	+		-1.0189	1.58981	0.0110413	-6.15634	+	+	+		21.5831	20.3654	20.577	20.5643	21.7044	21.4619	20.5065	20.2244	20.7869	20.367	20.4516	20.6769	+	+	+	22RV1.Beza_22RV1.ctrl;22RV1.Pio_22RV1.ctrl;22RV1.Tesa_22RV1.ctrl
Q9P032	NDUFAF4	NADH dehydrogenase [ubiquinone] 1 alpha subcomplex assembly factor 4	NDUFAF4	-0.802399	1.87472	0.0209571	-10.3881	+	+			-0.9683	0.967845	0.0346898	-5.00336	+	+			-1.02235	2.07671	0.0122473	-13.342	+	+	+		20.3623	19.5599	19.394	19.3399	20.4063	20.3182	19.4964	19.6233	19.2055	19.5824	19.4026	19.2772	+	+	+	22RV1.Beza_22RV1.ctrl;22RV1.Pio_22RV1.ctrl;22RV1.Tesa_22RV1.ctrl
Q9BSD7	NTPCR	Cancer-related nucleoside-triphosphatase	NTPCR	-0.7268	1.03094	0.0553242	-5.50924					-0.99775	0.894317	0.0397417	-3.28281	+	+	+		-1.02245	1.55744	0.0127958	-6.30329	+	+	+		21.0657	20.3389	20.068	20.0433	21.1933	20.9381	20.3054	20.3724	19.7921	20.3438	19.9431	20.1434		+	+	22RV1.Pio_22RV1.ctrl;22RV1.Tesa_22RV1.ctrl
P02771	AFP	Alpha-fetoprotein	AFP	-1.1263	1.37951	0.0333747	-13.3549	+	+	+		-1.15465	0.961479	0.0350032	-4.36421	+	+	+		-1.0228	1.71055	0.0108632	-7.61242	+	+	+		24.4859	23.3596	23.3313	23.4631	24.5691	24.4027	23.3734	23.3458	23.0801	23.5824	23.5686	23.3576	+	+	+	22RV1.Beza_22RV1.ctrl;22RV1.Pio_22RV1.ctrl;22RV1.Tesa_22RV1.ctrl
P27348	YWHAQ	14-3-3 protein theta	YWHAQ	-0.478951	1.1591	0.04299	-3.88759	+				-0.813151	1.41211	0.0196585	-10.658	+	+			-1.02445	1.53663	0.0129023	-13.4113	+	+	+		24.3023	23.8233	23.4891	23.2778	24.3749	24.2296	23.7238	23.9228	23.5124	23.4658	23.3014	23.2542	+	+	+	22RV1.Beza_22RV1.ctrl;22RV1.Pio_22RV1.ctrl;22RV1.Tesa_22RV1.ctrl
P55789	GFER	FAD-linked sulfhydryl oxidase ALR	GFER	-0.4901	0.838212	0.0734324	-2.72397					-0.9429	1.10368	0.0250072	-4.62998	+	+			-1.02721	1.58646	0.0109508	-6.87785	+	+	+		16.8661	16.376	15.9232	15.8389	16.7784	16.9538	16.2189	16.5331	16.107	15.7394	15.718	15.9598		+	+	22RV1.Pio_22RV1.ctrl;22RV1.Tesa_22RV1.ctrl
P68402	PAFAH1B2	Platelet-activating factor acetylhydrolase IB subunit beta	PAFAH1B2	-0.7112	1.39616	0.0328889	-8.61509	+	+			-0.85725	1.73953	0.0190388	-7.44992	+	+			-1.0311	1.97611	0.0127719	-10.6131	+	+	+		22.2835	21.5724	21.4263	21.2524	22.2071	22.36	21.5412	21.6035	21.3403	21.5123	21.1925	21.3124	+	+	+	22RV1.Beza_22RV1.ctrl;22RV1.Pio_22RV1.ctrl;22RV1.Tesa_22RV1.ctrl
P52594	AGFG1	Arf-GAP domain and FG repeat-containing protein 1	AGFG1	-0.9871	1.15177	0.0425908	-4.92339	+				-1.07015	1.23736	0.0233135	-4.00421	+	+	+		-1.0418	1.30244	0.0180482	-4.55629	+	+	+		21.0833	20.0962	20.0131	20.0415	21.2633	20.9033	20.1845	20.0079	19.8156	20.2107	20.1825	19.9005	+	+	+	22RV1.Beza_22RV1.ctrl;22RV1.Pio_22RV1.ctrl;22RV1.Tesa_22RV1.ctrl
Q86Y82	STX12	Syntaxin-12	STX12	-0.6727	1.83029	0.0233534	-9.28599	+	+			-0.974099	1.43185	0.019281	-8.85158	+	+			-1.04305	2.47034	0.0144158	-17.1423	+	+	+		21.8029	21.1302	20.8288	20.7599	21.8459	21.7599	21.0719	21.1885	20.7275	20.9301	20.8029	20.7168	+	+	+	22RV1.Beza_22RV1.ctrl;22RV1.Pio_22RV1.ctrl;22RV1.Tesa_22RV1.ctrl
Q969G3	SMARCE1	SWI/SNF-related matrix-associated actin-dependent regulator of chromatin subfamily E member 1	SMARCE1	-0.998549	1.41428	0.0328115	-16.4598	+	+	+		-1.0408	1.82622	0.0190931	-15.556	+	+	+		-1.0443	1.98701	0.0132364	-10.6842	+	+	+		20.5299	19.5314	19.4891	19.4856	20.5906	20.4693	19.53	19.5328	19.4609	19.5174	19.5623	19.409	+	+	+	22RV1.Beza_22RV1.ctrl;22RV1.Pio_22RV1.ctrl;22RV1.Tesa_22RV1.ctrl
Q9Y5Z4	HEBP2	Heme-binding protein 2	HEBP2	-0.93095	1.33822	0.0361941	-6.63792	+	+			-1.07945	1.14936	0.0247889	-8.53363	+	+	+		-1.0444	1.36926	0.0178462	-7.57697	+	+	+		21.9999	21.069	20.9205	20.9556	22.1257	21.8742	21.0069	21.1311	20.9068	20.9342	21.012	20.8991	+	+	+	22RV1.Beza_22RV1.ctrl;22RV1.Pio_22RV1.ctrl;22RV1.Tesa_22RV1.ctrl
O15504	NUP42	Nucleoporin NUP42	NUP42	-0.793651	1.23702	0.0398546	-6.32535	+				-1.1224	0.908798	0.0385352	-4.55517	+	+	+		-1.0454	1.57667	0.0113871	-21.1437	+	+	+		19.0308	18.2371	17.9084	17.9854	19.0797	18.9819	18.3527	18.1216	17.6669	18.1499	17.9781	17.9927	+	+	+	22RV1.Beza_22RV1.ctrl;22RV1.Pio_22RV1.ctrl;22RV1.Tesa_22RV1.ctrl
O95865	DDAH2	N(G),N(G)-dimethylarginine dimethylaminohydrolase 2	DDAH2	-0.905299	1.32462	0.0366116	-10.7772	+	+			-1.0215	1.92758	0.0171111	-9.41809	+	+	+		-1.04685	1.58684	0.0109658	-11.7939	+	+	+		21.5583	20.6529	20.5367	20.5114	21.6402	21.4763	20.6714	20.6345	20.4657	20.6078	20.5455	20.4773	+	+	+	22RV1.Beza_22RV1.ctrl;22RV1.Pio_22RV1.ctrl;22RV1.Tesa_22RV1.ctrl
P18615	NELFE	Negative elongation factor E	NELFE	-0.850901	0.97124	0.06144	-5.15485					-1.0439	2.16762	0.0182513	-16.4709	+	+	+		-1.05055	1.35843	0.0174937	-9.46595	+	+	+		20.4112	19.5603	19.3673	19.3606	20.3766	20.4458	19.3989	19.7217	19.3142	19.4204	19.4661	19.2552		+	+	22RV1.Pio_22RV1.ctrl;22RV1.Tesa_22RV1.ctrl
P14314	PRKCSH	Glucosidase 2 subunit beta	PRKCSH	-0.9498	1.05031	0.0525542	-4.91816					-1.12295	1.05959	0.0287008	-5.28868	+	+	+		-1.053	1.62649	0.0111013	-8.30319	+	+	+		23.3949	22.4451	22.272	22.3419	23.3281	23.4617	22.2639	22.6263	22.0704	22.4735	22.4497	22.2341		+	+	22RV1.Pio_22RV1.ctrl;22RV1.Tesa_22RV1.ctrl
Q96A26	FAM162A	Protein FAM162A	FAM162A	-1.0657	1.37936	0.0333467	-5.61412	+	+	+		-0.9884	1.14141	0.0244487	-5.84167	+	+			-1.0546	1.4092	0.0157884	-5.03466	+	+	+		21.9083	20.8426	20.9199	20.8537	22.0671	21.7495	20.9466	20.7386	20.8615	20.9783	20.7171	20.9903	+	+	+	22RV1.Beza_22RV1.ctrl;22RV1.Pio_22RV1.ctrl;22RV1.Tesa_22RV1.ctrl
Q8NCW5	NAXE	NAD(P)H-hydrate epimerase	NAXE	-0.754149	1.6002	0.0249647	-6.4868	+	+			-1.0492	1.0153	0.032284	-4.71288	+	+	+		-1.0547	1.67187	0.0106709	-8.05955	+	+	+		24.1582	23.404	23.109	23.1035	24.0843	24.2321	23.4938	23.3143	22.899	23.319	23.2115	22.9955	+	+	+	22RV1.Beza_22RV1.ctrl;22RV1.Pio_22RV1.ctrl;22RV1.Tesa_22RV1.ctrl
P31947	SFN	14-3-3 protein sigma	SFN	-0.525599	1.32023	0.0367187	-4.83443	+	+			-1.19625	0.811252	0.0472579	-3.46475	+	+	+		-1.0649	1.69435	0.0105306	-7.48325	+	+	+		25.443	24.9175	24.2468	24.3782	25.5309	25.3552	24.8534	24.9815	23.9129	24.5807	24.2662	24.4901	+	+	+	22RV1.Beza_22RV1.ctrl;22RV1.Pio_22RV1.ctrl;22RV1.Tesa_22RV1.ctrl
Q12888	TP53BP1	TP53-binding protein 1	TP53BP1	-0.941449	0.855785	0.071814	-3.09619					-0.935949	1.04157	0.0303806	-3.72551	+	+			-1.0655	1.45961	0.0138362	-5.43021	+	+	+		18.8819	17.9404	17.9459	17.8164	19.0072	18.7566	18.2175	17.6634	17.7282	18.1637	17.6654	17.9674		+	+	22RV1.Pio_22RV1.ctrl;22RV1.Tesa_22RV1.ctrl
Q9BWG4	SSBP4	Single-stranded DNA-binding protein 4	SSBP4	-0.7035	1.80269	0.0226318	-11.3248	+	+			-1.3516	0.821613	0.0455715	-4.04817	+	+	+		-1.0671	1.72273	0.0110968	-13.8269	+	+	+		18.8584	18.1549	17.5068	17.7913	18.827	18.8898	18.2085	18.1013	17.8392	17.1744	17.7208	17.8618	+	+	+	22RV1.Beza_22RV1.ctrl;22RV1.Pio_22RV1.ctrl;22RV1.Tesa_22RV1.ctrl
P37198	NUP62	Nuclear pore glycoprotein p62	NUP62	-0.710649	1.28265	0.0378923	-5.14127	+				-1.0547	0.847005	0.0414526	-3.73578	+	+	+		-1.0687	1.40145	0.0160776	-14.6841	+	+	+		20.9974	20.2867	19.9427	19.9286	21.0695	20.9252	20.4046	20.1688	19.6697	20.2156	19.9382	19.9191	+	+	+	22RV1.Beza_22RV1.ctrl;22RV1.Pio_22RV1.ctrl;22RV1.Tesa_22RV1.ctrl
O95793	STAU1	Double-stranded RNA-binding protein Staufen homolog 1	STAU1	-0.79265	1.85888	0.021286	-10.6045	+	+			-1.04815	1.44582	0.0199189	-9.47207	+	+	+		-1.07595	1.33771	0.0177686	-8.64854	+	+	+		21.8148	21.0222	20.7667	20.7389	21.8563	21.7734	20.96	21.0844	20.6641	20.8693	20.8562	20.6216	+	+	+	22RV1.Beza_22RV1.ctrl;22RV1.Pio_22RV1.ctrl;22RV1.Tesa_22RV1.ctrl
P24534	EEF1B2	Elongation factor 1-beta	EEF1B2	-0.77095	1.96505	0.0227861	-9.62011	+	+			-0.93505	1.75626	0.0178956	-15.8607	+	+			-1.07685	2.16167	0.015379	-16.6364	+	+	+		24.4051	23.6342	23.4701	23.3283	24.4596	24.3507	23.693	23.5754	23.4927	23.4475	23.3633	23.2933	+	+	+	22RV1.Beza_22RV1.ctrl;22RV1.Pio_22RV1.ctrl;22RV1.Tesa_22RV1.ctrl
Q14108	SCARB2	Lysosome membrane protein 2	SCARB2	-0.767951	1.13648	0.043636	-8.3206	+				-0.87395	1.67917	0.020604	-6.80734	+	+			-1.07735	1.77191	0.0123101	-9.9044	+	+	+		21.5826	20.8147	20.7086	20.5053	21.6744	21.4908	20.8051	20.8242	20.6189	20.7984	20.4469	20.5636	+	+	+	22RV1.Beza_22RV1.ctrl;22RV1.Pio_22RV1.ctrl;22RV1.Tesa_22RV1.ctrl
Q6FI81	CIAPIN1	Anamorsin	CIAPIN1	-0.82255	1.93693	0.0218095	-16.6373	+	+			-1.104	1.69583	0.0213194	-24.5176	+	+	+		-1.07985	1.37481	0.0176059	-8.73764	+	+	+		22.1997	21.3772	21.0957	21.1198	22.1556	22.2438	21.3548	21.3995	21.1048	21.0866	21.2353	21.0044	+	+	+	22RV1.Beza_22RV1.ctrl;22RV1.Pio_22RV1.ctrl;22RV1.Tesa_22RV1.ctrl
Q14498	RBM39	RNA-binding protein 39	RBM39	-0.356444	0.23719	0.311956	-0.734669					-0.987245	1.19132	0.0247901	-6.2662	+	+			-1.08324	1.41005	0.015835	-4.96356	+	+	+		18.8728	18.5164	17.8856	17.7896	18.7256	19.0201	18.0541	18.9787	17.8295	17.9417	17.9507	17.6285		+	+	22RV1.Pio_22RV1.ctrl;22RV1.Tesa_22RV1.ctrl
Q05682	CALD1	Caldesmon	CALD1	-0.93835	1.27786	0.0380371	-5.17957	+				-1.2595	0.867134	0.0414648	-3.78328	+	+	+		-1.08345	1.40417	0.0161245	-6.09554	+	+	+		19.5343	18.596	18.2748	18.4508	19.6275	19.4411	18.7513	18.4406	17.9552	18.5944	18.6022	18.2995	+	+	+	22RV1.Beza_22RV1.ctrl;22RV1.Pio_22RV1.ctrl;22RV1.Tesa_22RV1.ctrl
Q969T9	WBP2	WW domain-binding protein 2	WBP2	-0.80325	1.80005	0.0225139	-15.767	+	+			-1.0669	1.98536	0.0176055	-21.1507	+	+	+		-1.09365	2.6416	0.0154576	-29.504	+	+	+		21.455	20.6517	20.3881	20.3614	21.4757	21.4343	20.6983	20.6052	20.3421	20.4341	20.3921	20.3306	+	+	+	22RV1.Beza_22RV1.ctrl;22RV1.Pio_22RV1.ctrl;22RV1.Tesa_22RV1.ctrl
Q9NW81	DMAC2	Distal membrane-arm assembly complex protein 2	DMAC2	-1.06225	0.81955	0.0770568	-4.12007					-1.21285	0.861882	0.0416586	-4.55747	+	+	+		-1.09595	2.11905	0.0135261	-61.0407	+	+	+		19.6998	18.6376	18.487	18.6039	19.7034	19.6963	18.8954	18.3798	18.2209	18.7531	18.6215	18.5863		+	+	22RV1.Pio_22RV1.ctrl;22RV1.Tesa_22RV1.ctrl
Q8WWM7	ATXN2L	Ataxin-2-like protein	ATXN2L	-0.8286	1.47127	0.0290176	-5.83391	+	+			-1.09475	1.69702	0.0215061	-7.61252	+	+	+		-1.1002	1.33766	0.0177532	-5.29143	+	+	+		23.0382	22.2096	21.9435	21.938	23.1523	22.9242	22.125	22.2943	21.8559	22.0311	22.1119	21.7642	+	+	+	22RV1.Beza_22RV1.ctrl;22RV1.Pio_22RV1.ctrl;22RV1.Tesa_22RV1.ctrl
P18564	ITGB6	Integrin beta-6	ITGB6	-0.753099	1.3297	0.0364746	-4.61612	+	+			-1.0846	1.77478	0.0180684	-8.09018	+	+	+		-1.1106	1.65315	0.0108957	-9.24216	+	+	+		22.0647	21.3116	20.9801	20.9541	21.9607	22.1687	21.1859	21.4373	20.8955	21.0647	20.8939	21.0143	+	+	+	22RV1.Beza_22RV1.ctrl;22RV1.Pio_22RV1.ctrl;22RV1.Tesa_22RV1.ctrl
O14910	LIN7A	Protein lin-7 homolog A	LIN7A	-0.7114	1.30947	0.0369277	-10.1474	+	+			-1.2143	2.01592	0.0185693	-11.0624	+	+	+		-1.1121	1.35446	0.0173381	-7.02244	+	+	+		19.7007	18.9894	18.4865	18.5887	19.6326	19.7689	18.9729	19.0058	18.4004	18.5725	18.7316	18.4457	+	+	+	22RV1.Beza_22RV1.ctrl;22RV1.Pio_22RV1.ctrl;22RV1.Tesa_22RV1.ctrl
Q9Y3D9	MRPS23	28S ribosomal protein S23, mitochondrial	MRPS23	-0.8667	1.3339	0.0366723	-12.773	+	+			-1.1246	1.30199	0.0234968	-12.2609	+	+	+		-1.1144	3.23375	0	-120.081	+	+	+		20.7127	19.846	19.5881	19.5983	20.721	20.7045	19.9134	19.7787	19.4968	19.6795	19.6026	19.5941	+	+	+	22RV1.Beza_22RV1.ctrl;22RV1.Pio_22RV1.ctrl;22RV1.Tesa_22RV1.ctrl
O95563	MPC2	Mitochondrial pyruvate carrier 2	MPC2	-1.8187	0.752374	0.0867439	-3.4827					-2.0139	0.853598	0.0417546	-4.424	+	+	+		-1.1174	2.07929	0.012337	-18.8829	+	+	+		20.3803	18.5617	18.3665	19.263	20.3522	20.4085	19.0831	18.0402	17.9121	18.8208	19.2109	19.315		+	+	22RV1.Pio_22RV1.ctrl;22RV1.Tesa_22RV1.ctrl
P13693	TPT1	Translationally-controlled tumor protein	TPT1	-0.63975	0.755263	0.086444	-2.36738					-1.0468	1.12139	0.0249896	-7.92	+	+	+		-1.12695	1.3172	0.0186622	-8.05572	+	+	+		23.7956	23.1559	22.7488	22.6686	23.6644	23.9268	22.9196	23.3921	22.7328	22.7648	22.6201	22.7172		+	+	22RV1.Pio_22RV1.ctrl;22RV1.Tesa_22RV1.ctrl
Q15628	TRADD	Tumor necrosis factor receptor type 1-associated DEATH domain protein	TRADD	-0.671851	1.15897	0.0429397	-4.8062	+				-0.929351	0.517077	0.095919	-1.8855					-1.1295	2.16094	0.0152398	-12.0589	+	+	+		18.5626	17.8908	17.6333	17.4331	18.4985	18.6268	18.015	17.7666	18.122	17.1446	17.5014	17.3649	+		+	22RV1.Beza_22RV1.ctrl;22RV1.Pio_22RV1.ctrl
Q9H081	MIS12	Protein MIS12 homolog	MIS12	-0.680551	1.06742	0.0506039	-3.83628					-1.5026	0.60485	0.0724715	-2.34957					-1.13315	1.35243	0.0172155	-6.141	+	+	+		18.1948	17.5143	16.6922	17.0617	18.2845	18.1051	17.6673	17.3612	16.059	17.3254	16.9004	17.2229			+	22RV1.Pio_22RV1.ctrl
Q9BU89	DOHH	Deoxyhypusine hydroxylase	DOHH	-0.84915	1.61702	0.0249712	-8.31088	+	+			-0.922151	1.62857	0.0204618	-16.5328	+	+			-1.1378	1.45012	0.0147078	-8.71826	+	+	+		19.523	18.6739	18.6009	18.3852	19.5763	19.4698	18.5867	18.7611	18.6175	18.5843	18.5044	18.2661	+	+	+	22RV1.Beza_22RV1.ctrl;22RV1.Pio_22RV1.ctrl;22RV1.Tesa_22RV1.ctrl
Q9Y6A5	TACC3	Transforming acidic coiled-coil-containing protein 3	TACC3	-0.8056	1.16737	0.0421891	-6.21324	+				-1.2306	2.43927	0.0235	-17.8614	+	+	+		-1.1445	2.19816	0.01684	-15.2122	+	+	+		20.1187	19.3131	18.8881	18.9742	20.1626	20.0748	19.1911	19.4351	18.9412	18.835	18.9131	19.0353	+	+	+	22RV1.Beza_22RV1.ctrl;22RV1.Pio_22RV1.ctrl;22RV1.Tesa_22RV1.ctrl
P78318	IGBP1	Immunoglobulin-binding protein 1	IGBP1	-1.0258	2.73402	0.0189767	-89.6748	+	+	+		-1.1883	1.17725	0.025132	-9.49318	+	+	+		-1.1487	1.33094	0.0179607	-13.4494	+	+	+		20.9421	19.9163	19.7538	19.7934	20.9464	20.9378	19.9057	19.9269	19.6287	19.8789	19.8787	19.7081	+	+	+	22RV1.Beza_22RV1.ctrl;22RV1.Pio_22RV1.ctrl;22RV1.Tesa_22RV1.ctrl
Q92600	CNOT9	CCR4-NOT transcription complex subunit 9	CNOT9	-1.0158	1.5152	0.028657	-6.36016	+	+	+		-1.1826	1.67626	0.0203987	-11.4769	+	+	+		-1.15365	1.50532	0.0131859	-6.76215	+	+	+		20.6336	19.6178	19.451	19.48	20.7261	20.5411	19.748	19.4876	19.4056	19.4964	19.3366	19.6233	+	+	+	22RV1.Beza_22RV1.ctrl;22RV1.Pio_22RV1.ctrl;22RV1.Tesa_22RV1.ctrl
P63279	UBE2I	SUMO-conjugating enzyme UBC9	UBE2I	-1.113	1.09183	0.0477587	-5.33446	+				-1.2091	1.70244	0.0208455	-9.01973	+	+	+		-1.16175	1.37379	0.0175572	-7.09931	+	+	+		20.6357	19.5227	19.4266	19.4739	20.7075	20.5639	19.7186	19.3268	19.3134	19.5398	19.621	19.3269	+	+	+	22RV1.Beza_22RV1.ctrl;22RV1.Pio_22RV1.ctrl;22RV1.Tesa_22RV1.ctrl
Q9BVL2	NUP58	Nucleoporin p58/p45	NUP58	-0.9018	1.47927	0.028881	-11.0324	+	+			-1.1193	2.10977	0.0183158	-38.0589	+	+	+		-1.16375	2.31609	0.0163733	-38.2751	+	+	+		21.1405	20.2386	20.0211	19.9767	21.1683	21.1126	20.3155	20.1618	20.0117	20.0306	19.9645	19.9889	+	+	+	22RV1.Beza_22RV1.ctrl;22RV1.Pio_22RV1.ctrl;22RV1.Tesa_22RV1.ctrl
P42765	ACAA2	3-ketoacyl-CoA thiolase, mitochondrial	ACAA2	-1.53216	1.36205	0.0354667	-11.3126	+	+	+		-0.978063	0.914448	0.0383006	-4.80733	+	+			-1.16636	1.98012	0.013	-17.0084	+	+	+		18.2767	16.7446	17.2987	17.1104	18.3085	18.2449	16.8762	16.6129	17.4996	17.0977	17.0496	17.1711	+	+	+	22RV1.Beza_22RV1.ctrl;22RV1.Pio_22RV1.ctrl;22RV1.Tesa_22RV1.ctrl
Q8N4V1	MMGT1	Membrane magnesium transporter 1	MMGT1	-0.946301	1.18653	0.0423032	-5.94375	+				-1.1185	1.49778	0.0213208	-8.39412	+	+	+		-1.1678	1.97846	0.012885	-11.4037	+	+	+		20.6711	19.7248	19.5526	19.5033	20.7311	20.611	19.5773	19.8722	19.4336	19.6715	19.4203	19.5862	+	+	+	22RV1.Beza_22RV1.ctrl;22RV1.Pio_22RV1.ctrl;22RV1.Tesa_22RV1.ctrl
O75934	BCAS2	Pre-mRNA-splicing factor SPF27	BCAS2	-0.805201	1.79049	0.0221297	-9.07935	+	+			-1.17945	1.67058	0.0200326	-8.69967	+	+	+		-1.1739	1.88938	0.0120902	-9.80532	+	+	+		20.9891	20.1839	19.8096	19.8152	20.9169	21.0613	20.1324	20.2354	19.9244	19.6949	19.7197	19.9107	+	+	+	22RV1.Beza_22RV1.ctrl;22RV1.Pio_22RV1.ctrl;22RV1.Tesa_22RV1.ctrl
Q9HD20	ATP13A1	Manganese-transporting ATPase 13A1	ATP13A1	-1.20716	1.2926	0.0383884	-8.99918	+				-1.16661	1.34144	0.020038	-8.50111	+	+	+		-1.17531	1.66388	0.0104201	-7.1126	+	+	+		20.6388	19.4317	19.4722	19.4635	20.7677	20.5099	19.3945	19.4688	19.5193	19.4251	19.5669	19.3601	+	+	+	22RV1.Beza_22RV1.ctrl;22RV1.Pio_22RV1.ctrl;22RV1.Tesa_22RV1.ctrl
Q99807	COQ7	5-demethoxyubiquinone hydroxylase, mitochondrial	COQ7	-0.863851	1.2014	0.0422404	-9.863	+				-1.31125	3.53098	0	-181.514	+	+	+		-1.18115	1.66897	0.0105524	-26.1858	+	+	+		20.15	19.2861	18.8387	18.9688	20.1436	20.1564	19.3735	19.1988	18.8354	18.8421	18.9242	19.0135	+	+	+	22RV1.Beza_22RV1.ctrl;22RV1.Pio_22RV1.ctrl;22RV1.Tesa_22RV1.ctrl
P02794	FTH1	Ferritin heavy chain	FTH1	-1.1738	1.58654	0.0248113	-13.0568	+	+	+		-1.16395	1.29894	0.0236736	-6.17479	+	+	+		-1.18905	1.46128	0.0132786	-7.0315	+	+	+		21.1567	19.9829	19.9928	19.9676	21.0725	21.2409	20.0144	19.9514	19.8241	20.1614	20.1143	19.821	+	+	+	22RV1.Beza_22RV1.ctrl;22RV1.Pio_22RV1.ctrl;22RV1.Tesa_22RV1.ctrl
Q9P0B6	CCDC167	Coiled-coil domain-containing protein 167	CCDC167	-0.956901	1.44392	0.0300302	-5.2313	+	+			-1.3051	1.53938	0.0229609	-6.01905	+	+	+		-1.18945	1.61907	0.0110044	-6.75463	+	+	+		19.7546	18.7976	18.4494	18.5651	19.6168	19.8923	18.918	18.6773	18.6169	18.282	18.6748	18.4554	+	+	+	22RV1.Beza_22RV1.ctrl;22RV1.Pio_22RV1.ctrl;22RV1.Tesa_22RV1.ctrl
O00264	PGRMC1	Membrane-associated progesterone receptor component 1	PGRMC1	-0.916099	1.88852	0.0218043	-10.2212	+	+			-1.22705	1.23878	0.0234465	-7.43561	+	+	+		-1.1946	1.50936	0.0132796	-9.45778	+	+	+		22.4177	21.5016	21.1906	21.2231	22.3653	22.47	21.4288	21.5743	21.3471	21.0341	21.1081	21.338	+	+	+	22RV1.Beza_22RV1.ctrl;22RV1.Pio_22RV1.ctrl;22RV1.Tesa_22RV1.ctrl
Q06323	PSME1	Proteasome activator complex subunit 1	PSME1	-0.920999	1.89534	0.0210957	-8.78807	+	+			-1.1379	1.93356	0.017434	-12.9409	+	+	+		-1.19685	1.90956	0.0114947	-9.8149	+	+	+		24.6315	23.7105	23.4936	23.4346	24.7065	24.5565	23.7837	23.6373	23.4477	23.5395	23.3385	23.5308	+	+	+	22RV1.Beza_22RV1.ctrl;22RV1.Pio_22RV1.ctrl;22RV1.Tesa_22RV1.ctrl
Q00613	HSF1	Heat shock factor protein 1	HSF1	-0.7608	0.852146	0.0720031	-3.52451					-1.2994	0.700721	0.0581292	-2.94521					-1.203	2.20749	0.0148571	-12.6396	+	+	+		18.3115	17.5508	17.0121	17.1086	18.3787	18.2444	17.7559	17.3456	16.5761	17.4482	17.0411	17.176			+	22RV1.Pio_22RV1.ctrl
O95721	SNAP29	Synaptosomal-associated protein 29	SNAP29	-1.35885	1.76397	0.0214347	-8.47841	+	+	+		-1.0547	1.13024	0.0244758	-8.15045	+	+	+		-1.20385	1.63417	0.0112166	-6.46552	+	+	+		19.7284	18.3696	18.6737	18.5245	19.5998	19.857	18.4652	18.2739	18.6881	18.6593	18.3899	18.6592	+	+	+	22RV1.Beza_22RV1.ctrl;22RV1.Pio_22RV1.ctrl;22RV1.Tesa_22RV1.ctrl
Q86UE4	MTDH	Protein LYRIC	MTDH	-1.1044	1.22929	0.0404359	-4.74423	+				-1.2477	0.771118	0.0505287	-3.03557					-1.205	1.44414	0.0149853	-9.1157	+	+	+		22.6944	21.59	21.4468	21.4894	22.8163	22.5726	21.7884	21.3917	21.0542	21.8393	21.5407	21.4382	+		+	22RV1.Beza_22RV1.ctrl;22RV1.Pio_22RV1.ctrl
P20290	BTF3	Transcription factor BTF3	BTF3	-0.9551	1.2372	0.0398815	-5.83443	+				-1.14815	1.46787	0.0207608	-5.30442	+	+	+		-1.20765	1.49969	0.0130326	-6.9283	+	+	+		21.2916	20.3364	20.1434	20.0839	21.4396	21.1435	20.2666	20.4063	19.9855	20.3013	20.1759	19.9919	+	+	+	22RV1.Beza_22RV1.ctrl;22RV1.Pio_22RV1.ctrl;22RV1.Tesa_22RV1.ctrl
Q9BVW5	TIPIN	TIMELESS-interacting protein	TIPIN	-0.863001	0.943258	0.0638659	-3.31271					-1.2242	1.52484	0.0223961	-6.09654	+	+	+		-1.21645	1.32626	0.0182693	-5.31743	+	+	+		19.3766	18.5136	18.1524	18.1602	19.2537	19.4995	18.2839	18.7433	18.3112	17.9936	18.3531	17.9672		+	+	22RV1.Pio_22RV1.ctrl;22RV1.Tesa_22RV1.ctrl
O75467	ZNF324	Zinc finger protein 324A	ZNF324	-0.9998	1.22088	0.0405897	-9.27714	+				-1.25745	1.46636	0.0206918	-14.5467	+	+	+		-1.22055	1.73214	0.0113407	-19.7162	+	+	+		21.7838	20.784	20.5264	20.5633	21.7649	21.8027	20.6779	20.8901	20.442	20.6107	20.5043	20.6222	+	+	+	22RV1.Beza_22RV1.ctrl;22RV1.Pio_22RV1.ctrl;22RV1.Tesa_22RV1.ctrl
Q15102	PAFAH1B3	Platelet-activating factor acetylhydrolase IB subunit gamma	PAFAH1B3	-0.995649	1.69017	0.0241381	-10.7627	+	+	+		-1.1867	1.3978	0.0209349	-9.42014	+	+	+		-1.2215	2.17746	0.0160381	-15.8417	+	+	+		24.2005	23.2049	23.0138	22.979	24.1572	24.2438	23.1231	23.2866	23.1321	22.8955	23.0428	22.9152	+	+	+	22RV1.Beza_22RV1.ctrl;22RV1.Pio_22RV1.ctrl;22RV1.Tesa_22RV1.ctrl
Q07666	KHDRBS1	KH domain-containing, RNA-binding, signal transduction-associated protein 1	KHDRBS1	-0.841049	2.16548	0.0257712	-14.5061	+	+			-1.29435	0.853759	0.0417866	-4.20166	+	+	+		-1.22165	1.81696	0.0123888	-12.5044	+	+	+		24.5876	23.7465	23.2933	23.3659	24.5406	24.6346	23.7126	23.7805	22.9888	23.5977	23.4516	23.2803	+	+	+	22RV1.Beza_22RV1.ctrl;22RV1.Pio_22RV1.ctrl;22RV1.Tesa_22RV1.ctrl
Q15293	RCN1	Reticulocalbin-1	RCN1	-1.1413	2.79597	0.0149041	-27.2845	+	+	+		-1.24355	1.03294	0.0309576	-6.39061	+	+	+		-1.22205	1.87985	0.0128155	-18.3654	+	+	+		21.2538	20.1125	20.0102	20.0318	21.2805	21.2271	20.1447	20.0803	19.8175	20.203	20.0927	19.9708	+	+	+	22RV1.Beza_22RV1.ctrl;22RV1.Pio_22RV1.ctrl;22RV1.Tesa_22RV1.ctrl
Q92882	OSTF1	Osteoclast-stimulating factor 1	OSTF1	-1.06855	1.36497	0.0353115	-6.72935	+	+	+		-0.969251	1.38708	0.0212388	-6.49782	+	+			-1.22225	2.15361	0.0151031	-13.3977	+	+	+		21.354	20.2854	20.3847	20.1317	21.2817	21.4262	20.144	20.4268	20.2542	20.5152	20.076	20.1874	+	+	+	22RV1.Beza_22RV1.ctrl;22RV1.Pio_22RV1.ctrl;22RV1.Tesa_22RV1.ctrl
P50897	PPT1	Palmitoyl-protein thioesterase 1	PPT1	-0.9227	1.40906	0.0323756	-4.92318	+	+			-1.28055	1.18594	0.0248283	-9.44406	+	+	+		-1.22545	1.51869	0.0135855	-7.93929	+	+	+		21.8805	20.9578	20.5999	20.6551	22.0156	21.7454	21.0877	20.8279	20.5884	20.6115	20.5804	20.7297	+	+	+	22RV1.Beza_22RV1.ctrl;22RV1.Pio_22RV1.ctrl;22RV1.Tesa_22RV1.ctrl
Q13510	ASAH1	Acid ceramidase	ASAH1	-0.9427	1.63122	0.0248502	-26.0183	+	+			-1.07825	1.40695	0.0195054	-9.89208	+	+	+		-1.2271	1.30328	0.0180772	-9.27381	+	+	+		21.3653	20.4226	20.2871	20.1382	21.3292	21.4014	20.4195	20.4257	20.1842	20.3899	20.2655	20.0109	+	+	+	22RV1.Beza_22RV1.ctrl;22RV1.Pio_22RV1.ctrl;22RV1.Tesa_22RV1.ctrl
Q9P0L0	VAPA	Vesicle-associated membrane protein-associated protein A	VAPA	-0.991651	1.17437	0.0417677	-8.98468	+				-1.19185	0.891273	0.0396687	-3.67301	+	+	+		-1.2295	1.60065	0.0112584	-6.78557	+	+	+		23.5226	22.5309	22.3307	22.2931	23.6322	23.4129	22.5183	22.5435	22.0253	22.6361	22.4373	22.1488	+	+	+	22RV1.Beza_22RV1.ctrl;22RV1.Pio_22RV1.ctrl;22RV1.Tesa_22RV1.ctrl
O00233	PSMD9	26S proteasome non-ATPase regulatory subunit 9	PSMD9	-1.01045	1.86514	0.0215409	-9.40423	+	+	+		-1.25325	1.11428	0.0252598	-5.35404	+	+	+		-1.2338	1.5132	0.013455	-7.37481	+	+	+		22.7508	21.7404	21.4976	21.5171	22.8361	22.6656	21.8058	21.675	21.2796	21.7156	21.661	21.3731	+	+	+	22RV1.Beza_22RV1.ctrl;22RV1.Pio_22RV1.ctrl;22RV1.Tesa_22RV1.ctrl
P42167	TMPO	Lamina-associated polypeptide 2, isoforms beta/gamma	TMPO	-1.10755	1.44142	0.0299173	-6.70202	+	+	+		-1.25785	1.13284	0.0246049	-5.51397	+	+	+		-1.23715	1.36256	0.0176682	-6.71914	+	+	+		24.4661	23.3586	23.2082	23.229	24.5497	24.3825	23.5011	23.216	22.996	23.4205	23.393	23.0649	+	+	+	22RV1.Beza_22RV1.ctrl;22RV1.Pio_22RV1.ctrl;22RV1.Tesa_22RV1.ctrl
P46109	CRKL	Crk-like protein	CRKL	-1.09335	1.69255	0.0242078	-7.02273	+	+	+		-1.20925	1.21489	0.0232451	-5.29595	+	+	+		-1.24075	1.43567	0.0152397	-11.3984	+	+	+		21.4757	20.3824	20.2665	20.235	21.3718	21.5797	20.4983	20.2665	20.0632	20.4698	20.2673	20.2027	+	+	+	22RV1.Beza_22RV1.ctrl;22RV1.Pio_22RV1.ctrl;22RV1.Tesa_22RV1.ctrl
P15907	ST6GAL1	Beta-galactoside alpha-2,6-sialyltransferase 1	ST6GAL1	-1.03808	1.15327	0.0426403	-3.9051	+				-1.44843	0.498015	0.100531	-1.68864					-1.26008	1.3062	0.0182532	-4.4681	+	+	+		16.0281	14.99	14.5797	14.768	16.2447	15.8115	15.1441	14.8359	13.7497	15.4096	14.9486	14.5874	+		+	22RV1.Beza_22RV1.ctrl;22RV1.Pio_22RV1.ctrl
Q8WZA0	LZIC	Protein LZIC	LZIC	-0.99965	1.20509	0.0415006	-5.87675	+				-1.2957	1.19124	0.024774	-4.4201	+	+	+		-1.2608	1.43891	0.0148762	-7.08276	+	+	+		21.0357	20.036	19.74	19.7749	21.1917	20.8796	20.1037	19.9683	19.4918	19.9881	19.8605	19.6892	+	+	+	22RV1.Beza_22RV1.ctrl;22RV1.Pio_22RV1.ctrl;22RV1.Tesa_22RV1.ctrl
Q9H425	C1orf198	Uncharacterized protein C1orf198	C1orf198	-0.93625	1.50065	0.0293607	-11.288	+	+			-0.99285	1.38668	0.0211993	-12.4724	+	+			-1.263	2.13643	0.0144549	-11.6575	+	+	+		18.1713	17.2351	17.1784	16.9083	18.0935	18.2491	17.2063	17.2638	17.1953	17.1616	16.8329	16.9837	+	+	+	22RV1.Beza_22RV1.ctrl;22RV1.Pio_22RV1.ctrl;22RV1.Tesa_22RV1.ctrl
P21266	GSTM3	Glutathione S-transferase Mu 3	GSTM3	-1.16397	0.797524	0.0800235	-3.89269					-1.12922	0.670482	0.0625988	-2.86242					-1.26752	2.52417	0.0165455	-44.2989	+	+	+		19.4845	18.3205	18.3553	18.217	19.4971	19.4719	18.0218	18.6193	18.7496	17.961	18.1913	18.2427			+	22RV1.Pio_22RV1.ctrl
Q01105	SET	Protein SET	SET	-1.09275	1.05939	0.0515028	-5.68519					-1.2587	0.827863	0.044864	-3.92825	+	+	+		-1.2678	2.43716	0.0132364	-16.6393	+	+	+		22.327	21.2343	21.0683	21.0592	22.3792	22.2749	21.4193	21.0493	20.7522	21.3845	21.1148	21.0037		+	+	22RV1.Pio_22RV1.ctrl;22RV1.Tesa_22RV1.ctrl
Q16385	SSX2	Protein SSX2	SSX2	-0.966901	1.96051	0.0226173	-11.2006	+	+			-1.55415	1.45627	0.0202649	-10.5369	+	+	+		-1.26965	2.39419	0.0120331	-20.7546	+	+	+		20.5842	19.6172	19.03	19.3145	20.6346	20.5337	19.5472	19.6873	19.1686	18.8914	19.3491	19.2799	+	+	+	22RV1.Beza_22RV1.ctrl;22RV1.Pio_22RV1.ctrl;22RV1.Tesa_22RV1.ctrl
Q9BXS6	NUSAP1	Nucleolar and spindle-associated protein 1	NUSAP1	-1.18395	1.88833	0.021758	-8.7218	+	+	+		-1.2457	1.65966	0.0201838	-11.9771	+	+	+		-1.2733	1.44991	0.0146921	-6.80419	+	+	+		19.1337	17.9497	17.888	17.8603	19.2281	19.0392	18.0472	17.8522	17.8444	17.9315	17.6988	18.0219	+	+	+	22RV1.Beza_22RV1.ctrl;22RV1.Pio_22RV1.ctrl;22RV1.Tesa_22RV1.ctrl
Q9NP77	SSU72	RNA polymerase II subunit A C-terminal domain phosphatase SSU72	SSU72	-0.839451	1.14291	0.0435129	-6.97075	+				-1.17235	1.59002	0.0216089	-8.79455	+	+	+		-1.27735	1.5312	0.0127268	-10.0087	+	+	+		19.7076	18.8681	18.5352	18.4302	19.591	19.8241	18.8984	18.8378	18.5999	18.4705	18.4822	18.3782	+	+	+	22RV1.Beza_22RV1.ctrl;22RV1.Pio_22RV1.ctrl;22RV1.Tesa_22RV1.ctrl
O15400	STX7	Syntaxin-7	STX7	-0.979751	1.08882	0.04808	-7.02077	+				-1.2736	1.08626	0.0263166	-7.24076	+	+	+		-1.28435	3.19132	0	-39.441	+	+	+		20.7322	19.7524	19.4585	19.4478	20.7554	20.7089	19.89	19.6148	19.2842	19.6329	19.4706	19.425	+	+	+	22RV1.Beza_22RV1.ctrl;22RV1.Pio_22RV1.ctrl;22RV1.Tesa_22RV1.ctrl
Q7Z434	MAVS	Mitochondrial antiviral-signaling protein	MAVS	-1.13385	1.13711	0.0437101	-8.3891	+				-1.4263	1.5656	0.0223046	-19.6095	+	+	+		-1.28725	1.55347	0.0126478	-18.7229	+	+	+		21.3493	20.2155	19.923	20.062	21.3621	21.3365	20.0809	20.35	19.8514	19.9946	20.1296	19.9945	+	+	+	22RV1.Beza_22RV1.ctrl;22RV1.Pio_22RV1.ctrl;22RV1.Tesa_22RV1.ctrl
O43399	TPD52L2	Tumor protein D54	TPD52L2	-1.1015	1.9207	0.022308	-11.0952	+	+	+		-1.41665	1.16767	0.0252618	-6.99041	+	+	+		-1.29085	1.95678	0.0124444	-20.9719	+	+	+		20.3731	19.2716	18.9565	19.0823	20.3167	20.4295	19.3533	19.1899	19.1511	18.7618	19.1069	19.0576	+	+	+	22RV1.Beza_22RV1.ctrl;22RV1.Pio_22RV1.ctrl;22RV1.Tesa_22RV1.ctrl
Q9NPR9	GPR108	Protein GPR108	GPR108	-0.5474	0.403299	0.191305	-1.21442					-1.23545	1.42314	0.0193327	-5.00502	+	+	+		-1.2917	1.42494	0.0157903	-5.02518	+	+	+		18.9502	18.4028	17.7148	17.6585	18.7731	19.1273	17.9883	18.8173	17.8867	17.5428	17.8448	17.4722		+	+	22RV1.Pio_22RV1.ctrl;22RV1.Tesa_22RV1.ctrl
Q9NYL9	TMOD3	Tropomodulin-3	TMOD3	-0.9473	2.61296	0.0209231	-40.3516	+	+			-1.2946	0.957493	0.0354775	-5.6698	+	+	+		-1.2959	1.56694	0.0130504	-19.7724	+	+	+		21.8664	20.919	20.5718	20.5705	21.8777	21.855	20.9396	20.8985	20.3437	20.7998	20.635	20.5059	+	+	+	22RV1.Beza_22RV1.ctrl;22RV1.Pio_22RV1.ctrl;22RV1.Tesa_22RV1.ctrl
P61088	UBE2N	Ubiquitin-conjugating enzyme E2 N	UBE2N	-1.0674	1.53825	0.0276	-11.6022	+	+	+		-1.32155	1.43986	0.0197086	-7.26325	+	+	+		-1.2959	1.51261	0.0133747	-14.5886	+	+	+		25.0812	24.0138	23.7597	23.7853	25.167	24.9954	24.047	23.9806	23.5992	23.9201	23.7623	23.8083	+	+	+	22RV1.Beza_22RV1.ctrl;22RV1.Pio_22RV1.ctrl;22RV1.Tesa_22RV1.ctrl
Q96EY8	MMAB	Corrinoid adenosyltransferase	MMAB	-1.02355	1.21054	0.0407505	-7.66738	+				-0.999651	0.907574	0.0386971	-4.66868	+	+	+		-1.2991	2.32373	0.0164832	-19.6474	+	+	+		21.925	20.9015	20.9254	20.6259	21.8883	21.9617	21.0298	20.7731	20.7144	21.1363	20.6809	20.5709	+	+	+	22RV1.Beza_22RV1.ctrl;22RV1.Pio_22RV1.ctrl;22RV1.Tesa_22RV1.ctrl
Q86UU0	BCL9L	B-cell CLL/lymphoma 9-like protein	BCL9L	-0.900899	0.875291	0.0677484	-4.16562					-1.1445	1.08633	0.0263308	-6.21457	+	+	+		-1.29995	2.61068	0.0132174	-21.5397	+	+	+		19.9661	19.0652	18.8216	18.6662	20.0122	19.92	19.2765	18.8539	18.6433	18.9999	18.7051	18.6272		+	+	22RV1.Pio_22RV1.ctrl;22RV1.Tesa_22RV1.ctrl
P43487	RANBP1	Ran-specific GTPase-activating protein	RANBP1	-1.1558	1.41878	0.0316591	-5.24799	+	+	+		-1.2352	1.33839	0.0206998	-4.63217	+	+	+		-1.30105	1.51302	0.0134067	-5.8933	+	+	+		24.0917	22.9359	22.8565	22.7906	24.2639	23.9195	23.0732	22.7986	22.6529	23.0601	22.9288	22.6525	+	+	+	22RV1.Beza_22RV1.ctrl;22RV1.Pio_22RV1.ctrl;22RV1.Tesa_22RV1.ctrl
Q86WQ0	NR2C2AP	Nuclear receptor 2C2-associated protein	NR2C2AP	-0.89165	0.728963	0.0917222	-3.24361					-1.30755	0.721701	0.0555538	-3.22314					-1.31029	1.37351	0.0175249	-11.5728	+	+	+		18.4781	17.5865	17.1706	17.1679	18.4515	18.5048	17.8601	17.3129	17.5754	16.7658	17.0578	17.2779			+	22RV1.Pio_22RV1.ctrl
Q6ZXV5	TMTC3	Protein O-mannosyl-transferase TMTC3	TMTC3	-0.632995	0.897389	0.0661866	-4.17561					-0.965044	2.07412	0.0174728	-22.8388	+	+			-1.31139	1.83393	0.0129481	-33.6821	+	+	+		19.4626	18.8296	18.4976	18.1512	19.4244	19.5008	18.6829	18.9763	18.5156	18.4795	18.1587	18.1437		+	+	22RV1.Pio_22RV1.ctrl;22RV1.Tesa_22RV1.ctrl
P51452	DUSP3	Dual specificity protein phosphatase 3	DUSP3	-0.89215	0.76446	0.0841981	-2.56573					-1.69285	1.34446	0.0197296	-11.0672	+	+	+		-1.314	1.30132	0.0180192	-4.9358	+	+	+		19.4271	18.535	17.7343	18.1131	19.5761	19.2782	18.2208	18.8492	17.6995	17.7691	18.3338	17.8925		+	+	22RV1.Pio_22RV1.ctrl;22RV1.Tesa_22RV1.ctrl
P20645	M6PR	Cation-dependent mannose-6-phosphate receptor	M6PR	-1.1382	1.30313	0.0374597	-5.4292	+	+	+		-1.2517	1.43279	0.0193409	-5.6025	+	+	+		-1.3149	1.35983	0.0175726	-4.74045	+	+	+		21.6033	20.4651	20.3516	20.2884	21.7837	21.4229	20.3583	20.5719	20.4834	20.2198	20.4991	20.0777	+	+	+	22RV1.Beza_22RV1.ctrl;22RV1.Pio_22RV1.ctrl;22RV1.Tesa_22RV1.ctrl
P07858	CTSB	Cathepsin B	CTSB	-1.1078	1.01439	0.0560496	-6.04248					-1.4463	1.55498	0.0231749	-5.96022	+	+	+		-1.31605	1.47998	0.0137232	-5.70675	+	+	+		21.3586	20.2508	19.9123	20.0425	21.5398	21.1774	20.2229	20.2787	19.7509	20.0737	20.1852	19.8999		+	+	22RV1.Pio_22RV1.ctrl;22RV1.Tesa_22RV1.ctrl
P67870	CSNK2B	Casein kinase II subunit beta	CSNK2B	-0.88075	0.923895	0.0634706	-5.13778					-1.14985	2.01817	0.0187749	-26.1992	+	+	+		-1.31965	1.37089	0.0178789	-13.1332	+	+	+		22.5877	21.7069	21.4378	21.2681	22.604	22.5714	21.5363	21.8776	21.3971	21.4786	21.3672	21.1689		+	+	22RV1.Pio_22RV1.ctrl;22RV1.Tesa_22RV1.ctrl
P26583	HMGB2	High mobility group protein B2	HMGB2	-1.4989	1.06737	0.050578	-4.67264					-1.4662	0.670281	0.0627472	-2.6072					-1.3223	1.77712	0.0124839	-7.69105	+	+	+		25.0162	23.5174	23.55	23.694	25.1419	24.8906	23.8125	23.2222	23.0019	24.0982	23.5766	23.8113			+	22RV1.Pio_22RV1.ctrl
O60664	PLIN3	Perilipin-3	PLIN3	-0.9128	1.55625	0.0272772	-18.8198	+	+			-1.35305	1.14121	0.0244341	-7.00449	+	+	+		-1.3231	2.0296	0.0144636	-25.6699	+	+	+		22.1189	21.206	20.7658	20.7957	22.1665	22.0712	21.197	21.2151	20.5786	20.953	20.8154	20.7761	+	+	+	22RV1.Beza_22RV1.ctrl;22RV1.Pio_22RV1.ctrl;22RV1.Tesa_22RV1.ctrl
Q5T6F2	UBAP2	Ubiquitin-associated protein 2	UBAP2	-0.959	1.52124	0.0289884	-15.2843	+	+			-1.2952	1.38765	0.0212984	-8.2618	+	+	+		-1.32405	1.94715	0.0122697	-19.8604	+	+	+		21.3879	20.4289	20.0927	20.0639	21.4487	21.3271	20.4134	20.4444	19.9482	20.2372	20.0912	20.0365	+	+	+	22RV1.Beza_22RV1.ctrl;22RV1.Pio_22RV1.ctrl;22RV1.Tesa_22RV1.ctrl
P63173	RPL38	60S ribosomal protein L38	RPL38	-1.30595	2.0658	0.0218837	-12.5927	+	+	+		-1.20305	0.842867	0.0420499	-3.92962	+	+	+		-1.32815	1.31701	0.0186468	-7.80462	+	+	+		22.6469	21.3409	21.4438	21.3188	22.7082	22.5856	21.4246	21.2573	21.1439	21.7438	21.4775	21.16	+	+	+	22RV1.Beza_22RV1.ctrl;22RV1.Pio_22RV1.ctrl;22RV1.Tesa_22RV1.ctrl
Q15365	PCBP1	Poly(rC)-binding protein 1	PCBP1	-0.7988	0.908459	0.065312	-5.07553					-1.1454	2.69582	0.0175484	-84.2658	+	+	+		-1.33195	3.54615	0	-235.438	+	+	+		25.5633	24.7645	24.4179	24.2313	25.5582	25.5684	24.6072	24.9218	24.4305	24.4053	24.2338	24.2289		+	+	22RV1.Pio_22RV1.ctrl;22RV1.Tesa_22RV1.ctrl
P22307	SCP2	Non-specific lipid-transfer protein	SCP2	-1.22675	1.35406	0.0350112	-13.0924	+	+	+		-1.38145	0.718716	0.055859	-3.22396					-1.33275	2.1411	0.0145172	-35.8923	+	+	+		22.1312	20.9044	20.7497	20.7984	22.1182	22.1441	20.9972	20.8116	20.3214	21.178	20.8332	20.7636	+		+	22RV1.Beza_22RV1.ctrl;22RV1.Pio_22RV1.ctrl
P84103	SRSF3	Serine/arginine-rich splicing factor 3	SRSF3	-1.1445	1.71172	0.0236979	-7.2038	+	+	+		-1.2992	1.3233	0.0215436	-5.58417	+	+	+		-1.33525	1.42354	0.0157586	-10.6829	+	+	+		20.6532	19.5087	19.354	19.3179	20.5345	20.7719	19.6143	19.4031	19.1539	19.5541	19.3571	19.2788	+	+	+	22RV1.Beza_22RV1.ctrl;22RV1.Pio_22RV1.ctrl;22RV1.Tesa_22RV1.ctrl
P99999	CYCS	Cytochrome c	CYCS	-1.1487	1.95759	0.022451	-9.44991	+	+	+		-1.2407	0.874422	0.0403879	-3.88263	+	+	+		-1.3358	1.91907	0.011617	-9.68374	+	+	+		21.0784	19.9297	19.8377	19.7426	21.1651	20.9916	20.0148	19.8445	19.5301	20.1452	19.8498	19.6353	+	+	+	22RV1.Beza_22RV1.ctrl;22RV1.Pio_22RV1.ctrl;22RV1.Tesa_22RV1.ctrl
O75381	PEX14	Peroxisomal membrane protein PEX14	PEX14	-1.12835	1.86011	0.0214553	-8.73898	+	+	+		-1.41115	0.970036	0.0348011	-4.68456	+	+	+		-1.3361	1.72032	0.0110571	-14.6681	+	+	+		20.4139	19.2855	19.0027	19.0778	20.4978	20.3299	19.3836	19.1874	18.7134	19.292	19.1131	19.0424	+	+	+	22RV1.Beza_22RV1.ctrl;22RV1.Pio_22RV1.ctrl;22RV1.Tesa_22RV1.ctrl
P22532	SPRR2D	Small proline-rich protein 2D	SPRR2D	-0.970171	1.17685	0.041994	-3.6835	+				-1.3583	1.05529	0.0287729	-7.17483	+	+	+		-1.34742	1.43721	0.0153029	-5.08955	+	+	+		18.8104	17.8402	17.4521	17.463	18.9997	18.6211	18.0234	17.6571	17.4557	17.4485	17.2779	17.6481	+	+	+	22RV1.Beza_22RV1.ctrl;22RV1.Pio_22RV1.ctrl;22RV1.Tesa_22RV1.ctrl
P53999	SUB1	Activated RNA polymerase II transcriptional coactivator p15	SUB1	-1.1811	1.47702	0.0293624	-16.8985	+	+	+		-1.2157	1.33467	0.0205763	-12.9346	+	+	+		-1.34985	1.66263	0.0103713	-23.7531	+	+	+		22.0954	20.9143	20.8797	20.7456	22.0849	22.1059	20.9834	20.8452	20.7863	20.9731	20.8014	20.6897	+	+	+	22RV1.Beza_22RV1.ctrl;22RV1.Pio_22RV1.ctrl;22RV1.Tesa_22RV1.ctrl
P50402	EMD	Emerin	EMD	-1.20895	2.48527	0.0269565	-32.4353	+	+	+		-1.35865	1.12809	0.0246698	-7.52718	+	+	+		-1.35795	2.19872	0.0169246	-20.7371	+	+	+		23.2726	22.0637	21.9139	21.9147	23.3051	23.2401	22.0819	22.0454	21.7364	22.0915	21.9715	21.8578	+	+	+	22RV1.Beza_22RV1.ctrl;22RV1.Pio_22RV1.ctrl;22RV1.Tesa_22RV1.ctrl
Q5SYE7	NHSL1	NHS-like protein 1	NHSL1	-1.31075	1.55772	0.0273386	-7.15392	+	+	+		-1.6937	0.763323	0.0504907	-3.2989					-1.3628	1.99339	0.0133988	-9.96197	+	+	+		18.5585	17.2477	16.8648	17.1957	18.6591	18.4578	17.4008	17.0946	16.3613	17.3682	17.2883	17.103	+		+	22RV1.Beza_22RV1.ctrl;22RV1.Pio_22RV1.ctrl
P55327	TPD52	Tumor protein D52	TPD52	-1.23605	2.14253	0.0246784	-11.8465	+	+	+		-1.2907	1.83163	0.0180533	-15.2156	+	+	+		-1.36505	2.14147	0.0145801	-14.6253	+	+	+		20.6735	19.4374	19.3828	19.3084	20.75	20.5969	19.5083	19.3665	19.4193	19.3462	19.255	19.3618	+	+	+	22RV1.Beza_22RV1.ctrl;22RV1.Pio_22RV1.ctrl;22RV1.Tesa_22RV1.ctrl
O95400	CD2BP2	CD2 antigen cytoplasmic tail-binding protein 2	CD2BP2	-1.1149	1.54725	0.0267665	-5.84475	+	+	+		-1.2888	1.06259	0.0283746	-4.16748	+	+	+		-1.36935	1.72856	0.0112787	-7.44558	+	+	+		21.3581	20.2432	20.0693	19.9887	21.4976	21.2186	20.3733	20.1131	19.7933	20.3453	20.1086	19.8689	+	+	+	22RV1.Beza_22RV1.ctrl;22RV1.Pio_22RV1.ctrl;22RV1.Tesa_22RV1.ctrl
Q96F24	NRBF2	Nuclear receptor-binding factor 2	NRBF2	-0.8068	0.995178	0.0581747	-4.20238					-1.50356	0.851787	0.0415951	-4.03089	+	+	+		-1.3751	2.16562	0.0156651	-15.7126	+	+	+		18.361	17.5542	16.8575	16.986	18.2885	18.4336	17.3765	17.732	17.2234	16.4916	17.0349	16.937		+	+	22RV1.Pio_22RV1.ctrl;22RV1.Tesa_22RV1.ctrl
[truncated: 4,089 more rows]

## Sheet: S4_03_DEPs
Protein.Group	Genes	First.Protein.Description	Gene	fold change (lg2) Beza vs ctrl	p-values	q-values			Protein.Group	Genes	First.Protein.Description	Gene	fold change (lg2) Tesa vs ctrl	p-values	q-values			Protein.Group	Genes	First.Protein.Description	Gene	fold change (lg2) Pio vs ctrl	p-values	q-values
[truncated: 1,361 more rows]

[truncated: 1 more sheets: S4_04_Venn-DEPs]
