# Supplementary material for: The anti-diabetic PPARγ agonist Pioglitazone inhibits cell proliferation and induces metabolic reprogramming in prostate cancer
Source: Mol Cancer. 2025 May 5;24:134. doi: 10.1186/s12943-025-02320-y (PMC12051277; doi:10.1186/s12943-025-02320-y)
Supplement: Supplementary file 6 — Supplementary Material 6. Table S5 Excel file containing proteomics data of PPAR agonists treated PC3. [file 12943_2025_2320_MOESM6_ESM.xlsx]

## Sheet: S5_01_Venn Diagram PC3
	Venn-Diagram: Filtered on 2 valid values in each condition																			PC3-control only					PC3-Bezafibrate only						PC3-Tesatlitazar only						PC3-Pioglitazone only
	Name	Total	Exclusive		ctrl_PC3	Beza_PC3	Tesa_PC3	Pio_PC3	Count											Protein.Group	Genes	First.Protein.Description			Protein.Group	Genes	First.Protein.Description				Protein.Group	Genes	First.Protein.Description				Protein.Group	Genes	First.Protein.Description
	ctrl_PC3	5441	91		+	+	+	+	3481											A4D2B0	MBLAC1	Metallo-beta-lactamase domain-containing protein 1			A0AVF1	TTC26	Intraflagellar transport protein 56				B3EWG3;B3EWG5;B3EWG6	FAM25A;FAM25C;FAM25G	Protein FAM25A				L0R6Q1	SLC35A4	SLC35A4 upstream open reading frame protein
	Beza_PC3	5764	375						1198											A6NKD9	CCDC85C	Coiled-coil domain-containing protein 85C			A2RUS2	DENND3	DENN domain-containing protein 3				O00204	SULT2B1	Sulfotransferase 2B1				O00220	TNFRSF10A	Tumor necrosis factor receptor superfamily member 10A
	Tesa_PC3	4802	110			+			375											O00291	HIP1	Huntingtin-interacting protein 1			A5PLN9	TRAPPC13	Trafficking protein particle complex subunit 13				O00458	IFRD1	Interferon-related developmental regulator 1				O00479	HMGN4	High mobility group nucleosome-binding domain-containing protein 4
	Pio_PC3	3810	54		+	+			746											O14558	HSPB6	Heat shock protein beta-6			A6NFI3	ZNF316	Zinc finger protein 316				O00515	LAD1	Ladinin-1				O14531	DPYSL4	Dihydropyrimidinase-related protein 4
					+	+	+		933											O14795	UNC13B	Protein unc-13 homolog B			A7E2V4	ZSWIM8	Zinc finger SWIM domain-containing protein 8				O15264	MAPK13	Mitogen-activated protein kinase 13				O15079	SNPH	Syntaphilin
					+				91											O15211	RGL2	Ral guanine nucleotide dissociation stimulator-like 2			O00219	HAS3	Hyaluronan synthase 3				O15439	ABCC4	Multidrug resistance-associated protein 4				O15235	MRPS12	28S ribosomal protein S12, mitochondrial
						+	+		86											O43824	GTPBP6	Putative GTP-binding protein 6			O00257	CBX4	E3 SUMO-protein ligase CBX4				O43164	PJA2	E3 ubiquitin-protein ligase Praja-2				O15259	NPHP1	Nephrocystin-1
						+	+	+	55											O75113	N4BP1	NEDD4-binding protein 1			O00423	EML1	Echinoderm microtubule-associated protein-like 1				O43663	PRC1	Protein regulator of cytokinesis 1				O43147	SGSM2	Small G protein signaling modulator 2
					+			+	30											O75865	TRAPPC6A	Trafficking protein particle complex subunit 6A			O14681	EI24	Etoposide-induced protein 2.4 homolog				O60218	AKR1B10	Aldo-keto reductase family 1 member B10				O60512	B4GALT3	Beta-1,4-galactosyltransferase 3
							+		110											O94885	SASH1	SAM and SH3 domain-containing protein 1			O14686	KMT2D	Histone-lysine N-methyltransferase 2D				O60238	BNIP3L	BCL2/adenovirus E1B 19 kDa protein-interacting protein 3-like				O75385	ULK1	Serine/threonine-protein kinase ULK1
					+		+	+	52											O95363	FARS2	Phenylalanine--tRNA ligase, mitochondrial			O14727	APAF1	Apoptotic protease-activating factor 1				O75144	ICOSLG	ICOS ligand				O76009	KRT33A	Keratin, type I cuticular Ha3-I
								+	54											O95671	ASMTL	Probable bifunctional dTTP/UTP pyrophosphatase/methyltransferase protein			O14730	RIOK3	Serine/threonine-protein kinase RIO3				O75446	SAP30	Histone deacetylase complex subunit SAP30				O95084	PRSS23	Serine protease 23
					+	+		+	73											P00450	CP	Ceruloplasmin			O14936	CASK	Peripheral plasma membrane protein CASK				O75575	CRCP	DNA-directed RNA polymerase III subunit RPC9				O95502	NPTXR	Neuronal pentraxin receptor
							+	+	50											P00738	HP	Haptoglobin			O15120	AGPAT2	1-acyl-sn-glycerol-3-phosphate acyltransferase beta				O76015	KRT38	Keratin, type I cuticular Ha8				P03891	MT-ND2	NADH-ubiquinone oxidoreductase chain 2
						+		+	15											P00846	MT-ATP6	ATP synthase subunit a			O15287	FANCG	Fanconi anemia group G protein				O94876	TMCC1	Transmembrane and coiled-coil domains protein 1				P08123	COL1A2	Collagen alpha-2(I) chain
					+		+		35											P02763	ORM1	Alpha-1-acid glycoprotein 1			O15327	INPP4B	Inositol polyphosphate 4-phosphatase type II				O95049	TJP3	Tight junction protein ZO-3				P13196	ALAS1	5-aminolevulinate synthase, nonspecific, mitochondrial
																				P03915	MT-ND5	NADH-ubiquinone oxidoreductase chain 5			O15484	CAPN5	Calpain-5				O95171	SCEL	Sciellin				P17031	ZNF26	Zinc finger protein 26
																				P0DN79;P35520	CBS;CBSL	Cystathionine beta-synthase-like protein			O43194	GPR39	G-protein coupled receptor 39				O95786	DDX58	Probable ATP-dependent RNA helicase DDX58				P27469	G0S2	G0/G1 switch protein 2
																				P12111	COL6A3	Collagen alpha-3(VI) chain			O43379	WDR62	WD repeat-containing protein 62				P00352	ALDH1A1	Retinal dehydrogenase 1				P45378	TNNT3	Troponin T, fast skeletal muscle
																				P21397	MAOA	Amine oxidase [flavin-containing] A			O43426	SYNJ1	Synaptojanin-1				P00918	CA2	Carbonic anhydrase 2				P56211	ARPP19	cAMP-regulated phosphoprotein 19
																				P22413	ENPP1	Ectonucleotide pyrophosphatase/phosphodiesterase family member 1			O43463	SUV39H1	Histone-lysine N-methyltransferase SUV39H1				P01034	CST3	Cystatin-C				P60033	CD81	CD81 antigen
																				P23467	PTPRB	Receptor-type tyrosine-protein phosphatase beta			O43566	RGS14	Regulator of G-protein signaling 14				P03951	F11	Coagulation factor XI				P61244	MAX	Protein max
																				P27815	PDE4A	cAMP-specific 3',5'-cyclic phosphodiesterase 4A			O43826	SLC37A4	Glucose-6-phosphate exchanger SLC37A4				P05062	ALDOB	Fructose-bisphosphate aldolase B				P62072	TIMM10	Mitochondrial import inner membrane translocase subunit Tim10
																				P30039	PBLD	Phenazine biosynthesis-like domain-containing protein			O43896	KIF1C	Kinesin-like protein KIF1C				P05091	ALDH2	Aldehyde dehydrogenase, mitochondrial				Q12872	SFSWAP	Splicing factor, suppressor of white-apricot homolog
																				P35712	SOX6	Transcription factor SOX-6			O43924	PDE6D	Retinal rod rhodopsin-sensitive cGMP 3',5'-cyclic phosphodiesterase subunit delta				P06865	HEXA	Beta-hexosaminidase subunit alpha				Q15011	HERPUD1	Homocysteine-responsive endoplasmic reticulum-resident ubiquitin-like domain member 1 protein
																				P35749	MYH11	Myosin-11			O60287	URB1	Nucleolar pre-ribosomal-associated protein 1				P07311	ACYP1	Acylphosphatase-1				Q4VC31	CCDC58	Coiled-coil domain-containing protein 58
																				P43358	MAGEA4	Melanoma-associated antigen 4			O60343	TBC1D4	TBC1 domain family member 4				P0C869	PLA2G4B	Cytosolic phospholipase A2 beta				Q5TC84	OGFRL1	Opioid growth factor receptor-like protein 1
																				P43652	AFM	Afamin			O60669	SLC16A7	Monocarboxylate transporter 2				P10916	MYL2	Myosin regulatory light chain 2, ventricular/cardiac muscle isoform				Q63HQ0	AP1AR	AP-1 complex-associated regulatory protein
																				P49441	INPP1	Inositol polyphosphate 1-phosphatase			O60671	RAD1	Cell cycle checkpoint protein RAD1				P14384	CPM	Carboxypeptidase M				Q6ICB0	DESI1	Desumoylating isopeptidase 1
																				P52429	DGKE	Diacylglycerol kinase epsilon			O60942	RNGTT	mRNA-capping enzyme				P15172	MYOD1	Myoblast determination protein 1				Q6P161	MRPL54	39S ribosomal protein L54, mitochondrial
																				P52747	ZNF143	Zinc finger protein 143			O75167	PHACTR2	Phosphatase and actin regulator 2				P15309	ACPP	Prostatic acid phosphatase				Q6UXH1	CRELD2	Cysteine-rich with EGF-like domain protein 2
																				P52824	DGKQ	Diacylglycerol kinase theta			O75420	GIGYF1	GRB10-interacting GYF protein 1				P18433	PTPRA	Receptor-type tyrosine-protein phosphatase alpha				Q6ZTN6	ANKRD13D	Ankyrin repeat domain-containing protein 13D
																				P55081	MFAP1	Microfibrillar-associated protein 1			O75529	TAF5L	TAF5-like RNA polymerase II p300/CBP-associated factor-associated factor 65 kDa subunit 5L				P21128	ENDOU	Poly(U)-specific endoribonuclease				Q7Z3B0	SMIM15	Small integral membrane protein 15
																				P55347	PKNOX1	Homeobox protein PKNOX1			O75530	EED	Polycomb protein EED				P32456	GBP2	Guanylate-binding protein 2				Q7Z3Y8	KRT27	Keratin, type I cytoskeletal 27
																				P56282	POLE2	DNA polymerase epsilon subunit 2			O75648	TRMU	Mitochondrial tRNA-specific 2-thiouridylase 1				P40763	STAT3	Signal transducer and activator of transcription 3				Q7Z3Z0	KRT25	Keratin, type I cytoskeletal 25
																				P61812	TGFB2	Transforming growth factor beta-2 proprotein			O75843	AP1G2	AP-1 complex subunit gamma-like 2				P48448	ALDH3B2	Aldehyde dehydrogenase family 3 member B2				Q86WX3	RPS19BP1	Active regulator of SIRT1
																				Q01664	TFAP4	Transcription factor AP-4			O75923	DYSF	Dysferlin				P52566	ARHGDIB	Rho GDP-dissociation inhibitor 2				Q8NEF9	SRFBP1	Serum response factor-binding protein 1
																				Q07954	LRP1	Prolow-density lipoprotein receptor-related protein 1			O75928	PIAS2	E3 SUMO-protein ligase PIAS2				P57078	RIPK4	Receptor-interacting serine/threonine-protein kinase 4				Q92901	RPL3L	60S ribosomal protein L3-like
																				Q08945	SSRP1	FACT complex subunit SSRP1			O75943	RAD17	Cell cycle checkpoint protein RAD17				P57730	CARD18	Caspase recruitment domain-containing protein 18				Q96GE9	DMAC1	Distal membrane-arm assembly complex protein 1
																				Q12894	IFRD2	Interferon-related developmental regulator 2			O94829	IPO13	Importin-13				P57735	RAB25	Ras-related protein Rab-25				Q96GV9	C5orf30	UNC119-binding protein C5orf30
																				Q12986	NFX1	Transcriptional repressor NF-X1			O94915	FRYL	Protein furry homolog-like				P58107	EPPK1	Epiplakin				Q96HJ9	FMC1	Protein FMC1 homolog
																				Q16342	PDCD2	Programmed cell death protein 2			O94923	GLCE	D-glucuronyl C5-epimerase				P62491	RAB11A	Ras-related protein Rab-11A				Q96IX5	ATP5MD	ATP synthase membrane subunit DAPIT, mitochondrial
																				Q2M3G0	ABCB5	ATP-binding cassette sub-family B member 5			O95232	LUC7L3	Luc7-like protein 3				P80188	LCN2	Neutrophil gelatinase-associated lipocalin				Q9BQ49	SMIM7	Small integral membrane protein 7
																				Q5T2E6	ARMH3	Armadillo-like helical domain-containing protein 3			O95274	LYPD3	Ly6/PLAUR domain-containing protein 3				Q01130	SRSF2	Serine/arginine-rich splicing factor 2				Q9BR61	ACBD6	Acyl-CoA-binding domain-containing protein 6
																				Q6IA17	SIGIRR	Single Ig IL-1-related receptor			O95478	NSA2	Ribosome biogenesis protein NSA2 homolog				Q02083	NAAA	N-acylethanolamine-hydrolyzing acid amidase				Q9BVJ7	DUSP23	Dual specificity protein phosphatase 23
																				Q6UVJ0	SASS6	Spindle assembly abnormal protein 6 homolog			O95479	H6PD	GDH/6PGL endoplasmic bifunctional protein				Q12815	TROAP	Tastin				Q9BW72	HIGD2A	HIG1 domain family member 2A, mitochondrial
																				Q7L2Z9	CENPQ	Centromere protein Q			O95544	NADK	NAD kinase				Q14134	TRIM29	Tripartite motif-containing protein 29				Q9BXK1	KLF16	Krueppel-like factor 16
																				Q7L3B6	CDC37L1	Hsp90 co-chaperone Cdc37-like 1			O95563	MPC2	Mitochondrial pyruvate carrier 2				Q14210	LY6D	Lymphocyte antigen 6D				Q9C004	SPRY4	Protein sprouty homolog 4
																				Q86UP3	ZFHX4	Zinc finger homeobox protein 4			O95900	TRUB2	Mitochondrial mRNA pseudouridine synthase TRUB2				Q14CB8	ARHGAP19	Rho GTPase-activating protein 19				Q9H6K5	PRR36	Proline-rich protein 36
																				Q86XJ1	GAS2L3	GAS2-like protein 3			P00156	MT-CYB	Cytochrome b				Q15782	CHI3L2	Chitinase-3-like protein 2				Q9NSB4	KRT82	Keratin, type II cuticular Hb2
																				Q8IY22	CMIP	C-Maf-inducing protein			P00488	F13A1	Coagulation factor XIII A chain				Q16651	PRSS8	Prostasin				Q9Y2R0	COA3	Cytochrome c oxidase assembly factor 3 homolog, mitochondrial
																				Q8IYQ7	THNSL1	Threonine synthase-like 1			P01031	C5	Complement C5				Q2M1P5	KIF7	Kinesin-like protein KIF7				Q9Y4F5	CEP170B	Centrosomal protein of 170 kDa protein B
																				Q8N0Z8	PUSL1	tRNA pseudouridine synthase-like 1			P01877	IGHA2	Immunoglobulin heavy constant alpha 2				Q5T5X7	BEND3	BEN domain-containing protein 3				Q9Y5L4	TIMM13	Mitochondrial import inner membrane translocase subunit Tim13
																				Q8N4J0	CARNMT1	Carnosine N-methyltransferase			P04920	SLC4A2	Anion exchange protein 2				Q5VT79	ANXA8L1	Annexin A8-like protein 1				Q9Y5W9	SNX11	Sorting nexin-11
																				Q8N9Q2	SREK1IP1	Protein SREK1IP1			P05166	PCCB	Propionyl-CoA carboxylase beta chain, mitochondrial				Q659C4	LARP1B	La-related protein 1B
																				Q8TAV0	FAM76A	Protein FAM76A			P07948	LYN	Tyrosine-protein kinase Lyn				Q6NUJ1	PSAPL1	Proactivator polypeptide-like 1
																				Q8TD30	GPT2	Alanine aminotransferase 2			P07951	TPM2	Tropomyosin beta chain				Q6P597	KLC3	Kinesin light chain 3
																				Q8WW01	TSEN15	tRNA-splicing endonuclease subunit Sen15			P10071	GLI3	Transcriptional activator GLI3				Q6UW56	ATRAID	All-trans retinoic acid-induced differentiation factor
																				Q92558	WASF1	Wiskott-Aldrich syndrome protein family member 1			P10163	PRB4	Basic salivary proline-rich protein 4				Q6UXD5	SEZ6L2	Seizure 6-like protein 2
																				Q92908	GATA6	Transcription factor GATA-6			P11474	ESRRA	Steroid hormone receptor ERR1				Q6XQN6	NAPRT	Nicotinate phosphoribosyltransferase
																				Q969T4	UBE2E3	Ubiquitin-conjugating enzyme E2 E3			P13056	NR2C1	Nuclear receptor subfamily 2 group C member 1				Q6ZMR3	LDHAL6A	L-lactate dehydrogenase A-like 6A
																				Q96BR5	COA7	Cytochrome c oxidase assembly factor 7			P13637	ATP1A3	Sodium/potassium-transporting ATPase subunit alpha-3				Q6ZRS2	SRCAP	Helicase SRCAP
																				Q96C34	RUNDC1	RUN domain-containing protein 1			P14373	TRIM27	Zinc finger protein RFP				Q6ZW05	PTCHD4	Patched domain-containing protein 4
																				Q96DT7	ZBTB10	Zinc finger and BTB domain-containing protein 10			P17098	ZNF8	Zinc finger protein 8				Q7Z3B3	KANSL1	KAT8 regulatory NSL complex subunit 1
																				Q96EY4	TMA16	Translation machinery-associated protein 16			P24557	TBXAS1	Thromboxane-A synthase				Q7Z422	SZRD1	SUZ domain-containing protein 1
																				Q96F46	IL17RA	Interleukin-17 receptor A			P24821	TNC	Tenascin				Q7Z6K5	ARPIN	Arpin
																				Q96FV2	SCRN2	Secernin-2			P27105	STOM	Erythrocyte band 7 integral membrane protein				Q7Z6R9	TFAP2D	Transcription factor AP-2-delta
																				Q96JG9	ZNF469	Zinc finger protein 469			P29323	EPHB2	Ephrin type-B receptor 2				Q7Z7G0	ABI3BP	Target of Nesh-SH3
																				Q99501	GAS2L1	GAS2-like protein 1			P31271	HOXA13	Homeobox protein Hox-A13				Q86SX3	TEDC1	Tubulin epsilon and delta complex protein 1
																				Q99590	SCAF11	Protein SCAF11			P31641	SLC6A6	Sodium- and chloride-dependent taurine transporter				Q86WA8	LONP2	Lon protease homolog 2, peroxisomal
																				Q9BUL5	PHF23	PHD finger protein 23			P34059	GALNS	N-acetylgalactosamine-6-sulfatase				Q86XP0	PLA2G4D	Cytosolic phospholipase A2 delta
																				Q9BVN2	RUSC1	RUN and SH3 domain-containing protein 1			P35790	CHKA	Choline kinase alpha				Q8N0V3	RBFA	Putative ribosome-binding factor A, mitochondrial
																				Q9BVV6	KIAA0586	Protein TALPID3			P36954	POLR2I	DNA-directed RNA polymerase II subunit RPB9				Q8N3F8	MICALL1	MICAL-like protein 1
																				Q9BWT6	MND1	Meiotic nuclear division protein 1 homolog			P36959	GMPR	GMP reductase 1				Q8N3X1	FNBP4	Formin-binding protein 4
																				Q9BZ29	DOCK9	Dedicator of cytokinesis protein 9			P36969	GPX4	Phospholipid hydroperoxide glutathione peroxidase				Q8NEY4	ATP6V1C2	V-type proton ATPase subunit C 2
																				Q9C0I1	MTMR12	Myotubularin-related protein 12			P38935	IGHMBP2	DNA-binding protein SMUBP-2				Q8WVD5	RNF141	RING finger protein 141
																				Q9H4P4	RNF41	E3 ubiquitin-protein ligase NRDP1			P39060	COL18A1	Collagen alpha-1(XVIII) chain				Q8WXH0	SYNE2	Nesprin-2
																				Q9H967	WDR76	WD repeat-containing protein 76			P42226	STAT6	Signal transducer and activator of transcription 6				Q92484	SMPDL3A	Acid sphingomyelinase-like phosphodiesterase 3a
																				Q9HB19	PLEKHA2	Pleckstrin homology domain-containing family A member 2			P42684	ABL2	Tyrosine-protein kinase ABL2				Q92876	KLK6	Kallikrein-6
																				Q9HB63	NTN4	Netrin-4			P46199	MTIF2	Translation initiation factor IF-2, mitochondrial				Q96A46	SLC25A28	Mitoferrin-2
																				Q9HBG6	IFT122	Intraflagellar transport protein 122 homolog			P46531	NOTCH1	Neurogenic locus notch homolog protein 1				Q96ES7	SGF29	SAGA-associated factor 29
																				Q9HBR0	SLC38A10	Putative sodium-coupled neutral amino acid transporter 10			P48552	NRIP1	Nuclear receptor-interacting protein 1				Q96L46	CAPNS2	Calpain small subunit 2
																				Q9NPE2	NGRN	Neugrin			P48651	PTDSS1	Phosphatidylserine synthase 1				Q96S99	PLEKHF1	Pleckstrin homology domain-containing family F member 1
																				Q9NRD5	PICK1	PRKCA-binding protein			P49711	CTCF	Transcriptional repressor CTCF				Q99456	KRT12	Keratin, type I cytoskeletal 12
																				Q9NU19	TBC1D22B	TBC1 domain family member 22B			P49914	MTHFS	5-formyltetrahydrofolate cyclo-ligase				Q99757	TXN2	Thioredoxin, mitochondrial
																				Q9P0W2	HMG20B	SWI/SNF-related matrix-associated actin-dependent regulator of chromatin subfamily E member 1-related			P49917	LIG4	DNA ligase 4				Q9BQ50	TREX2	Three prime repair exonuclease 2
																				Q9UBG0	MRC2	C-type mannose receptor 2			P51148	RAB5C	Ras-related protein Rab-5C				Q9BUT1	BDH2	3-hydroxybutyrate dehydrogenase type 2
																				Q9UBK7	RABL2A	Rab-like protein 2A			P51532	SMARCA4	Transcription activator BRG1				Q9BW30	TPPP3	Tubulin polymerization-promoting protein family member 3
																				Q9UPW5	AGTPBP1	Cytosolic carboxypeptidase 1			P51784	USP11	Ubiquitin carboxyl-terminal hydrolase 11				Q9BW66	CINP	Cyclin-dependent kinase 2-interacting protein
																				Q9Y247	FAM50B	Protein FAM50B			P52739	ZNF131	Zinc finger protein 131				Q9BX66	SORBS1	Sorbin and SH3 domain-containing protein 1
																				Q9Y6N1	COX11	Cytochrome c oxidase assembly protein COX11, mitochondrial			P52849	NDST2	Bifunctional heparan sulfate N-deacetylase/N-sulfotransferase 2				Q9GZM8	NDEL1	Nuclear distribution protein nudE-like 1
																									P53778	MAPK12	Mitogen-activated protein kinase 12				Q9GZR5	ELOVL4	Elongation of very long chain fatty acids protein 4
																									P54098	POLG	DNA polymerase subunit gamma-1				Q9H0K6	PUS7L	Pseudouridylate synthase 7 homolog-like protein
																									P54277	PMS1	PMS1 protein homolog 1				Q9H0U6	MRPL18	39S ribosomal protein L18, mitochondrial
																									P54760	EPHB4	Ephrin type-B receptor 4				Q9H190	SDCBP2	Syntenin-2
																									P54792	DVL1P1	Putative segment polarity protein dishevelled homolog DVL1P1				Q9H7X3	ZNF696	Zinc finger protein 696
																									P54852	EMP3	Epithelial membrane protein 3				Q9NVK5	FGFR1OP2	FGFR1 oncogene partner 2
																									P55061	TMBIM6	Bax inhibitor 1				Q9NWZ3	IRAK4	Interleukin-1 receptor-associated kinase 4
																									P55211	CASP9	Caspase-9				Q9NY59	SMPD3	Sphingomyelin phosphodiesterase 3
																									P55212	CASP6	Caspase-6				Q9NZH8	IL36G	Interleukin-36 gamma
																									P62273	RPS29	40S ribosomal protein S29				Q9NZN3	EHD3	EH domain-containing protein 3
																									P62745	RHOB	Rho-related GTP-binding protein RhoB				Q9UBH0	IL36RN	Interleukin-36 receptor antagonist protein
																									P63096	GNAI1	Guanine nucleotide-binding protein G(i) subunit alpha-1				Q9UJC3	HOOK1	Protein Hook homolog 1
																									P78352	DLG4	Disks large homolog 4				Q9UJY1	HSPB8	Heat shock protein beta-8
																									Q00536	CDK16	Cyclin-dependent kinase 16				Q9UKQ9	KLK9	Kallikrein-9
																									Q01432	AMPD3	AMP deaminase 3				Q9UN36	NDRG2	Protein NDRG2
																									Q04609	FOLH1	Glutamate carboxypeptidase 2				Q9UPN6	SCAF8	SR-related and CTD-associated factor 8
																									Q05513	PRKCZ	Protein kinase C zeta type				Q9Y2Q5	LAMTOR2	Ragulator complex protein LAMTOR2
																									Q05932	FPGS	Folylpolyglutamate synthase, mitochondrial				Q9Y2T3	GDA	Guanine deaminase
																									Q05DH4	FAM160A1	Protein FAM160A1				Q9Y4K3	TRAF6	TNF receptor-associated factor 6
																									Q07889	SOS1	Son of sevenless homolog 1
																									Q09472	EP300	Histone acetyltransferase p300
																									Q10472	GALNT1	Polypeptide N-acetylgalactosaminyltransferase 1
																									Q13049	TRIM32	E3 ubiquitin-protein ligase TRIM32
																									Q13084	MRPL28	39S ribosomal protein L28, mitochondrial
																									Q13163	MAP2K5	Dual specificity mitogen-activated protein kinase kinase 5
																									Q13889	GTF2H3	General transcription factor IIH subunit 3
																									Q14146	URB2	Unhealthy ribosome biogenesis protein 2 homolog
																									Q14191	WRN	Werner syndrome ATP-dependent helicase
																									Q14202	ZMYM3	Zinc finger MYM-type protein 3
																									Q14534	SQLE	Squalene monooxygenase
																									Q14542	SLC29A2	Equilibrative nucleoside transporter 2
																									Q14643	ITPR1	Inositol 1,4,5-trisphosphate receptor type 1
																									Q14657	LAGE3	EKC/KEOPS complex subunit LAGE3
																									Q14999	CUL7	Cullin-7
																									Q15048	LRRC14	Leucine-rich repeat-containing protein 14
																									Q15654	TRIP6	Thyroid receptor-interacting protein 6
																									Q15742	NAB2	NGFI-A-binding protein 2
																									Q15751	HERC1	Probable E3 ubiquitin-protein ligase HERC1
																									Q15771	RAB30	Ras-related protein Rab-30
																									Q15797	SMAD1	Mothers against decapentaplegic homolog 1
																									Q15800	MSMO1	Methylsterol monooxygenase 1
																									Q16352	INA	Alpha-internexin
																									Q16595	FXN	Frataxin, mitochondrial
																									Q16625	OCLN	Occludin
																									Q16880	UGT8	2-hydroxyacylsphingosine 1-beta-galactosyltransferase
																									Q17R31	TATDN3	Putative deoxyribonuclease TATDN3
																									Q17RQ9	NKPD1	NTPase KAP family P-loop domain-containing protein 1
																									Q17RS7	GEN1	Flap endonuclease GEN homolog 1
																									Q17RY0	CPEB4	Cytoplasmic polyadenylation element-binding protein 4
																									Q32NB8	PGS1	CDP-diacylglycerol--glycerol-3-phosphate 3-phosphatidyltransferase, mitochondrial
																									Q3B7T1	EDRF1	Erythroid differentiation-related factor 1
																									Q3KR37	GRAMD1B	Protein Aster-B
																									Q3SXM5	HSDL1	Inactive hydroxysteroid dehydrogenase-like protein 1
																									Q4ZIN3	TMEM259	Membralin
																									Q53HV7	SMUG1	Single-strand selective monofunctional uracil DNA glycosylase
																									Q562F6	SGO2	Shugoshin 2
																									Q5BJH7	YIF1B	Protein YIF1B
																									Q5HYJ3	FAM76B	Protein FAM76B
																									Q5MNZ9	WIPI1	WD repeat domain phosphoinositide-interacting protein 1
																									Q5R3I4	TTC38	Tetratricopeptide repeat protein 38
																									Q5SQN1	SNAP47	Synaptosomal-associated protein 47
																									Q5SWX8	ODR4	Protein odr-4 homolog
																									Q5T1C6	THEM4	Acyl-coenzyme A thioesterase THEM4
																									Q5T200	ZC3H13	Zinc finger CCCH domain-containing protein 13
																									Q5T2T1	MPP7	MAGUK p55 subfamily member 7
																									Q5T5U3	ARHGAP21	Rho GTPase-activating protein 21
																									Q5VT25	CDC42BPA	Serine/threonine-protein kinase MRCK alpha
																									Q5VW38	GPR107	Protein GPR107
																									Q68DK2	ZFYVE26	Zinc finger FYVE domain-containing protein 26
																									Q6DKJ4	NXN	Nucleoredoxin
																									Q6GYQ0	RALGAPA1	Ral GTPase-activating protein subunit alpha-1
																									Q6ISB3	GRHL2	Grainyhead-like protein 2 homolog
																									Q6NW34	NEPRO	Nucleolus and neural progenitor protein
																									Q6NXT4	SLC30A6	Zinc transporter 6
																									Q6P179	ERAP2	Endoplasmic reticulum aminopeptidase 2
																									Q6P3R8	NEK5	Serine/threonine-protein kinase Nek5
																									Q6P4F7	ARHGAP11A	Rho GTPase-activating protein 11A
																									Q6PD74	AAGAB	Alpha- and gamma-adaptin-binding protein p34
																									Q6PFW1	PPIP5K1	Inositol hexakisphosphate and diphosphoinositol-pentakisphosphate kinase 1
																									Q6PJ69	TRIM65	Tripartite motif-containing protein 65
																									Q6PJF5	RHBDF2	Inactive rhomboid protein 2
																									Q6PJG2	ELMSAN1	ELM2 and SANT domain-containing protein 1
																									Q6Q759	SPAG17	Sperm-associated antigen 17
																									Q6RW13	AGTRAP	Type-1 angiotensin II receptor-associated protein
																									Q6UW63	POGLUT2	Protein O-glucosyltransferase 2
																									Q6YHU6	THADA	Thyroid adenoma-associated protein
																									Q6ZN06	ZNF813	Zinc finger protein 813
																									Q6ZT12	UBR3	E3 ubiquitin-protein ligase UBR3
																									Q6ZU65	UBN2	Ubinuclein-2
																									Q6ZV73	FGD6	FYVE, RhoGEF and PH domain-containing protein 6
																									Q6ZVF9	GPRIN3	G protein-regulated inducer of neurite outgrowth 3
																									Q7L3T8	PARS2	Probable proline--tRNA ligase, mitochondrial
																									Q7L7V1	DHX32	Putative pre-mRNA-splicing factor ATP-dependent RNA helicase DHX32
																									Q7RTP6	MICAL3	[F-actin]-monooxygenase MICAL3
																									Q7Z392	TRAPPC11	Trafficking protein particle complex subunit 11
																									Q7Z4S6	KIF21A	Kinesin-like protein KIF21A
																									Q86VN1	VPS36	Vacuolar protein-sorting-associated protein 36
																									Q86XA9	HEATR5A	HEAT repeat-containing protein 5A
																									Q86XI2	NCAPG2	Condensin-2 complex subunit G2
																									Q86YN1	DOLPP1	Dolichyldiphosphatase 1
																									Q86YQ8	CPNE8	Copine-8
																									Q86YV5	PRAG1	Inactive tyrosine-protein kinase PRAG1
																									Q8IUD2	ERC1	ELKS/Rab6-interacting/CAST family member 1
																									Q8IVF7	FMNL3	Formin-like protein 3
																									Q8IWF6	DENND6A	Protein DENND6A
																									Q8IWI9	MGA	MAX gene-associated protein
																									Q8IWJ2	GCC2	GRIP and coiled-coil domain-containing protein 2
																									Q8IWW6	ARHGAP12	Rho GTPase-activating protein 12
																									Q8IXQ6	PARP9	Protein mono-ADP-ribosyltransferase PARP9
																									Q8IY47	KBTBD2	Kelch repeat and BTB domain-containing protein 2
																									Q8IY57	YAF2	YY1-associated factor 2
																									Q8IYH5	ZZZ3	ZZ-type zinc finger-containing protein 3
																									Q8IYU8	MICU2	Calcium uptake protein 2, mitochondrial
																									Q8IZT6	ASPM	Abnormal spindle-like microcephaly-associated protein
																									Q8IZV5	RDH10	Retinol dehydrogenase 10
																									Q8N119	MMP21	Matrix metalloproteinase-21
																									Q8N1I0	DOCK4	Dedicator of cytokinesis protein 4
																									Q8N2W9	PIAS4	E3 SUMO-protein ligase PIAS4
																									Q8N4Q0	ZADH2	Prostaglandin reductase 3
																									Q8N4W9	ZNF808	Zinc finger protein 808
																									Q8N5D0	WDTC1	WD and tetratricopeptide repeats protein 1
																									Q8N5L8	RPP25L	Ribonuclease P protein subunit p25-like protein
																									Q8N6S5	ARL6IP6	ADP-ribosylation factor-like protein 6-interacting protein 6
																									Q8N8J7	FAM241A	Uncharacterized protein FAM241A
																									Q8N9F7	GDPD1	Lysophospholipase D GDPD1
																									Q8N9M5	TMEM102	Transmembrane protein 102
																									Q8NAF0	ZNF579	Zinc finger protein 579
																									Q8NAT1	POMGNT2	Protein O-linked-mannose beta-1,4-N-acetylglucosaminyltransferase 2
																									Q8NB46	ANKRD52	Serine/threonine-protein phosphatase 6 regulatory ankyrin repeat subunit C
																									Q8NB49	ATP11C	Phospholipid-transporting ATPase IG
																									Q8NBM4	UBAC2	Ubiquitin-associated domain-containing protein 2
																									Q8NBN3	TMEM87A	Transmembrane protein 87A
																									Q8NBP5	MFSD9	Major facilitator superfamily domain-containing protein 9
																									Q8NBT0	POC1A	POC1 centriolar protein homolog A
																									Q8NC44	RETREG2	Reticulophagy regulator 2
																									Q8NCE2	MTMR14	Myotubularin-related protein 14
																									Q8NCM8	DYNC2H1	Cytoplasmic dynein 2 heavy chain 1
																									Q8NDH2	CCDC168	Coiled-coil domain-containing protein 168
																									Q8NE01	CNNM3	Metal transporter CNNM3
																									Q8NF64	ZMIZ2	Zinc finger MIZ domain-containing protein 2
																									Q8NFP9	NBEA	Neurobeachin
																									Q8NHU6	TDRD7	Tudor domain-containing protein 7
																									Q8TAG9	EXOC6	Exocyst complex component 6
																									Q8TCE6	FAM45A	Protein FAM45A
																									Q8TCG2	PI4K2B	Phosphatidylinositol 4-kinase type 2-beta
																									Q8TCY9	URGCP	Up-regulator of cell proliferation
																									Q8TDZ2	MICAL1	[F-actin]-monooxygenase MICAL1
																									Q8TEJ3	SH3RF3	E3 ubiquitin-protein ligase SH3RF3
																									Q8TEK3	DOT1L	Histone-lysine N-methyltransferase, H3 lysine-79 specific
																									Q8TF42	UBASH3B	Ubiquitin-associated and SH3 domain-containing protein B
																									Q8TF66	LRRC15	Leucine-rich repeat-containing protein 15
																									Q8WU10	PYROXD1	Pyridine nucleotide-disulfide oxidoreductase domain-containing protein 1
																									Q8WUF8	FAM172A	Cotranscriptional regulator FAM172A
																									Q8WUH2	TGFBRAP1	Transforming growth factor-beta receptor-associated protein 1
																									Q8WV16	DCAF4	DDB1- and CUL4-associated factor 4
																									Q8WVM7	STAG1	Cohesin subunit SA-1
																									Q8WW59	SPRYD4	SPRY domain-containing protein 4
																									Q8WWV3	RTN4IP1	Reticulon-4-interacting protein 1, mitochondrial
																									Q8WXF7	ATL1	Atlastin-1
																									Q92485	SMPDL3B	Acid sphingomyelinase-like phosphodiesterase 3b
																									Q92551	IP6K1	Inositol hexakisphosphate kinase 1
																									Q92585	MAML1	Mastermind-like protein 1
																									Q92604	LPGAT1	Acyl-CoA:lysophosphatidylglycerol acyltransferase 1
																									Q93075	TATDN2	Putative deoxyribonuclease TATDN2
																									Q969M1	TOMM40L	Mitochondrial import receptor subunit TOM40B
																									Q96AH0	NABP1	SOSS complex subunit B2
																									Q96AQ8	MCUR1	Mitochondrial calcium uniporter regulator 1
																									Q96CB9	NSUN4	5-methylcytosine rRNA methyltransferase NSUN4
																									Q96CN5	LRRC45	Leucine-rich repeat-containing protein 45
																									Q96DM3	RMC1	Regulator of MON1-CCZ1 complex
																									Q96DZ1	ERLEC1	Endoplasmic reticulum lectin 1
																									Q96E17	RAB3C	Ras-related protein Rab-3C
																									Q96GQ5	C16orf58	RUS1 family protein C16orf58
																									Q96GX5	MASTL	Serine/threonine-protein kinase greatwall
																									Q96HN2	AHCYL2	Adenosylhomocysteinase 3
																									Q96HP0	DOCK6	Dedicator of cytokinesis protein 6
																									Q96J65	ABCC12	Multidrug resistance-associated protein 9
																									Q96J92	WNK4	Serine/threonine-protein kinase WNK4
																									Q96JI7	SPG11	Spatacsin
																									Q96L73	NSD1	Histone-lysine N-methyltransferase, H3 lysine-36 and H4 lysine-20 specific
																									Q96PN7	TRERF1	Transcriptional-regulating factor 1
																									Q96PU4	UHRF2	E3 ubiquitin-protein ligase UHRF2
																									Q96PY5	FMNL2	Formin-like protein 2
																									Q96PY6	NEK1	Serine/threonine-protein kinase Nek1
																									Q96Q07	BTBD9	BTB/POZ domain-containing protein 9
																									Q96Q42	ALS2	Alsin
																									Q96QG7	MTMR9	Myotubularin-related protein 9
																									Q96QU8	XPO6	Exportin-6
																									Q96RT8	TUBGCP5	Gamma-tubulin complex component 5
																									Q96RU2	USP28	Ubiquitin carboxyl-terminal hydrolase 28
																									Q96S15	WDR24	GATOR complex protein WDR24
																									Q96SB8	SMC6	Structural maintenance of chromosomes protein 6
																									Q96SQ9	CYP2S1	Cytochrome P450 2S1
																									Q96SZ6	CDK5RAP1	CDK5 regulatory subunit-associated protein 1
																									Q96T21	SECISBP2	Selenocysteine insertion sequence-binding protein 2
																									Q99487	PAFAH2	Platelet-activating factor acetylhydrolase 2, cytoplasmic
																									Q99675	CGRRF1	Cell growth regulator with RING finger domain protein 1
																									Q99865;Q9BPZ2	SPIN2A;SPIN2B	Spindlin-2A
																									Q99996	AKAP9	A-kinase anchor protein 9
																									Q9BQC6	MRPL57	Ribosomal protein 63, mitochondrial
																									Q9BQK8	LPIN3	Phosphatidate phosphatase LPIN3
																									Q9BQT8	SLC25A21	Mitochondrial 2-oxodicarboxylate carrier
																									Q9BST9	RTKN	Rhotekin
																									Q9BT40	INPP5K	Inositol polyphosphate 5-phosphatase K
																									Q9BVA0	KATNB1	Katanin p80 WD40 repeat-containing subunit B1
																									Q9BWE0	REPIN1	Replication initiator 1
																									Q9BWT3	PAPOLG	Poly(A) polymerase gamma
																									Q9BXC9	BBS2	Bardet-Biedl syndrome 2 protein
																									Q9BZF1	OSBPL8	Oxysterol-binding protein-related protein 8
																									Q9BZF9	UACA	Uveal autoantigen with coiled-coil domains and ankyrin repeats
																									Q9C035	TRIM5	Tripartite motif-containing protein 5
																									Q9C0C7	AMBRA1	Activating molecule in BECN1-regulated autophagy protein 1
																									Q9GZM5	YIPF3	Protein YIPF3
																									Q9GZN1	ACTR6	Actin-related protein 6
																									Q9H0F7	ARL6	ADP-ribosylation factor-like protein 6
																									Q9H0K1	SIK2	Serine/threonine-protein kinase SIK2
																									Q9H1H9	KIF13A	Kinesin-like protein KIF13A
																									Q9H330	TMEM245	Transmembrane protein 245
																									Q9H477	RBKS	Ribokinase
																									Q9H497	TOR3A	Torsin-3A
																									Q9H4H8	FAM83D	Protein FAM83D
																									Q9H4Z3	PCIF1	mRNA (2'-O-methyladenosine-N(6)-)-methyltransferase
																									Q9H553	ALG2	Alpha-1,3/1,6-mannosyltransferase ALG2
																									Q9H5Z1	DHX35	Probable ATP-dependent RNA helicase DHX35
																									Q9H6H4	REEP4	Receptor expression-enhancing protein 4
																									Q9H7B4	SMYD3	Histone-lysine N-methyltransferase SMYD3
																									Q9H7Z6	KAT8	Histone acetyltransferase KAT8
																									Q9H8K7	C10orf88	Uncharacterized protein C10orf88
																									Q9H8M5	CNNM2	Metal transporter CNNM2
																									Q9H9T3	ELP3	Elongator complex protein 3
																									Q9HAB3	SLC52A2	Solute carrier family 52, riboflavin transporter, member 2
																									Q9HBU6	ETNK1	Ethanolamine kinase 1
																									Q9HCG8	CWC22	Pre-mRNA-splicing factor CWC22 homolog
																									Q9HCH5	SYTL2	Synaptotagmin-like protein 2
																									Q9HCL2	GPAM	Glycerol-3-phosphate acyltransferase 1, mitochondrial
																									Q9NP80	PNPLA8	Calcium-independent phospholipase A2-gamma
																									Q9NPB8	GPCPD1	Glycerophosphocholine phosphodiesterase GPCPD1
																									Q9NPR9	GPR108	Protein GPR108
																									Q9NQX7	ITM2C	Integral membrane protein 2C
																									Q9NRD1	FBXO6	F-box only protein 6
																									Q9NSV4	DIAPH3	Protein diaphanous homolog 3
																									Q9NTM9	CUTC	Copper homeostasis protein cutC homolog
																									Q9NUT2	ABCB8	ATP-binding cassette sub-family B member 8, mitochondrial
																									Q9NVU7	SDAD1	Protein SDA1 homolog
																									Q9NW15	ANO10	Anoctamin-10
																									Q9NWL6	ASNSD1	Asparagine synthetase domain-containing protein 1
																									Q9NYV4	CDK12	Cyclin-dependent kinase 12
																									Q9NZV5	SELENON	Selenoprotein N
																									Q9P209	CEP72	Centrosomal protein of 72 kDa
																									Q9P2K8	EIF2AK4	eIF-2-alpha kinase GCN2
																									Q9P2N2	ARHGAP28	Rho GTPase-activating protein 28
																									Q9P2P5	HECW2	E3 ubiquitin-protein ligase HECW2
																									Q9P2Y5	UVRAG	UV radiation resistance-associated gene protein
																									Q9UEY8	ADD3	Gamma-adducin
																									Q9UGN5	PARP2	Poly [ADP-ribose] polymerase 2
																									Q9UGU0	TCF20	Transcription factor 20
																									Q9UH17	APOBEC3B	DNA dC->dU-editing enzyme APOBEC-3B
																									Q9UHF7	TRPS1	Zinc finger transcription factor Trps1
																									Q9UHW5	GPN3	GPN-loop GTPase 3
																									Q9UHY8	FEZ2	Fasciculation and elongation protein zeta-2
																									Q9UJX4	ANAPC5	Anaphase-promoting complex subunit 5
																									Q9UJX5	ANAPC4	Anaphase-promoting complex subunit 4
																									Q9UK99	FBXO3	F-box only protein 3
																									Q9UKJ3	GPATCH8	G patch domain-containing protein 8
																									Q9UL18	AGO1	Protein argonaute-1
																									Q9ULM3	YEATS2	YEATS domain-containing protein 2
																									Q9UPM8	AP4E1	AP-4 complex subunit epsilon-1
																									Q9UPN4	CEP131	Centrosomal protein of 131 kDa
																									Q9UQ53	MGAT4B	Alpha-1,3-mannosyl-glycoprotein 4-beta-N-acetylglucosaminyltransferase B
																									Q9UQ90	SPG7	Paraplegin
																									Q9Y255	PRELID1	PRELI domain-containing protein 1, mitochondrial
																									Q9Y2I7	PIKFYVE	1-phosphatidylinositol 3-phosphate 5-kinase
																									Q9Y2X0	MED16	Mediator of RNA polymerase II transcription subunit 16
																									Q9Y312	AAR2	Protein AAR2 homolog
																									Q9Y3R5	DOP1B	Protein dopey-2
																									Q9Y3T6	R3HCC1	R3H and coiled-coil domain-containing protein 1
																									Q9Y487	ATP6V0A2	V-type proton ATPase 116 kDa subunit a isoform 2
																									Q9Y4B6	DCAF1	DDB1- and CUL4-associated factor 1
																									Q9Y4C8	RBM19	Probable RNA-binding protein 19
																									Q9Y4D8	HECTD4	Probable E3 ubiquitin-protein ligase HECTD4
																									Q9Y546	LRRC42	Leucine-rich repeat-containing protein 42
																									Q9Y587	AP4S1	AP-4 complex subunit sigma-1
																									Q9Y5H7	PCDHA5	Protocadherin alpha-5
																									Q9Y5Y0	FLVCR1	Feline leukemia virus subgroup C receptor-related protein 1

## Sheet: S5_02_70%filtered imputed stats
Protein.Group	Genes	First.Protein.Description	Gene	fold change (lg2) PC3: Beza vs ctrl	(-)Log10 p-value PC3: Beza vs ctrl	q-value PC3: Beza vs ctrl	Test statistic PC3: Beza vs ctrl	Welch's T-test Sig (q-value<0.05) Beza vs ctrl	sig (p>1.3 and q<0.1)	Beza sig (FC <-1)	Beza sig (FC >1)	fold change (lg2) PC3: Tesa vs ctrl	(-)Log10 p-value PC3: Tesa vs ctrl	Welch's T-test q-value PC3: Tesa vs ctrl	Test statistic PC3: Tesa vs ctrl	Welch's T-test Sig (q-value<0.05) Tesa vs ctrl	sig (p>1.3 and q<0.1)	Tesa sig (FC <-1)	Tesa sig (FC >1)	fold change (lg2) PC3: Pio vs ctrl	(-)Log10 p-value PC3: Pio vs ctrl	Welch's T-test q-value PC3: Pio vs ctrl	Test statistic PC3: Pio vs ctrl	Welch's T-test Sig (q-value<0.05) Pio ctrl	sig (p>1.3 and q<0.05)	Pio sig (FC <-1)	Pio sig (FC >1)	average ctrl	average Beza	average Tesa	average Pio	ctrl1	ctrl2	Beza1	Beza2	Tesa1	Tesa2	Pio1	Pio2	Welch's T-test significant
Q9UI32	GLS2	Glutaminase liver isoform, mitochondrial	GLS2	3.02535	0.36676	0.429844	1.2449					2.45335	0.287115	0.456505	0.947881					6.14454	1.34262	0.0309415	10.6545	+	+		+	17.2046	20.2299	19.6579	23.3491	17.0635	17.3456	17.8038	22.656	17.0735	22.2423	22.7899	23.9083	PC3,Pio_PC3,ctrl
Q3SY84	KRT71	Keratin, type II cytoskeletal 71	KRT71	3.24585	1.65059	0.156168	6.65334					3.69895	1.66106	0.106681	9.87479					4.4258	1.66252	0.0217544	12.2859	+	+		+	17.1358	20.3817	20.8347	21.5616	16.8076	17.464	20.0207	20.7426	20.6542	21.0153	21.4131	21.7101	PC3,Pio_PC3,ctrl
Q5T749	KPRP	Keratinocyte proline-rich protein	KPRP	3.51275	1.49839	0.163365	8.41109					2.67805	1.40548	0.113693	6.11947					3.7811	1.72291	0.0219342	7.16506	+	+		+	18.2133	21.7261	20.8913	21.9944	18.5862	17.8404	21.9141	21.538	21.1204	20.6623	22.3678	21.621	PC3,Pio_PC3,ctrl
Q7Z794	KRT77	Keratin, type II cytoskeletal 1b	KRT77	2.52105	2.21128	0.177422	22.3341					2.57735	2.98042	0.0526316	37.6074	+	+		+	3.33225	2.81803	0	35.0045	+	+		+	18.8022	21.3233	21.3796	22.1345	18.7477	18.8567	21.4221	21.2244	21.4211	21.338	22.2125	22.0564	PC3,Pio_PC3,ctrl;PC3.Tesa_PC3,ctrl
P08779	KRT16	Keratin, type I cytoskeletal 16	KRT16	1.0746	1.52756	0.16738	6.05608					3.0635	2.40138	0.0442927	16.7861	+	+		+	2.99835	2.34702	0.00594536	14.9093	+	+		+	19.9862	21.0609	23.0497	22.9846	20.1256	19.8469	21.1707	20.951	23.1676	22.9319	23.1296	22.8396	PC3,Pio_PC3,ctrl;PC3.Tesa_PC3,ctrl
P01584	IL1B	Interleukin-1 beta	IL1B	2.28105	1.04396	0.224884	6.66545					3.09915	1.66783	0.109695	6.93184					2.93705	1.4373	0.0272581	7.73912	+	+		+	16.7208	19.0018	19.8199	19.6578	17.0606	16.3809	19.042	18.9616	19.5294	20.1104	19.4889	19.8267	PC3,Pio_PC3,ctrl
P23490	LOR	Loricrin	LOR	1.50456	0.803992	0.271312	3.04212					0.990881	1.29277	0.123179	4.46396					2.74396	1.41073	0.0283643	15.758	+	+		+	17.5416	19.0461	18.5324	20.2856	17.3681	17.7151	19.5093	18.583	18.394	18.6709	20.3005	20.2706	PC3,Pio_PC3,ctrl
P27482	CALML3	Calmodulin-like protein 3	CALML3	-0.431395	0.113773	0.727043	-0.370023					5.66865	1.94766	0.0844868	19.404		+		+	2.71101	1.43535	0.0271759	9.49575	+	+		+	16.0564	15.625	21.725	18.7674	16.322	15.7908	16.7602	14.4898	21.8467	21.6034	18.8721	18.6627	PC3,Pio_PC3,ctrl
P13647	KRT5	Keratin, type II cytoskeletal 5	KRT5	1.5325	1.65914	0.158304	7.91669					2.4707	1.84197	0.0911276	11.6304		+		+	2.6141	2.46543	0.00755556	17.0592	+	+		+	22.2565	23.789	24.7272	24.8706	22.3659	22.1471	23.9487	23.6293	24.9093	24.5451	24.9779	24.7633	PC3,Pio_PC3,ctrl
P47929	LGALS7	Galectin-7	LGALS7	1.06685	1.04388	0.224327	6.49955					5.7274	1.69026	0.110386	13.792					2.6091	1.41827	0.0283594	16.0039	+	+		+	18.5367	19.6035	24.2641	21.1458	18.6991	18.3743	19.5797	19.6274	24.6463	23.8819	21.1315	21.1601	PC3,Pio_PC3,ctrl
Q86YZ3	HRNR	Hornerin	HRNR	2.2456	1.2797	0.177394	5.93461					2.03745	1.25266	0.125601	4.07781					2.5938	1.49266	0.0262819	5.44079	+	+		+	19.9168	22.1624	21.9542	22.5106	20.2546	19.579	22.3329	21.9919	22.3224	21.5861	22.847	22.1742	PC3,Pio_PC3,ctrl
Q9Y4A5	TRRAP	Transformation/transcription domain-associated protein	TRRAP	-0.4726	0.486234	0.366552	-1.73335					1.18755	0.500429	0.323685	1.58135					2.5854	1.63274	0.0205241	8.03288	+	+		+	18.3965	17.9239	19.5841	20.9819	18.1264	18.6667	17.8871	17.9608	18.8834	20.2848	20.807	21.1569	PC3,Pio_PC3,ctrl
P35908	KRT2	Keratin, type II cytoskeletal 2 epidermal	KRT2	1.93605	1.80792	0.159815	35.4798					1.7786	2.55227	0.052339	27.5925	+	+		+	2.5585	3.04187	0	33.1936	+	+		+	24.973	26.9091	26.7516	27.5315	25.027	24.919	26.9012	26.9169	26.7868	26.7164	27.5865	27.4765	PC3,Pio_PC3,ctrl;PC3.Tesa_PC3,ctrl
Q5D862	FLG2	Filaggrin-2	FLG2	1.75455	1.15894	0.198524	4.11123					2.8687	1.52577	0.10336	6.63749					2.4359	1.43169	0.0275289	5.18227	+	+		+	20.0826	21.8372	22.9513	22.5185	20.4394	19.7258	22.0713	21.603	23.1952	22.7074	22.8245	22.2125	PC3,Pio_PC3,ctrl
Q02413	DSG1	Desmoglein-1	DSG1	1.62855	1.92818	0.146723	15.6156					2.5533	1.56681	0.100973	10.973					2.3272	2.50424	0.00418462	19.5471	+	+		+	20.5436	22.1722	23.0969	22.8708	20.4513	20.6359	22.1236	22.2207	22.8833	23.3105	22.7956	22.946	PC3,Pio_PC3,ctrl
Q8WVV4	POF1B	Protein POF1B	POF1B	1.275	1.41404	0.16584	7.10394					4.4104	1.71014	0.103463	27.3595					2.3214	1.37417	0.0308212	14.5564	+	+		+	17.6455	18.9204	22.0558	19.9669	17.8044	17.4865	18.8371	19.0038	22.029	22.0827	19.9539	19.9798	PC3,Pio_PC3,ctrl
Q16610	ECM1	Extracellular matrix protein 1	ECM1	1.571	1.71293	0.162872	7.33764					2.38175	1.55495	0.101145	16.6711					2.3029	1.60981	0.0205301	15.8393	+	+		+	17.4093	18.9803	19.791	19.7122	17.548	17.2706	19.1434	18.8172	19.7568	19.8253	19.7558	19.6686	PC3,Pio_PC3,ctrl
P02533	KRT14	Keratin, type I cytoskeletal 14	KRT14	1.19465	1.64716	0.161047	12.9923					2.4116	2.02813	0.0856933	26.3743		+		+	2.27895	2.57409	0.00457143	20.3968	+	+		+	22.6047	23.7994	25.0163	24.8836	22.6895	22.5199	23.8349	23.7638	25.0505	24.9821	24.9564	24.8109	PC3,Pio_PC3,ctrl
P31151	S100A7	Protein S100-A7	S100A7	-0.27595	0.17252	0.634414	-0.55382					3.6433	1.02675	0.157769	6.11259					2.2752	1.35387	0.0310596	8.2766	+	+		+	20.6167	20.3407	24.26	22.8919	20.7166	20.5168	20.8289	19.8526	24.8476	23.6724	23.148	22.6358	PC3,Pio_PC3,ctrl
P29034	S100A2	Protein S100-A2	S100A2	-0.9433	0.834841	0.262824	-2.45323					2.82695	1.91431	0.0920385	8.98078		+		+	2.27165	1.71757	0.0225691	8.23752	+	+		+	20.2615	19.3182	23.0885	22.5332	20.0373	20.4858	19.0059	19.6306	22.8676	23.3094	22.3727	22.6937	PC3,Pio_PC3,ctrl
P13645	KRT10	Keratin, type I cytoskeletal 10	KRT10	1.32725	1.88263	0.140377	37.5451					2.02625	1.69203	0.111045	29.4375					2.26655	2.8312	0	119.653	+	+		+	26.4299	27.7572	28.4562	28.6965	26.4232	26.4367	27.7225	27.7919	28.5247	28.3877	28.7142	28.6788	PC3,Pio_PC3,ctrl
P02538	KRT6A	Keratin, type II cytoskeletal 6A	KRT6A	0.2635	0.845739	0.262552	2.53498					1.8693	1.14151	0.141194	7.23367					2.236	1.33312	0.0312546	10.0387	+	+		+	21.9748	22.2384	23.8441	24.2109	22.0336	21.9161	22.3241	22.1526	24.0958	23.5925	24.4257	23.996	PC3,Pio_PC3,ctrl
Q96DA0	ZG16B	Zymogen granule protein 16 homolog B	ZG16B	1.00735	1.27408	0.179762	11.1513					1.8822	1.73595	0.104206	28.7587					2.231	1.58086	0.022972	22.5072	+	+		+	15.3493	16.3567	17.2315	17.5803	15.3382	15.3604	16.267	16.4463	17.167	17.296	17.4818	17.6788	PC3,Pio_PC3,ctrl
P04264	KRT1	Keratin, type II cytoskeletal 1	KRT1	1.37845	1.4411	0.162012	9.89278					2.0751	1.43175	0.110718	15.8031					2.1959	1.99451	0.00781772	14.4566	+	+		+	26.9962	28.3747	29.0714	29.1921	27.1265	26.866	28.4242	28.3252	29.0547	29.088	29.2703	29.114	PC3,Pio_PC3,ctrl
O00592	PODXL	Podocalyxin	PODXL	0.0398006	0.116684	0.722667	0.374959					1.31955	1.31245	0.121246	12.931					2.1621	1.71686	0.0225325	20.3203	+	+		+	21.9111	21.9508	23.2306	24.0731	22.013	21.8091	21.9213	21.9804	23.235	23.2262	24.1036	24.0427	PC3,Pio_PC3,ctrl
Q99988	GDF15	Growth/differentiation factor 15	GDF15	-0.616699	0.590541	0.325573	-2.22563					0.88695	0.810645	0.207061	3.65353					2.1382	1.76701	0.0217163	16.5093	+	+		+	18.2567	17.6399	19.1436	20.3948	18.2078	18.3055	17.3672	17.9127	18.9058	19.3814	20.2749	20.5148	PC3,Pio_PC3,ctrl
Q6KB66	KRT80	Keratin, type II cytoskeletal 80	KRT80	1.57345	1.21823	0.184192	10.2231					2.993	1.57109	0.102123	19.1341					2.10025	1.58248	0.0230895	12.7973	+	+		+	18.1791	19.7525	21.172	20.2793	18.3325	18.0256	19.7644	19.7406	21.2024	21.1417	20.3375	20.2211	PC3,Pio_PC3,ctrl
P14923	JUP	Junction plakoglobin	JUP	1.49615	2.94486	0.0494545	37.6667	+	+		+	2.45595	1.93844	0.0851134	30.5497		+		+	2.05285	2.13848	0.0068013	32.329	+	+		+	19.7617	21.2578	22.2176	21.8146	19.7853	19.7381	21.2259	21.2898	22.1408	22.2945	21.7556	21.8735	PC3,Beza_PC3,ctrl;PC3,Pio_PC3,ctrl
Q08554	DSC1	Desmocollin-1	DSC1	1.6214	1.18813	0.186554	9.69563					2.2366	1.55574	0.101593	12.5705					2.048	1.80458	0.0208598	10.3418	+	+		+	20.1926	21.8139	22.4291	22.2405	20.3596	20.0255	21.8217	21.8062	22.4904	22.3679	22.3469	22.1342	PC3,Pio_PC3,ctrl
P15924	DSP	Desmoplakin	DSP	1.4273	1.6767	0.16837	27.0207					3.2738	2.18162	0.0556129	60.7339		+		+	2.01975	2.66951	0	32.3279	+	+		+	20.778	22.2052	24.0517	22.7977	20.8303	20.7256	22.1982	22.2123	24.0389	24.0646	22.8318	22.7636	PC3,Pio_PC3,ctrl
Q15517	CDSN	Corneodesmosin	CDSN	1.41245	1.09979	0.217061	7.53494					1.3406	1.32856	0.121676	6.43761					2.0091	1.31407	0.0326219	10.5343	+	+		+	18.7473	20.1598	20.0879	20.7565	18.9334	18.5613	20.1827	20.1369	20.1815	19.9944	20.7984	20.7145	PC3,Pio_PC3,ctrl
Q8N1N4	KRT78	Keratin, type II cytoskeletal 78	KRT78	1.33925	2.20048	0.181447	55.5546					2.03015	2.54383	0.0498065	40.4889	+	+		+	1.9654	2.62753	0	41.0366	+	+		+	19.9113	21.2506	21.9414	21.8767	19.9345	19.8881	21.2571	21.244	21.897	21.9859	21.9186	21.8348	PC3,Pio_PC3,ctrl;PC3.Tesa_PC3,ctrl
Q96P63	SERPINB12	Serpin B12	SERPINB12	0.89225	1.20275	0.185817	5.49048					2.02085	2.25334	0.0425225	16.7158	+	+		+	1.9421	1.65593	0.0214719	27.8261	+	+		+	19.248	20.1403	21.2689	21.1901	19.1784	19.3176	19.9934	20.2871	21.17	21.3677	21.1849	21.1953	PC3,Pio_PC3,ctrl;PC3.Tesa_PC3,ctrl
Q9H2H9	SLC38A1	Sodium-coupled neutral amino acid transporter 1	SLC38A1	0.786051	0.283182	0.503808	0.918995					0.783501	0.0891032	0.726247	0.299563					1.8659	1.8151	0.0212167	12.2704	+	+		+	16.8641	17.6502	17.6476	18.73	16.7312	16.997	16.8052	18.4951	15.0355	20.2597	18.8039	18.6561	PC3,Pio_PC3,ctrl
P31025	LCN1	Lipocalin-1	LCN1	-0.24025	0.594444	0.32329	-1.58711					1.17635	1.7722	0.0983497	7.62352		+		+	1.86	1.77533	0.0208627	9.329	+	+		+	18.6742	18.4339	19.8505	20.5342	18.786	18.5623	18.5359	18.3319	19.9568	19.7442	20.6992	20.3691	PC3,Pio_PC3,ctrl
P05090	APOD	Apolipoprotein D	APOD	1.32105	0.998827	0.235176	4.07268					1.2988	1.73647	0.104544	7.82526					1.85345	1.84428	0.0167793	12.3818	+	+		+	17.8064	19.1274	19.1052	19.6598	17.6764	17.9363	19.4246	18.8302	19.2084	19.0019	19.7341	19.5855	PC3,Pio_PC3,ctrl
P35527	KRT9	Keratin, type I cytoskeletal 9	KRT9	1.0348	1.94406	0.14373	19.6935					1.3903	3.32764	0.0544	46.2562	+	+		+	1.8399	2.53824	0.00449587	39.6265	+	+		+	26.0336	27.0684	27.4239	27.8735	26.0552	26.012	27.0205	27.1163	27.4448	27.403	27.9146	27.8324	PC3,Pio_PC3,ctrl;PC3.Tesa_PC3,ctrl
Q9H3Z4	DNAJC5	DnaJ homolog subfamily C member 5	DNAJC5	-0.10285	0.25866	0.524196	-0.788309					1.12374	1.63892	0.10273	7.48076					1.76289	1.36883	0.0311143	14.3446	+	+		+	16.294	16.1911	17.4177	18.0569	16.1715	16.4164	16.1461	16.2361	17.3307	17.5047	18.0672	18.0465	PC3,Pio_PC3,ctrl
Q9UBI6	GNG12	Guanine nucleotide-binding protein G(I)/G(S)/G(O) subunit gamma-12	GNG12	-0.24705	0.27792	0.509542	-0.762552					0.708549	0.689591	0.244435	1.87395					1.7507	1.37905	0.0310443	6.09319	+	+		+	17.1167	16.8697	17.8253	18.8674	17.3643	16.8692	17.0787	16.6607	18.1111	17.5395	19.0133	18.7216	PC3,Pio_PC3,ctrl
Q08188	TGM3	Protein-glutamine gamma-glutamyltransferase E	TGM3	1.3085	1.36161	0.172461	5.76596					2.23505	1.46229	0.108968	10.8808					1.7303	1.37157	0.0307384	8.28251	+	+		+	18.714	20.0225	20.949	20.4443	18.5204	18.9076	20.1409	19.9041	21.0177	20.8804	20.5228	20.3658	PC3,Pio_PC3,ctrl
P25815	S100P	Protein S100-P	S100P	-0.10955	0.224768	0.564714	-0.663662					2.17335	1.52344	0.102711	14.0984					1.69055	1.56865	0.0231343	6.71493	+	+		+	18.7454	18.6359	20.9188	20.436	18.8934	18.5975	18.5627	18.7091	20.9621	20.8755	20.6397	20.2323	PC3,Pio_PC3,ctrl
Q8IW75	SERPINA12	Serpin A12	SERPINA12	0.982551	1.00932	0.231825	3.81761					1.7326	1.50897	0.107295	5.93946					1.67095	1.44778	0.0278189	6.02548	+	+		+	17.6777	18.6603	19.4104	19.3487	17.448	17.9075	18.5443	18.7763	19.5901	19.2306	19.1934	19.504	PC3,Pio_PC3,ctrl
O14613	CDC42EP2	Cdc42 effector protein 2	CDC42EP2	-0.440919	1.31242	0.178906	-5.69301					0.270676	0.345844	0.414283	1.09429					1.65943	1.91434	0.0131106	12.7587	+	+		+	17.923	17.4821	18.1937	19.5825	17.9904	17.8556	17.5203	17.4439	18.4317	17.9557	19.6937	19.4712	PC3,Pio_PC3,ctrl
O95969	SCGB1D2	Secretoglobin family 1D member 2	SCGB1D2	-0.815715	0.881701	0.254763	-3.74768					1.50103	1.15195	0.1376	6.56699					1.65648	1.34985	0.0308464	8.5408	+	+		+	17.0562	16.2405	18.5573	18.7127	16.9888	17.1237	16.0336	16.4475	18.7757	18.3389	18.5309	18.8946	PC3,Pio_PC3,ctrl
P0DP23;P0DP24;P0DP25	CALM1;CALM2;CALM3	Calmodulin-1	CALM1	-0.119201	0.32633	0.460484	-1.08965					1.7653	1.78639	0.0956534	14.6676		+		+	1.6445	2.0664	0.0072894	11.8415	+	+		+	21.5829	21.4637	23.3482	23.2274	21.6921	21.4737	21.4572	21.4702	23.3988	23.2976	23.3132	23.1416	PC3,Pio_PC3,ctrl
Q8IY18	SMC5	Structural maintenance of chromosomes protein 5	SMC5	-0.271201	0.365836	0.430142	-1.22466					-0.71805	1.45941	0.110388	-9.4907					1.6344	3.0973	0	45.3616	+	+		+	17.9564	17.6852	17.2383	19.5907	17.9853	17.9274	17.4656	17.9047	17.1684	17.3082	19.5693	19.6122	PC3,Pio_PC3,ctrl
P29508	SERPINB3	Serpin B3	SERPINB3	0.252251	1.05884	0.22101	4.09146					3.67555	2.42381	0.0484267	31.8282	+	+		+	1.6192	1.67498	0.0222422	29.5003	+	+		+	20.3272	20.5795	24.0027	21.9464	20.382	20.2724	20.5512	20.6077	24.1044	23.9011	21.9433	21.9495	PC3,Pio_PC3,ctrl;PC3.Tesa_PC3,ctrl
O15212	PFDN6	Prefoldin subunit 6	PFDN6	-0.30105	0.161983	0.652501	-0.505656					0.947401	1.16522	0.132997	3.66309					1.6114	1.45322	0.0280498	5.36772	+	+		+	18.0666	17.7656	19.014	19.678	17.8739	18.2594	17.2023	18.3289	18.8416	19.1865	19.4479	19.9082	PC3,Pio_PC3,ctrl
O75964	ATP5MG	ATP synthase subunit g, mitochondrial	ATP5MG	-0.28855	1.0614	0.221607	-4.61523					0.580199	1.67852	0.109087	8.43168					1.5774	2.43055	0.00697436	22.8684	+	+		+	22.7186	22.4301	23.2988	24.296	22.7761	22.6611	22.4055	22.4546	23.3366	23.261	24.3341	24.2579	PC3,Pio_PC3,ctrl
P04080	CSTB	Cystatin-B	CSTB	-0.188201	0.688753	0.292562	-1.87609					0.375849	1.22365	0.126777	3.92691					1.54775	2.11115	0.00660759	21.1654	+	+		+	21.3533	21.1651	21.7292	22.9011	21.4183	21.2884	21.0887	21.2416	21.7995	21.6589	22.9347	22.8675	PC3,Pio_PC3,ctrl
Q6JQN1	ACAD10	Acyl-CoA dehydrogenase family member 10	ACAD10	0.36307	0.521299	0.348431	1.94953					0.3547	0.584998	0.281024	2.30123					1.51175	1.52141	0.0255247	19.9764	+	+		+	16.626	16.989	16.9806	18.1377	16.6335	16.6184	16.8029	17.1751	16.8267	17.1346	18.213	18.0624	PC3,Pio_PC3,ctrl
Q9NZT1	CALML5	Calmodulin-like protein 5	CALML5	-0.127	0.498142	0.359025	-1.32399					4.1385	2.66332	0.0605714	52.0473	+	+		+	1.5068	1.55336	0.0232048	21.0827	+	+		+	21.6383	21.5113	25.7768	23.1451	21.5673	21.7093	21.4468	21.5758	25.8126	25.741	23.1533	23.1369	PC3,Pio_PC3,ctrl;PC3.Tesa_PC3,ctrl
P01040	CSTA	Cystatin-A	CSTA	0.6249	1.06058	0.221319	3.22757					2.17885	2.19742	0.0538305	12.5261		+		+	1.48295	1.30463	0.0330743	11.7207	+	+		+	21.4341	22.059	23.6129	22.917	21.3088	21.5594	21.9114	22.2066	23.4923	23.7336	22.8995	22.9346	PC3,Pio_PC3,ctrl
P31944	CASP14	Caspase-14	CASP14	0.73035	1.99642	0.150051	11.0653					2.06855	2.39149	0.043759	21.7885	+	+		+	1.4755	2.22251	0.00615139	25.0205	+	+		+	20.3713	21.1017	22.4399	21.8468	20.319	20.4237	21.0615	21.1419	22.5191	22.3607	21.874	21.8197	PC3,Pio_PC3,ctrl;PC3.Tesa_PC3,ctrl
Q01628	IFITM3	Interferon-induced transmembrane protein 3	IFITM3	-0.1649	0.235692	0.551344	-0.655873					1.2704	0.742464	0.228552	2.57034					1.45515	1.32036	0.0319739	4.65602	+	+		+	19.6288	19.464	20.8992	21.084	19.822	19.4357	19.6249	19.303	20.4443	21.3542	20.8383	21.3297	PC3,Pio_PC3,ctrl
P55145	MANF	Mesencephalic astrocyte-derived neurotrophic factor	MANF	-0.343691	0.512756	0.349056	-1.49484					0.75661	0.77269	0.21902	2.71438					1.45421	1.90138	0.0139912	8.94832	+	+		+	18.5478	18.2041	19.3044	20.002	18.6576	18.438	18.4061	18.0021	19.5606	19.0482	20.1218	19.8822	PC3,Pio_PC3,ctrl
P02652	APOA2	Apolipoprotein A-II	APOA2	-0.5532	0.679653	0.293756	-2.24098					0.5695	0.683795	0.24683	2.27325					1.44135	1.44367	0.0275076	14.1447	+	+		+	19.6884	19.1352	20.258	21.1298	19.5888	19.7881	18.9094	19.3611	20.0281	20.4878	21.1085	21.1511	PC3,Pio_PC3,ctrl
P05109	S100A8	Protein S100-A8	S100A8	0.0127497	0.0132838	0.958863	0.0426451					2.716	1.37655	0.114188	6.19224					1.42085	1.33396	0.0313328	5.54361	+	+		+	21.1242	21.1369	23.8402	22.545	21.3429	20.9055	21.3408	20.9331	24.2204	23.46	22.6787	22.4114	PC3,Pio_PC3,ctrl
P25311	AZGP1	Zinc-alpha-2-glycoprotein	AZGP1	0.23935	0.766016	0.278403	2.69549					1.09545	1.97007	0.088221	9.59472		+		+	1.41195	2.15593	0.00712628	11.9435	+	+		+	19.9992	20.2386	21.0947	21.4111	19.9174	20.081	20.2731	20.204	21.015	21.1743	21.4965	21.3258	PC3,Pio_PC3,ctrl
O75509	TNFRSF21	Tumor necrosis factor receptor superfamily member 21	TNFRSF21	-0.0553999	0.123891	0.708616	-0.374548					0.84265	1.02805	0.157173	4.40751					1.35665	2.25691	0.00485714	13.5801	+	+		+	17.6296	17.5742	18.4723	18.9862	17.556	17.7032	17.7025	17.4459	18.2958	18.6487	19.0538	18.9187	PC3,Pio_PC3,ctrl
P17096	HMGA1	High mobility group protein HMG-I/HMG-Y	HMGA1	-0.253149	0.599897	0.320008	-2.2234					0.0574512	0.591894	0.278489	2.34875					1.3375	1.54869	0.0230373	15.0485	+	+		+	22.014	21.7609	22.0715	23.3516	21.9896	22.0385	21.6497	21.8721	22.0708	22.0722	23.437	23.2661	PC3,Pio_PC3,ctrl
P61604	HSPE1	10 kDa heat shock protein, mitochondrial	HSPE1	-0.6936	1.17601	0.187973	-6.34878					0.273849	1.3603	0.117608	4.7827					1.32175	1.51526	0.025379	12.0208	+	+		+	22.0554	21.3618	22.3293	23.3772	22.0187	22.0921	21.2589	21.4647	22.3732	22.2853	23.2735	23.4808	PC3,Pio_PC3,ctrl
P15954	COX7C	Cytochrome c oxidase subunit 7C, mitochondrial	COX7C	-0.340818	0.614447	0.315056	-2.03398					0.60895	0.840262	0.196656	3.8017					1.3199	1.57959	0.0228557	6.87718	+	+		+	17.6272	17.2863	18.2362	18.9471	17.4712	17.7832	17.2252	17.3475	18.2725	18.1998	19.0589	18.8353	PC3,Pio_PC3,ctrl
P16949	STMN1	Stathmin	STMN1	-0.1366	0.675957	0.294649	-2.06601					-0.0753002	0.57334	0.287922	-1.5381					1.3039	1.37998	0.0305797	10.9717	+	+		+	19.5823	19.4457	19.507	20.8863	19.614	19.5507	19.5038	19.3877	19.5444	19.4697	21.0008	20.7717	PC3,Pio_PC3,ctrl
P09669	COX6C	Cytochrome c oxidase subunit 6C	COX6C	-1.49365	1.67529	0.166446	-6.78334					0.58935	0.936996	0.178018	2.68242					1.28	1.46097	0.0277445	6.99397	+	+		+	21.9106	20.4169	22.4999	23.1906	21.7521	22.0691	20.2641	20.5698	22.3478	22.6521	23.0991	23.2821	PC3,Pio_PC3,ctrl
P07602	PSAP	Prosaposin	PSAP	-0.611799	0.840825	0.263548	-4.28899					0.73025	0.989237	0.162074	4.94048					1.2789	1.33383	0.0313067	8.44924	+	+		+	21.0913	20.4796	21.8216	22.3702	21.2337	20.949	20.4887	20.4704	21.8614	21.7818	22.4217	22.3188	PC3,Pio_PC3,ctrl
P26447	S100A4	Protein S100-A4	S100A4	-0.0265503	0.0181333	0.946827	-0.0637871					1.7339	1.08221	0.144053	6.38681					1.2741	1.5164	0.025408	20.6637	+	+		+	17.3076	17.2811	19.0415	18.5817	17.3692	17.246	17.6927	16.8694	19.3059	18.7771	18.5844	18.579	PC3,Pio_PC3,ctrl
Q13501	SQSTM1	Sequestosome-1	SQSTM1	0.19795	0.316339	0.469905	1.05345					0.89115	0.924813	0.17869	4.63954					1.2565	1.38597	0.0304176	5.55424	+	+		+	21.3372	21.5352	22.2284	22.5938	21.5249	21.1496	21.545	21.5254	22.1874	22.2694	22.4674	22.7201	PC3,Pio_PC3,ctrl
Q99584	S100A13	Protein S100-A13	S100A13	-1.08165	1.85162	0.157774	-17.3798					0.4814	1.64211	0.103003	9.39025					1.2448	2.06314	0.00722727	21.6254	+	+		+	21.7038	20.6221	22.1852	22.9486	21.6787	21.7289	20.5652	20.6791	22.2299	22.1405	23.0004	22.8968	PC3,Pio_PC3,ctrl
Q14061	COX17	Cytochrome c oxidase copper chaperone	COX17	-0.6739	0.344506	0.448053	-1.1013					0.201149	0.349458	0.412626	0.93806					1.23855	1.49688	0.0257965	6.98718	+	+		+	16.8126	16.1388	17.0138	18.0512	16.9638	16.6615	16.7317	15.5458	17.1659	16.8617	18.1438	17.9586	PC3,Pio_PC3,ctrl
P06702	S100A9	Protein S100-A9	S100A9	-0.4455	0.922371	0.246357	-2.75526					2.97435	1.68419	0.108772	10.7274					1.1996	1.67556	0.0222754	7.28712	+	+		+	22.2576	21.812	25.2319	23.4571	22.3868	22.1283	21.9092	21.7149	25.4772	24.9866	23.5591	23.3552	PC3,Pio_PC3,ctrl
Q12841	FSTL1	Follistatin-related protein 1	FSTL1	-0.4828	0.97888	0.237158	-2.87709					0.64215	0.87726	0.190403	2.73198					1.1984	1.65828	0.021534	7.71736	+	+		+	18.8776	18.3948	19.5198	20.076	18.7507	19.0045	18.5046	18.285	19.3219	19.7176	19.9865	20.1655	PC3,Pio_PC3,ctrl
P13987	CD59	CD59 glycoprotein	CD59	-0.331051	0.430185	0.392017	-1.49107					-0.0592508	0.0646975	0.792784	-0.220056					1.1884	2.28855	0.0051564	23.0116	+	+		+	18.7002	18.3691	18.6409	19.8886	18.6742	18.7261	18.5896	18.1486	18.9089	18.3729	19.9332	19.8439	PC3,Pio_PC3,ctrl
Q53FV1	ORMDL2	ORM1-like protein 2	ORMDL2	-0.50135	0.643655	0.301694	-2.68246					0.408999	0.589079	0.279597	2.33513					1.17265	1.33107	0.032	13.6197	+	+		+	20.4087	19.9074	20.8178	21.5814	20.4088	20.4087	20.0943	19.7205	20.9929	20.6426	21.6675	21.4953	PC3,Pio_PC3,ctrl
P30626	SRI	Sorcin	SRI	-0.692249	1.12874	0.206801	-3.87078					0.820451	1.13467	0.141277	8.11813					1.14115	1.68939	0.0229276	7.23744	+	+		+	19.2407	18.5485	20.0612	20.3819	19.341	19.1405	18.6966	18.4004	20.0484	20.074	20.5036	20.2602	PC3,Pio_PC3,ctrl
Q9H9Y6	POLR1B	DNA-directed RNA polymerase I subunit RPA2	POLR1B	0.0872002	0.515822	0.347935	1.48175					0.2866	0.21999	0.518506	0.717868					1.10345	1.48154	0.0275276	11.8426	+	+		+	20.9468	21.034	21.2334	22.0502	20.9173	20.9762	20.983	21.0849	20.8352	21.6315	22.1386	21.9618	PC3,Pio_PC3,ctrl
O95372	LYPLA2	Acyl-protein thioesterase 2	LYPLA2	-0.1532	0.293341	0.493181	-0.799484					0.62115	1.01672	0.159911	2.99065					1.07985	1.42193	0.0280197	5.0478	+	+		+	21.5855	21.4322	22.2066	22.6653	21.442	21.7289	21.3052	21.5593	22.0564	22.3568	22.5066	22.824	PC3,Pio_PC3,ctrl
Q99417	MYCBP	c-Myc-binding protein	MYCBP	-0.64535	0.877151	0.252929	-2.56881					0.284901	0.368487	0.400332	1.0239					1.06535	1.41573	0.0281668	5.82881	+	+		+	17.2771	16.6318	17.562	18.3424	17.125	17.4292	16.4318	16.8317	17.795	17.329	18.4438	18.2411	PC3,Pio_PC3,ctrl
Q8N6N3	C1orf52	UPF0690 protein C1orf52	C1orf52	0.0101042	0.0818586	0.794146	0.252728					-0.232499	0.302659	0.445679	-0.988818					1.0541	1.73406	0.022489	13.1975	+	+		+	16.2765	16.2865	16.0439	17.3305	16.2424	16.3105	16.2656	16.3075	15.8113	16.2766	17.4028	17.2583	PC3,Pio_PC3,ctrl
Q93045	STMN2	Stathmin-2	STMN2	-0.60035	1.24208	0.18653	-4.54594					-0.11365	0.31875	0.432748	-0.985852					1.05345	1.70687	0.0221372	7.52115	+	+		+	19.1035	18.5031	18.9898	20.1569	19.2129	18.994	18.577	18.4292	18.9536	19.026	20.2443	20.0695	PC3,Pio_PC3,ctrl
O43768	ENSA	Alpha-endosulfine	ENSA	-0.70835	1.01333	0.229399	-4.12526					-0.0378008	0.0696816	0.779121	-0.227165					1.0513	1.37007	0.0306834	4.68832	+	+		+	17.7064	16.998	17.6685	18.7576	17.5496	17.8631	16.9279	17.0681	17.7244	17.6127	18.918	18.5973	PC3,Pio_PC3,ctrl
P30405	PPIF	Peptidyl-prolyl cis-trans isomerase F, mitochondrial	PPIF	-0.3117	0.608754	0.318422	-1.62287					0.53285	0.719382	0.232507	2.12282					1.04285	1.46147	0.0277736	6.63269	+	+		+	21.304	20.9923	21.8368	22.3468	21.17	21.438	20.8547	21.1299	21.6246	22.0491	22.4291	22.2646	PC3,Pio_PC3,ctrl
Q86Y39	NDUFA11	NADH dehydrogenase [ubiquinone] 1 alpha subcomplex subunit 11	NDUFA11	0.0559511	0.0687306	0.823853	0.210816					0.338551	0.572546	0.288401	2.00693					1.0101	1.34189	0.0307848	5.08246	+	+		+	18.7006	18.7566	19.0392	19.7107	18.5381	18.8632	18.5468	18.9664	19.0843	18.9941	19.5964	19.8251	PC3,Pio_PC3,ctrl
Q8NEB9	PIK3C3	Phosphatidylinositol 3-kinase catalytic subunit type 3	PIK3C3	-0.2365	0.368853	0.428609	-1.1869					1.32395	1.38508	0.115036	9.21087					1.00923	2.23697	0.0045523	16.8516	+	+		+	18.1409	17.9044	19.4648	19.1501	18.1902	18.0915	18.0974	17.7113	19.3298	19.5998	19.184	19.1161	PC3,Pio_PC3,ctrl
P08174	CD55	Complement decay-accelerating factor	CD55	-0.194931	0.464551	0.379202	-1.48775					0.552075	1.07435	0.145912	3.80385					0.98735	1.51934	0.0254662	6.55482	+	+			16.4873	16.2924	17.0395	17.4747	16.6115	16.3632	16.3343	16.2505	17.1146	16.9643	17.56	17.3894	PC3,Pio_PC3,ctrl
P14209	CD99	CD99 antigen	CD99	-0.555799	0.768656	0.279431	-3.6363					0.2802	0.499592	0.324063	1.82976					0.962851	1.36949	0.0306559	4.92846	+	+			19.3368	18.7811	19.617	20.2997	19.1841	19.4896	18.7865	18.7756	19.6062	19.6279	20.1779	20.4215	PC3,Pio_PC3,ctrl
O43294	TGFB1I1	Transforming growth factor beta-1-induced transcript 1 protein	TGFB1I1	-0.225601	0.340312	0.450448	-1.09841					0.4877	1.66428	0.108167	6.961					0.954299	1.68154	0.022614	20.4793	+	+			18.9915	18.7659	19.4792	19.9458	19.0365	18.9465	18.9663	18.5655	19.5329	19.4255	19.9579	19.9337	PC3,Pio_PC3,ctrl
O95994	AGR2	Anterior gradient protein 2 homolog	AGR2	-0.7592	1.13687	0.203975	-8.54092					0.28755	0.7727	0.219143	3.11608					0.951449	1.68923	0.0228221	9.13696	+	+			21.5437	20.7845	21.8313	22.4952	21.6324	21.455	20.7903	20.7787	21.8058	21.8567	22.4406	22.5497	PC3,Pio_PC3,ctrl
P58546	MTPN	Myotrophin	MTPN	-0.487251	1.60803	0.160962	-11.3273					0.3926	2.41407	0.0465641	16.1358	+	+			0.9498	2.465	0.00750345	27.8585	+	+			20.2948	19.8075	20.6874	21.2446	20.3124	20.2772	19.8468	19.7683	20.6706	20.7042	21.2738	21.2154	PC3,Pio_PC3,ctrl;PC3.Tesa_PC3,ctrl
Q96D05	FAM241B	Uncharacterized protein FAM241B	FAM241B	-0.7878	1.58623	0.167018	-6.47135					0.658951	1.61657	0.0968379	6.87293		+			0.938801	1.46305	0.0273755	6.5469	+	+			19.6256	18.8378	20.2845	20.5644	19.7016	19.5496	18.9329	18.7427	20.343	20.2261	20.686	20.4428	PC3,Pio_PC3,ctrl
Q9UKY7	CDV3	Protein CDV3 homolog	CDV3	-0.51405	0.916556	0.246937	-3.56562					-0.1134	0.54544	0.304058	-1.97679					0.9384	1.56356	0.022963	8.24095	+	+			21.6891	21.175	21.5757	22.6275	21.7454	21.6327	21.0423	21.3077	21.5649	21.5864	22.5285	22.7264	PC3,Pio_PC3,ctrl
O43399	TPD52L2	Tumor protein D54	TPD52L2	-0.8896	2.1706	0.174041	-13.542					0.77815	2.25427	0.0429091	13.3775	+	+			0.9272	1.55721	0.0233748	22.9507	+	+			21.8587	20.9691	22.6368	22.7859	21.8991	21.8183	20.9173	21.0209	22.6787	22.595	22.786	22.7858	PC3,Pio_PC3,ctrl;PC3.Tesa_PC3,ctrl
Q96AQ6	PBXIP1	Pre-B-cell leukemia transcription factor-interacting protein 1	PBXIP1	-0.325749	0.646927	0.301007	-2.25961					0.4829	1.71071	0.10378	7.0824					0.90905	1.3368	0.0310084	7.52465	+	+			19.0532	18.7275	19.5361	19.9622	19.1003	19.0061	18.8637	18.5912	19.5854	19.4868	20.0735	19.851	PC3,Pio_PC3,ctrl
P10412	HIST1H1E	Histone H1.4	HIST1H1E	0.6208	1.33271	0.172685	4.90944					0.754549	0.925188	0.178555	3.74003					0.908	1.90576	0.014147	9.03742	+	+			17.0713	17.6921	17.8259	17.9793	17.1459	16.9967	17.7942	17.59	18.0133	17.6384	18.0466	17.912	PC3,Pio_PC3,ctrl
P37802	TAGLN2	Transgelin-2	TAGLN2	-0.352251	0.972861	0.238755	-3.10034					0.856349	0.983878	0.162799	3.83013					0.907049	1.71075	0.022351	7.24095	+	+			23.3259	22.9736	24.1822	24.2329	23.4202	23.2315	23.0369	22.9103	23.9795	24.3849	24.3153	24.1505	PC3,Pio_PC3,ctrl
Q15121	PEA15	Astrocytic phosphoprotein PEA-15	PEA15	-0.1618	0.442713	0.389061	-1.204					0.511701	1.14552	0.139191	6.05974					0.90405	1.51824	0.0254371	10.4732	+	+			18.3624	18.2006	18.8741	19.2664	18.2827	18.4421	18.0924	18.3088	18.902	18.8462	19.2996	19.2333	PC3,Pio_PC3,ctrl
P51858	HDGF	Hepatoma-derived growth factor	HDGF	-0.45855	1.55528	0.163751	-7.18949					-0.0110006	0.0599785	0.801693	-0.203942					0.9034	1.52737	0.0258813	16.4878	+	+			22.9633	22.5047	22.9522	23.8666	23.0167	22.9098	22.5395	22.4699	22.9595	22.945	23.8787	23.8546	PC3,Pio_PC3,ctrl
Q99583	MNT	Max-binding protein MNT	MNT	0.0309	0.0171277	0.949723	0.060179					0.6287	1.45025	0.109956	6.12487					0.89185	1.50061	0.0252226	9.52993	+	+			16.7826	16.8135	17.4113	17.6745	16.8681	16.6971	16.3072	17.3198	17.3545	17.4681	17.7125	17.6364	PC3,Pio_PC3,ctrl
P51970	NDUFA8	NADH dehydrogenase [ubiquinone] 1 alpha subcomplex subunit 8	NDUFA8	-0.482778	1.18985	0.186581	-9.22493					0.468014	0.680124	0.248121	2.5352					0.885613	1.67756	0.0223759	8.95581	+	+			20.1816	19.6988	20.6495	21.0671	20.2335	20.1296	19.7052	19.6923	20.8267	20.4724	21.1513	20.983	PC3,Pio_PC3,ctrl
P02649	APOE	Apolipoprotein E	APOE	-0.500601	0.887841	0.251675	-4.28073					0.486599	1.01042	0.159303	2.96325					0.8635	1.31099	0.032876	6.9027	+	+			22.0204	21.5198	22.507	22.8839	21.9062	22.1347	21.5448	21.4949	22.3891	22.625	22.833	22.9349	PC3,Pio_PC3,ctrl
P80723	BASP1	Brain acid soluble protein 1	BASP1	-0.4626	0.863319	0.26034	-2.81924					-0.0753508	0.0749095	0.763475	-0.24705					0.85985	1.32364	0.0321311	5.49898	+	+			19.7328	19.2702	19.6574	20.5926	19.8138	19.6518	19.4129	19.1275	19.9515	19.3634	20.7264	20.4589	PC3,Pio_PC3,ctrl
P14314	PRKCSH	Glucosidase 2 subunit beta	PRKCSH	-0.55565	0.94392	0.247415	-4.33065					0.06075	0.128245	0.65252	0.375077					0.85925	1.31883	0.0318959	6.23985	+	+			24.0662	23.5105	24.1269	24.9254	24.1887	23.9436	23.5485	23.4725	24.021	24.2328	24.9882	24.8626	PC3,Pio_PC3,ctrl
Q6UWP8	SBSN	Suprabasin	SBSN	0.278351	0.74954	0.282715	2.0412					3.6128	2.63454	0.0565333	23.4046	+	+		+	0.8588	1.65125	0.0212268	6.80856	+	+			19.2771	19.5555	22.8899	20.1359	19.3732	19.181	19.6522	19.4587	23.0107	22.7691	20.2176	20.0542	PC3,Pio_PC3,ctrl;PC3.Tesa_PC3,ctrl
Q9HAV7	GRPEL1	GrpE protein homolog 1, mitochondrial	GRPEL1	-0.8621	2.1111	0.147034	-11.4381					0.47495	1.60832	0.0973888	6.31004		+			0.8489	1.63604	0.0206094	14.3468	+	+			20.982	20.1198	21.4569	21.8308	21.0374	20.9265	20.0688	20.1709	21.406	21.5078	21.8515	21.8102	PC3,Pio_PC3,ctrl
Q56VL3	OCIAD2	OCIA domain-containing protein 2	OCIAD2	-0.818951	1.43302	0.160025	-14.637					0.5555	0.781358	0.21605	3.71982					0.820801	1.96169	0.0101606	27.4325	+	+			19.5912	18.7722	20.1467	20.412	19.5812	19.6012	18.8273	18.7172	20.2957	19.9977	20.4402	20.3838	PC3,Pio_PC3,ctrl
Q96PU8	QKI	Protein quaking	QKI	-0.403501	0.572747	0.333782	-2.23856					0.20715	0.373759	0.396817	1.27712					0.819901	2.28729	0.00508411	123.29	+	+			22.6108	22.2073	22.818	23.4307	22.6109	22.6108	22.0271	22.3876	22.6558	22.9802	23.4241	23.4374	PC3,Pio_PC3,ctrl
O95336	PGLS	6-phosphogluconolactonase	PGLS	-0.40505	1.96708	0.142419	-16.739					0.17645	0.501309	0.323889	1.81723					0.80665	1.74951	0.0230727	21.1545	+	+			23.275	22.87	23.4515	24.0816	23.2862	23.2638	22.8485	22.8914	23.5479	23.355	24.1181	24.0452	PC3,Pio_PC3,ctrl
P62633	CNBP	Cellular nucleic acid-binding protein	CNBP	0.4571	0.195579	0.604566	0.637428					0.91984	1.11158	0.14163	5.33222					0.801003	1.86119	0.0163478	8.56448	+	+			17.276	17.733	18.1958	18.077	17.2132	17.3387	17.0187	18.4474	18.0351	18.3565	18.0076	18.1463	PC3,Pio_PC3,ctrl
P63173	RPL38	60S ribosomal protein L38	RPL38	-0.635301	1.47068	0.161838	-12					0.10135	0.352353	0.409552	1.00087					0.80065	1.34345	0.0309941	6.86238	+	+			21.7097	21.0744	21.8111	22.5104	21.6593	21.7602	21.0584	21.0905	21.7233	21.8989	22.6156	22.4052	PC3,Pio_PC3,ctrl
Q09666	AHNAK	Neuroblast differentiation-associated protein AHNAK	AHNAK	-0.4016	1.30019	0.177376	-11.9666					0.41835	0.94258	0.177169	5.47638					0.794551	2.07993	0.00754896	49.8238	+	+			25.9907	25.5892	26.4091	26.7853	25.987	25.9945	25.5558	25.6225	26.3328	26.4854	26.7698	26.8008	PC3,Pio_PC3,ctrl
P99999	CYCS	Cytochrome c	CYCS	-0.14575	0.39273	0.410301	-1.35446					0.0684986	0.137579	0.634153	0.454369					0.789749	1.32001	0.0319478	13.2479	+	+			20.4847	20.3389	20.5532	21.2744	20.4859	20.4834	20.4465	20.2313	20.7039	20.4024	21.334	21.2148	PC3,Pio_PC3,ctrl
O60888	CUTA	Protein CutA	CUTA	-1.3359	1.81284	0.161054	-8.21767					0.17255	0.412473	0.373516	1.11841					0.773	1.32898	0.0323432	5.27857	+	+			20.526	19.1902	20.6986	21.2991	20.4031	20.649	19.2965	19.0838	20.7918	20.6054	21.2195	21.3786	PC3,Pio_PC3,ctrl
Q9BYN0	SRXN1	Sulfiredoxin-1	SRXN1	-0.40505	1.06818	0.21848	-3.89878					-0.0686502	0.184584	0.558767	-0.555981					0.7726	1.39501	0.0298587	6.93015	+	+			18.7454	18.3404	18.6768	19.5181	18.797	18.6939	18.2502	18.4306	18.5646	18.789	19.6169	19.4192	PC3,Pio_PC3,ctrl
Q9BZM4	ULBP3	UL16-binding protein 3	ULBP3	0.2641	0.737202	0.283901	2.13663					1.19043	1.2116	0.128363	6.32542					0.750895	1.55205	0.0230929	9.77404	+	+			14.4421	14.7062	15.6325	15.1929	14.3726	14.5115	14.6039	14.8084	15.4576	15.8074	15.1601	15.2258	PC3,Pio_PC3,ctrl
P00441	SOD1	Superoxide dismutase [Cu-Zn]	SOD1	-0.5366	1.76085	0.150582	-8.9934					0.05585	0.492608	0.328064	1.5123					0.74535	2.40827	0.00671605	16.2374	+	+			25.4614	24.9248	25.5173	26.2067	25.4953	25.4275	24.9739	24.8757	25.5319	25.5026	26.1758	26.2377	PC3,Pio_PC3,ctrl
Q13769	THOC5	THO complex subunit 5 homolog	THOC5	0.3179	0.149847	0.666156	0.48627					0.598442	0.802951	0.208357	2.58736					0.737722	1.32715	0.0323166	5.76078	+	+			18.4267	18.7446	19.0251	19.1643	18.3156	18.5377	18.1003	19.3888	18.8222	19.228	19.1006	19.2281	PC3,Pio_PC3,ctrl
P0DJ07	PET100	Protein PET100 homolog, mitochondrial	PET100	-0.57345	0.885661	0.253566	-3.6806					0.4781	1.26624	0.12428	9.04634					0.7368	1.83243	0.0176503	12.5737	+	+			19.1327	18.5592	19.6108	19.8695	19.0815	19.1839	18.4121	18.7064	19.5977	19.6239	19.841	19.898	PC3,Pio_PC3,ctrl
P05387	RPLP2	60S acidic ribosomal protein P2	RPLP2	-0.798149	1.28293	0.177368	-4.85496					0.354901	0.984521	0.162059	3.34962					0.72495	1.55259	0.0231768	6.24828	+	+			23.6007	22.8026	23.9556	24.3256	23.5096	23.6918	22.6657	22.9394	23.9015	24.0097	24.2538	24.3975	PC3,Pio_PC3,ctrl
P60660	MYL6	Myosin light polypeptide 6	MYL6	-0.561001	0.718549	0.290873	-2.55458					0.591599	1.49569	0.109546	6.21458					0.7246	1.4446	0.0275356	8.48637	+	+			23.8276	23.2666	24.4192	24.5522	23.9053	23.7499	23.472	23.0612	24.4742	24.3642	24.5168	24.5876	PC3,Pio_PC3,ctrl
O95292	VAPB	Vesicle-associated membrane protein-associated protein B/C	VAPB	-0.701801	1.60992	0.163317	-20.697					0.222799	1.34279	0.121391	4.55667					0.719349	2.13897	0.00682353	18.7353	+	+			21.7325	21.0308	21.9553	22.4519	21.6993	21.7658	21.0241	21.0374	21.9195	21.9912	22.4327	22.4711	PC3,Pio_PC3,ctrl
Q7Z434	MAVS	Mitochondrial antiviral-signaling protein	MAVS	-0.3696	1.64006	0.165016	-7.43192					0.35195	1.83367	0.0940567	10.0309		+			0.71855	1.68027	0.0225113	24.32	+	+			22.1272	21.7576	22.4791	22.8458	22.1562	22.0982	21.7172	21.798	22.4594	22.4989	22.8514	22.8401	PC3,Pio_PC3,ctrl
Q9Y3D7	PAM16	Mitochondrial import inner membrane translocase subunit TIM16	PAM16	-1.8393	1.23629	0.184309	-8.41874					0.60785	1.18997	0.131055	5.04576					0.71805	1.78437	0.020365	11.2399	+	+			19.5865	17.7473	20.1944	20.3046	19.6419	19.5312	17.9586	17.5359	20.3014	20.0874	20.3365	20.2727	PC3,Pio_PC3,ctrl
Q8WZA0	LZIC	Protein LZIC	LZIC	-0.358	0.782407	0.277128	-3.74808					0.23415	0.951728	0.17716	5.43177					0.71385	1.39746	0.0301388	15.0969	+	+			20.9841	20.6261	21.2182	21.6979	20.9794	20.9888	20.5307	20.7215	21.2611	21.1754	21.745	21.6509	PC3,Pio_PC3,ctrl
O00115	DNASE2	Deoxyribonuclease-2-alpha	DNASE2	-0.4192	0.503136	0.355982	-1.64915					0.34945	0.998818	0.162627	2.94567					0.7125	1.42946	0.0278451	5.46851	+	+			19.7203	19.3011	20.0698	20.4329	19.6418	19.7989	19.0594	19.5429	20.1587	19.9809	20.5368	20.3289	PC3,Pio_PC3,ctrl
Q9Y624	F11R	Junctional adhesion molecule A	F11R	0.0984507	0.553405	0.339102	2.11883					0.733651	1.94873	0.0849362	47.0482		+			0.701401	3.06652	0	273.731	+	+			19.8621	19.9606	20.5958	20.5635	19.8597	19.8646	20.007	19.9142	20.5804	20.6112	20.5643	20.5628	PC3,Pio_PC3,ctrl
P84103	SRSF3	Serine/arginine-rich splicing factor 3	SRSF3	-0.6743	1.98705	0.144494	-13.4573					-0.6053	1.3289	0.122017	-6.4268					0.696449	1.6241	0.0202449	15.5919	+	+			20.7861	20.1118	20.1808	21.4825	20.8285	20.7437	20.0851	20.1385	20.0967	20.2649	21.4685	21.4966	PC3,Pio_PC3,ctrl
Q03181	PPARD	Peroxisome proliferator-activated receptor delta	PPARD	-0.495214	0.934899	0.247374	-3.98331					0.928136	1.97796	0.0897079	19.8759		+			0.695486	2.04901	0.00848352	10.8308	+	+			19.9665	19.4713	20.8946	20.662	19.9242	20.0088	19.3544	19.5882	20.9144	20.8749	20.7103	20.6137	PC3,Pio_PC3,ctrl
Q9Y639	NPTN	Neuroplastin	NPTN	-0.51895	1.85903	0.16	-24.2582					0.22965	0.630016	0.263722	2.39412					0.689801	2.17648	0.00561455	17.8828	+	+			20.6181	20.0992	20.8478	21.3079	20.5978	20.6384	20.1059	20.0924	20.9415	20.754	21.3407	21.2751	PC3,Pio_PC3,ctrl
Q9UHV9	PFDN2	Prefoldin subunit 2	PFDN2	-0.45155	1.36086	0.171085	-6.16451					0.433249	1.04497	0.156634	6.74843					0.6848	1.79553	0.0205147	7.88017	+	+			21.2317	20.7801	21.6649	21.9165	21.2955	21.1678	20.816	20.7442	21.6716	21.6582	21.8575	21.9754	PC3,Pio_PC3,ctrl
Q99653	CHP1	Calcineurin B homologous protein 1	CHP1	-0.7944	2.1331	0.160906	-12.1458					0.783649	2.08826	0.0803429	11.0102		+			0.67625	1.35222	0.031006	13.4985	+	+			19.3083	18.5139	20.092	19.9845	19.2585	19.3581	18.4715	18.5563	20.1428	20.0411	19.9791	19.99	PC3,Pio_PC3,ctrl
Q495W5	FUT11	Alpha-(1,3)-fucosyltransferase 11	FUT11	-0.547001	0.943057	0.247217	-3.36587					0.219499	0.730138	0.231886	1.98691					0.66935	1.41341	0.028556	5.37242	+	+			18.895	18.348	19.1144	19.5643	18.9698	18.8201	18.4922	18.2037	19.0332	19.1957	19.4647	19.6639	PC3,Pio_PC3,ctrl
Q6NYC8	PPP1R18	Phostensin	PPP1R18	-0.31965	1.47168	0.160542	-6.77394					0.0929003	0.478826	0.335872	1.4718					0.66285	1.79111	0.0204396	12.6059	+	+			20.8041	20.4845	20.8971	21.467	20.8287	20.7796	20.4442	20.5248	20.9552	20.8389	21.5135	21.4205	PC3,Pio_PC3,ctrl
O94992	HEXIM1	Protein HEXIM1	HEXIM1	-0.616549	0.838792	0.262957	-4.16628					-0.0415497	0.360807	0.403568	-1.05745					0.662001	2.89157	0	29.1942	+	+			20.173	19.5565	20.1315	20.8351	20.156	20.1901	19.4095	19.7035	20.1669	20.0961	20.8201	20.85	PC3,Pio_PC3,ctrl
P06753	TPM3	Tropomyosin alpha-3 chain	TPM3	-0.5776	1.06237	0.221476	-6.9384					0.264701	0.599121	0.275841	1.71032					0.648251	1.51952	0.0254954	5.62545	+	+			24.6604	24.0828	24.925	25.3086	24.743	24.5777	24.0927	24.0728	25.0559	24.7942	25.3889	25.2283	PC3,Pio_PC3,ctrl
P41236	PPP1R2	Protein phosphatase inhibitor 2	PPP1R2	-0.633201	1.06014	0.220461	-5.76506					0.0697498	0.630008	0.263602	2.33622					0.64395	1.37669	0.0309603	8.35805	+	+			20.3657	19.7325	20.4354	21.0096	20.3946	20.3367	19.8384	19.6265	20.4427	20.4281	20.9382	21.081	PC3,Pio_PC3,ctrl
P68402	PAFAH1B2	Platelet-activating factor acetylhydrolase IB subunit beta	PAFAH1B2	-0.37795	0.441389	0.388676	-1.45207					0.68675	1.43028	0.11033	5.80775					0.640401	1.70274	0.021962	7.41968	+	+			22.5577	22.1798	23.2445	23.1981	22.4907	22.6248	21.9283	22.4313	23.1471	23.3419	23.1438	23.2525	PC3,Pio_PC3,ctrl
Q13123	IK	Protein Red	IK	-0.25105	0.486382	0.366626	-1.54582					-0.167451	0.589125	0.279717	-1.65729					0.6389	1.49612	0.025768	10.6533	+	+			18.9789	18.7278	18.8114	19.6178	18.923	19.0347	18.5753	18.8803	18.7272	18.8956	19.5959	19.6396	PC3,Pio_PC3,ctrl
Q96A57	TMEM230	Transmembrane protein 230	TMEM230	-0.304299	1.01855	0.228193	-2.99635					0.498601	0.971264	0.167325	3.36275					0.635301	1.45293	0.0280207	7.74128	+	+			21.6007	21.2964	22.0993	22.236	21.5276	21.6738	21.2259	21.3669	21.9703	22.2283	22.1987	22.2733	PC3,Pio_PC3,ctrl
Q8IXM3	MRPL41	39S ribosomal protein L41, mitochondrial	MRPL41	-1.00255	1.6776	0.170339	-9.78662					-0.346601	1.00281	0.161571	-3.20648					0.63505	1.33603	0.0309824	4.61281	+	+			18.7197	17.7172	18.3731	19.3548	18.6306	18.8088	17.7677	17.6666	18.3119	18.4343	19.2498	19.4597	PC3,Pio_PC3,ctrl
P14921	ETS1	Protein C-ets-1	ETS1	0.442201	0.779234	0.276455	3.13144					0.999	1.63	0.100341	24.7212					0.630751	1.40154	0.0285009	15.6977	+	+			18.5833	19.0255	19.5823	19.2141	18.5432	18.6234	18.8901	19.1609	19.5873	19.5773	19.2115	19.2166	PC3,Pio_PC3,ctrl
O95881	TXNDC12	Thioredoxin domain-containing protein 12	TXNDC12	-0.924301	1.66611	0.16364	-10.1135					0.193749	0.451023	0.350885	1.26636					0.629299	1.31498	0.0326483	4.71562	+	+			22.0838	21.1594	22.2775	22.7131	22.1641	22.0034	21.203	21.1159	22.4077	22.1473	22.8196	22.6065	PC3,Pio_PC3,ctrl
Q9Y2B0	CNPY2	Protein canopy homolog 2	CNPY2	-0.50685	1.54986	0.163822	-8.24321					0.1487	0.772311	0.218957	2.39237					0.62485	1.85433	0.0171545	8.38641	+	+			20.2901	19.7832	20.4388	20.9149	20.3438	20.2364	19.7533	19.8132	20.4701	20.4075	20.9666	20.8633	PC3,Pio_PC3,ctrl
Q92791	P3H4	Endoplasmic reticulum protein SC65	P3H4	-0.189468	1.34692	0.175792	-7.3424					0.67808	0.988102	0.161683	5.47221					0.62478	2.29496	0.00525604	16.0924	+	+			16.6897	16.5002	17.3678	17.3145	16.6661	16.7132	16.4897	16.5107	17.4894	17.2461	17.2836	17.3453	PC3,Pio_PC3,ctrl
Q12774	ARHGEF5	Rho guanine nucleotide exchange factor 5	ARHGEF5	-0.336157	0.880659	0.253918	-4.65192					0.38945	0.925773	0.178484	2.9367					0.6223	1.60314	0.0203665	6.97528	+	+			17.2386	16.9025	17.6281	17.8609	17.3106	17.1667	16.9092	16.8958	17.7395	17.5167	17.9137	17.8082	PC3,Pio_PC3,ctrl
Q13404	UBE2V1	Ubiquitin-conjugating enzyme E2 variant 1	UBE2V1	-0.4009	0.674068	0.294915	-2.45282					0.1993	0.627608	0.263472	1.89895					0.61945	1.4624	0.0278319	6.59723	+	+			22.0862	21.6853	22.2855	22.7056	22.0368	22.1356	21.5295	21.8411	22.3781	22.1929	22.6258	22.7855	PC3,Pio_PC3,ctrl
Q13751	LAMB3	Laminin subunit beta-3	LAMB3	-0.123549	0.545394	0.33873	-2.08328					0.81275	1.26785	0.124598	11.7613					0.615251	1.6003	0.0209775	25.2035	+	+			20.4918	20.3683	21.3046	21.1071	20.4926	20.4911	20.4276	20.309	21.3737	21.2355	21.0827	21.1315	PC3,Pio_PC3,ctrl
Q96DB9	FXYD5	FXYD domain-containing ion transport regulator 5	FXYD5	-0.57475	1.00363	0.235293	-6.34385					1.99715	1.7632	0.100399	21.0116					0.614989	1.39833	0.0302524	4.8534	+	+			15.2741	14.6994	17.2713	15.8892	15.1836	15.3647	14.6964	14.7024	17.3002	17.2424	15.8005	15.9778	PC3,Pio_PC3,ctrl
Q9GZT3	SLIRP	SRA stem-loop-interacting RNA-binding protein, mitochondrial	SLIRP	-0.5783	1.06044	0.221032	-5.72205					0.39555	1.56811	0.101201	7.66307					0.605451	2.42058	0.00688608	16.4952	+	+			21.1865	20.6082	21.582	21.7919	21.2136	21.1593	20.5108	20.7055	21.5381	21.6259	21.8166	21.7672	PC3,Pio_PC3,ctrl
P07093	SERPINE2	Glia-derived nexin	SERPINE2	0.32745	0.153365	0.661759	0.504572					0.39225	0.287247	0.456346	0.95021					0.6025	2.35738	0.00611236	30.2348	+	+			17.8903	18.2177	18.2825	18.4928	17.881	17.8995	17.5688	18.8666	18.6952	17.8698	18.4751	18.5104	PC3,Pio_PC3,ctrl
Q99627	COPS8	COP9 signalosome complex subunit 8	COPS8	-0.39105	0.827346	0.263767	-2.58863					0.468499	0.771927	0.21909	2.59233					0.5899	1.4959	0.0257395	5.47608	+	+			20.648	20.2569	21.1165	21.2379	20.7259	20.57	20.1275	20.3863	20.9534	21.2795	21.3122	21.1635	PC3,Pio_PC3,ctrl
Q9BVT8	TMUB1	Transmembrane and ubiquitin-like domain-containing protein 1	TMUB1	-0.38535	1.39318	0.168161	-7.86982					0.00854969	0.048233	0.834443	0.158519					0.5778	2.63757	0	21.0991	+	+			19.4039	19.0185	19.4124	19.9817	19.3838	19.424	19.0632	18.9739	19.4625	19.3624	20.0003	19.9631	PC3,Pio_PC3,ctrl
P68036	UBE2L3	Ubiquitin-conjugating enzyme E2 L3	UBE2L3	-0.37485	0.881675	0.254544	-3.7399					0.342751	1.32867	0.121846	5.61623					0.57755	1.66386	0.0218182	17.6685	+	+			21.677	21.3022	22.0198	22.2546	21.7082	21.6458	21.2069	21.3974	22.0722	21.9673	22.2448	22.2643	PC3,Pio_PC3,ctrl
P09429	HMGB1	High mobility group protein B1	HMGB1	-0.65445	1.65348	0.15783	-7.06958					-0.4114	0.555185	0.299719	-1.92356					0.57465	1.72905	0.0221528	7.92678	+	+			23.1433	22.4888	22.7319	23.718	23.2008	23.0858	22.4163	22.5614	22.9379	22.5259	23.7621	23.6738	PC3,Pio_PC3,ctrl
P67809	YBX1	Nuclease-sensitive element-binding protein 1	YBX1	-0.8269	2.80033	0.0777143	-32.871		+			-0.3046	2.36053	0.040809	-15.3681	+	+			0.57315	2.20438	0.00593846	19.8981	+	+			24.7645	23.9376	24.4598	25.3376	24.7791	24.7498	23.958	23.9171	24.4732	24.4465	25.3624	25.3128	PC3,Pio_PC3,ctrl;PC3.Tesa_PC3,ctrl
Q16718	NDUFA5	NADH dehydrogenase [ubiquinone] 1 alpha subcomplex subunit 5	NDUFA5	-1.34505	2.64585	0.154824	-31.357					0.5252	1.70724	0.104485	8.33497					0.568399	1.7885	0.0204022	9.12734	+	+			21.4305	20.0854	21.9556	21.9989	21.4664	21.3945	20.1088	20.062	21.9039	22.0074	22.0497	21.948	PC3,Pio_PC3,ctrl
Q9H910	JPT2	Jupiter microtubule associated homolog 2	JPT2	-0.56245	1.48711	0.164397	-19.493					0.310749	1.02156	0.158344	4.27066					0.568	1.3862	0.0304455	7.93101	+	+			20.3272	19.7648	20.638	20.8952	20.3561	20.2984	19.7643	19.7653	20.7048	20.5712	20.9608	20.8297	PC3,Pio_PC3,ctrl
Q01105	SET	Protein SET	SET	-0.45435	0.861041	0.259971	-4.326					-0.282149	0.652028	0.253269	-2.64647					0.56275	1.50684	0.0256486	12.4313	+	+			21.9178	21.4635	21.6356	22.4806	21.9321	21.9035	21.5675	21.3594	21.7413	21.53	22.5235	22.4376	PC3,Pio_PC3,ctrl
O95429	BAG4	BAG family molecular chaperone regulator 4	BAG4	-0.595699	1.56852	0.165414	-5.99668					0.00730038	0.0282603	0.893472	0.0964098					0.550001	1.42794	0.0282139	6.51297	+	+			18.2163	17.6207	18.2236	18.7663	18.289	18.1437	17.6884	17.5529	18.245	18.2023	18.8094	18.7233	PC3,Pio_PC3,ctrl
O15347	HMGB3	High mobility group protein B3	HMGB3	-0.77145	1.19588	0.186341	-8.7621					-0.0632	0.105254	0.694108	-0.350378					0.5459	2.79951	0	25.1433	+	+			22.3694	21.5979	22.3062	22.9153	22.3538	22.385	21.5113	21.6846	22.1265	22.4859	22.9304	22.9002	PC3,Pio_PC3,ctrl
Q8N5K1	CISD2	CDGSH iron-sulfur domain-containing protein 2	CISD2	-0.691099	0.764714	0.2782	-2.88094					0.153501	0.556872	0.298271	1.81122					0.5432	1.43423	0.027667	5.3733	+	+			21.0185	20.3274	21.172	21.5617	20.9392	21.0978	20.101	20.5538	21.1421	21.2019	21.6244	21.499	PC3,Pio_PC3,ctrl
O00264	PGRMC1	Membrane-associated progesterone receptor component 1	PGRMC1	-0.496399	1.93835	0.146549	-26.7853					0.506401	1.41442	0.111783	9.82146					0.539701	1.9654	0.0088802	29.2238	+	+			22.1125	21.6161	22.6189	22.6522	22.13	22.095	21.6222	21.61	22.6674	22.5704	22.6581	22.6463	PC3,Pio_PC3,ctrl
Q9UIJ7	AK3	GTP:AMP phosphotransferase AK3, mitochondrial	AK3	-0.240001	0.748871	0.282504	-3.40596					0.3763	1.01354	0.160081	5.1596					0.5313	1.36179	0.0311549	6.75964	+	+			21.0735	20.8334	21.4498	21.6047	21.1436	21.0033	20.8268	20.8401	21.4298	21.4697	21.6402	21.5693	PC3,Pio_PC3,ctrl
P61088	UBE2N	Ubiquitin-conjugating enzyme E2 N	UBE2N	-0.6812	1.37535	0.1721	-12.4141					0.430699	1.29593	0.123839	4.69874					0.52915	1.36508	0.0313759	5.44798	+	+			24.2812	23.6	24.712	24.8104	24.335	24.2275	23.589	23.6111	24.7862	24.6377	24.8913	24.7295	PC3,Pio_PC3,ctrl
P05556	ITGB1	Integrin beta-1	ITGB1	-0.446301	1.22223	0.185241	-5.32913					0.37645	0.914501	0.179966	5.0348					0.52755	1.40973	0.0283372	5.97367	+	+			24.2439	23.7976	24.6203	24.7714	24.3183	24.1694	23.7592	23.8359	24.6134	24.6272	24.7239	24.8189	PC3,Pio_PC3,ctrl
Q9Y224	RTRAF	RNA transcription, translation and transport factor protein	RTRAF	-1.0678	1.36949	0.171702	-9.461					0.25225	0.707018	0.238112	2.48695					0.5273	1.36194	0.0311824	14.5594	+	+			23.0761	22.0083	23.3284	23.6034	23.1123	23.0399	21.9014	22.1152	23.4231	23.2336	23.6023	23.6045	PC3,Pio_PC3,ctrl
O14684	PTGES	Prostaglandin E synthase	PTGES	-0.5474	1.12206	0.207136	-4.35996					0.61265	1.21986	0.126374	10.1216					0.50745	1.50321	0.025448	5.59794	+	+			17.8481	17.3006	18.4607	18.3555	17.9083	17.7878	17.4108	17.1905	18.4549	18.4665	18.4232	18.2878	PC3,Pio_PC3,ctrl
Q14CN4	KRT72	Keratin, type II cytoskeletal 72	KRT72	0.39005	1.49822	0.161577	6.88573					1.2076	0.185737	0.556323	0.60823					0.50055	1.77393	0.0208256	8.08014	+	+			17.4494	17.8395	18.657	17.95	17.4014	17.4975	17.8095	17.8695	16.6722	20.6419	17.9891	17.9109	PC3,Pio_PC3,ctrl
P52943	CRIP2	Cysteine-rich protein 2	CRIP2	-0.619751	0.86476	0.25881	-4.14795					-0.1736	0.539077	0.305908	-1.80624					0.48045	2.15152	0.0070303	11.8668	+	+			21.7692	21.1495	21.5956	22.2496	21.7983	21.7401	21.0029	21.296	21.504	21.6872	22.2215	22.2778	PC3,Pio_PC3,ctrl
Q04118	PRB3	Basic salivary proline-rich protein 3	PRB3	-0.316339	1.06794	0.218192	-4.34932					-0.120089	0.353956	0.408115	-1.11273					0.468012	1.61335	0.0200269	7.97723	+	+			16.6337	16.3174	16.5136	17.1017	16.6023	16.6652	16.2518	16.383	16.4104	16.6169	17.0522	17.1513	PC3,Pio_PC3,ctrl
Q9H0W9	C11orf54	Ester hydrolase C11orf54	C11orf54	-0.167651	1.0448	0.223631	-3.4571					0.478149	0.98479	0.161754	4.86407					0.459749	1.65578	0.0214409	16.1804	+	+			19.7925	19.6248	20.2707	20.2522	19.7656	19.8194	19.6652	19.5845	20.3652	20.1761	20.2614	20.2431	PC3,Pio_PC3,ctrl
Q5RI15	COX20	Cytochrome c oxidase assembly protein COX20, mitochondrial	COX20	-0.65215	0.93846	0.247228	-4.64115					0.209451	0.663176	0.250556	2.26384					0.459351	1.3672	0.0314875	13.6602	+	+			18.2503	17.5982	18.4598	18.7097	18.2837	18.217	17.7347	17.4617	18.3735	18.5461	18.7054	18.714	PC3,Pio_PC3,ctrl
P29558	RBMS1	RNA-binding motif, single-stranded-interacting protein 1	RBMS1	-0.5747	1.09748	0.218621	-4.80771					0.0459003	0.211609	0.527078	0.595426					0.451099	1.68407	0.0226484	6.98194	+	+			20.4516	19.8769	20.4975	20.9027	20.5	20.4032	19.7676	19.9862	20.4375	20.5575	20.9455	20.8599	PC3,Pio_PC3,ctrl
Q13526	PIN1	Peptidyl-prolyl cis-trans isomerase NIMA-interacting 1	PIN1	-0.69315	1.57645	0.161158	-21.9409					0.0375004	0.348682	0.413806	0.950546					0.446151	1.69953	0.0226082	12.9479	+	+			23.066	22.3728	23.1035	23.5121	23.0346	23.0973	22.3689	22.3767	23.1274	23.0795	23.4978	23.5264	PC3,Pio_PC3,ctrl
O95816	BAG2	BAG family molecular chaperone regulator 2	BAG2	-0.89205	3.6375	0	-69.0135	+	+			0.497951	2.85076	0.037037	43.6173	+	+			0.4271	2.48335	0.0039708	39.5441	+	+			21.5572	20.6652	22.0552	21.9843	21.5476	21.5669	20.6566	20.6738	22.0613	22.0491	21.9795	21.9892	PC3,Beza_PC3,ctrl;PC3,Pio_PC3,ctrl;PC3.Tesa_PC3,ctrl
P51452	DUSP3	Dual specificity protein phosphatase 3	DUSP3	-0.678451	0.929225	0.248147	-4.12693					0.365099	1.15056	0.138037	4.00845					0.4147	1.38352	0.0308029	7.36979	+	+			20.1415	19.463	20.5066	20.5562	20.0907	20.1923	19.3067	19.6194	20.5822	20.431	20.532	20.5804	PC3,Pio_PC3,ctrl
P25325	MPST	3-mercaptopyruvate sulfurtransferase	MPST	-0.47585	0.843762	0.263937	-4.28539					0.19915	2.38497	0.0427294	16.1046	+	+			0.3993	1.31343	0.0325691	10.1815	+	+			21.5114	21.0356	21.7105	21.9107	21.5021	21.5207	20.9249	21.1462	21.7187	21.7024	21.9488	21.8726	PC3,Pio_PC3,ctrl;PC3.Tesa_PC3,ctrl
Q9Y6X5	ENPP4	Bis(5'-adenosyl)-triphosphatase ENPP4	ENPP4	-0.276649	0.489747	0.365347	-1.75526					0.0667	0.601906	0.2755	1.73858					0.3965	2.246	0.00466953	13.4328	+	+			18.0353	17.7586	18.102	18.4318	18.0154	18.0552	17.6023	17.915	18.1348	18.0692	18.41	18.4536	PC3,Pio_PC3,ctrl
Q9BRX5	GINS3	DNA replication complex GINS protein PSF3	GINS3	-0.429101	1.09337	0.216453	-5.56792					0.3611	1.12466	0.1424	5.3874					0.38425	1.3558	0.0313304	6.83803	+	+			18.809	18.38	19.1701	19.1933	18.8339	18.7842	18.4529	18.307	19.2324	19.1079	19.2437	19.1429	PC3,Pio_PC3,ctrl
Q02818	NUCB1	Nucleobindin-1	NUCB1	-1.10555	2.12038	0.149614	-18.0478					0.471101	1.72441	0.104677	8.63904					0.380751	1.68644	0.0227176	10.9772	+	+			20.0955	18.99	20.5666	20.4763	20.1263	20.0647	19.0429	18.937	20.6116	20.5216	20.4922	20.4603	PC3,Pio_PC3,ctrl
Q9Y3B7	MRPL11	39S ribosomal protein L11, mitochondrial	MRPL11	-0.6782	1.76459	0.152748	-10.616					-0.1109	0.567333	0.290612	-1.91531					0.37725	1.39166	0.0301681	4.81276	+	+			20.9373	20.2591	20.8264	21.3146	20.9923	20.8823	20.2266	20.2916	20.8445	20.8083	21.2587	21.3704	PC3,Pio_PC3,ctrl
Q9Y676	MRPS18B	28S ribosomal protein S18b, mitochondrial	MRPS18B	-0.3932	0.770429	0.278721	-3.12497					0.0778503	0.625823	0.263623	2.18925					0.371551	1.70305	0.0219968	9.38047	+	+			18.0089	17.6157	18.0868	18.3804	17.9751	18.0427	17.7369	17.4945	18.0757	18.0978	18.4011	18.3598	PC3,Pio_PC3,ctrl
O00625	PIR	Pirin	PIR	-0.146749	0.319085	0.465768	-1.06521					0.26345	1.11669	0.142415	7.80147					0.33255	1.42722	0.0281581	14.3388	+	+			20.5012	20.3545	20.7647	20.8338	20.5055	20.497	20.2168	20.4922	20.7312	20.7982	20.8566	20.811	PC3,Pio_PC3,ctrl
Q99439	CNN2	Calponin-2	CNN2	-0.6369	1.72056	0.159529	-14.846					0.22665	1.33615	0.121041	13.7309					0.3293	1.74384	0.0227577	10.2132	+	+			21.8743	21.2374	22.101	22.2036	21.8578	21.8908	21.1978	21.277	22.1014	22.1005	22.1759	22.2313	PC3,Pio_PC3,ctrl
Q53T59	HS1BP3	HCLS1-binding protein 3	HS1BP3	-0.337349	1.68852	0.172193	-7.01831					0.3683	1.30411	0.122187	9.93152					0.323551	1.34581	0.0306621	5.13914	+	+			19.5004	19.163	19.8687	19.8239	19.4644	19.5364	19.1949	19.1312	19.8776	19.8598	19.8756	19.7723	PC3,Pio_PC3,ctrl
Q14108	SCARB2	Lysosome membrane protein 2	SCARB2	-0.2678	1.26087	0.181317	-11.4829					0.514	0.540787	0.305656	2.03182					0.306749	1.33518	0.0313589	13.0987	+	+			20.8645	20.5967	21.3785	21.1713	20.8412	20.8878	20.5977	20.5957	21.1266	21.6304	21.1736	21.1689	PC3,Pio_PC3,ctrl
Q9C0E8	LNPK	Endoplasmic reticulum junction formation protein lunapark	LNPK	-0.303201	1.64354	0.165875	-6.84984					0.0815487	0.531811	0.308062	1.51166					0.27975	1.55932	0.0227941	6.23806	+	+			20.7372	20.434	20.8188	21.017	20.7653	20.7091	20.3998	20.4682	20.8648	20.7727	21.0519	20.982	PC3,Pio_PC3,ctrl
Q969T3	SNX21	Sorting nexin-21	SNX21	-0.181843	0.856896	0.260935	-2.50832					0.137657	0.123586	0.65954	0.40675					0.278962	1.38117	0.0306909	5.14996	+	+			15.4241	15.2423	15.5617	15.7031	15.3808	15.4674	15.3004	15.1841	15.2261	15.8974	15.6705	15.7356	PC3,Pio_PC3,ctrl
A8MWD9;P62308	SNRPG;SNRPGP15	Putative small nuclear ribonucleoprotein G-like protein 15	SNRPG	-0.4494	0.760122	0.279862	-3.50129					0.652149	2.51081	0.0550303	28.7083	+	+			0.2651	2.40819	0.00667485	17.1256	+	+			20.1189	19.6695	20.7711	20.384	20.1308	20.107	19.5417	19.7973	20.7904	20.7517	20.3741	20.3939	PC3,Pio_PC3,ctrl;PC3.Tesa_PC3,ctrl
Q969G3	SMARCE1	SWI/SNF-related matrix-associated actin-dependent regulator of chromatin subfamily E member 1	SMARCE1	-0.6711	1.2142	0.183825	-9.62333					-0.0351505	0.263891	0.480439	-0.838572					0.2555	2.52591	0.00425	21.6899	+	+			19.7381	19.067	19.703	19.9936	19.7287	19.7475	18.9979	19.1361	19.6621	19.7438	20.0007	19.9865	PC3,Pio_PC3,ctrl
Q8IYL3	C1orf174	UPF0688 protein C1orf174	C1orf174	-0.568251	0.839354	0.262723	-4.21248					-0.0700998	1.06884	0.149935	-3.31746					0.254	1.48529	0.0264635	19.2228	+	+			18.7818	18.2135	18.7117	19.0358	18.7686	18.795	18.0793	18.3478	18.7282	18.6952	19.0364	19.0352	PC3,Pio_PC3,ctrl
Q9NX46	ADPRHL2	ADP-ribose glycohydrolase ARH3	ADPRHL2	-0.51215	0.742739	0.283274	-3.19941					-0.0223999	0.12688	0.655419	-0.38456					0.2473	1.63945	0.0207821	6.65779	+	+			20.2375	19.7254	20.2152	20.4849	20.2095	20.2656	19.883	19.5678	20.2662	20.1641	20.5092	20.4605	PC3,Pio_PC3,ctrl
Q8IXK0	PHC2	Polyhomeotic-like protein 2	PHC2	-0.45355	2.42914	0.19232	-38.2678					-0.1231	0.377544	0.396747	-1.28845					0.2382	1.90942	0.0142103	18.7389	+	+			19.3759	18.9224	19.2528	19.6141	19.3707	19.3811	18.933	18.9117	19.1574	19.3482	19.6025	19.6257	PC3,Pio_PC3,ctrl
Q8WWM7	ATXN2L	Ataxin-2-like protein	ATXN2L	-0.480999	1.23818	0.184685	-9.44736					-0.0507994	0.48855	0.330207	-1.59823					0.22605	1.80011	0.020705	11.6564	+	+			22.6557	22.1747	22.6049	22.8817	22.6461	22.6653	22.1247	22.2247	22.5746	22.6352	22.8649	22.8986	PC3,Pio_PC3,ctrl
Q9UBC2	EPS15L1	Epidermal growth factor receptor substrate 15-like 1	EPS15L1	-0.21175	1.40141	0.168535	-10.2939					0.0142002	0.0671244	0.786905	0.227827					0.188	1.35412	0.0311134	9.28902	+	+			20.6419	20.4301	20.6561	20.8299	20.6355	20.6483	20.4106	20.4497	20.7181	20.5941	20.8491	20.8107	PC3,Pio_PC3,ctrl
A8CG34	POM121C	Nuclear envelope pore membrane protein POM 121C	POM121C	-0.4811	1.97996	0.137694	-12.4479					-0.216201	0.627286	0.2636	-2.34295					0.167049	1.41146	0.0283916	5.05943	+	+			20.2086	19.7276	19.9924	20.3757	20.2301	20.1872	19.7597	19.6954	20.0822	19.9027	20.3506	20.4008	PC3,Pio_PC3,ctrl
Q7Z7F0	KHDC4	KH homology domain-containing protein 4	KHDC4	-0.60525	1.81944	0.158208	-20.1254					-0.0310497	0.649983	0.254947	-1.79371					0.1498	2.04417	0.00843716	10.8883	+	+			18.8905	18.2853	18.8595	19.0404	18.8801	18.901	18.2571	18.3135	18.8733	18.8457	19.0493	19.0314	PC3,Pio_PC3,ctrl
P27348	YWHAQ	14-3-3 protein theta	YWHAQ	-0.5346	3.29412	0	-49.2091	+	+			0.3049	0.924354	0.179086	5.07711					-0.07335	1.44181	0.0274239	-5.94273	+	+			25.0178	24.4832	25.3227	24.9445	25.0109	25.0248	24.4749	24.4916	25.3824	25.2631	24.9343	24.9547	PC3,Beza_PC3,ctrl;PC3,Pio_PC3,ctrl
Q8IU81	IRF2BP1	Interferon regulatory factor 2-binding protein 1	IRF2BP1	-0.52385	0.865149	0.258788	-4.52493					-0.207951	0.631976	0.261627	-2.55139					-0.1334	1.45543	0.0281081	-15.2514	+	+			18.8742	18.3503	18.6662	18.7408	18.8656	18.8828	18.4658	18.2349	18.7473	18.5852	18.7424	18.7392	PC3,Pio_PC3,ctrl
P98173	FAM3A	Protein FAM3A	FAM3A	-0.457101	0.823739	0.26508	-3.84294					0.0204	0.074542	0.764483	0.246388					-0.174001	1.52985	0.0253661	-6.86769	+	+			18.9901	18.5329	19.0104	18.816	18.9689	19.0112	18.4159	18.65	19.0905	18.9304	18.83	18.8021	PC3,Pio_PC3,ctrl
P62993	GRB2	Growth factor receptor-bound protein 2	GRB2	-0.2819	2.27063	0.168195	-13.6058					0.461451	0.83327	0.19875	4.0741					-0.19245	1.4192	0.0284149	-12.6749	+	+			20.9927	20.7108	21.4541	20.8002	20.9779	21.0074	20.7253	20.6962	21.5664	21.3418	20.8038	20.7966	PC3,Pio_PC3,ctrl
Q6NSJ2	PHLDB3	Pleckstrin homology-like domain family B member 3	PHLDB3	-0.0411258	0.533116	0.345308	-1.55819					1.22787	0.906947	0.181562	5.03269					-0.272251	1.55708	0.0233463	-21.3429	+	+			14.7379	14.6968	15.9657	14.4656	14.7252	14.7506	14.7199	14.6736	16.2094	15.7221	14.4642	14.467	PC3,Pio_PC3,ctrl
Q96JP5	ZFP91	E3 ubiquitin-protein ligase ZFP91	ZFP91	-0.28465	0.568757	0.336129	-2.12136					-1.28445	0.559061	0.294655	-2.15526					-0.2814	1.82575	0.0205736	-8.33912	+	+			17.4615	17.1769	16.1771	17.1801	17.4836	17.4394	17.3092	17.0445	16.7726	15.5815	17.1546	17.2056	PC3,Pio_PC3,ctrl
Q5VWZ2	LYPLAL1	Lysophospholipase-like protein 1	LYPLAL1	-0.2141	1.31622	0.181041	-4.62582					-0.1237	0.987764	0.16173	-2.89248					-0.2816	1.7296	0.0221897	-7.48934	+	+			19.8426	19.6285	19.7188	19.5609	19.8139	19.8712	19.5921	19.6648	19.7506	19.6871	19.5853	19.5366	PC3,Pio_PC3,ctrl
Q9UKK9	NUDT5	ADP-sugar pyrophosphatase	NUDT5	-0.342051	0.745843	0.282534	-3.43396					0.165549	1.54809	0.101895	12.3265					-0.282	1.51099	0.025235	-14.9734	+	+			20.9449	20.6028	21.1104	20.6628	20.9495	20.9402	20.5033	20.7023	21.123	21.0978	20.6811	20.6446	PC3,Pio_PC3,ctrl
Q00577	PURA	Transcriptional activator protein Pur-alpha	PURA	-0.312151	1.41687	0.167832	-7.07344					0.0698996	0.349261	0.412668	0.973344					-0.28925	1.33915	0.0311126	-6.65051	+	+			21.0129	20.7007	21.0828	20.7236	20.9739	21.0519	20.6801	20.7214	21.1431	21.0225	20.7429	20.7044	PC3,Pio_PC3,ctrl
P30101	PDIA3	Protein disulfide-isomerase A3	PDIA3	-0.063199	0.417541	0.393373	-1.33551					0.189151	1.53568	0.100444	12.9326					-0.2946	2.24075	0.00461017	-13.7977	+	+			25.1566	25.0935	25.3458	24.862	25.1705	25.1428	25.0482	25.1387	25.3505	25.3411	24.8783	24.8458	PC3,Pio_PC3,ctrl
Q14C86	GAPVD1	GTPase-activating protein and VPS9 domain-containing protein 1	GAPVD1	-0.2219	0.753129	0.281014	-2.70683					0.0397501	0.163498	0.5909	0.502243					-0.2956	1.73187	0.0223758	-7.69875	+	+			17.7772	17.5553	17.817	17.4817	17.8071	17.7474	17.479	17.6317	17.8903	17.7437	17.4575	17.5058	PC3,Pio_PC3,ctrl
P52788	SMS	Spermine synthase	SMS	-0.1309	0.483509	0.36883	-1.59319					0.13525	0.426871	0.363892	1.40467					-0.31175	1.35663	0.0314676	-6.30501	+	+			21.3064	21.1755	21.4416	20.9947	21.2828	21.33	21.0968	21.2542	21.3483	21.535	21.0381	20.9512	PC3,Pio_PC3,ctrl
Q8WU79	SMAP2	Stromal membrane-associated protein 2	SMAP2	-0.35645	0.802402	0.272041	-3.68863					-0.10025	0.715309	0.233889	-2.42719					-0.31775	1.85501	0.0172245	-17.8916	+	+			21.035	20.6786	20.9348	20.7172	21.0187	21.0513	20.5833	20.7738	20.8968	20.9727	20.7243	20.7102	PC3,Pio_PC3,ctrl
Q07960	ARHGAP1	Rho GTPase-activating protein 1	ARHGAP1	-0.0833502	0.487908	0.366282	-1.5047					0.3226	1.01013	0.159037	6.29433					-0.35035	1.35639	0.0314126	-5.92186	+	+			21.44	21.3567	21.7627	21.0897	21.4911	21.389	21.3352	21.3782	21.7581	21.7672	21.1196	21.0598	PC3,Pio_PC3,ctrl
P17174	GOT1	Aspartate aminotransferase, cytoplasmic	GOT1	-0.23355	0.982894	0.234334	-3.64049					0.0818501	0.53251	0.307692	1.50213					-0.38205	1.31648	0.0323122	-13.1496	+	+			22.0099	21.7764	22.0918	21.6279	22.039	21.9809	21.7192	21.8336	22.0457	22.1379	21.6284	21.6274	PC3,Pio_PC3,ctrl
P61923	COPZ1	Coatomer subunit zeta-1	COPZ1	0.31425	0.644508	0.301154	2.6882					-0.27155	1.37787	0.11388	-15.1695					-0.38545	1.51072	0.0251778	-20.611	+	+			20.9926	21.3069	20.7211	20.6072	20.9925	20.9928	21.19	21.4238	20.739	20.7032	20.6259	20.5885	PC3,Pio_PC3,ctrl
O43286	B4GALT5	Beta-1,4-galactosyltransferase 5	B4GALT5	-0.160799	0.131343	0.696405	-0.431139					1.06625	2.42244	0.0477895	16.5079	+	+		+	-0.385928	1.34231	0.0308629	-4.88042	+	+			16.5746	16.4138	17.6409	16.1886	16.5269	16.6223	16.7837	16.0439	17.5973	17.6844	16.1256	16.2517	PC3,Pio_PC3,ctrl;PC3.Tesa_PC3,ctrl
Q13155	AIMP2	Aminoacyl tRNA synthase complex-interacting multifunctional protein 2	AIMP2	-0.265749	1.19406	0.186315	-3.79011					0.0838499	0.420441	0.36848	1.1289					-0.390199	1.44511	0.02762	-7.27974	+	+			21.0242	20.7585	21.108	20.634	21.0714	20.977	20.7066	20.8103	21.1654	21.0507	20.6594	20.6086	PC3,Pio_PC3,ctrl
Q9HB09	BCL2L12	Bcl-2-like protein 12	BCL2L12	-0.710999	2.33336	0.170824	-22.5301					-0.196599	1.39	0.116134	-6.34262					-0.3923	1.86478	0.0154357	-12.6359	+	+			18.6674	17.9564	18.4708	18.2751	18.6943	18.6405	17.9399	17.9729	18.4862	18.4554	18.2906	18.2596	PC3,Pio_PC3,ctrl
Q66K74	MAP1S	Microtubule-associated protein 1S	MAP1S	0.305401	0.29459	0.492396	0.975206					-0.33395	0.920774	0.179755	-4.68388					-0.3971	2.09531	0.0076858	-25.8233	+	+			18.2328	18.5382	17.8989	17.8357	18.2188	18.2469	18.2254	18.8511	17.829	17.9688	17.842	17.8295	PC3,Pio_PC3,ctrl
P30038	ALDH4A1	Delta-1-pyrroline-5-carboxylate dehydrogenase, mitochondrial	ALDH4A1	-0.284299	0.501967	0.356729	-1.7326					0.2327	1.01163	0.159058	6.24528					-0.40315	1.7606	0.0215634	-7.51462	+	+			19.6727	19.3884	19.9053	19.2695	19.7097	19.6356	19.5482	19.2285	19.9093	19.9014	19.3083	19.2307	PC3,Pio_PC3,ctrl
Q9Y5K5	UCHL5	Ubiquitin carboxyl-terminal hydrolase isozyme L5	UCHL5	-0.133599	0.680027	0.293616	-2.93601					0.0131998	0.0859706	0.735115	0.28823					-0.427199	1.59326	0.0213854	-8.0041	+	+			20.3041	20.1705	20.3173	19.8769	20.2586	20.3496	20.1711	20.1699	20.3121	20.3225	19.9048	19.849	PC3,Pio_PC3,ctrl
A6NIH7	UNC119B	Protein unc-119 homolog B	UNC119B	-0.4748	1.02873	0.227517	-5.74875					-0.2827	0.917943	0.179634	-4.23861					-0.4274	1.65364	0.0213486	-22.9878	+	+			19.1651	18.6902	18.8824	18.7377	19.1833	19.1468	18.6097	18.7708	18.8182	18.9465	18.7341	18.7412	PC3,Pio_PC3,ctrl
A1X283	SH3PXD2B	SH3 and PX domain-containing protein 2B	SH3PXD2B	0.1071	0.713164	0.29194	2.83252					-0.571651	1.12177	0.142057	-7.89303					-0.4292	2.07067	0.0073526	-45.6051	+	+			18.527	18.6341	17.9554	18.0978	18.5361	18.5179	18.5974	18.6708	17.8835	18.0272	18.1002	18.0954	PC3,Pio_PC3,ctrl
P47755	CAPZA2	F-actin-capping protein subunit alpha-2	CAPZA2	-0.0855999	0.276067	0.51078	-0.785659					0.160601	0.354567	0.407346	1.07077					-0.4451	1.4199	0.0284427	-6.9809	+	+			21.0144	20.9288	21.175	20.5693	20.9583	21.0705	20.8354	21.0222	21.0359	21.3141	20.539	20.5996	PC3,Pio_PC3,ctrl
Q8N3D4	EHBP1L1	EH domain-binding protein 1-like protein 1	EHBP1L1	0.14075	0.356665	0.438569	1.18854					-0.7311	0.977053	0.163368	-5.69447					-0.446442	1.61704	0.020081	-11.4933	+	+			18.166	18.3068	17.4349	17.7195	18.1501	18.1819	18.1894	18.4241	17.3075	17.5623	17.755	17.6841	PC3,Pio_PC3,ctrl
P08758	ANXA5	Annexin A5	ANXA5	-0.2556	0.920322	0.246503	-3.27335					0.0170488	0.100176	0.705318	0.299618					-0.450551	1.38088	0.030663	-12.4548	+	+			26.4679	26.2123	26.4849	26.0174	26.5033	26.4325	26.1427	26.2819	26.5295	26.4404	26.0099	26.0248	PC3,Pio_PC3,ctrl
P13796	LCP1	Plastin-2	LCP1	-0.0316	0.090968	0.776214	-0.296284					0.310101	0.893347	0.183946	3.63664					-0.452101	1.90563	0.0141156	-9.55872	+	+			20.0938	20.0622	20.4038	19.6416	20.0641	20.1234	19.9597	20.1646	20.3239	20.4838	19.6048	19.6785	PC3,Pio_PC3,ctrl
Q96BJ3	AIDA	Axin interactor, dorsalization-associated protein	AIDA	-0.0723	0.389343	0.411743	-1.0404					0.159	0.815032	0.204805	2.26399					-0.460449	1.45546	0.0281374	-8.94186	+	+			20.0808	20.0084	20.2398	19.6203	20.1279	20.0336	20.0595	19.9574	20.1877	20.2918	19.5996	19.641	PC3,Pio_PC3,ctrl
Q9UKM9	RALY	RNA-binding protein Raly	RALY	-0.382601	0.995388	0.236647	-3.90237					-0.118251	0.671707	0.249544	-2.84487					-0.475551	1.53975	0.0227634	-10.5418	+	+			22.7625	22.38	22.6443	22.287	22.7211	22.804	22.2911	22.4688	22.6412	22.6474	22.3048	22.2692	PC3,Pio_PC3,ctrl
P24941	CDK2	Cyclin-dependent kinase 2	CDK2	0.226199	0.631025	0.309284	2.58833					0.0119495	0.637778	0.258387	1.76778					-0.488342	2.68152	0	-54.5607	+	+			18.6534	18.8796	18.6654	18.1651	18.6574	18.6494	18.7923	18.9669	18.6599	18.6708	18.1731	18.1571	PC3,Pio_PC3,ctrl
Q9BSL1	UBAC1	Ubiquitin-associated domain-containing protein 1	UBAC1	-0.475349	2.02282	0.162556	-62.6972					0.15655	1.44423	0.111754	8.54212					-0.49045	1.48552	0.0264924	-14.8293	+	+			18.3522	17.8768	18.5087	17.8617	18.3597	18.3446	17.8761	17.8775	18.5254	18.492	17.8939	17.8295	PC3,Pio_PC3,ctrl
Q9UNP9	PPIE	Peptidyl-prolyl cis-trans isomerase E	PPIE	0.0837507	0.25992	0.522955	0.753428					0.186601	0.764099	0.223558	3.52737					-0.49675	1.35901	0.0315505	-5.31131	+	+			21.371	21.4547	21.5575	20.8742	21.4236	21.3183	21.3568	21.5526	21.5524	21.5627	20.7969	20.9515	PC3,Pio_PC3,ctrl
P25788	PSMA3	Proteasome subunit alpha type-3	PSMA3	-0.2226	2.83119	0.0836923	-27.7707		+			-0.0641499	1.8735	0.0935575	-10.0048		+			-0.503449	1.41178	0.0284462	-14.6161	+	+			23.3103	23.0877	23.2462	22.8069	23.3051	23.3155	23.0816	23.0938	23.2499	23.2424	22.8409	22.7728	PC3,Pio_PC3,ctrl
P09525	ANXA4	Annexin A4	ANXA4	-0.3056	1.12884	0.207423	-4.32245					-0.1053	0.711592	0.235537	-2.9917					-0.50575	1.32244	0.0320786	-6.46217	+	+			21.6743	21.3687	21.569	21.1686	21.6396	21.709	21.3071	21.4303	21.5631	21.5749	21.0984	21.2387	PC3,Pio_PC3,ctrl
Q9UBB9	TFIP11	Tuftelin-interacting protein 11	TFIP11	-0.0377998	0.128333	0.701637	-0.37431					-0.293751	0.573079	0.287872	-1.77012					-0.505951	1.32543	0.0321575	-6.43178	+	+			18.4532	18.4154	18.1595	17.9473	18.3829	18.5236	18.343	18.4879	18.0092	18.3098	17.9121	17.9825	PC3,Pio_PC3,ctrl
P12110	COL6A2	Collagen alpha-2(VI) chain	COL6A2	0.0177994	0.0546674	0.854554	0.187954					0.2202	0.607296	0.271675	2.44663					-0.515349	1.84922	0.0170161	-44.5924	+	+			21.6068	21.6246	21.827	21.0915	21.6064	21.6072	21.5299	21.7193	21.737	21.917	21.103	21.0799	PC3,Pio_PC3,ctrl
P42025	ACTR1B	Beta-centractin	ACTR1B	-0.175698	0.314894	0.471966	-0.952277					0.0563011	0.255241	0.486931	0.837213					-0.526758	1.46277	0.0278905	-6.70456	+	+			22.6797	22.5039	22.7359	22.1529	22.6125	22.7468	22.3321	22.6758	22.7396	22.7323	22.1121	22.1937	PC3,Pio_PC3,ctrl
P62249	RPS16	40S ribosomal protein S16	RPS16	0.1939	0.606393	0.317885	1.68042					0.1582	0.605993	0.271436	2.31987					-0.5277	1.53937	0.0226825	-6.21047	+	+			21.3799	21.5738	21.5381	20.8522	21.3127	21.4471	21.48	21.6676	21.5497	21.5265	20.8002	20.9042	PC3,Pio_PC3,ctrl
P06493	CDK1	Cyclin-dependent kinase 1	CDK1	-0.0240002	0.235832	0.551199	-0.772206					0.3106	0.824867	0.202495	4.17122					-0.53305	1.65942	0.0215652	-28.1322	+	+			24.0678	24.0437	24.3783	23.5347	24.0691	24.0664	24.0127	24.0748	24.3039	24.4528	23.5536	23.5158	PC3,Pio_PC3,ctrl
P78356	PIP4K2B	Phosphatidylinositol 5-phosphate 4-kinase type-2 beta	PIP4K2B	0.0979004	0.535247	0.344219	1.41988					-0.23585	1.00848	0.159093	-3.03039					-0.53865	1.72865	0.0221161	-9.13663	+	+			18.3064	18.4044	18.0706	17.7678	18.3559	18.257	18.4524	18.3563	18.1307	18.0105	17.7357	17.7999	PC3,Pio_PC3,ctrl
Q9H3H1	TRIT1	tRNA dimethylallyltransferase	TRIT1	0.3484	1.9391	0.148178	10.2067					-0.0818501	0.257105	0.485011	-0.819952					-0.540659	2.10284	0.00644444	-23.2518	+	+			16.2056	16.554	16.1237	15.6649	16.1846	16.2265	16.527	16.5809	16.0261	16.2213	15.6548	15.675	PC3,Pio_PC3,ctrl
Q8WX93	PALLD	Palladin	PALLD	-0.232699	0.93796	0.246985	-2.80245					-0.228149	0.924532	0.178824	-4.36422					-0.542299	1.53068	0.0254554	-6.35339	+	+			20.0085	19.7758	19.7804	19.4663	20.059	19.9581	19.8418	19.7099	19.7667	19.7941	19.3974	19.5351	PC3,Pio_PC3,ctrl
P61086	UBE2K	Ubiquitin-conjugating enzyme E2 K	UBE2K	0.00169945	0.00445973	0.989665	0.0146473					0.25205	0.760275	0.225045	2.19329					-0.559699	1.57751	0.0227406	-6.02814	+	+			20.2846	20.2863	20.5367	19.7249	20.3509	20.2184	20.1911	20.3816	20.4428	20.6306	19.79	19.6599	PC3,Pio_PC3,ctrl
Q03154	ACY1	Aminoacylase-1	ACY1	-0.13805	0.586043	0.327479	-1.98292					0.164849	0.468508	0.340997	1.5948					-0.56065	2.00769	0.00804167	-22.8881	+	+			19.2919	19.1539	19.4568	18.7313	19.3144	19.2695	19.088	19.2198	19.5577	19.3559	18.7215	18.7411	PC3,Pio_PC3,ctrl
Q5T3J3	LRIF1	Ligand-dependent nuclear receptor-interacting factor 1	LRIF1	-0.0132275	0.0371217	0.89304	-0.122932					-0.0743546	0.503753	0.323613	-1.33882					-0.562178	1.80518	0.0208989	-11.9289	+	+			15.9879	15.9747	15.9135	15.4257	15.9468	16.029	15.8752	16.0741	15.9509	15.8761	15.4488	15.4026	PC3,Pio_PC3,ctrl
P04114	APOB	Apolipoprotein B-100	APOB	0.385851	1.0568	0.220292	4.58321					-0.0843992	0.0837179	0.741533	-0.281125					-0.562949	1.9665	0.00890196	-14.8127	+	+			19.0837	19.4695	18.9993	18.5207	19.0507	19.1167	19.3921	19.547	18.7009	19.2977	18.5396	18.5019	PC3,Pio_PC3,ctrl
P13674	P4HA1	Prolyl 4-hydroxylase subunit alpha-1	P4HA1	-0.0373001	0.0921319	0.77323	-0.27971					0.0576506	0.233907	0.50775	0.714475					-0.569449	1.44222	0.0274518	-6.38406	+	+			22.4526	22.4153	22.5102	21.8831	22.5283	22.3768	22.525	22.3055	22.538	22.4824	21.9302	21.836	PC3,Pio_PC3,ctrl
P42574	CASP3	Caspase-3	CASP3	-0.146049	0.504927	0.354059	-1.6244					0.21125	0.850929	0.194967	2.9967					-0.5735	1.65066	0.0211966	-9.36732	+	+			20.2066	20.0605	20.4179	19.6331	20.2369	20.1763	19.9759	20.1452	20.4815	20.3542	19.5799	19.6863	PC3,Pio_PC3,ctrl
P01008	SERPINC1	Antithrombin-III	SERPINC1	-0.273849	0.69877	0.29418	-1.94629					0.411651	1.14505	0.139475	4.05935					-0.578849	1.39871	0.0302809	-5.63452	+	+			21.3653	21.0914	21.7769	20.7865	21.4504	21.2802	20.9794	21.2035	21.8321	21.7218	20.7289	20.844	PC3,Pio_PC3,ctrl
Q96HE9	PRR11	Proline-rich protein 11	PRR11	-0.798651	1.73877	0.153931	-7.58255					-0.6196	1.50937	0.107515	-5.56228					-0.579727	1.46289	0.0279199	-5.82345	+	+			18.8529	18.0542	18.2332	18.2732	18.9332	18.7725	17.9861	18.1223	18.3104	18.1561	18.3319	18.2144	PC3,Pio_PC3,ctrl
O00762	UBE2C	Ubiquitin-conjugating enzyme E2 C	UBE2C	-0.6264	0.989634	0.23878	-5.60187					-0.12655	0.224893	0.514414	-0.730769					-0.582451	1.59391	0.0214413	-11.7675	+	+			19.4472	18.8208	19.3206	18.8647	19.4664	19.4279	18.7106	18.9309	19.1485	19.4927	18.8191	18.9103	PC3,Pio_PC3,ctrl
P00387	CYB5R3	NADH-cytochrome b5 reductase 3	CYB5R3	-0.104799	0.78876	0.27835	-2.98453					0.0961008	0.216099	0.523653	0.684324					-0.583799	1.39508	0.0298865	-7.56137	+	+			21.9216	21.8168	22.0177	21.3378	21.9546	21.8886	21.8048	21.8288	22.1542	21.8812	21.4076	21.268	PC3,Pio_PC3,ctrl
O14787	TNPO2	Transportin-2	TNPO2	0.0182495	0.0219489	0.93758	0.075744					0.19665	0.877362	0.190529	2.57732					-0.58605	1.32257	0.0321048	-5.22723	+	+			19.9719	19.9901	20.1685	19.3858	20.0328	19.9109	20.2232	19.757	20.1226	20.2144	19.2917	19.4799	PC3,Pio_PC3,ctrl
Q9H3N1	TMX1	Thioredoxin-related transmembrane protein 1	TMX1	0.33365	0.924607	0.247771	4.99997					-0.0206995	0.170842	0.578955	-0.543778					-0.594749	1.56414	0.0230198	-16.4404	+	+			23.0534	23.3871	23.0328	22.4587	23.0626	23.0443	23.321	23.4532	22.9958	23.0697	22.4237	22.4937	PC3,Pio_PC3,ctrl
Q9Y6E0	STK24	Serine/threonine-protein kinase 24	STK24	0.0367508	0.0799422	0.79901	0.245656					-0.1498	0.483775	0.333455	-1.28238					-0.596399	1.42079	0.0279373	-6.0927	+	+			20.0583	20.095	19.9085	19.4618	19.9756	20.1409	19.9703	20.2197	19.8259	19.991	19.4094	19.5143	PC3,Pio_PC3,ctrl
P48556	PSMD8	26S proteasome non-ATPase regulatory subunit 8	PSMD8	-0.22405	0.455426	0.381656	-1.54049					0.10075	0.24824	0.492197	0.783404					-0.59755	2.25416	0.00477193	-14.9655	+	+			22.6686	22.4446	22.7694	22.0711	22.6372	22.7001	22.3026	22.5866	22.6447	22.8941	22.0957	22.0465	PC3,Pio_PC3,ctrl
P50281	MMP14	Matrix metalloproteinase-14	MMP14	0.69975	1.30745	0.17894	7.79227					-0.494551	1.31594	0.120749	-4.5348					-0.598767	1.35577	0.0313031	-4.68932	+	+			18.8387	19.5384	18.3441	18.24	18.7547	18.9227	19.5702	19.5067	18.4137	18.2746	18.3361	18.1438	PC3,Pio_PC3,ctrl
Q8WU90	ZC3H15	Zinc finger CCCH domain-containing protein 15	ZC3H15	-0.2428	0.934715	0.247664	-3.27445					-0.114549	0.382088	0.394634	-1.04143					-0.598949	1.36751	0.0315437	-5.26299	+	+			19.9423	19.6996	19.8278	19.3434	19.8769	20.0078	19.6647	19.7344	19.7394	19.9162	19.2503	19.4365	PC3,Pio_PC3,ctrl
Q9H6S3	EPS8L2	Epidermal growth factor receptor kinase substrate 8-like protein 2	EPS8L2	-0.0861998	0.237006	0.550031	-0.656296					-0.0787001	0.224197	0.514375	-0.623174					-0.59925	1.41421	0.0286389	-5.37395	+	+			21.0331	20.9469	20.9544	20.4338	21.1222	20.944	20.8504	21.0434	21.0439	20.8649	20.5009	20.3668	PC3,Pio_PC3,ctrl
P62333	PSMC6	26S proteasome regulatory subunit 10B	PSMC6	-0.0441999	0.171416	0.634786	-0.512881					0.3395	1.33068	0.12236	8.12065					-0.6031	2.09287	0.00766265	-12.0266	+	+			22.9325	22.8883	23.272	22.3294	22.8934	22.9716	22.8115	22.9651	23.2572	23.2868	22.3608	22.298	PC3,Pio_PC3,ctrl
Q96EV2	RBM33	RNA-binding protein 33	RBM33	0.178699	0.27963	0.50912	0.876699					-0.24375	0.645284	0.256665	-2.00086					-0.604616	1.38229	0.0307468	-5.83808	+	+			17.1237	17.3024	16.88	16.5191	17.0688	17.1786	17.4987	17.1061	16.9887	16.7712	16.6069	16.4313	PC3,Pio_PC3,ctrl
Q9Y376	CAB39	Calcium-binding protein 39	CAB39	-0.313999	1.08416	0.219945	-5.09138					-0.0205002	0.281118	0.460307	-0.898718					-0.604899	1.4892	0.0265792	-10.1922	+	+			21.6695	21.3555	21.649	21.0646	21.6918	21.6472	21.298	21.413	21.6538	21.6442	21.1196	21.0096	PC3,Pio_PC3,ctrl
P62263	RPS14	40S ribosomal protein S14	RPS14	0.0761995	0.407448	0.399409	1.28035					0.48805	2.28885	0.0467327	22.0515	+	+			-0.605401	1.87302	0.0145179	-14.6494	+	+			23.4072	23.4834	23.8953	22.8018	23.4262	23.3882	23.427	23.5398	23.9066	23.8839	22.8385	22.7651	PC3,Pio_PC3,ctrl;PC3.Tesa_PC3,ctrl
P36871	PGM1	Phosphoglucomutase-1	PGM1	0.0787497	0.381089	0.419541	1.02811					0.414	1.61693	0.09708	6.5146		+			-0.60915	1.81006	0.0211765	-8.2161	+	+			22.0536	22.1324	22.4676	21.4444	22.1019	22.0053	22.1918	22.0729	22.4263	22.5089	21.5007	21.3882	PC3,Pio_PC3,ctrl
Q8N6H7	ARFGAP2	ADP-ribosylation factor GTPase-activating protein 2	ARFGAP2	-0.3126	1.67734	0.169349	-7.20647					-0.2565	0.741633	0.228353	-2.68028					-0.6095	1.58479	0.0232082	-8.74827	+	+			20.5671	20.2546	20.3107	19.9577	20.5334	20.6009	20.2273	20.2818	20.4002	20.2211	20.0186	19.8967	PC3,Pio_PC3,ctrl
O95067	CCNB2	G2/mitotic-specific cyclin-B2	CCNB2	-0.1352	0.0538935	0.855663	-0.185039					-0.488648	0.914659	0.180093	-3.6323					-0.609535	1.59064	0.0219793	-10.9896	+	+			17.7874	17.6522	17.2987	17.1778	17.7368	17.838	16.9233	18.3811	17.4234	17.1741	17.1551	17.2006	PC3,Pio_PC3,ctrl
Q7L592	NDUFAF7	Protein arginine methyltransferase NDUFAF7, mitochondrial	NDUFAF7	-0.301299	0.713663	0.292819	-3.15509					0.000849724	0.0115753	0.95629	0.0398381					-0.609619	1.48218	0.0275874	-16.1878	+	+			17.9301	17.6288	17.9309	17.3205	17.9232	17.9369	17.5335	17.724	17.9107	17.9511	17.2834	17.3575	PC3,Pio_PC3,ctrl
Q9NPD8	UBE2T	Ubiquitin-conjugating enzyme E2 T	UBE2T	-0.8103	1.26508	0.180743	-6.20961					-0.0184002	0.0778439	0.756065	-0.235268					-0.61055	1.3519	0.030926	-5.75371	+	+			19.6752	18.865	19.6568	19.0647	19.6205	19.73	18.7465	18.9834	19.7127	19.601	19.1556	18.9738	PC3,Pio_PC3,ctrl
P60520	GABARAPL2	Gamma-aminobutyric acid receptor-associated protein-like 2	GABARAPL2	-0.14485	0.453182	0.382305	-1.36325					0.4123	1.45394	0.109967	5.66502					-0.61455	1.88939	0.0148301	-9.09352	+	+			18.9176	18.7727	19.3299	18.303	18.8739	18.9613	18.6759	18.8696	19.2717	19.3881	18.2515	18.3546	PC3,Pio_PC3,ctrl
P26599	PTBP1	Polypyrimidine tract-binding protein 1	PTBP1	-0.17735	1.6764	0.167402	-8.32079					-0.000148773	0.00285717	0.986865	-0.00928099					-0.61545	1.35195	0.0309526	-11.4271	+	+			23.1779	23.0006	23.1777	22.5624	23.1897	23.1661	23.0183	22.9828	23.1669	23.1886	22.5099	22.615	PC3,Pio_PC3,ctrl
Q9H223	EHD4	EH domain-containing protein 4	EHD4	-0.338999	0.785561	0.277157	-3.79275					-0.0711498	0.241638	0.498492	-0.705727					-0.6305	1.36395	0.0313481	-4.70819	+	+			21.6981	21.359	21.6269	21.0676	21.6087	21.7874	21.3614	21.3567	21.5802	21.6736	20.9678	21.1673	PC3,Pio_PC3,ctrl
Q8N511	TMEM199	Transmembrane protein 199	TMEM199	-0.3233	1.18154	0.184374	-4.23339					0.176849	0.302606	0.445547	0.964868					-0.6337	1.37723	0.0309883	-15.0614	+	+			19.3719	19.0487	19.5488	18.7383	19.3299	19.414	18.9849	19.1124	19.7272	19.3704	18.7397	18.7368	PC3,Pio_PC3,ctrl
P08240	SRPRA	Signal recognition particle receptor subunit alpha	SRPRA	0.1328	0.299716	0.488381	0.838984					-0.837	1.62318	0.0988092	-8.15555		+			-0.634871	1.48749	0.0265213	-5.61395	+	+			20.3947	20.5275	19.5577	19.7599	20.3078	20.4816	20.3952	20.6598	19.6123	19.5031	19.8322	19.6875	PC3,Pio_PC3,ctrl
Q969V5	MUL1	Mitochondrial ubiquitin ligase activator of NFKB 1	MUL1	-0.0857496	0.21953	0.570536	-0.612232					-0.3276	0.304186	0.444138	-0.945153					-0.63665	1.33264	0.0311768	-5.02867	+	+			18.1897	18.104	17.8621	17.5531	18.0861	18.2934	18.0098	18.1982	17.5314	18.1929	17.4804	17.6258	PC3,Pio_PC3,ctrl
Q12905	ILF2	Interleukin enhancer-binding factor 2	ILF2	-0.15035	0.519759	0.348365	-1.9368					-0.0706997	0.202356	0.538283	-0.661715					-0.6457	1.34822	0.0307671	-13.577	+	+			22.7749	22.6246	22.7043	22.1292	22.7705	22.7794	22.5471	22.7021	22.5975	22.811	22.0819	22.1766	PC3,Pio_PC3,ctrl
O43396	TXNL1	Thioredoxin-like protein 1	TXNL1	-0.00299931	0.0619079	0.833936	-0.194748					0.3021	1.57841	0.102206	22.6821					-0.647199	2.11263	0.00662857	-22.0101	+	+			22.9663	22.9633	23.2683	22.3191	22.953	22.9795	22.9554	22.9711	23.267	23.2697	22.2928	22.3453	PC3,Pio_PC3,ctrl
Q99523	SORT1	Sortilin	SORT1	0.21215	0.667011	0.293669	1.99977					-0.23615	0.350818	0.411762	-1.1219					-0.652717	1.56809	0.0231056	-7.0092	+	+			17.055	17.2671	16.8188	16.4022	17.0023	17.1076	17.175	17.3592	17.0226	16.615	16.479	16.3254	PC3,Pio_PC3,ctrl
Q01085	TIAL1	Nucleolysin TIAR	TIAL1	-0.137501	0.513715	0.349221	-1.88896					-0.0884504	0.620015	0.267694	-2.37304					-0.657351	3.33005	0	-78.087	+	+			21.6887	21.5512	21.6003	21.0314	21.6958	21.6817	21.6237	21.4788	21.5637	21.6369	21.0268	21.036	PC3,Pio_PC3,ctrl
Q14012	CAMK1	Calcium/calmodulin-dependent protein kinase type 1	CAMK1	0.0491991	0.0528489	0.858156	0.179379					-0.309601	0.416066	0.371058	-1.3725					-0.6576	1.89852	0.0138388	-8.82262	+	+			18.5512	18.6004	18.2416	17.8936	18.4992	18.6032	18.3311	18.8697	18.4611	18.0221	17.947	17.8402	PC3,Pio_PC3,ctrl
Q5U5Q3	MEX3C	RNA-binding E3 ubiquitin-protein ligase MEX3C	MEX3C	-0.52775	0.579605	0.33095	-2.24955					-0.4312	0.506755	0.321038	-1.85812					-0.664123	1.8709	0.014457	-14.7599	+	+			16.9027	16.3749	16.4715	16.2386	16.8821	16.9232	16.6086	16.1412	16.2403	16.7026	16.1985	16.2786	PC3,Pio_PC3,ctrl
Q05D32	CTDSPL2	CTD small phosphatase-like protein 2	CTDSPL2	-0.33225	0.811939	0.266248	-2.29631					-0.24805	0.382912	0.393651	-1.13519					-0.665401	1.38024	0.0306352	-4.83018	+	+			20.2051	19.8728	19.957	19.5397	20.2959	20.1143	19.9855	19.7602	20.1558	19.7583	19.6433	19.4361	PC3,Pio_PC3,ctrl
O75396	SEC22B	Vesicle-trafficking protein SEC22b	SEC22B	-0.224251	0.350038	0.442359	-1.03861					-0.0510006	0.0789595	0.753398	-0.249805					-0.665951	1.51113	0.0252636	-5.93585	+	+			22.0922	21.868	22.0412	21.4263	22.0041	22.1804	21.6709	22.0651	21.8571	22.2254	21.3569	21.4957	PC3,Pio_PC3,ctrl
P08648	ITGA5	Integrin alpha-5	ITGA5	0.0355997	0.122898	0.710059	0.406624					0.38425	0.803595	0.208456	3.92199					-0.667616	2.20502	0.00596139	-101.109	+	+			18.3498	18.3854	18.734	17.6822	18.3564	18.3432	18.4727	18.2981	18.8318	18.6363	17.6824	17.682	PC3,Pio_PC3,ctrl
P51571	SSR4	Translocon-associated protein subunit delta	SSR4	-0.0847502	0.291252	0.494578	-0.851508					-0.514101	1.12259	0.142493	-3.57728					-0.670451	1.38791	0.0305575	-4.90048	+	+			20.7597	20.675	20.2456	20.0892	20.849	20.6704	20.7189	20.631	20.3582	20.133	20.1929	19.9856	PC3,Pio_PC3,ctrl
P35998	PSMC2	26S proteasome regulatory subunit 7	PSMC2	-0.155351	0.750628	0.282388	-3.12406					-0.172	0.586801	0.279911	-1.72953					-0.67075	1.99757	0.00787755	-9.90627	+	+			22.5487	22.3933	22.3766	21.8779	22.5002	22.5971	22.3821	22.4045	22.2898	22.4635	21.8306	21.9252	PC3,Pio_PC3,ctrl
O14777	NDC80	Kinetochore protein NDC80 homolog	NDC80	-0.25815	0.89929	0.248299	-3.23898					-0.3272	0.83429	0.198111	-3.25326					-0.67225	2.29698	0.00528155	-14.7284	+	+			19.4781	19.2199	19.1509	18.8058	19.4434	19.5128	19.1482	19.2917	19.2453	19.0565	18.8355	18.7762	PC3,Pio_PC3,ctrl
Q10469	MGAT2	Alpha-1,6-mannosyl-glycoprotein 2-beta-N-acetylglucosaminyltransferase	MGAT2	0.1481	0.195931	0.603984	0.625873					-0.48985	1.63575	0.101921	-6.59966					-0.673077	1.72416	0.0219703	-8.1343	+	+			19.1159	19.264	18.626	18.4428	19.1649	19.0669	19.4955	19.0325	18.5703	18.6818	18.5095	18.3761	PC3,Pio_PC3,ctrl
Q15057	ACAP2	Arf-GAP with coiled-coil, ANK repeat and PH domain-containing protein 2	ACAP2	0.459999	1.33536	0.175295	4.62289					-0.639003	1.40965	0.113015	-5.65273					-0.673264	1.41345	0.0285836	-9.90223	+	+			18.7394	19.1994	18.1003	18.0661	18.6753	18.8034	19.1232	19.2755	18.0072	18.1935	18.0889	18.0433	PC3,Pio_PC3,ctrl
Q7L5D6	GET4	Golgi to ER traffic protein 4 homolog	GET4	-0.11055	0.766436	0.277926	-2.30383					-0.605	0.980807	0.163482	-4.58117					-0.6742	2.15261	0.00707797	-12.931	+	+			19.2234	19.1129	18.6184	18.5493	19.1828	19.2641	19.0874	19.1384	18.7441	18.4928	18.5166	18.5819	PC3,Pio_PC3,ctrl
P16885	PLCG2	1-phosphatidylinositol 4,5-bisphosphate phosphodiesterase gamma-2	PLCG2	-0.864223	1.45762	0.164364	-10.1144					-0.257973	0.451023	0.350759	-1.35058					-0.678753	1.59551	0.0208399	-6.18069	+	+			18.8208	17.9566	18.5628	18.1421	18.9006	18.741	17.926	17.9872	18.3893	18.7364	18.0666	18.2175	PC3,Pio_PC3,ctrl
Q9Y547	HSPB11	Intraflagellar transport protein 25 homolog	HSPB11	-1.5308	0.85762	0.260227	-4.51117					-1.1671	1.08871	0.142696	-7.73532					-0.679786	1.40483	0.028229	-15.1884	+	+			18.5481	17.0173	17.381	17.8683	18.5432	18.553	16.678	17.3566	17.5318	17.2302	17.9128	17.8238	PC3,Pio_PC3,ctrl
Q9UP83	COG5	Conserved oligomeric Golgi complex subunit 5	COG5	0.283851	1.01112	0.231119	3.32485					-0.18375	0.673281	0.249178	-1.80897					-0.689969	1.67118	0.0219793	-7.91065	+	+			18.363	18.6469	18.1792	17.673	18.4345	18.2915	18.6002	18.6935	18.2514	18.1071	17.723	17.6231	PC3,Pio_PC3,ctrl
Q99436	PSMB7	Proteasome subunit beta type-7	PSMB7	0.0390997	0.346356	0.44751	1.10795					0.1989	0.667526	0.250539	2.23174					-0.69335	1.4795	0.0274088	-8.67379	+	+			22.2484	22.2875	22.4473	21.5551	22.2142	22.2826	22.2788	22.2962	22.365	22.5296	21.4828	21.6273	PC3,Pio_PC3,ctrl
Q92560	BAP1	Ubiquitin carboxyl-terminal hydrolase BAP1	BAP1	-0.65145	0.747496	0.282927	-2.76933					-0.270739	0.909121	0.181117	-2.61532					-0.695156	1.31244	0.0329025	-8.34975	+	+			17.0887	16.4372	16.8179	16.3935	17.01	17.1673	16.6589	16.2155	16.8852	16.7506	16.4208	16.3662	PC3,Pio_PC3,ctrl
Q96GM5	SMARCD1	SWI/SNF-related matrix-associated actin-dependent regulator of chromatin subfamily D member 1	SMARCD1	-0.0606499	0.096855	0.764268	-0.32274					0.0910006	1.03596	0.158325	3.12756					-0.69725	1.35022	0.0308729	-9.50502	+	+			18.7096	18.649	18.8007	18.0124	18.7319	18.6874	18.4624	18.8356	18.8194	18.7819	18.0823	17.9425	PC3,Pio_PC3,ctrl
P52564	MAP2K6	Dual specificity mitogen-activated protein kinase kinase 6	MAP2K6	0.146951	0.462997	0.380324	1.60839					-0.292	0.29542	0.450814	-0.922323					-0.701736	1.52151	0.025554	-6.28694	+	+			17.5694	17.7163	17.2774	16.8676	17.6595	17.4793	17.7315	17.7012	16.9739	17.5809	16.8018	16.9335	PC3,Pio_PC3,ctrl
Q92466	DDB2	DNA damage-binding protein 2	DDB2	0.4103	2.01141	0.160329	10.827					-0.304711	1.13041	0.142127	-5.12681					-0.709072	1.80679	0.0209774	-13.494	+	+			17.7799	18.1902	17.4752	17.0709	17.7561	17.8038	18.1608	18.2197	17.5297	17.4208	17.1177	17.0241	PC3,Pio_PC3,ctrl
Q9NVU0	POLR3E	DNA-directed RNA polymerase III subunit RPC5	POLR3E	-0.337901	0.826159	0.263805	-2.95423					-0.553401	0.736018	0.229373	-2.37832					-0.712037	1.31539	0.0326748	-6.01437	+	+			16.6662	16.3283	16.1128	15.9541	16.5617	16.7707	16.3748	16.2818	15.9049	16.3207	15.8985	16.0098	PC3,Pio_PC3,ctrl
P35573	AGL	Glycogen debranching enzyme	AGL	0.568501	0.921462	0.246173	4.48426					-0.73265	0.988038	0.161552	-5.91271					-0.713606	1.30322	0.0329952	-4.55265	+	+			18.3297	18.8982	17.597	17.6161	18.4529	18.2065	18.8683	18.9281	17.5838	17.6103	17.713	17.5192	PC3,Pio_PC3,ctrl
P35658	NUP214	Nuclear pore complex protein Nup214	NUP214	-0.10455	0.491735	0.364192	-1.67794					-0.696051	1.78849	0.0977712	-7.80974		+			-0.72115	1.45899	0.0282845	-11.2923	+	+			20.2839	20.1793	19.5878	19.5627	20.3444	20.2233	20.194	20.1646	19.6532	19.5224	19.583	19.5424	PC3,Pio_PC3,ctrl
Q12926	ELAVL2	ELAV-like protein 2	ELAVL2	-0.0377502	0.265465	0.51963	-0.749645					0.168099	0.413812	0.372373	1.29772					-0.7217	1.45811	0.028196	-7.78246	+	+			19.6715	19.6338	19.8396	18.9498	19.6293	19.7138	19.6612	19.6064	19.9621	19.7172	19.0324	18.8673	PC3,Pio_PC3,ctrl
P84095	RHOG	Rho-related GTP-binding protein RhoG	RHOG	-0.16225	0.651131	0.300449	-2.12143					0.446651	1.01129	0.158791	6.35806					-0.72215	1.43784	0.0273131	-9.60083	+	+			21.7621	21.5999	22.2088	21.04	21.8322	21.6921	21.5692	21.6306	22.2141	22.2035	21.0674	21.0126	PC3,Pio_PC3,ctrl
P09651	HNRNPA1	Heterogeneous nuclear ribonucleoprotein A1	HNRNPA1	0.0547504	0.161061	0.653261	0.472363					0.0816002	0.394234	0.386866	1.09764					-0.722899	1.84772	0.0169478	-9.12171	+	+			24.3897	24.4445	24.4713	23.6668	24.4523	24.3271	24.542	24.3469	24.5114	24.4312	23.7154	23.6182	PC3,Pio_PC3,ctrl
Q9Y303	AMDHD2	N-acetylglucosamine-6-phosphate deacetylase	AMDHD2	0.4054	0.80727	0.269181	2.40964					-0.1743	0.240807	0.499309	-0.723534					-0.72501	1.50898	0.0250926	-5.55182	+	+			17.6556	18.061	17.4813	16.9306	17.5623	17.7489	17.921	18.201	17.2592	17.7034	16.8392	17.022	PC3,Pio_PC3,ctrl
Q9C0B1	FTO	Alpha-ketoglutarate-dependent dioxygenase FTO	FTO	-0.143049	0.523623	0.349223	-1.3915					-0.247899	0.534367	0.307318	-1.5647					-0.735849	1.52563	0.0257613	-8.64599	+	+			19.2281	19.0851	18.9802	18.4923	19.3039	19.1524	19.1546	19.0156	19.1194	18.8411	18.4535	18.5311	PC3,Pio_PC3,ctrl
P35249	RFC4	Replication factor C subunit 4	RFC4	-0.3012	1.56146	0.161244	-8.01533					-0.00354958	0.0160907	0.940128	-0.0554041					-0.754149	2.71123	0	-25.1102	+	+			20.5031	20.202	20.4996	19.749	20.5221	20.4842	20.1695	20.2344	20.4384	20.5608	19.7723	19.7257	PC3,Pio_PC3,ctrl
P48739	PITPNB	Phosphatidylinositol transfer protein beta isoform	PITPNB	-0.0326996	0.0462888	0.871369	-0.14938					0.247149	0.631331	0.262094	1.68963					-0.7588	1.43731	0.0272856	-5.1296	+	+			20.4446	20.4119	20.6918	19.6858	20.5446	20.3447	20.6067	20.2172	20.585	20.7986	19.7949	19.5768	PC3,Pio_PC3,ctrl
O00541	PES1	Pescadillo homolog	PES1	0.1777	0.4987	0.358727	1.70191					-1.3165	0.821276	0.204138	-4.07343					-0.76315	1.50169	0.025363	-10.8757	+	+			20.262	20.4397	18.9455	19.4988	20.2873	20.2367	20.3384	20.541	18.6233	19.2677	19.5643	19.4334	PC3,Pio_PC3,ctrl
O14818	PSMA7	Proteasome subunit alpha type-7	PSMA7	-0.0329504	0.34212	0.44949	-1.1335					-0.0927	0.44772	0.353456	-1.58505					-0.7652	3.83659	0	-115.062	+	+			23.2214	23.1884	23.1287	22.4562	23.2174	23.2253	23.1596	23.2172	23.0703	23.187	22.4508	22.4615	PC3,Pio_PC3,ctrl
O60476	MAN1A2	Mannosyl-oligosaccharide 1,2-alpha-mannosidase IB	MAN1A2	0.49265	0.558004	0.33895	1.90357					0.0519447	0.209274	0.530107	0.630604					-0.765311	1.74907	0.0230328	-7.86817	+	+			17.5902	18.0828	17.6421	16.8248	17.5145	17.6658	17.8353	18.3303	17.6095	17.6747	16.7637	16.886	PC3,Pio_PC3,ctrl
P19021	PAM	Peptidyl-glycine alpha-amidating monooxygenase	PAM	0.2572	0.861978	0.260378	2.65804					0.1462	0.26447	0.480114	0.82098					-0.7693	1.70145	0.0227508	-13.3781	+	+			18.7146	18.9718	18.8608	17.9453	18.7672	18.6621	18.8906	19.0531	19.031	18.6907	17.9687	17.922	PC3,Pio_PC3,ctrl
Q86SQ0	PHLDB2	Pleckstrin homology-like domain family B member 2	PHLDB2	-0.12845	0.415402	0.394685	-1.10527					-0.44985	0.301423	0.445977	-0.976501					-0.77846	1.40334	0.0286095	-5.5061	+	+			16.6395	16.511	16.1896	15.861	16.721	16.5579	16.5938	16.4282	15.7362	16.643	15.7455	15.9765	PC3,Pio_PC3,ctrl
P49770	EIF2B2	Translation initiation factor eIF-2B subunit beta	EIF2B2	-0.186899	0.544767	0.338535	-1.45327					-0.1425	0.167569	0.584175	-0.523916					-0.779449	1.36282	0.0312374	-5.25425	+	+			19.9341	19.7472	19.7916	19.1547	20.019	19.8492	19.8438	19.6506	20.05	19.5332	19.033	19.2763	PC3,Pio_PC3,ctrl
O43776	NARS	Asparagine--tRNA ligase, cytoplasmic	NARS	-0.0418005	0.145176	0.674314	-0.431148					-0.9032	1.98963	0.08864	-15.5393		+			-0.7853	2.01017	0.00810499	-10.2931	+	+			21.6723	21.6305	20.7691	20.887	21.6217	21.7229	21.5478	21.7132	20.7405	20.7977	20.9441	20.8299	PC3,Pio_PC3,ctrl
Q9UJZ1	STOML2	Stomatin-like protein 2, mitochondrial	STOML2	-0.224851	0.826941	0.263378	-3.88482					0.0482492	0.0690967	0.781758	0.228569					-0.789101	1.91487	0.0131403	-11.556	+	+			20.6838	20.459	20.7321	19.8947	20.7408	20.6268	20.4489	20.469	20.9353	20.5288	19.9323	19.8571	PC3,Pio_PC3,ctrl
Q92973	TNPO1	Transportin-1	TNPO1	-0.0223494	0.484001	0.368803	-1.70132					-0.0074501	0.0476984	0.835421	-0.160083					-0.79035	1.60669	0.020448	-16.8439	+	+			22.2208	22.1985	22.2134	21.4305	22.2338	22.2079	22.2007	22.1963	22.1687	22.2581	21.3854	21.4756	PC3,Pio_PC3,ctrl
Q6WCQ1	MPRIP	Myosin phosphatase Rho-interacting protein	MPRIP	0.2435	0.578395	0.332052	1.54555					0.25305	0.552638	0.300583	1.46866					-0.79455	1.32982	0.0319207	-4.50744	+	+			19.4817	19.7251	19.7347	18.6871	19.5996	19.3637	19.8296	19.6207	19.8603	19.6091	18.8181	18.5561	PC3,Pio_PC3,ctrl
Q9BR76	CORO1B	Coronin-1B	CORO1B	0.0474501	0.273422	0.512531	0.892244					-0.812099	0.829461	0.201525	-4.20876					-0.79775	3.03472	0	-64.1158	+	+			21.3909	21.4383	20.5787	20.5931	21.3845	21.3972	21.3855	21.4911	20.3859	20.7716	20.6038	20.5824	PC3,Pio_PC3,ctrl
P43686	PSMC4	26S proteasome regulatory subunit 6B	PSMC4	0.13105	1.49029	0.165571	8.68125					0.0409002	0.459434	0.345647	1.53372					-0.79995	1.33756	0.0310604	-13.0814	+	+			22.0251	22.1561	22.066	21.2251	22.0185	22.0316	22.1425	22.1697	22.0918	22.0401	21.2859	21.1643	PC3,Pio_PC3,ctrl
P29372	MPG	DNA-3-methyladenine glycosylase	MPG	-0.2004	0.524779	0.349675	-1.51352					0.0131006	0.010638	0.959677	0.0375208					-0.800923	1.40172	0.028528	-6.235	+	+			18.1073	17.9069	18.1204	17.3064	18.1731	18.0415	18.0218	17.792	18.4633	17.7775	17.4167	17.1961	PC3,Pio_PC3,ctrl
P46013	MKI67	Proliferation marker protein Ki-67	MKI67	-0.4785	1.24447	0.188768	-4.90347					-0.4489	0.991429	0.161502	-3.11065					-0.80185	1.60774	0.0204753	-8.19302	+	+			20.7767	20.2982	20.3278	19.9748	20.8602	20.6932	20.3487	20.2477	20.4455	20.2101	20.0259	19.9238	PC3,Pio_PC3,ctrl
O95373	IPO7	Importin-7	IPO7	-0.318251	1.68718	0.170143	-11.4874					-0.31775	0.777363	0.21658	-3.22833					-0.806601	2.61632	0	-26.5747	+	+			22.7281	22.4098	22.4104	21.9215	22.7529	22.7033	22.3975	22.4222	22.5056	22.3151	21.939	21.904	PC3,Pio_PC3,ctrl
P48735	IDH2	Isocitrate dehydrogenase [NADP], mitochondrial	IDH2	-0.122849	0.642619	0.302227	-1.73897					0.2191	0.88496	0.188632	4.80889					-0.80665	1.74798	0.0229535	-9.53397	+	+			20.5341	20.4112	20.7531	19.7274	20.5796	20.4885	20.4652	20.3572	20.7521	20.7542	19.6561	19.7987	PC3,Pio_PC3,ctrl
Q9GZT9	EGLN1	Egl nine homolog 1	EGLN1	-0.26745	0.617273	0.314075	-1.91484					0.20245	0.727001	0.232252	2.02826					-0.8068	1.33978	0.0311388	-13.1024	+	+			17.9481	17.6806	18.1505	17.1413	18.0093	17.8869	17.8062	17.5551	18.2294	18.0717	17.1481	17.1345	PC3,Pio_PC3,ctrl
O14656	TOR1A	Torsin-1A	TOR1A	0.0882502	0.312795	0.474795	0.850537					0.27355	0.747939	0.227188	3.45538					-0.808489	1.64154	0.0208696	-8.76694	+	+			17.4184	17.5067	17.6919	16.6099	17.4975	17.3393	17.4395	17.5738	17.6887	17.6952	16.5625	16.6573	PC3,Pio_PC3,ctrl
Q96CN9	GCC1	GRIP and coiled-coil domain-containing protein 1	GCC1	-0.4376	1.39137	0.169823	-5.25515					-0.254314	0.756996	0.226621	-2.18523					-0.809875	1.34231	0.0308369	-5.96496	+	+			17.4958	17.0583	17.2416	16.6859	17.429	17.5627	17.1079	17.0086	17.3368	17.1463	16.8041	16.5678	PC3,Pio_PC3,ctrl
Q9H936	SLC25A22	Mitochondrial glutamate carrier 1	SLC25A22	-0.1215	0.176102	0.630527	-0.511022					-0.0377007	0.0847576	0.737934	-0.285897					-0.81055	1.33733	0.0310344	-4.53616	+	+			21.0337	20.9122	20.996	20.2231	20.9018	21.1655	20.7143	21.11	20.9938	20.9981	20.1025	20.3437	PC3,Pio_PC3,ctrl
Q969Q0	RPL36AL	60S ribosomal protein L36a-like	RPL36AL	0.68555	2.20429	0.173565	22.9036					-0.92765	1.11057	0.141209	-7.05089					-0.81065	2.50273	0.00415267	-25.7629	+	+			18.3788	19.0644	17.4512	17.5682	18.4052	18.3525	19.0502	19.0786	17.3223	17.5801	17.5854	17.551	PC3,Pio_PC3,ctrl
Q9Y2P8	RCL1	RNA 3'-terminal phosphate cyclase-like protein	RCL1	-0.0151997	0.0230697	0.93554	-0.0774034					-0.0762501	0.198052	0.541134	-0.568541					-0.811851	1.64276	0.0209873	-9.41755	+	+			19.7374	19.7222	19.6611	18.9256	19.6622	19.8126	19.5408	19.9036	19.5501	19.7722	18.8834	18.9677	PC3,Pio_PC3,ctrl
Q9BSG0	PRADC1	Protease-associated domain-containing protein 1	PRADC1	-0.29065	0.311699	0.476609	-1.03418					-0.24675	1.48461	0.109746	-6.55557					-0.812783	1.52455	0.0257017	-12.7146	+	+			17.7559	17.4653	17.5092	16.9431	17.7764	17.7355	17.185	17.7456	17.4776	17.5408	16.8826	17.0037	PC3,Pio_PC3,ctrl
P62913	RPL11	60S ribosomal protein L11	RPL11	-0.102399	1.71836	0.161455	-11.5046					0.328	0.790021	0.212239	3.81848					-0.814799	1.36599	0.0314037	-14.3835	+	+			23.2045	23.1021	23.5325	22.3897	23.2086	23.2004	23.0942	23.11	23.6183	23.4467	22.3332	22.4462	PC3,Pio_PC3,ctrl
Q9Y450	HBS1L	HBS1-like protein	HBS1L	-0.0749493	0.338909	0.45143	-1.01747					-0.94655	0.925248	0.178684	-4.15516					-0.818701	1.53716	0.0225755	-6.76616	+	+			18.4293	18.3544	17.4828	17.6106	18.4974	18.3613	18.3826	18.3262	17.7002	17.2654	17.5106	17.7107	PC3,Pio_PC3,ctrl
P53667	LIMK1	LIM domain kinase 1	LIMK1	0.277801	0.724044	0.289915	3.11793					-0.25405	0.244165	0.495896	-0.76554					-0.819905	1.50141	0.0253348	-5.81506	+	+			18.7298	19.0076	18.4757	17.9099	18.6417	18.8179	19.0209	18.9943	18.7957	18.1558	18.02	17.7998	PC3,Pio_PC3,ctrl
P30536	TSPO	Translocator protein	TSPO	0.1887	0.727623	0.287633	2.64305					-1.11065	1.23583	0.126247	-6.3736					-0.82295	1.9015	0.0140221	-8.87805	+	+			21.0541	21.2428	19.9434	20.2311	21.1212	20.9869	21.267	21.2185	19.7826	20.1042	20.295	20.1672	PC3,Pio_PC3,ctrl
Q96K76	USP47	Ubiquitin carboxyl-terminal hydrolase 47	USP47	0.0558004	0.269602	0.51533	0.769367					-0.5826	0.760329	0.225169	-3.24717					-0.825958	1.81944	0.0213793	-21.0015	+	+			18.8224	18.8781	18.2398	17.9964	18.8594	18.7853	18.9405	18.8158	18.0642	18.4153	17.9832	18.0096	PC3,Pio_PC3,ctrl
Q9NVN8	GNL3L	Guanine nucleotide-binding protein-like 3-like protein	GNL3L	-0.0625496	0.0692501	0.82216	-0.23246					-0.5348	0.621541	0.26699	-2.33573					-0.82635	2.05188	0.00853039	-10.8829	+	+			18.2918	18.2292	17.7569	17.4654	18.2418	18.3417	17.9648	18.4936	17.9804	17.5335	17.5226	17.4082	PC3,Pio_PC3,ctrl
Q9ULJ3	ZBTB21	Zinc finger and BTB domain-containing protein 21	ZBTB21	-0.302899	0.522902	0.349816	-1.72832					-0.5734	0.487049	0.33073	-1.71849					-0.827	1.84919	0.0169819	-13.3741	+	+			17.6521	17.3492	17.0787	16.8251	17.7065	17.5977	17.5158	17.1826	17.4079	16.7495	16.8545	16.7957	PC3,Pio_PC3,ctrl
Q9UBX3	SLC25A10	Mitochondrial dicarboxylate carrier	SLC25A10	-0.0662003	0.35299	0.440609	-0.97943					-0.558201	0.437594	0.359352	-1.52881					-0.832751	2.05874	0.00864986	-19.819	+	+			18.9956	18.9294	18.4374	18.1628	18.9582	19.033	18.8731	18.9857	18.8006	18.0742	18.182	18.1437	PC3,Pio_PC3,ctrl
Q6IBS0	TWF2	Twinfilin-2	TWF2	0.1812	0.672761	0.293753	2.27376					-0.6855	1.04657	0.156567	-5.72417					-0.8331	2.60283	0	-21.1272	+	+			21.7912	21.9723	21.1056	20.9581	21.8211	21.7612	22.0462	21.8985	20.9897	21.2216	20.9837	20.9324	PC3,Pio_PC3,ctrl
Q7L5Y9	MAEA	E3 ubiquitin-protein transferase MAEA	MAEA	0.0996008	0.180861	0.624733	0.546389					-0.48125	0.927039	0.178478	-3.14274					-0.836739	1.58088	0.0230013	-10.0351	+	+			17.2981	17.3977	16.8168	16.4613	17.223	17.3732	17.2316	17.5638	16.9503	16.6834	16.4976	16.4251	PC3,Pio_PC3,ctrl
Q9H0R6	QRSL1	Glutamyl-tRNA(Gln) amidotransferase subunit A, mitochondrial	QRSL1	0.38485	1.08357	0.21918	4.47199					-0.143551	0.523765	0.311367	-1.77928					-0.845296	1.68937	0.0228923	-9.32058	+	+			18.0804	18.4652	17.9368	17.2351	18.158	18.0027	18.5023	18.4281	17.9149	17.9587	17.2819	17.1882	PC3,Pio_PC3,ctrl
P40937	RFC5	Replication factor C subunit 5	RFC5	0.3002	0.673489	0.294427	1.815					-0.487101	0.907097	0.181689	-2.66869					-0.847309	1.46308	0.0274044	-5.25684	+	+			19.5461	19.8463	19.059	18.6988	19.4342	19.658	19.7245	19.9681	18.9148	19.2032	18.5828	18.8148	PC3,Pio_PC3,ctrl
Q9Y4L1	HYOU1	Hypoxia up-regulated protein 1	HYOU1	0.02215	0.211706	0.579061	0.608566					-0.0939503	0.430378	0.363479	-1.3861					-0.850101	1.75514	0.0213009	-16.3	+	+			22.3657	22.3878	22.2717	21.5155	22.3461	22.3852	22.3571	22.4185	22.2068	22.3366	21.4672	21.5639	PC3,Pio_PC3,ctrl
Q9UHQ9	CYB5R1	NADH-cytochrome b5 reductase 1	CYB5R1	-0.0736504	0.136965	0.687242	-0.401341					0.35255	0.3766	0.396381	1.14895					-0.853651	1.5294	0.0253364	-5.81171	+	+			20.6358	20.5621	20.9883	19.7821	20.5251	20.7464	20.4157	20.7085	20.7021	21.2745	19.6855	19.8787	PC3,Pio_PC3,ctrl
Q9HC35	EML4	Echinoderm microtubule-associated protein-like 4	EML4	-0.012599	0.0479387	0.868333	-0.153525					-1.3394	2.71281	0.0571429	-26.7916	+	+	+		-0.854549	1.34922	0.0308199	-8.02697	+	+			19.3516	19.3389	18.0121	18.497	19.3119	19.3912	19.2671	19.4108	17.9817	18.0426	18.3982	18.5958	PC3,Pio_PC3,ctrl;PC3.Tesa_PC3,ctrl
O94826	TOMM70	Mitochondrial import receptor subunit TOM70	TOMM70	-0.197701	1.32423	0.177051	-4.43687					0.0455008	0.0776583	0.756695	0.259666					-0.85655	1.65506	0.0214101	-27.7296	+	+			22.3503	22.1526	22.3958	21.4937	22.3195	22.3811	22.1204	22.1848	22.2233	22.5683	21.4961	21.4914	PC3,Pio_PC3,ctrl
Q5JRX3	PITRM1	Presequence protease, mitochondrial	PITRM1	0.0411997	0.106251	0.744944	0.342274					0.12845	0.304664	0.444074	0.960836					-0.856999	1.90084	0.0139604	-22.9899	+	+			20.8409	20.8821	20.9693	19.9839	20.8758	20.806	20.9973	20.7669	21.0984	20.8403	19.997	19.9708	PC3,Pio_PC3,ctrl
Q9Y4I1	MYO5A	Unconventional myosin-Va	MYO5A	0.2957	1.15245	0.198781	5.06538					-0.605049	0.579087	0.285448	-2.2434					-0.859462	1.77985	0.0210126	-14.5116	+	+			17.5729	17.8686	16.9678	16.7135	17.5978	17.548	17.8158	17.9214	16.6993	17.2364	16.6597	16.7672	PC3,Pio_PC3,ctrl
Q04206	RELA	Transcription factor p65	RELA	0.24015	0.685869	0.292704	2.93374					-0.97765	1.85514	0.0911261	-8.38147		+			-0.860399	1.31569	0.0327013	-5.45082	+	+			19.4413	19.6815	18.4637	18.581	19.5229	19.3598	19.6886	19.6744	18.3803	18.5471	18.4458	18.7161	PC3,Pio_PC3,ctrl
P62191	PSMC1	26S proteasome regulatory subunit 4	PSMC1	0.15375	0.729405	0.287407	2.38806					0.20035	0.615237	0.269068	2.15652					-0.867249	2.47022	0.00771631	-19.2611	+	+			22.2052	22.359	22.4056	21.338	22.2332	22.1773	22.301	22.417	22.317	22.4942	21.3733	21.3027	PC3,Pio_PC3,ctrl
O75663	TIPRL	TIP41-like protein	TIPRL	-0.00370026	0.0502031	0.862231	-0.160741					-0.0217495	0.0444916	0.84351	-0.153789					-0.869201	2.66563	0	-73.0686	+	+			20.699	20.6953	20.6773	19.8299	20.71	20.6881	20.6751	20.7156	20.8183	20.5363	19.8252	19.8345	PC3,Pio_PC3,ctrl
P53041	PPP5C	Serine/threonine-protein phosphatase 5	PPP5C	0.189701	0.434945	0.390631	1.17847					-1.02045	1.37671	0.113707	-10.0097					-0.870345	1.59915	0.0208947	-6.19797	+	+			18.913	19.1027	17.8925	18.0426	19.0101	18.8158	19.231	18.9743	17.8616	17.9234	18.144	17.9412	PC3,Pio_PC3,ctrl
Q6PIS1	SLC23A3	Solute carrier family 23 member 3	SLC23A3	0.0929422	0.323042	0.462334	0.886042					-0.427401	1.27667	0.124259	-4.31917					-0.875151	1.83576	0.017685	-8.74477	+	+			21.4976	21.5905	21.0701	20.6224	21.4346	21.5605	21.5066	21.6744	21.1465	20.9938	20.7002	20.5446	PC3,Pio_PC3,ctrl
P55011	SLC12A2	Solute carrier family 12 member 2	SLC12A2	-0.0747995	0.383825	0.416416	-1.04683					-0.860499	2.07887	0.0844932	-11.0415		+			-0.87805	1.7976	0.0205525	-13.6535	+	+			17.9504	17.8756	17.0898	17.0723	17.8928	18.0079	17.9179	17.8332	17.0373	17.1424	17.101	17.0436	PC3,Pio_PC3,ctrl
Q15428	SF3A2	Splicing factor 3A subunit 2	SF3A2	0.1272	0.390378	0.410544	1.063					0.44095	1.10311	0.143026	3.3604					-0.89305	1.66569	0.0219146	-6.711	+	+			20.7691	20.8963	21.21	19.876	20.8652	20.673	20.825	20.9676	21.2994	21.1207	19.9681	19.784	PC3,Pio_PC3,ctrl
Q9NR19	ACSS2	Acetyl-coenzyme A synthetase, cytoplasmic	ACSS2	0.115749	0.234101	0.553278	0.762024					-0.412751	0.391066	0.389125	-1.34406					-0.896713	1.36393	0.0313204	-11.9757	+	+			18.4348	18.5505	18.022	17.538	18.4503	18.4192	18.7016	18.3994	17.7153	18.3287	17.4648	17.6113	PC3,Pio_PC3,ctrl
Q9Y2Z4	YARS2	Tyrosine--tRNA ligase, mitochondrial	YARS2	0.1826	0.392577	0.410162	1.34478					0.0899496	0.408128	0.376452	1.37733					-0.90085	1.34559	0.0306099	-12.6119	+	+			19.2377	19.4203	19.3277	18.3369	19.2486	19.2269	19.285	19.5557	19.2633	19.3921	18.2663	18.4075	PC3,Pio_PC3,ctrl
P52292	KPNA2	Importin subunit alpha-1	KPNA2	-0.34025	0.914102	0.246356	-3.83966					-0.0906496	0.334673	0.423493	-0.995964					-0.90245	1.37155	0.0307108	-10.377	+	+			23.1417	22.8014	23.0511	22.2392	23.2251	23.0583	22.8314	22.7715	23.0875	23.0146	22.2639	22.2146	PC3,Pio_PC3,ctrl
Q53H82	LACTB2	Endoribonuclease LACTB2	LACTB2	0.0444012	0.171932	0.634348	0.490352					0.0970507	0.229268	0.509645	0.670105					-0.903999	1.81759	0.0212977	-11.4538	+	+			20.9606	21.005	21.0576	20.0566	21.0285	20.8926	21.0648	20.9451	21.1855	20.9297	20.0967	20.0164	PC3,Pio_PC3,ctrl
O95197	RTN3	Reticulon-3	RTN3	0.1446	1.08916	0.219522	3.33825					-1.1246	1.23019	0.125388	-8.43438					-0.9129	2.61025	0	-20.3832	+	+			21.5765	21.721	20.4519	20.6636	21.6092	21.5437	21.6927	21.7494	20.5811	20.3226	20.633	20.6941	PC3,Pio_PC3,ctrl
P09913	IFIT2	Interferon-induced protein with tetratricopeptide repeats 2	IFIT2	-0.3998	1.11279	0.210997	-3.89796					-0.7299	0.803057	0.208479	-3.3934					-0.913629	2.15966	0.00717526	-12.0548	+	+			17.8685	17.4688	17.1386	16.9549	17.8132	17.9239	17.5551	17.3824	16.9308	17.3465	16.9031	17.0067	PC3,Pio_PC3,ctrl
Q8N163	CCAR2	Cell cycle and apoptosis regulator protein 2	CCAR2	-0.00584984	0.0204308	0.94036	-0.0684918					-0.140049	0.920977	0.180269	-3.87155					-0.91715	1.75393	0.0222083	-12.3163	+	+			20.7055	20.6996	20.5654	19.7884	20.6715	20.7395	20.6213	20.778	20.5778	20.5531	19.8546	19.7221	PC3,Pio_PC3,ctrl
Q96PK6	RBM14	RNA-binding protein 14	RBM14	-0.224099	1.24946	0.186081	-11.1644					-0.617049	2.63539	0.0578182	-20.989	+	+			-0.919748	1.56436	0.0230483	-14.1563	+	+			21.516	21.2919	20.8989	20.5962	21.4959	21.536	21.2909	21.2928	20.9204	20.8774	20.658	20.5344	PC3,Pio_PC3,ctrl;PC3.Tesa_PC3,ctrl
Q68CZ2	TNS3	Tensin-3	TNS3	-0.346201	1.24422	0.188391	-5.89448					-0.875051	2.08403	0.0830423	-13.4908		+			-0.92195	2.1761	0.0055942	-12.1908	+	+			19.9716	19.6254	19.0966	19.0496	20.0247	19.9185	19.6003	19.6505	19.0593	19.1338	19.1035	18.9958	PC3,Pio_PC3,ctrl
Q7Z2Z2	EFL1	Elongation factor-like GTPase 1	EFL1	0.436851	1.08146	0.218725	5.46773					-0.304	0.324839	0.430223	-1.02991					-0.922098	1.64192	0.0209283	-7.26368	+	+			18.146	18.5829	17.842	17.2239	18.0703	18.2217	18.6084	18.5573	18.1273	17.5567	17.3258	17.122	PC3,Pio_PC3,ctrl
Q8N884	CGAS	Cyclic GMP-AMP synthase	CGAS	0.1394	0.306565	0.481057	0.997033					-2.12057	1.90039	0.0915721	-9.57353		+	+		-0.922517	1.36618	0.0314596	-4.66703	+	+			18.0053	18.1446	15.8847	17.0827	18.1431	17.8674	18.1213	18.168	15.7113	16.0581	17.2244	16.9411	PC3,Pio_PC3,ctrl
Q8IVS2	MCAT	Malonyl-CoA-acyl carrier protein transacylase, mitochondrial	MCAT	-0.3182	1.07589	0.219325	-4.49565					-0.6826	2.08458	0.0836312	-20.3492		+			-0.924066	2.18505	0.00567647	-28.1308	+	+			18.4305	18.1123	17.7479	17.5065	18.4007	18.4603	18.1765	18.0481	17.7325	17.7633	17.5203	17.4926	PC3,Pio_PC3,ctrl
Q06787	FMR1	Synaptic functional regulator FMR1	FMR1	0.2499	1.04812	0.221902	5.57042					-0.898218	2.3609	0.0412727	-15.4189	+	+			-0.924869	2.16553	0.00740426	-13.2887	+	+			18.2565	18.5064	17.3583	17.3316	18.2997	18.2133	18.4943	18.5185	17.3192	17.3974	17.3862	17.2771	PC3,Pio_PC3,ctrl;PC3.Tesa_PC3,ctrl
P06396	GSN	Gelsolin	GSN	0.0725002	0.17697	0.62985	0.57857					0.686151	1.2317	0.125839	3.94956					-0.926999	1.43168	0.0275015	-5.07479	+	+			21.9511	22.0236	22.6373	21.0241	22.0761	21.8261	22.0148	22.0324	22.7579	22.5166	21.1573	20.8909	PC3,Pio_PC3,ctrl
Q99720	SIGMAR1	Sigma non-opioid intracellular receptor 1	SIGMAR1	0.601501	1.19258	0.185679	5.22427					-0.69055	0.758163	0.225799	-3.1524					-0.928048	1.48351	0.0264348	-18.0244	+	+			16.6961	17.2977	16.0056	15.7681	16.7473	16.645	17.4008	17.1945	15.7926	16.2186	15.774	15.7622	PC3,Pio_PC3,ctrl
O00425	IGF2BP3	Insulin-like growth factor 2 mRNA-binding protein 3	IGF2BP3	0.319449	0.685958	0.292727	2.25086					0.336149	1.12997	0.141979	5.31911					-0.939	2.00898	0.00806266	-10.4491	+	+			20.0269	20.3464	20.3631	19.0879	19.9685	20.0853	20.217	20.4757	20.3389	20.3872	19.0196	19.1562	PC3,Pio_PC3,ctrl
Q9BWS9	CHID1	Chitinase domain-containing protein 1	CHID1	0.39165	0.671988	0.294029	2.87863					-0.4082	0.652426	0.253234	-1.80372					-0.939032	1.43488	0.0271486	-5.50636	+	+			17.9027	18.2944	17.4946	16.9637	18.0388	17.7667	18.2956	18.2932	17.6754	17.3137	17.0665	16.8609	PC3,Pio_PC3,ctrl
Q96N67	DOCK7	Dedicator of cytokinesis protein 7	DOCK7	0.431499	0.866901	0.258055	4.56747					-0.15555	0.110611	0.683258	-0.368612					-0.9417	1.62265	0.0201626	-23.5959	+	+			18.8926	19.3241	18.737	17.9509	18.8983	18.8869	19.2298	19.4184	18.3151	19.159	17.9904	17.9114	PC3,Pio_PC3,ctrl
Q96IV0	NGLY1	Peptide-N(4)-(N-acetyl-beta-glucosaminyl)asparagine amidase	NGLY1	-0.0510502	0.0487274	0.866269	-0.168225					-0.75055	1.06598	0.151831	-7.19736					-0.94195	3.81568	0	-84.4613	+	+			18.9227	18.8717	18.1722	17.9808	18.9144	18.931	18.5683	19.175	18.2761	18.0682	17.9882	17.9733	PC3,Pio_PC3,ctrl
P38117	ETFB	Electron transfer flavoprotein subunit beta	ETFB	0.28865	0.774076	0.278706	2.65442					0.365	1.17508	0.133413	7.90122					-0.94205	2.35503	0.00604444	-15.0427	+	+			22.1426	22.4312	22.5076	21.2005	22.0975	22.1877	22.3323	22.5302	22.4976	22.5176	21.1571	21.244	PC3,Pio_PC3,ctrl
Q96KN1	LRATD2	Protein LRATD2	LRATD2	0.211351	0.655129	0.29876	2.50567					0.165751	0.681773	0.248196	2.51501					-0.949749	3.04375	0	-38.4044	+	+			18.6846	18.8959	18.8503	17.7348	18.7039	18.6652	18.8138	18.978	18.9133	18.7873	17.7194	17.7502	PC3,Pio_PC3,ctrl
Q969Y2	GTPBP3	tRNA modification GTPase GTPBP3, mitochondrial	GTPBP3	-0.11655	0.268835	0.51573	-0.829991					-0.0756502	0.0937593	0.718401	-0.31052					-0.9519	1.69498	0.0231415	-21.1154	+	+			18.1345	18.0179	18.0588	17.1825	18.0909	18.178	18.1514	17.8844	18.2985	17.8191	17.1709	17.1942	PC3,Pio_PC3,ctrl
P55795	HNRNPH2	Heterogeneous nuclear ribonucleoprotein H2	HNRNPH2	0.10085	0.220853	0.568919	0.648083					0.286249	0.390116	0.389382	1.22644					-0.952651	1.83148	0.0176157	-8.50424	+	+			20.6964	20.7972	20.9826	19.7437	20.6242	20.7686	20.9351	20.6594	20.7607	21.2046	19.8294	19.6581	PC3,Pio_PC3,ctrl
P24752	ACAT1	Acetyl-CoA acetyltransferase, mitochondrial	ACAT1	-0.0673494	0.15261	0.663078	-0.451882					-0.159299	0.402269	0.380619	-1.11808					-0.953199	1.30968	0.0328496	-5.87412	+	+			22.3773	22.3099	22.2179	21.4241	22.2999	22.4546	22.1825	22.4373	22.0983	22.3376	21.2814	21.5667	PC3,Pio_PC3,ctrl
Q9UBW7	ZMYM2	Zinc finger MYM-type protein 2	ZMYM2	0.161499	0.663775	0.294832	2.06824					-0.79355	1.62712	0.0998252	-6.95794		+			-0.956138	1.8652	0.0154678	-8.85598	+	+			17.695	17.8565	16.9015	16.7388	17.7646	17.6254	17.8211	17.8919	16.9918	16.8111	16.8214	16.6563	PC3,Pio_PC3,ctrl
Q9NPL8	TIMMDC1	Complex I assembly factor TIMMDC1, mitochondrial	TIMMDC1	0.24125	1.04695	0.22311	3.11117					-0.0937004	0.194121	0.547165	-0.597137					-0.95825	2.16302	0.00727526	-14.3694	+	+			19.4384	19.6797	19.3447	18.4802	19.4924	19.3845	19.7354	19.624	19.4921	19.1974	18.5194	18.441	PC3,Pio_PC3,ctrl
P02545	LMNA	Prelamin-A/C	LMNA	0.247701	1.68726	0.171162	7.03273					0.209401	0.723303	0.232179	2.72698					-0.959549	1.73489	0.022527	-15.6037	+	+			24.6532	24.9009	24.8626	23.6936	24.6764	24.63	24.8744	24.9274	24.9358	24.7894	23.7506	23.6367	PC3,Pio_PC3,ctrl
O75909	CCNK	Cyclin-K	CCNK	0.39165	1.39152	0.170309	4.98843					0.43425	0.449151	0.352169	1.54077					-0.9613	2.14394	0.00686842	-16.1122	+	+			18.1811	18.5727	18.6153	17.2198	18.131	18.2312	18.6332	18.5123	18.8927	18.338	17.2522	17.1874	PC3,Pio_PC3,ctrl
P51948	MNAT1	CDK-activating kinase assembly factor MAT1	MNAT1	-0.24995	0.840935	0.263755	-3.97195					0.03195	0.0983761	0.709241	0.327549					-0.972751	2.86013	0	-44.6355	+	+			18.633	18.3831	18.665	17.6602	18.6214	18.6446	18.4449	18.3212	18.7618	18.5681	17.6787	17.6418	PC3,Pio_PC3,ctrl
P98170	XIAP	E3 ubiquitin-protein ligase XIAP	XIAP	0.2885	0.900589	0.248215	2.97586					-0.4762	1.07372	0.146436	-3.41114					-0.972881	1.63737	0.0206667	-10.3113	+	+			17.5099	17.7984	17.0337	16.5371	17.4259	17.5939	17.75	17.8468	16.9222	17.1452	16.4941	16.58	PC3,Pio_PC3,ctrl
P62834	RAP1A	Ras-related protein Rap-1A	RAP1A	0.1778	0.479237	0.371419	1.73553					0.0123997	0.0584725	0.806768	0.199852					-0.9755	1.54317	0.0228449	-20.5714	+	+			22.9543	23.1321	22.9667	21.9788	22.9488	22.9598	23.0298	23.2344	22.9049	23.0285	22.0259	21.9317	PC3,Pio_PC3,ctrl
P47985	UQCRFS1	Cytochrome b-c1 complex subunit Rieske, mitochondrial	UQCRFS1	-0.20585	1.60647	0.159429	-22.9051					0.0391006	0.28399	0.458688	0.938372					-0.9786	1.5217	0.0255834	-21.0599	+	+			21.8173	21.6115	21.8565	20.8388	21.8161	21.8186	21.6026	21.6204	21.8981	21.8148	20.7923	20.8852	PC3,Pio_PC3,ctrl
Q8N1G4	LRRC47	Leucine-rich repeat-containing protein 47	LRRC47	0.0484505	0.607631	0.318442	1.87593					-0.0725002	0.250901	0.49079	-0.81482					-0.97915	2.1641	0.00732632	-32.7088	+	+			22.1948	22.2433	22.1223	21.2157	22.2062	22.1835	22.2665	22.2201	22.2106	22.0341	21.2434	21.188	PC3,Pio_PC3,ctrl
O43395	PRPF3	U4/U6 small nuclear ribonucleoprotein Prp3	PRPF3	-0.16685	0.515192	0.348043	-1.92211					-0.951449	2.03356	0.0867578	-66.387		+			-0.981899	1.50953	0.0251493	-20.5165	+	+			20.6413	20.4745	19.6899	19.6594	20.6404	20.6423	20.3877	20.5613	19.6756	19.7042	19.7073	19.6116	PC3,Pio_PC3,ctrl
P60981	DSTN	Destrin	DSTN	-0.47465	1.14686	0.200643	-3.54296					-0.189899	0.468863	0.341173	-1.25709					-0.9842	1.6542	0.0213793	-6.76112	+	+			21.9508	21.4762	21.7609	20.9666	21.855	22.0466	21.5698	21.3825	21.6441	21.8777	21.0762	20.857	PC3,Pio_PC3,ctrl
O43237	DYNC1LI2	Cytoplasmic dynein 1 light intermediate chain 2	DYNC1LI2	-0.0104494	0.0708663	0.818181	-0.224885					-0.0742998	0.179526	0.565987	-0.559285					-0.984449	1.70238	0.0219273	-11.0233	+	+			20.443	20.4326	20.3687	19.4586	20.4847	20.4014	20.4532	20.412	20.4949	20.2426	19.5376	19.3796	PC3,Pio_PC3,ctrl
P17812	CTPS1	CTP synthase 1	CTPS1	0.1151	0.281555	0.506363	0.929494					-0.654751	1.12298	0.142228	-8.3063					-0.98765	3.56456	0	-117.861	+	+			20.346	20.4611	19.6912	19.3583	20.3504	20.3415	20.5848	20.3373	19.7699	19.6125	19.3512	19.3654	PC3,Pio_PC3,ctrl
P06744	GPI	Glucose-6-phosphate isomerase	GPI	0.0194502	0.172802	0.633836	0.492979					0.172849	1.40734	0.113355	4.94817					-0.9877	2.84048	0	-29.9171	+	+			24.1682	24.1877	24.341	23.1805	24.194	24.1424	24.2175	24.1578	24.3175	24.3646	23.2011	23.1599	PC3,Pio_PC3,ctrl
Q13572	ITPK1	Inositol-tetrakisphosphate 1-kinase	ITPK1	-0.0295	0.0581941	0.844545	-0.199505					0.0207996	0.0571654	0.811138	0.196054					-0.9911	1.34024	0.0311912	-13.664	+	+			18.6139	18.5844	18.6347	17.6228	18.6095	18.6183	18.7322	18.4366	18.7407	18.5287	17.6952	17.5504	PC3,Pio_PC3,ctrl
Q9HBI1	PARVB	Beta-parvin	PARVB	0.2966	0.730453	0.287074	2.31691					0.0985498	0.410655	0.374996	1.09741					-0.991796	2.14493	0.00689109	-13.2007	+	+			17.1249	17.4215	17.2234	16.1331	17.0655	17.1843	17.3081	17.5349	17.2908	17.1561	16.0871	16.1791	PC3,Pio_PC3,ctrl
Q15645	TRIP13	Pachytene checkpoint protein 2 homolog	TRIP13	0.38865	0.953341	0.244721	2.80628					-1.0404	1.82451	0.092928	-8.1168		+	+		-0.995682	1.58323	0.0231191	-10.2095	+	+	+		18.9759	19.3645	17.9355	17.9801	19.0639	18.8878	19.2576	19.4714	17.8423	18.0286	18.0221	17.9382	PC3,Pio_PC3,ctrl
Q7Z3U7	MON2	Protein MON2 homolog	MON2	0.0829	0.707937	0.292992	2.15741					-0.574551	1.51933	0.103633	-11.0598					-0.997064	2.07425	0.00748235	-51.1463	+	+	+		18.2396	18.3225	17.6651	17.2426	18.2586	18.2206	18.3559	18.2891	17.6167	17.7134	17.2469	17.2382	PC3,Pio_PC3,ctrl
Q9GZR7	DDX24	ATP-dependent RNA helicase DDX24	DDX24	0.0299997	0.141973	0.679035	0.410882					-0.879101	2.1335	0.0650992	-11.814		+			-0.99925	2.03078	0.00830108	-11.9211	+	+	+		19.3922	19.4222	18.5131	18.3929	19.3423	19.4421	19.4755	19.3689	18.5683	18.4579	18.4603	18.3256	PC3,Pio_PC3,ctrl
Q9BQ04	RBM4B	RNA-binding protein 4B	RBM4B	-0.22005	0.945502	0.248315	-3.23528					-0.274199	0.312086	0.436739	-1.00132					-1.00346	2.17287	0.00748387	-12.1632	+	+	+		16.5739	16.3539	16.2997	15.5705	16.5147	16.6332	16.3873	16.3205	16.5671	16.0324	15.6279	15.5131	PC3,Pio_PC3,ctrl
O00429	DNM1L	Dynamin-1-like protein	DNM1L	-0.117149	1.73407	0.149799	-9.73699					0.0663509	0.225484	0.514747	0.732496					-1.0071	2.8752	0	-50.4064	+	+	+		21.0066	20.8894	21.0729	19.9994	21.0168	20.9963	20.8831	20.8957	20.9829	21.1629	20.0166	19.9823	PC3,Pio_PC3,ctrl
Q9UEW8	STK39	STE20/SPS1-related proline-alanine-rich protein kinase	STK39	0.231501	0.555688	0.339558	1.49351					-0.151649	0.466322	0.342114	-1.38259					-1.00785	1.40663	0.028283	-9.60315	+	+	+		19.1397	19.3712	18.9881	18.1319	19.0411	19.2383	19.2516	19.4908	19.0361	18.94	18.0959	18.1678	PC3,Pio_PC3,ctrl
P63092	GNAS	Guanine nucleotide-binding protein G(s) subunit alpha isoforms short	GNAS	-0.0579004	0.097402	0.76295	-0.290254					0.0020504	0.00364727	0.984105	0.0121783					-1.00995	1.3312	0.0320265	-6.06153	+	+	+		20.5563	20.4984	20.5584	19.5464	20.7027	20.4099	20.6339	20.3629	20.6415	20.4752	19.6259	19.4668	PC3,Pio_PC3,ctrl
P61106	RAB14	Ras-related protein Rab-14	RAB14	0.12325	0.238433	0.549132	0.708802					-0.563199	1.36946	0.117409	-4.893					-1.0104	1.89455	0.0149264	-11.7751	+	+	+		20.8571	20.9804	20.2939	19.8467	20.9296	20.7846	20.8223	21.1384	20.2045	20.3833	19.8008	19.8926	PC3,Pio_PC3,ctrl
P82914	MRPS15	28S ribosomal protein S15, mitochondrial	MRPS15	0.3019	0.497001	0.360572	1.38013					-0.927655	1.24083	0.126817	-4.42364					-1.01145	1.38758	0.0305014	-5.11762	+	+	+		17.7993	18.1012	16.8716	16.7878	17.6784	17.9202	17.9189	18.2835	16.7003	17.043	16.6315	16.9442	PC3,Pio_PC3,ctrl
Q9Y2G5	POFUT2	GDP-fucose protein O-fucosyltransferase 2	POFUT2	0.11925	0.174137	0.632881	0.514009					-0.5812	0.856316	0.193439	-2.67504					-1.01699	1.57364	0.0226266	-6.03445	+	+	+		19.85	19.9693	19.2688	18.833	19.9649	19.7351	20.1708	19.7677	19.4532	19.0844	18.9563	18.7097	PC3,Pio_PC3,ctrl
Q8N6M0	OTUD6B	Deubiquitinase OTUD6B	OTUD6B	-0.0252504	0.0876374	0.783379	-0.267533					0.226299	0.690263	0.244181	2.84582					-1.02185	1.39528	0.0299143	-6.4365	+	+	+		20.6583	20.6331	20.8846	19.6364	20.5799	20.7367	20.5805	20.6856	20.8979	20.8713	19.7745	19.4984	PC3,Pio_PC3,ctrl
Q06124	PTPN11	Tyrosine-protein phosphatase non-receptor type 11	PTPN11	0.12265	0.243267	0.543924	0.783913					-0.0955496	0.1888	0.553701	-0.58229					-1.02375	1.35217	0.0309793	-5.64196	+	+	+		20.7193	20.8419	20.6237	19.6955	20.8736	20.5649	20.8675	20.8163	20.6794	20.568	19.6001	19.7909	PC3,Pio_PC3,ctrl
Q92598	HSPH1	Heat shock protein 105 kDa	HSPH1	0.131401	0.422821	0.391753	1.37817					-0.3635	0.898797	0.181313	-3.71279					-1.0253	1.80793	0.0210964	-8.91491	+	+	+		22.8316	22.9629	22.468	21.8062	22.9236	22.7395	22.9381	22.9878	22.5014	22.4347	21.8752	21.7373	PC3,Pio_PC3,ctrl
P07355	ANXA2	Annexin A2	ANXA2	-0.0605011	0.199613	0.596843	-0.565937					-0.14465	0.433589	0.362068	-1.20387					-1.02555	1.9044	0.0140843	-13.598	+	+	+		26.3471	26.2867	26.2025	25.3216	26.2816	26.4127	26.2022	26.3711	26.1018	26.3032	25.2843	25.3589	PC3,Pio_PC3,ctrl
P27707	DCK	Deoxycytidine kinase	DCK	-0.24335	0.749605	0.2829	-2.63877					-0.0476999	0.415612	0.370801	-1.18708					-1.0257	2.16456	0.00735211	-26.462	+	+	+		20.2942	20.0509	20.2465	19.2685	20.2592	20.3293	19.9656	20.1362	20.2662	20.2269	19.2851	19.252	PC3,Pio_PC3,ctrl
Q9NQH7	XPNPEP3	Xaa-Pro aminopeptidase 3	XPNPEP3	0.312551	0.747952	0.282406	2.03863					-0.74215	1.11616	0.143081	-6.43947					-1.02585	1.66433	0.0218824	-7.34462	+	+	+		19.0894	19.4019	18.3473	18.0635	18.9783	19.2005	19.2963	19.5076	18.3166	18.3779	17.9789	18.1482	PC3,Pio_PC3,ctrl
Q8WWK9	CKAP2	Cytoskeleton-associated protein 2	CKAP2	-0.2696	1.32656	0.176587	-10.5509					0.2356	0.918882	0.179503	4.97824					-1.0276	1.6745	0.022209	-26.08	+	+	+		18.2835	18.0138	18.5191	17.2558	18.2894	18.2775	18.0387	17.989	18.4721	18.566	17.2948	17.2169	PC3,Pio_PC3,ctrl
Q92841	DDX17	Probable ATP-dependent RNA helicase DDX17	DDX17	0.0581999	0.480564	0.370969	1.50957					0.0787001	0.330932	0.426166	1.07639					-1.031	3.46078	0	-54.3804	+	+	+		21.3793	21.4375	21.458	20.3483	21.3931	21.3655	21.4735	21.4015	21.5298	21.3862	20.3613	20.3353	PC3,Pio_PC3,ctrl
P28838	LAP3	Cytosol aminopeptidase	LAP3	-0.0114498	0.0433988	0.877426	-0.137311					0.258451	0.784835	0.214667	3.72354					-1.0311	1.71286	0.0224595	-13.6247	+	+	+		20.9727	20.9612	21.2311	19.9415	21.0418	20.9035	21.0078	20.9146	21.2371	21.2251	19.9723	19.9108	PC3,Pio_PC3,ctrl
Q9UQR0	SCML2	Sex comb on midleg-like protein 2	SCML2	-0.3767	1.2701	0.180354	-6.43602					-0.15115	0.233941	0.507764	-0.734925					-1.03439	1.48816	0.0265502	-19.3304	+	+	+		18.054	17.6773	17.9028	17.0195	18.0005	18.1074	17.6534	17.7011	18.1014	17.7042	17.0221	17.017	PC3,Pio_PC3,ctrl
P04818	TYMS	Thymidylate synthase	TYMS	-0.39085	1.20279	0.186145	-3.82829					-0.3388	0.954885	0.175133	-4.76115					-1.0357	2.06722	0.00731034	-11.7542	+	+	+		22.8905	22.4996	22.5517	21.8548	22.9595	22.8215	22.5749	22.4244	22.5343	22.5691	21.9096	21.8	PC3,Pio_PC3,ctrl
Q9H788	SH2D4A	SH2 domain-containing protein 4A	SH2D4A	0.3212	0.876294	0.25278	2.51229					-0.34255	0.388543	0.389949	-1.23135					-1.03636	1.87097	0.0144874	-8.62109	+	+	+		18.0674	18.3886	17.7248	17.031	18.1488	17.9859	18.29	18.4871	17.9908	17.4588	17.1194	16.9426	PC3,Pio_PC3,ctrl
P25963	NFKBIA	NF-kappa-B inhibitor alpha	NFKBIA	0.4595	0.515738	0.347644	1.62966					0.101251	0.133022	0.642308	0.408911					-1.04837	1.72086	0.0218265	-7.14769	+	+	+		18.1312	18.5907	18.2325	17.0829	18.0275	18.2349	18.8529	18.3285	18.0076	18.4573	16.9791	17.1866	PC3,Pio_PC3,ctrl
Q15435	PPP1R7	Protein phosphatase 1 regulatory subunit 7	PPP1R7	0.143651	1.13668	0.203662	8.16733					0.2622	0.950848	0.177026	4.40914					-1.0503	2.6377	0	-32.2902	+	+	+		18.9838	19.1274	19.246	17.9335	18.9663	19.0012	19.1252	19.1296	19.1891	19.3028	17.9609	17.906	PC3,Pio_PC3,ctrl
O75449	KATNA1	Katanin p60 ATPase-containing subunit A1	KATNA1	0.2479	0.407894	0.399339	1.21028					-0.016901	0.0572654	0.810795	-0.196516					-1.05072	1.8994	0.0138993	-8.8588	+	+	+		17.7003	17.9482	17.6834	16.6496	17.6143	17.7863	17.7623	18.1341	17.6827	17.6841	16.5679	16.7313	PC3,Pio_PC3,ctrl
Q5TKA1	LIN9	Protein lin-9 homolog	LIN9	-0.3884	0.692216	0.292946	-2.57572					-0.2773	0.341311	0.417925	-1.11747					-1.05201	1.9968	0.00783756	-13.0463	+	+	+		17.7283	17.3399	17.451	16.6763	17.7724	17.6842	17.4841	17.1957	17.6952	17.2068	16.7438	16.6088	PC3,Pio_PC3,ctrl
Q12972	PPP1R8	Nuclear inhibitor of protein phosphatase 1	PPP1R8	-0.237851	0.495897	0.360503	-1.39687					-0.0501013	0.0714683	0.774816	-0.228596					-1.05295	1.79919	0.0206667	-7.92804	+	+	+		19.3252	19.0874	19.2752	18.2723	19.2355	19.415	18.9427	19.2321	19.0752	19.4751	18.3702	18.1744	PC3,Pio_PC3,ctrl
O60645	EXOC3	Exocyst complex component 3	EXOC3	0.0219498	0.0316957	0.911554	0.106682					-0.32655	1.06424	0.152051	-4.31246					-1.05355	1.52346	0.0256721	-14.91	+	+	+		18.7443	18.7662	18.4177	17.6907	18.8125	18.676	18.5721	18.9603	18.3849	18.4505	17.6724	17.709	PC3,Pio_PC3,ctrl
Q9BZ95	NSD3	Histone-lysine N-methyltransferase NSD3	NSD3	0.333851	0.817195	0.265581	4.05255					-0.26208	0.788749	0.212814	-3.00186					-1.0549	1.3054	0.0331804	-12.8331	+	+	+		17.1366	17.4704	16.8745	16.0817	17.2188	17.0544	17.465	17.4759	16.9039	16.8451	16.0812	16.0822	PC3,Pio_PC3,ctrl
P63000	RAC1	Ras-related C3 botulinum toxin substrate 1	RAC1	-0.3101	0.971921	0.240119	-2.91985					-0.0788488	0.285162	0.458433	-0.94313					-1.0557	1.35306	0.0310328	-12.4397	+	+	+		23.927	23.6169	23.8482	22.8713	23.8434	24.0106	23.6824	23.5514	23.8474	23.8489	22.8859	22.8567	PC3,Pio_PC3,ctrl
Q9BVC3	DSCC1	Sister chromatid cohesion protein DCC1	DSCC1	-0.0616493	0.169314	0.639066	-0.543517					-0.7361	0.611071	0.271306	-2.1058					-1.05799	1.67075	0.0219469	-6.73496	+	+	+		17.5831	17.5214	16.8469	16.5251	17.472	17.6941	17.4983	17.5445	17.1784	16.5155	16.6362	16.4139	PC3,Pio_PC3,ctrl
Q6P1N9	TATDN1	Putative deoxyribonuclease TATDN1	TATDN1	0.114001	0.32679	0.460526	0.963321					0.256551	0.972135	0.166736	5.02127					-1.05935	1.35661	0.0314401	-8.03869	+	+	+		19.8921	20.0061	20.1486	18.8327	19.8424	19.9418	19.8987	20.1135	20.1368	20.1605	18.9548	18.7107	PC3,Pio_PC3,ctrl
Q99569	PKP4	Plakophilin-4	PKP4	-0.59385	0.53298	0.34563	-1.62131					-0.0949507	0.133835	0.640662	-0.390596					-1.05936	1.42164	0.0279921	-5.41625	+	+	+		17.1978	16.604	17.1029	16.1384	17.0417	17.3539	16.9353	16.2726	16.9165	17.2892	16.0206	16.2563	PC3,Pio_PC3,ctrl
Q6PGP7	TTC37	Tetratricopeptide repeat protein 37	TTC37	0.24975	0.815176	0.265204	2.36821					-1.8182	1.46398	0.109585	-8.8089					-1.06387	1.92269	0.012129	-9.14161	+	+	+		19.5207	19.7705	17.7025	18.4569	19.6059	19.4355	19.7083	19.8326	17.5145	17.8905	18.5361	18.3776	PC3,Pio_PC3,ctrl
Q16698	DECR1	2,4-dienoyl-CoA reductase, mitochondrial	DECR1	0.0124502	0.155991	0.659367	0.467335					-0.131749	0.600734	0.275374	-2.23117					-1.06515	1.4239	0.0280749	-14.5349	+	+	+		22.9573	22.9698	22.8256	21.8922	22.9448	22.9699	22.9463	22.9933	22.7679	22.8833	21.82	21.9644	PC3,Pio_PC3,ctrl
Q9ULV4	CORO1C	Coronin-1C	CORO1C	-0.0629501	0.173524	0.632956	-0.504434					-0.920401	1.33708	0.12173	-8.28436					-1.06625	1.53974	0.0227363	-6.24119	+	+	+		22.8929	22.83	21.9725	21.8267	22.997	22.7889	22.8989	22.7611	22.0115	21.9336	21.6912	21.9622	PC3,Pio_PC3,ctrl
P04424	ASL	Argininosuccinate lyase	ASL	0.134749	0.228623	0.560675	0.651968					-0.988199	0.59164	0.278369	-2.13646					-1.07234	1.69234	0.0230341	-7.51693	+	+	+		19.1039	19.2386	18.1157	18.0315	18.9912	19.2166	19.4119	19.0654	18.5643	17.6671	18.119	17.9441	PC3,Pio_PC3,ctrl
P12004	PCNA	Proliferating cell nuclear antigen	PCNA	-0.0917006	0.300687	0.48805	-0.818146					0.0311003	0.0461079	0.838955	0.150587					-1.0724	1.94615	0.0112381	-9.50031	+	+	+		23.7955	23.7038	23.8267	22.7232	23.7115	23.8796	23.6297	23.778	23.638	24.0153	22.6478	22.7985	PC3,Pio_PC3,ctrl
Q14232	EIF2B1	Translation initiation factor eIF-2B subunit alpha	EIF2B1	0.0742998	0.154632	0.661209	0.455091					-0.2442	0.781527	0.215863	-2.29185					-1.0739	1.91032	0.0142742	-9.22071	+	+	+		19.7458	19.8201	19.5016	18.6718	19.6578	19.8337	19.6825	19.9576	19.4414	19.5617	18.7482	18.5955	PC3,Pio_PC3,ctrl
Q14974	KPNB1	Importin subunit beta-1	KPNB1	-0.030549	0.114497	0.726209	-0.337291					-0.19395	0.759223	0.22587	-3.06731					-1.07685	1.4033	0.0285823	-7.60185	+	+	+		23.7343	23.7037	23.5404	22.6574	23.7953	23.6733	23.7707	23.6368	23.5237	23.557	22.5296	22.7853	PC3,Pio_PC3,ctrl
Q9NTK5	OLA1	Obg-like ATPase 1	OLA1	0.0862494	0.662983	0.295228	2.0548					0.2325	1.11271	0.142338	5.92905					-1.0771	2.24021	0.00459072	-16.5567	+	+	+		22.3659	22.4521	22.5984	21.2888	22.4032	22.3286	22.4329	22.4714	22.5863	22.6105	21.2355	21.3421	PC3,Pio_PC3,ctrl
Q13098	GPS1	COP9 signalosome complex subunit 1	GPS1	-0.15735	0.591743	0.325613	-1.70137					-0.14565	0.530588	0.308923	-1.42345					-1.0851	1.36739	0.0315156	-6.49027	+	+	+		21.0932	20.9359	20.9475	20.0081	21.1721	21.0143	20.9841	20.8876	21.0127	20.8824	20.1555	19.8607	PC3,Pio_PC3,ctrl
Q9H974	QTRT2	Queuine tRNA-ribosyltransferase accessory subunit 2	QTRT2	0.174	0.576936	0.331437	1.68983					-0.5593	0.731578	0.231924	-2.49206					-1.08656	1.88597	0.0147666	-9.58183	+	+	+		18.9029	19.0769	18.3436	17.8163	18.8132	18.9925	19.1275	19.0262	18.5493	18.1378	17.8857	17.7469	PC3,Pio_PC3,ctrl
Q96HS1	PGAM5	Serine/threonine-protein phosphatase PGAM5, mitochondrial	PGAM5	-0.0824003	0.951075	0.245048	-5.62401					-0.131151	0.898153	0.181437	-4.9677					-1.0928	5.94123	0	-3751.6	+	+	+		21.5099	21.4276	21.3788	20.4171	21.5102	21.5097	21.4422	21.4129	21.3524	21.4052	20.4173	20.417	PC3,Pio_PC3,ctrl
O43264	ZW10	Centromere/kinetochore protein zw10 homolog	ZW10	-0.17315	0.280467	0.508429	-0.804497					-0.213949	0.574175	0.287963	-1.53987					-1.09315	1.3352	0.0313851	-9.94333	+	+	+		19.8035	19.6303	19.5895	18.7103	19.6976	19.9093	19.4429	19.8177	19.4995	19.6795	18.6806	18.74	PC3,Pio_PC3,ctrl
P23443	RPS6KB1	Ribosomal protein S6 kinase beta-1	RPS6KB1	-0.0795507	0.723302	0.289538	-2.7354					-0.0462513	0.0978953	0.710626	-0.327516					-1.0988	3.86063	0	-97.3014	+	+	+		18.5875	18.508	18.5413	17.4887	18.5788	18.5962	18.5357	18.4802	18.6822	18.4003	17.4815	17.4959	PC3,Pio_PC3,ctrl
Q8IY67	RAVER1	Ribonucleoprotein PTB-binding 1	RAVER1	0.1445	0.396722	0.407904	1.21596					-0.133051	0.301829	0.445912	-0.819237					-1.10075	1.46226	0.0278027	-5.83889	+	+	+		19.9667	20.1112	19.8336	18.8659	20.0776	19.8558	20.1539	20.0685	19.9523	19.715	19.0184	18.7135	PC3,Pio_PC3,ctrl
Q14671	PUM1	Pumilio homolog 1	PUM1	-0.2293	0.915141	0.246766	-2.65514					-0.25535	1.12289	0.142639	-3.47712					-1.10385	1.92487	0.012157	-11.2917	+	+	+		20.7866	20.5573	20.5312	19.6827	20.7315	20.8417	20.4908	20.6238	20.5798	20.4827	19.7635	19.602	PC3,Pio_PC3,ctrl
Q16204	CCDC6	Coiled-coil domain-containing protein 6	CCDC6	0.0289497	0.116163	0.723188	0.383956					-0.309299	1.01456	0.160354	-3.58539					-1.1068	1.85533	0.0172951	-12.8888	+	+	+		21.1631	21.1921	20.8538	20.0563	21.238	21.0882	21.1834	21.2007	20.8966	20.811	20.0983	20.0143	PC3,Pio_PC3,ctrl
Q8TB96	ITFG1	T-cell immunomodulatory protein	ITFG1	-0.38715	0.609707	0.317555	-2.29904					-0.67995	0.949791	0.177036	-4.76408					-1.10698	2.12646	0.00671383	-17.0933	+	+	+		18.4997	18.1125	17.8197	17.3926	18.466	18.5333	18.2775	17.9475	17.9584	17.681	17.448	17.3373	PC3,Pio_PC3,ctrl
O60826	CCDC22	Coiled-coil domain-containing protein 22	CCDC22	-0.14495	0.334124	0.454236	-1.10357					0.187799	0.276797	0.46504	0.780522					-1.10765	1.59988	0.0209499	-6.77655	+	+	+		19.6072	19.4622	19.795	18.4995	19.4771	19.7373	19.4803	19.4442	19.5926	19.9974	18.4006	18.5985	PC3,Pio_PC3,ctrl
Q96AY4	TTC28	Tetratricopeptide repeat protein 28	TTC28	-0.0275002	0.0294891	0.91578	-0.0942257					-0.716701	0.854465	0.194205	-2.51228					-1.11032	1.399	0.0303094	-4.9273	+	+	+		18.001	17.9735	17.2843	16.8907	18.1695	17.8325	18.2118	17.7352	17.5145	17.0541	17.0403	16.7411	PC3,Pio_PC3,ctrl
P50991	CCT4	T-complex protein 1 subunit delta	CCT4	0.11975	0.326399	0.4606	1.05925					-0.9172	1.27988	0.123765	-9.65353					-1.111	2.76218	0	-44.098	+	+	+		23.2521	23.3719	22.3349	22.1411	23.2738	23.2304	23.2609	23.4828	22.4274	22.2424	22.1283	22.1539	PC3,Pio_PC3,ctrl
Q9UKD2	MRTO4	mRNA turnover protein 4 homolog	MRTO4	0.0172005	0.0340626	0.904614	0.110929					-0.418749	0.768556	0.220672	-2.86804					-1.1141	1.4509	0.0279339	-7.08262	+	+	+		20.648	20.6653	20.2293	19.534	20.7853	20.5108	20.5931	20.7374	20.1795	20.2791	19.6108	19.4571	PC3,Pio_PC3,ctrl
Q8IZ07	ANKRD13A	Ankyrin repeat domain-containing protein 13A	ANKRD13A	0.3512	0.637538	0.305458	1.77051					-0.63875	0.872251	0.190871	-2.79964					-1.11938	1.67255	0.0220444	-7.82172	+	+	+		18.0695	18.4207	17.4307	16.9502	18.1862	17.9528	18.2603	18.5811	17.6268	17.2347	17.033	16.8673	PC3,Pio_PC3,ctrl
O43933	PEX1	Peroxisome biogenesis factor 1	PEX1	-0.86555	0.474953	0.375181	-1.63092					-1.2112	1.819	0.0961265	-8.61244		+	+		-1.12276	1.74814	0.0229931	-7.40541	+	+	+		18.5238	17.6582	17.3126	17.401	18.4141	18.6335	18.1775	17.139	17.4006	17.2246	17.5057	17.2964	PC3,Pio_PC3,ctrl
Q99426	TBCB	Tubulin-folding cofactor B	TBCB	-0.10115	0.48644	0.366772	-1.76805					-0.28675	1.14315	0.140187	-4.34969					-1.1257	2.26583	0.00494545	-13.5909	+	+	+		21.8082	21.707	21.5215	20.6825	21.8653	21.7511	21.7035	21.7106	21.5544	21.4885	20.7425	20.6225	PC3,Pio_PC3,ctrl
Q15738	NSDHL	Sterol-4-alpha-carboxylate 3-dehydrogenase, decarboxylating	NSDHL	0.29945	0.996457	0.236301	2.938					0.0414	0.183743	0.560287	0.5466					-1.1259	2.14798	0.00693688	-11.7945	+	+	+		20.587	20.8864	20.6283	19.4611	20.5196	20.6543	20.8099	20.9629	20.5937	20.663	19.3934	19.5287	PC3,Pio_PC3,ctrl
Q96ED9	HOOK2	Protein Hook homolog 2	HOOK2	-0.240749	0.218977	0.570614	-0.685337					-0.043149	0.0410747	0.849424	-0.137761					-1.12755	1.56969	0.0231631	-6.78883	+	+	+		17.0281	16.7873	16.9849	15.9005	16.9313	17.1248	17.125	16.4496	17.2828	16.687	16.0355	15.7655	PC3,Pio_PC3,ctrl
P19525	EIF2AK2	Interferon-induced, double-stranded RNA-activated protein kinase	EIF2AK2	0.0664997	0.500527	0.357124	1.81158					-0.44935	1.0119	0.159326	-6.40696					-1.1296	1.96106	0.0101359	-46.0335	+	+	+		19.7364	19.803	19.2871	18.6069	19.7408	19.7321	19.8394	19.7665	19.3571	19.2171	18.5827	18.631	PC3,Pio_PC3,ctrl
P30260	CDC27	Cell division cycle protein 27 homolog	CDC27	0.2141	1.30015	0.176975	7.88785					-1.22786	1.40796	0.113544	-12.0405					-1.13692	2.88841	0	-29.2571	+	+	+		19.0514	19.2655	17.8235	17.9145	19.0259	19.0769	19.2562	19.2748	17.7248	17.9223	17.9438	17.8852	PC3,Pio_PC3,ctrl
Q96JB2	COG3	Conserved oligomeric Golgi complex subunit 3	COG3	0.35465	0.683602	0.293505	2.92072					-0.153301	0.185319	0.55744	-0.554468					-1.13709	1.57432	0.022655	-8.09668	+	+	+		17.0011	17.3558	16.8478	15.864	17.1221	16.8801	17.3456	17.3659	17.0964	16.5992	15.9353	15.7927	PC3,Pio_PC3,ctrl
P35080	PFN2	Profilin-2	PFN2	-0.257751	0.693024	0.293789	-2.66857					-0.116651	0.493702	0.32758	-1.5818					-1.13745	2.22707	0.00622581	-43.0851	+	+	+		21.5537	21.2959	21.437	20.4162	21.5289	21.5785	21.3893	21.2026	21.5065	21.3676	20.4072	20.4253	PC3,Pio_PC3,ctrl
Q6P1Q9	METTL2B	Methyltransferase-like protein 2B	METTL2B	0.0616503	0.153288	0.661567	0.46345					-0.1439	0.393497	0.387332	-1.13613					-1.1422	2.28749	0.00510798	-14.9288	+	+	+		18.9901	19.0517	18.8462	17.8479	19.0491	18.931	19.1709	18.9325	18.9582	18.7341	17.7992	17.8965	PC3,Pio_PC3,ctrl
Q15262	PTPRK	Receptor-type tyrosine-protein phosphatase kappa	PTPRK	-0.66685	0.50448	0.353847	-1.72261					0.0407162	0.128594	0.652331	0.419037					-1.14241	1.41223	0.0284735	-11.5053	+	+	+		16.8842	16.2173	16.9249	15.7418	16.9797	16.7887	16.5925	15.8422	16.9428	16.907	15.7146	15.769	PC3,Pio_PC3,ctrl
Q99717	SMAD5	Mothers against decapentaplegic homolog 5	SMAD5	0.27375	0.876559	0.253209	2.51999					-0.432301	0.410222	0.37518	-1.33161					-1.14259	1.89264	0.0148942	-8.97432	+	+	+		18.0363	18.31	17.604	16.8937	17.9521	18.1204	18.3787	18.2413	17.9175	17.2904	16.9892	16.7981	PC3,Pio_PC3,ctrl
P52732	KIF11	Kinesin-like protein KIF11	KIF11	0.2722	0.949174	0.244661	2.92583					-0.59645	0.602917	0.275067	-2.14541					-1.15852	2.09672	0.00770909	-11.2849	+	+	+		19.1664	19.4386	18.5699	18.0079	19.2423	19.0905	19.4924	19.3848	18.3025	18.8374	17.9388	18.077	PC3,Pio_PC3,ctrl
Q9HAU0	PLEKHA5	Pleckstrin homology domain-containing family A member 5	PLEKHA5	0.244149	1.49745	0.160989	6.20726					0.0386	0.0512676	0.825719	0.175944					-1.16252	2.90556	0	-42.4084	+	+	+		18.1574	18.4016	18.196	16.9949	18.1346	18.1802	18.4336	18.3695	18.4142	17.9778	17.0101	16.9797	PC3,Pio_PC3,ctrl
Q9H9E3	COG4	Conserved oligomeric Golgi complex subunit 4	COG4	0.219049	0.661678	0.295033	2.70106					-0.69075	1.02089	0.157937	-6.38423					-1.17546	3.4567	0	-64.1325	+	+	+		17.851	18.07	17.1602	16.6755	17.8623	17.8396	18.1503	17.9897	17.0526	17.2678	16.6611	16.6899	PC3,Pio_PC3,ctrl
P50452	SERPINB8	Serpin B8	SERPINB8	0.258051	0.43542	0.391199	1.31848					0.0576506	0.180117	0.565283	0.510733					-1.17575	1.52815	0.0259417	-7.66067	+	+	+		19.4168	19.6748	19.4744	18.2411	19.3396	19.494	19.8547	19.495	19.3921	19.5568	18.1084	18.3737	PC3,Pio_PC3,ctrl
Q9Y394	DHRS7	Dehydrogenase/reductase SDR family member 7	DHRS7	0.289501	0.453162	0.382161	1.43821					0.3492	0.465712	0.34286	1.23798					-1.1766	1.3549	0.0312215	-4.83128	+	+	+		20.5079	20.7974	20.8571	19.3313	20.3177	20.6981	20.7315	20.8633	20.6488	21.0654	19.1792	19.4834	PC3,Pio_PC3,ctrl
P49356	FNTB	Protein farnesyltransferase subunit beta	FNTB	0.175699	0.238513	0.549284	0.709601					-0.3203	0.837545	0.197028	-2.72584					-1.17808	1.68623	0.0226829	-9.99602	+	+	+		19.267	19.4427	18.9467	18.0889	19.1643	19.3697	19.2174	19.668	19.0038	18.8896	18.0311	18.1467	PC3,Pio_PC3,ctrl
Q6IN85	PPP4R3A	Serine/threonine-protein phosphatase 4 regulatory subunit 3A	PPP4R3A	0.0943499	0.363484	0.431151	0.975821					-0.776401	1.77668	0.0997447	-7.63559		+			-1.17869	1.53014	0.0253958	-15.9368	+	+	+		18.3207	18.415	17.5442	17.142	18.2488	18.3925	18.3503	18.4797	17.6162	17.4723	17.1595	17.1244	PC3,Pio_PC3,ctrl
P78344	EIF4G2	Eukaryotic translation initiation factor 4 gamma 2	EIF4G2	-0.2347	0.839104	0.262943	-3.52285					-0.416701	1.58914	0.100656	-9.70082					-1.1805	1.59493	0.0208126	-16.6183	+	+	+		22.1084	21.8736	21.6917	20.9278	22.089	22.1277	21.8099	21.9374	21.6533	21.73	20.8595	20.9962	PC3,Pio_PC3,ctrl
Q6IQ22	RAB12	Ras-related protein Rab-12	RAB12	0.0860996	0.382066	0.418174	1.29096					-1.1549	1.31284	0.121412	-7.01254					-1.1828	1.65136	0.0212571	-9.06123	+	+	+		19.0639	19.15	17.909	17.8811	19.1301	18.9977	19.1419	19.1581	18.0598	17.7582	17.9936	17.7686	PC3,Pio_PC3,ctrl
Q99447	PCYT2	Ethanolamine-phosphate cytidylyltransferase	PCYT2	0.58215	1.34139	0.174534	7.57536					-0.984051	0.689747	0.24433	-2.77794					-1.18837	2.10873	0.00654545	-13.6735	+	+	+		17.9665	18.5486	16.9824	16.7781	18.0372	17.8957	18.5786	18.5186	16.6353	17.3295	16.7276	16.8286	PC3,Pio_PC3,ctrl
P30048	PRDX3	Thioredoxin-dependent peroxide reductase, mitochondrial	PRDX3	0.167748	0.423151	0.392117	1.17986					0.0416994	0.162658	0.592726	0.489591					-1.1929	2.02766	0.00825668	-12.9211	+	+	+		22.8591	23.0268	22.9008	21.6662	22.7828	22.9353	22.9068	23.1468	22.8628	22.9387	21.6141	21.7182	PC3,Pio_PC3,ctrl
Q9UBF8	PI4KB	Phosphatidylinositol 4-kinase beta	PI4KB	0.40815	1.13566	0.204391	5.6698					-0.614	0.429336	0.363959	-1.46698					-1.19995	1.3443	0.0310468	-7.28306	+	+	+		17.981	18.3892	17.367	16.7811	17.9137	18.0483	18.3636	18.4147	16.9539	17.7801	16.6307	16.9314	PC3,Pio_PC3,ctrl
P49642	PRIM1	DNA primase small subunit	PRIM1	0.1745	0.509617	0.351192	1.49786					-0.3867	1.31532	0.120583	-4.53991					-1.20264	1.6048	0.0204208	-21.9148	+	+	+		18.8353	19.0099	18.4487	17.6327	18.8895	18.7812	18.9067	19.113	18.5144	18.3829	17.6238	17.6416	PC3,Pio_PC3,ctrl
Q7Z5K2	WAPL	Wings apart-like protein homolog	WAPL	-0.30715	0.524869	0.349975	-1.4167					-0.33885	0.71164	0.235657	-2.24					-1.20361	1.50581	0.025591	-7.88191	+	+	+		17.5093	17.2021	17.1704	16.3056	17.3752	17.6433	17.0317	17.3725	17.2405	17.1003	16.2325	16.3788	PC3,Pio_PC3,ctrl
P20618	PSMB1	Proteasome subunit beta type-1	PSMB1	0.2078	0.457778	0.382132	1.22558					-0.0196991	0.0452537	0.84135	-0.141383					-1.20525	1.71031	0.0222793	-7.26353	+	+	+		22.12	22.3279	22.1003	20.9148	22.0115	22.2286	22.4581	22.1976	22.1877	22.013	20.7893	21.0403	PC3,Pio_PC3,ctrl
P0DOY2;P0DOY3	IGLC2;IGLC3	Immunoglobulin lambda constant 2	IGLC2	-2.1655	1.90682	0.144466	-14.1002					0.42095	0.884898	0.188506	2.86988					-1.20545	1.57452	0.0226834	-15.5211	+	+	+		20.6341	18.4686	21.0551	19.4287	20.5596	20.7086	18.3343	18.6029	20.9287	21.1814	19.4506	19.4067	PC3,Pio_PC3,ctrl
Q63ZY3	KANK2	KN motif and ankyrin repeat domain-containing protein 2	KANK2	-0.0702	0.193852	0.606479	-0.630812					-0.63125	0.718669	0.232823	-3.20627					-1.20692	1.50629	0.0256198	-17.5592	+	+	+		17.6083	17.5381	16.977	16.4014	17.5969	17.6197	17.6488	17.4274	16.7805	17.1736	16.3336	16.4692	PC3,Pio_PC3,ctrl
P12109	COL6A1	Collagen alpha-1(VI) chain	COL6A1	0.0494995	0.147973	0.669067	0.487205					0.1157	0.288428	0.456059	0.785279					-1.20885	1.4142	0.0286112	-11.4344	+	+	+		21.8088	21.8584	21.9245	20.6	21.9104	21.7073	21.8552	21.8615	22.0313	21.8178	20.5706	20.6294	PC3,Pio_PC3,ctrl
Q9H0C8	ILKAP	Integrin-linked kinase-associated serine/threonine phosphatase 2C	ILKAP	-0.102201	0.180148	0.624938	-0.540458					0.0636492	0.10808	0.688376	0.334055					-1.21025	1.41591	0.0282216	-5.97038	+	+	+		19.9181	19.8159	19.9817	18.7079	20.0884	19.7478	19.7337	19.8981	20.0672	19.8963	18.5979	18.8178	PC3,Pio_PC3,ctrl
Q658P3	STEAP3	Metalloreductase STEAP3	STEAP3	0.172601	0.686986	0.292751	2.64842					-0.97275	2.57083	0.0462545	-54.2766	+	+			-1.21144	2.55714	0.00453333	-36.2855	+	+	+		18.2104	18.383	17.2377	16.999	18.2267	18.1941	18.3199	18.4461	17.2451	17.2302	17.0281	16.9698	PC3,Pio_PC3,ctrl;PC3.Tesa_PC3,ctrl
Q9UHG3	PCYOX1	Prenylcysteine oxidase 1	PCYOX1	0.12495	0.445485	0.386451	1.58013					-0.887449	1.81098	0.0967471	-7.95084		+			-1.21515	1.54579	0.0229269	-14.7659	+	+	+		20.0954	20.2203	19.208	18.8803	20.0164	20.1744	20.2169	20.2238	19.1291	19.2868	18.9033	18.8572	PC3,Pio_PC3,ctrl
Q99661	KIF2C	Kinesin-like protein KIF2C	KIF2C	0.1019	0.847412	0.261452	3.56756					-0.7678	0.981193	0.16318	-5.95775					-1.21604	1.59454	0.0207582	-21.867	+	+	+		18.5732	18.6751	17.8054	17.3571	18.5648	18.5816	18.7024	18.6478	17.934	17.6768	17.4121	17.3022	PC3,Pio_PC3,ctrl
O76031	CLPX	ATP-dependent Clp protease ATP-binding subunit clpX-like, mitochondrial	CLPX	0.0486498	0.235683	0.551193	0.757378					-0.12395	0.347431	0.414445	-1.16123					-1.21635	1.55471	0.0232612	-19.1417	+	+	+		19.3619	19.4106	19.2379	18.1456	19.3507	19.3731	19.3473	19.4738	19.1318	19.3441	18.083	18.2081	PC3,Pio_PC3,ctrl
O95831	AIFM1	Apoptosis-inducing factor 1, mitochondrial	AIFM1	0.241699	0.811766	0.266059	2.57688					-1.3129	1.92495	0.0889458	-14.0198		+	+		-1.21865	1.44619	0.0276766	-14.6917	+	+	+		21.2243	21.466	19.9114	20.0056	21.1429	21.3057	21.4194	21.5126	19.8651	19.9577	20.0216	19.9897	PC3,Pio_PC3,ctrl
Q9UNN5	FAF1	FAS-associated factor 1	FAF1	0.27335	0.610042	0.3176	2.43921					-0.743501	0.550349	0.301326	-1.88234					-1.21884	1.46526	0.0274624	-6.13766	+	+	+		18.0278	18.3011	17.2843	16.8089	18.1395	17.916	18.3095	18.2927	17.6631	16.9054	16.9731	16.6447	PC3,Pio_PC3,ctrl
Q8IW35	CEP97	Centrosomal protein of 97 kDa	CEP97	-0.20105	0.372009	0.425886	-0.997711					-0.292649	0.563585	0.292533	-2.1726					-1.22055	1.31317	0.0325428	-5.04731	+	+	+		18.9832	18.7821	18.6905	17.7626	19.1176	18.8487	18.9322	18.632	18.6987	18.6823	17.9636	17.5616	PC3,Pio_PC3,ctrl
Q92609	TBC1D5	TBC1 domain family member 5	TBC1D5	0.0736504	0.560654	0.337218	1.93989					-0.263949	0.502399	0.323918	-1.72224					-1.2231	2.25166	0.00470996	-18.3436	+	+	+		20.006	20.0797	19.742	18.7829	20.0425	19.9695	20.0692	20.0901	19.8909	19.5932	18.8387	18.7271	PC3,Pio_PC3,ctrl
Q7Z2W4	ZC3HAV1	Zinc finger CCCH-type antiviral protein 1	ZC3HAV1	-0.0661001	0.305893	0.481363	-0.930943					-0.720699	1.62432	0.0990612	-9.52804		+			-1.2237	2.1749	0.00753791	-12.374	+	+	+		20.2262	20.16	19.5054	19.0025	20.2927	20.1596	20.1353	20.1848	19.5414	19.4695	19.0756	18.9293	PC3,Pio_PC3,ctrl
Q9Y2S7	POLDIP2	Polymerase delta-interacting protein 2	POLDIP2	0.1772	0.312608	0.475731	0.862302					-0.6215	0.588557	0.279356	-1.91299					-1.22822	1.62463	0.0203001	-6.59223	+	+	+		18.9571	19.1343	18.3355	17.7289	19.0777	18.8364	19.3006	18.9679	18.6372	18.0339	17.8708	17.5869	PC3,Pio_PC3,ctrl
P35232	PHB	Prohibitin	PHB	0.1651	1.23819	0.185045	7.95409					-0.0665989	0.470802	0.34001	-1.65526					-1.22945	1.50116	0.0253067	-19.2333	+	+	+		22.4617	22.6268	22.3951	21.2323	22.4676	22.4558	22.6069	22.6467	22.4349	22.3553	21.2959	21.1686	PC3,Pio_PC3,ctrl
Q02218	OGDH	2-oxoglutarate dehydrogenase, mitochondrial	OGDH	0.0471497	0.729755	0.28766	2.26787					-0.657949	1.37945	0.113218	-10.4221					-1.2295	3.3188	0	-46.221	+	+	+		20.7139	20.7611	20.0559	19.4844	20.6957	20.7321	20.751	20.7711	20.1164	19.9955	19.5038	19.465	PC3,Pio_PC3,ctrl
Q15398	DLGAP5	Disks large-associated protein 5	DLGAP5	-0.3017	1.23561	0.185002	-5.04375					0.0964003	0.462462	0.344459	1.23155					-1.2357	1.36116	0.0311002	-8.50697	+	+	+		20.5052	20.2035	20.6015	19.2694	20.5571	20.4532	20.1738	20.2331	20.6601	20.543	19.4051	19.1338	PC3,Pio_PC3,ctrl
Q86W92	PPFIBP1	Liprin-beta-1	PPFIBP1	-0.0514994	0.135942	0.689032	-0.429018					-0.4129	1.53309	0.100987	-9.83658					-1.2363	1.35633	0.0313852	-9.69959	+	+	+		19.3721	19.3206	18.9592	18.1358	19.3339	19.4103	19.4344	19.2068	18.9766	18.9418	18.0142	18.2574	PC3,Pio_PC3,ctrl
Q13287	NMI	N-myc-interactor	NMI	0.249	0.329858	0.457292	1.01243					-0.812	0.58704	0.280512	-2.15123					-1.23687	1.40439	0.0282021	-6.99269	+	+	+		17.39	17.639	16.578	16.1531	17.3078	17.4722	17.4072	17.8708	16.2096	16.9464	15.9965	16.3097	PC3,Pio_PC3,ctrl
O76054	SEC14L2	SEC14-like protein 2	SEC14L2	0.343301	0.755052	0.280321	2.43678					-0.42525	0.758968	0.225746	-2.12058					-1.23696	1.73139	0.0223384	-7.64642	+	+	+		18.4584	18.8017	18.0331	17.2214	18.3332	18.5836	18.7371	18.8663	17.8765	18.1898	17.119	17.3239	PC3,Pio_PC3,ctrl
Q15003	NCAPH	Condensin complex subunit 2	NCAPH	0.0324497	0.231718	0.556851	0.72609					-0.32055	1.24533	0.127713	-4.37921					-1.2389	2.25328	0.00475109	-25.4437	+	+	+		19.8501	19.8826	19.5296	18.6112	19.8932	19.8071	19.8706	19.8946	19.5888	19.4704	18.5885	18.634	PC3,Pio_PC3,ctrl
Q9H4L4	SENP3	Sentrin-specific protease 3	SENP3	-0.29405	0.522861	0.349667	-1.96022					-0.6093	0.722119	0.232182	-2.14438					-1.24305	1.34599	0.0307145	-4.94742	+	+	+		19.6589	19.3648	19.0495	18.4158	19.5089	19.8088	19.369	19.3606	19.2909	18.8082	18.6174	18.2142	PC3,Pio_PC3,ctrl
P57740	NUP107	Nuclear pore complex protein Nup107	NUP107	0.1034	0.193852	0.60632	0.615824					-1.18535	1.06133	0.15235	-6.29008					-1.24385	1.71898	0.0217553	-13.3222	+	+	+		20.5922	20.6957	19.4069	19.3484	20.5534	20.6311	20.5323	20.859	19.2225	19.5913	19.4333	19.2635	PC3,Pio_PC3,ctrl
P19387	POLR2C	DNA-directed RNA polymerase II subunit RPB3	POLR2C	0.0337009	0.072627	0.815275	0.229495					-0.1335	0.175474	0.570583	-0.552825					-1.2501	1.86596	0.0155	-17.0083	+	+	+		20.4543	20.4879	20.3208	19.2041	20.3874	20.5211	20.3572	20.6187	20.0887	20.5528	19.1736	19.2347	PC3,Pio_PC3,ctrl
P42677	RPS27	40S ribosomal protein S27	RPS27	-0.2322	0.692648	0.293451	-2.15936					-0.9012	1.54397	0.100354	-6.0365					-1.25115	1.40571	0.028256	-12.8266	+	+	+		22.183	21.9508	21.2818	20.9318	22.0878	22.2782	21.9008	22.0008	21.3968	21.1668	20.9531	20.9106	PC3,Pio_PC3,ctrl
Q6UB35	MTHFD1L	Monofunctional C1-tetrahydrofolate synthase, mitochondrial	MTHFD1L	0.5134	0.624763	0.31141	2.14353					-0.687099	1.30613	0.121615	-4.90562					-1.25157	1.89667	0.0138087	-13.7498	+	+	+		18.1538	18.6672	17.4668	16.9023	18.2333	18.0744	18.4413	18.8932	17.3514	17.5821	16.8579	16.9467	PC3,Pio_PC3,ctrl
P10114	RAP2A	Ras-related protein Rap-2a	RAP2A	0.19285	0.114484	0.726038	0.37911					0.3968	0.399202	0.382518	1.33699					-1.2517	1.85444	0.0171894	-12.1436	+	+	+		17.3652	17.5581	17.7621	16.1136	17.313	17.4175	17.0521	18.0641	17.4699	18.0542	16.2024	16.0247	PC3,Pio_PC3,ctrl
Q86Y56	DNAAF5	Dynein assembly factor 5, axonemal	DNAAF5	0.0213509	0.0456829	0.871437	0.141951					-0.67	1.29958	0.122143	-4.33516					-1.2524	1.85787	0.0162804	-9.78059	+	+	+		19.3177	19.339	18.6476	18.0652	19.2139	19.4214	19.2301	19.4479	18.7622	18.5331	18.1403	17.9902	PC3,Pio_PC3,ctrl
P49368	CCT3	T-complex protein 1 subunit gamma	CCT3	-0.0145998	0.0505956	0.861922	-0.172154					-0.155601	0.32338	0.429718	-0.921978					-1.2529	2.04261	0.00841417	-12.0644	+	+	+		23.9635	23.9489	23.8079	22.7105	23.8801	24.0468	23.9332	23.9645	23.6611	23.9546	22.6486	22.7725	PC3,Pio_PC3,ctrl
Q01780	EXOSC10	Exosome component 10	EXOSC10	0.00979996	0.0206519	0.940258	0.0662062					-0.737551	1.37065	0.116301	-4.89938					-1.2545	1.4916	0.0261954	-9.89104	+	+	+		19.7419	19.7517	19.0044	18.4874	19.625	19.8588	19.6609	19.8425	19.0992	18.9095	18.5366	18.4382	PC3,Pio_PC3,ctrl
P00338	LDHA	L-lactate dehydrogenase A chain	LDHA	0.2521	0.793685	0.275152	3.71359					0.0445499	0.138447	0.631643	0.455265					-1.2588	1.51305	0.0253212	-18.7899	+	+	+		27.0267	27.2788	27.0712	25.7679	27.0178	27.0356	27.3461	27.2115	27.1687	26.9738	25.7015	25.8343	PC3,Pio_PC3,ctrl
Q9UBF2	COPG2	Coatomer subunit gamma-2	COPG2	0.0527496	0.114684	0.725931	0.36888					-0.879951	1.80107	0.098303	-11.2234		+			-1.26255	1.85164	0.017085	-30.8078	+	+	+		18.4294	18.4821	17.5495	17.1669	18.3896	18.4692	18.3448	18.6195	17.617	17.4819	17.1766	17.1571	PC3,Pio_PC3,ctrl
Q8IYB8	SUPV3L1	ATP-dependent RNA helicase SUPV3L1, mitochondrial	SUPV3L1	0.251349	0.824512	0.264042	3.39951					-1.8448	1.01953	0.157997	-6.47671					-1.26895	1.33538	0.0314114	-11.4815	+	+	+		19.4367	19.6881	17.5919	18.1677	19.4585	19.4149	19.7587	19.6174	17.3079	17.8759	18.2761	18.0594	PC3,Pio_PC3,ctrl
Q9Y266	NUDC	Nuclear migration protein nudC	NUDC	-0.0428495	0.568594	0.33582	-2.21441					-0.1766	0.933456	0.177845	-5.40048					-1.2699	1.74372	0.0227189	-35.2746	+	+	+		22.9813	22.9384	22.8047	21.7114	22.9814	22.9812	22.9191	22.9578	22.8374	22.772	21.7474	21.6754	PC3,Pio_PC3,ctrl
P19784	CSNK2A2	Casein kinase II subunit alpha'	CSNK2A2	0.420851	1.25411	0.185033	4.66606					-0.604549	1.25261	0.125444	-5.56821					-1.2722	2.36912	0.00643787	-21.2739	+	+	+		19.1531	19.5739	18.5485	17.8808	19.1031	19.203	19.649	19.4988	18.4521	18.6449	17.848	17.9137	PC3,Pio_PC3,ctrl
P32119	PRDX2	Peroxiredoxin-2	PRDX2	0.166899	0.379946	0.419844	1.09677					-0.241	0.499135	0.324124	-1.49105					-1.27425	1.50398	0.0254765	-17.7788	+	+	+		24.2111	24.378	23.9701	22.9368	24.1403	24.2819	24.2433	24.5127	23.8248	24.1154	22.948	22.9257	PC3,Pio_PC3,ctrl
Q92947	GCDH	Glutaryl-CoA dehydrogenase, mitochondrial	GCDH	0.290699	0.983702	0.234763	2.87027					-0.6941	1.12978	0.141832	-4.43704					-1.27474	2.19288	0.00576119	-12.6309	+	+	+		19.3397	19.6304	18.6456	18.0649	19.2651	19.4143	19.5619	19.6989	18.5081	18.7831	17.997	18.1329	PC3,Pio_PC3,ctrl
Q9UIQ6	LNPEP	Leucyl-cystinyl aminopeptidase	LNPEP	0.5302	1.03807	0.226474	6.16197					-1.21695	1.60754	0.0969148	-7.79332		+	+		-1.27687	1.39481	0.029831	-15.0198	+	+	+		18.7648	19.295	17.5478	17.488	18.6802	18.8494	19.3107	19.2793	17.4166	17.6791	17.4963	17.4796	PC3,Pio_PC3,ctrl
Q86UP2	KTN1	Kinectin	KTN1	-0.0504503	0.301916	0.485189	-0.945265					-0.1758	0.882195	0.189031	-2.48541					-1.27705	1.67319	0.02211	-11.1612	+	+	+		20.8124	20.7619	20.6365	19.5353	20.7611	20.8636	20.7768	20.747	20.6853	20.5878	19.433	19.6376	PC3,Pio_PC3,ctrl
Q16134	ETFDH	Electron transfer flavoprotein-ubiquinone oxidoreductase, mitochondrial	ETFDH	0.53325	0.836504	0.263422	2.58933					-0.5681	0.500898	0.323934	-1.63481					-1.27937	1.84613	0.01688	-8.28683	+	+	+		18.0787	18.612	17.5106	16.7994	17.9697	18.1878	18.7867	18.4373	17.1807	17.8406	16.6901	16.9087	PC3,Pio_PC3,ctrl
O43813	LANCL1	Glutathione S-transferase LANCL1	LANCL1	0.2482	0.651888	0.300427	1.7496					-0.326849	0.759434	0.226119	-3.02791					-1.282	1.69851	0.0225728	-10.924	+	+	+		20.455	20.7033	20.1282	19.1731	20.3513	20.5588	20.6065	20.8	20.0984	20.158	19.1182	19.2279	PC3,Pio_PC3,ctrl
Q9NXS2	QPCTL	Glutaminyl-peptide cyclotransferase-like protein	QPCTL	0.26915	0.812469	0.266437	3.92443					-0.811501	0.814308	0.204885	-3.37412					-1.283	2.10283	0.00642462	-11.9633	+	+	+		17.2096	17.4788	16.3982	15.9266	17.1415	17.2778	17.4865	17.4711	16.6288	16.1675	16.0095	15.8438	PC3,Pio_PC3,ctrl
Q9Y6C9	MTCH2	Mitochondrial carrier homolog 2	MTCH2	0.1405	0.5072	0.352932	1.61751					-0.13235	0.901794	0.181374	-4.20369					-1.283	2.01974	0.00819098	-19.0051	+	+	+		20.7728	20.9134	20.6405	19.4899	20.7424	20.8033	20.832	20.9947	20.6485	20.6325	19.4296	19.5501	PC3,Pio_PC3,ctrl
O75152	ZC3H11A	Zinc finger CCCH domain-containing protein 11A	ZC3H11A	0.0129995	0.0351496	0.900696	0.113579					-0.2282	0.636776	0.258543	-1.92191					-1.28478	1.55235	0.0231487	-22.6777	+	+	+		18.7843	18.7972	18.556	17.4994	18.8409	18.7276	18.8967	18.6978	18.6604	18.4517	17.4988	17.5001	PC3,Pio_PC3,ctrl
Q7L2E3	DHX30	ATP-dependent RNA helicase DHX30	DHX30	0.130651	0.431734	0.391076	1.26961					-0.6952	1.50979	0.107737	-5.68224					-1.28545	1.95221	0.0100385	-11.4058	+	+	+		20.4975	20.6281	19.8023	19.212	20.4051	20.5898	20.5827	20.6735	19.8825	19.722	19.2766	19.1474	PC3,Pio_PC3,ctrl
Q9BWD1	ACAT2	Acetyl-CoA acetyltransferase, cytosolic	ACAT2	-0.50855	0.938687	0.247472	-3.51531					-0.172699	0.744544	0.228166	-2.02789					-1.288	2.31725	0.00557949	-14.4183	+	+	+		21.8402	21.3316	21.6675	20.5522	21.7785	21.9019	21.4625	21.2008	21.6088	21.7262	20.4876	20.6168	PC3,Pio_PC3,ctrl
Q9HD26	GOPC	Golgi-associated PDZ and coiled-coil motif-containing protein	GOPC	0.338651	0.538717	0.342572	1.98683					-1.0194	0.721831	0.231864	-2.43541					-1.28928	1.38817	0.0306138	-4.93226	+	+	+		17.9319	18.2705	16.9124	16.6425	18.1006	17.7631	18.2945	18.2465	17.2955	16.5294	16.8422	16.4429	PC3,Pio_PC3,ctrl
P51659	HSD17B4	Peroxisomal multifunctional enzyme type 2	HSD17B4	0.17535	1.00477	0.233966	3.84016					-0.51495	1.45464	0.110373	-12.0352					-1.29035	2.20345	0.00589313	-17.2303	+	+	+		20.633	20.8083	20.118	19.3426	20.6739	20.592	20.8285	20.7881	20.1304	20.1056	19.2799	19.4053	PC3,Pio_PC3,ctrl
O43432	EIF4G3	Eukaryotic translation initiation factor 4 gamma 3	EIF4G3	0.327001	0.907754	0.247426	2.58525					-0.0249996	0.050336	0.827018	-0.15744					-1.29275	1.41268	0.0285284	-6.72938	+	+	+		18.8708	19.1977	18.8458	17.578	18.9641	18.7774	19.2831	19.1124	18.9742	18.7173	17.4101	17.7459	PC3,Pio_PC3,ctrl
Q9Y3F4	STRAP	Serine-threonine kinase receptor-associated protein	STRAP	0.2611	0.518972	0.348383	1.45927					-0.0139503	0.0225206	0.91432	-0.0719353					-1.29715	1.61804	0.0201081	-6.57047	+	+	+		21.0881	21.3492	21.0742	19.791	21.2393	20.937	21.445	21.2535	21.1957	20.9527	19.918	19.664	PC3,Pio_PC3,ctrl
Q15542	TAF5	Transcription initiation factor TFIID subunit 5	TAF5	0.190401	0.252307	0.53325	0.767895					0.0377007	0.13106	0.646851	0.422394					-1.29806	1.75862	0.0214501	-13.5083	+	+	+		16.9238	17.1142	16.9615	15.6258	17.0105	16.8371	17.3465	16.8819	16.9403	16.9827	15.5843	15.6672	PC3,Pio_PC3,ctrl
Q9NUU7	DDX19A	ATP-dependent RNA helicase DDX19A	DDX19A	0.1995	0.434493	0.390766	1.29613					-1.227	1.63377	0.101125	-6.83064					-1.2982	1.58028	0.0229137	-7.93968	+	+	+		19.5569	19.7564	18.3299	18.2587	19.6967	19.4171	19.8208	19.692	18.4427	18.2171	18.3435	18.1739	PC3,Pio_PC3,ctrl
Q13724	MOGS	Mannosyl-oligosaccharide glucosidase	MOGS	0.16415	0.779645	0.276269	3.68463					-0.0198002	0.133711	0.640573	-0.421322					-1.29875	1.47548	0.0278754	-10.4602	+	+	+		20.1258	20.29	20.106	18.827	20.1702	20.0814	20.2863	20.2936	20.1214	20.0906	18.943	18.7111	PC3,Pio_PC3,ctrl
O95202	LETM1	Mitochondrial proton/calcium exchanger protein	LETM1	-0.0843506	0.154404	0.66078	-0.463358					-0.2616	0.822105	0.203284	-2.29139					-1.2997	1.51521	0.0253501	-7.60608	+	+	+		20.565	20.4807	20.3034	19.2653	20.4799	20.6502	20.3198	20.6416	20.2274	20.3795	19.4135	19.1172	PC3,Pio_PC3,ctrl
Q96LB3	IFT74	Intraflagellar transport protein 74 homolog	IFT74	-0.0951996	0.282911	0.503965	-0.807026					-0.3508	0.822369	0.203078	-2.72887					-1.3081	1.58752	0.022538	-21.7125	+	+	+		17.4715	17.3763	17.1207	16.1634	17.5311	17.4119	17.4781	17.2745	17.2346	17.0068	16.1722	16.1546	PC3,Pio_PC3,ctrl
O43390	HNRNPR	Heterogeneous nuclear ribonucleoprotein R	HNRNPR	0.0497999	0.227813	0.561157	0.697862					-0.180149	0.651451	0.254054	-2.6644					-1.3141	2.29098	0.00523077	-13.9309	+	+	+		23.0618	23.1116	22.8817	21.7477	23.129	22.9947	23.1358	23.0875	22.8738	22.8896	21.814	21.6815	PC3,Pio_PC3,ctrl
Q8NBF6	AVL9	Late secretory pathway protein AVL9 homolog	AVL9	0.0315495	0.0628864	0.832415	0.20503					-0.476299	0.74217	0.228721	-2.78149					-1.31917	2.16242	0.00725	-21.0908	+	+	+		18.12	18.1516	17.6437	16.8009	18.0651	18.1749	18.2953	18.0078	17.8059	17.4815	16.8308	16.7709	PC3,Pio_PC3,ctrl
Q5W0V3	FAM160B1	Protein FAM160B1	FAM160B1	0.170601	0.415343	0.394738	1.19264					-0.0983	0.127549	0.653795	-0.385359					-1.32364	1.35755	0.0314952	-10.113	+	+	+		17.3557	17.5262	17.2573	16.032	17.4812	17.2301	17.5948	17.4577	17.4794	17.0353	16.069	15.995	PC3,Pio_PC3,ctrl
Q969H8	MYDGF	Myeloid-derived growth factor	MYDGF	0.0769491	0.143075	0.676194	0.421347					-0.61555	1.03894	0.156276	-3.20698					-1.32535	1.40111	0.0284739	-8.00043	+	+	+		22.3734	22.4503	21.7578	21.048	22.2222	22.5245	22.3478	22.5528	21.6395	21.8761	20.9802	21.1158	PC3,Pio_PC3,ctrl
O00571	DDX3X	ATP-dependent RNA helicase DDX3X	DDX3X	0.17405	0.77596	0.279118	2.14697					-0.266601	1.1821	0.132516	-4.14562					-1.32545	2.1506	0.00700671	-14.4795	+	+	+		22.5763	22.7504	22.3098	21.2509	22.5233	22.6294	22.6891	22.8117	22.2734	22.3461	21.3255	21.1763	PC3,Pio_PC3,ctrl
Q15811	ITSN1	Intersectin-1	ITSN1	0.7151	1.15397	0.199097	6.72052					-0.609249	1.61724	0.0973233	-19.5841		+			-1.32667	2.33816	0.00581818	-40.1471	+	+	+		17.1281	17.8432	16.5189	15.8014	17.0978	17.1584	17.9452	17.7412	16.5118	16.5259	15.8146	15.7882	PC3,Pio_PC3,ctrl
P16278	GLB1	Beta-galactosidase	GLB1	0.39525	0.651419	0.300321	2.7328					-0.413899	0.315062	0.434187	-0.96437					-1.32775	1.66031	0.0216594	-6.68296	+	+	+		18.0334	18.4286	17.6195	16.7056	18.178	17.8888	18.4317	18.4256	18.0236	17.2154	16.8419	16.5694	PC3,Pio_PC3,ctrl
P00505	GOT2	Aspartate aminotransferase, mitochondrial	GOT2	-0.10035	0.181004	0.624893	-0.533558					-0.12775	0.319705	0.430852	-0.871123					-1.3281	1.59078	0.0220078	-7.7184	+	+	+		22.8353	22.735	22.7076	21.5072	22.9276	22.7431	22.8989	22.5711	22.5936	22.8216	21.362	21.6525	PC3,Pio_PC3,ctrl
Q9BT73	PSMG3	Proteasome assembly chaperone 3	PSMG3	-0.0751991	0.149026	0.667086	-0.449314					0.2487	0.747481	0.227065	3.16234					-1.3292	2.09716	0.00773252	-11.426	+	+	+		18.6302	18.555	18.8789	17.301	18.7072	18.5532	18.4064	18.7036	18.8949	18.8629	17.2138	17.3882	PC3,Pio_PC3,ctrl
O00231	PSMD11	26S proteasome non-ATPase regulatory subunit 11	PSMD11	0.2173	0.697794	0.29364	2.88399					-0.0784998	0.325249	0.430118	-0.993745					-1.32935	1.7369	0.0225651	-9.53977	+	+	+		21.4401	21.6574	21.3616	20.1107	21.3659	21.5143	21.6443	21.6705	21.3887	21.3345	19.9928	20.2287	PC3,Pio_PC3,ctrl
Q86VX2	COMMD7	COMM domain-containing protein 7	COMMD7	0.13865	0.251192	0.534364	0.823974					-0.3658	0.742672	0.228675	-3.38659					-1.3316	1.86894	0.0144268	-35.4929	+	+	+		18.7435	18.8822	18.3777	17.4119	18.736	18.7511	19.0503	18.7141	18.4855	18.27	17.4487	17.3752	PC3,Pio_PC3,ctrl
Q9Y6G9	DYNC1LI1	Cytoplasmic dynein 1 light intermediate chain 1	DYNC1LI1	0.0667505	0.166131	0.644757	0.517391					-0.32225	1.46098	0.109578	-5.25161					-1.33585	2.15048	0.00698328	-16.8468	+	+	+		21.8086	21.8753	21.4863	20.4727	21.7663	21.8508	21.7534	21.9972	21.5308	21.4418	20.5398	20.4056	PC3,Pio_PC3,ctrl
Q96EA4	SPDL1	Protein Spindly	SPDL1	0.2918	0.408781	0.398357	1.1155					-0.82335	0.931978	0.178647	-2.66673					-1.33828	1.34	0.031165	-5.2612	+	+	+		18.3535	18.6453	17.5301	17.0152	18.5653	18.1416	18.7987	18.4918	17.7547	17.3055	17.156	16.8744	PC3,Pio_PC3,ctrl
Q9NVH0	EXD2	Exonuclease 3'-5' domain-containing protein 2	EXD2	0.20495	0.638675	0.304103	2.38674					-0.219151	0.58392	0.282142	-1.59331					-1.3393	1.99966	0.00791795	-10.3882	+	+	+		20.1393	20.3443	19.9201	18.8	20.2226	20.056	20.3651	20.3234	20.0296	19.8107	18.8984	18.7016	PC3,Pio_PC3,ctrl
P12694	BCKDHA	2-oxoisovalerate dehydrogenase subunit alpha, mitochondrial	BCKDHA	0.22015	0.474103	0.374598	1.41355					0.19455	0.211293	0.527533	0.624449					-1.33955	1.34594	0.0306883	-5.29187	+	+	+		18.8212	19.0414	19.0158	17.4817	18.6808	18.9617	19.1087	18.9741	18.7377	19.2939	17.2711	17.6923	PC3,Pio_PC3,ctrl
Q9UNM6	PSMD13	26S proteasome non-ATPase regulatory subunit 13	PSMD13	0.15035	1.04774	0.222987	3.79802					0.0376997	0.286499	0.457141	0.840397					-1.34295	1.82315	0.0215029	-22.1702	+	+	+		21.9196	22.0699	21.9573	20.5767	21.9391	21.9001	22.0355	22.1044	21.9977	21.9169	20.634	20.5193	PC3,Pio_PC3,ctrl
Q16537	PPP2R5E	Serine/threonine-protein phosphatase 2A 56 kDa regulatory subunit epsilon isoform	PPP2R5E	0.0580502	0.10061	0.757645	0.321623					-0.16855	0.455031	0.349077	-1.31725					-1.34565	2.31163	0.00546734	-14.718	+	+	+		20.0891	20.1471	19.9205	18.7435	20.1496	20.0286	19.9771	20.3172	20.0333	19.8078	18.6749	18.812	PC3,Pio_PC3,ctrl
P30307	CDC25C	M-phase inducer phosphatase 3	CDC25C	-0.5063	0.440431	0.388579	-1.54019					-0.761045	0.995025	0.162406	-5.22992					-1.34916	2.36874	0.0064	-21.3826	+	+	+		16.6344	16.1281	15.8734	15.2852	16.5998	16.669	16.455	15.8012	16.0147	15.732	15.338	15.2325	PC3,Pio_PC3,ctrl
Q63HN8	RNF213	E3 ubiquitin-protein ligase RNF213	RNF213	0.23255	1.39704	0.169133	5.03956					-0.964543	2.65251	0.0591628	-21.8727	+	+			-1.35102	1.97065	0.0089679	-45.2562	+	+	+		18.8331	19.0656	17.8685	17.4821	18.8624	18.8038	19.03	19.1013	17.8356	17.9015	17.4878	17.4764	PC3,Pio_PC3,ctrl;PC3.Tesa_PC3,ctrl
P54578	USP14	Ubiquitin carboxyl-terminal hydrolase 14	USP14	0.06845	0.162503	0.651688	0.49814					0.14565	0.281695	0.460442	0.86813					-1.3533	1.51092	0.0252063	-10.061	+	+	+		22.715	22.7834	22.8606	21.3616	22.662	22.7679	22.6566	22.9102	22.7014	23.0198	21.238	21.4853	PC3,Pio_PC3,ctrl
Q7Z3K3	POGZ	Pogo transposable element with ZNF domain	POGZ	0.276199	0.904303	0.247971	2.61081					-1.3756	2.15812	0.0671496	-11.9348		+	+		-1.35411	1.85749	0.0162469	-9.77131	+	+	+		17.8077	18.084	16.4322	16.4536	17.889	17.7265	18.1517	18.0162	16.5139	16.3504	16.5659	16.3414	PC3,Pio_PC3,ctrl
Q96MX6	WDR92	WD repeat-containing protein 92	WDR92	0.488101	0.598171	0.320393	1.96438					-0.7982	1.26536	0.123807	-8.45033					-1.35416	1.37473	0.0308489	-14.9245	+	+	+		18.3884	18.8766	17.5903	17.0343	18.4791	18.2978	18.6452	19.1079	17.6168	17.5637	17.0382	17.0304	PC3,Pio_PC3,ctrl
Q9BPX3	NCAPG	Condensin complex subunit 3	NCAPG	0.20625	0.301903	0.485043	1.00195					-0.86205	2.53063	0.04825	-47.1775	+	+			-1.35509	2.11838	0.00667093	-47.0423	+	+	+		19.5455	19.7518	18.6835	18.1904	19.5534	19.5377	19.5461	19.9575	18.667	18.7	18.1627	18.2182	PC3,Pio_PC3,ctrl;PC3.Tesa_PC3,ctrl
Q9UL15	BAG5	BAG family molecular chaperone regulator 5	BAG5	-0.08605	0.46597	0.37888	-1.54664					-0.23485	0.898042	0.18119	-4.246					-1.35586	2.18226	0.00565568	-14.7974	+	+	+		18.9556	18.8696	18.7208	17.5998	18.9019	19.0093	18.8841	18.855	18.734	18.7075	17.5255	17.674	PC3,Pio_PC3,ctrl
O96019	ACTL6A	Actin-like protein 6A	ACTL6A	0.0416498	0.150277	0.66575	0.471476					-0.0309	0.101298	0.701727	-0.306157					-1.35665	1.8998	0.0139298	-14.2225	+	+	+		21.7129	21.7546	21.682	20.3563	21.7966	21.6292	21.7263	21.7828	21.6256	21.7384	20.3105	20.402	PC3,Pio_PC3,ctrl
O15031	PLXNB2	Plexin-B2	PLXNB2	0.12355	0.180111	0.624778	0.51071					-0.443649	0.366619	0.401101	-1.07777					-1.35698	1.52574	0.0257912	-6.03237	+	+	+		18.2218	18.3453	17.7781	16.8648	18.3982	18.0453	18.5108	18.1798	18.15	17.4062	17.0043	16.7252	PC3,Pio_PC3,ctrl
P84022	SMAD3	Mothers against decapentaplegic homolog 3	SMAD3	-0.1154	0.276311	0.510771	-0.839058					-0.70365	0.995682	0.162359	-4.63231					-1.3609	1.67731	0.0223423	-11.9919	+	+	+		20.5898	20.4744	19.8862	19.2289	20.5413	20.6383	20.3457	20.6031	20.0301	19.7422	19.1263	19.3315	PC3,Pio_PC3,ctrl
P30622	CLIP1	CAP-Gly domain-containing linker protein 1	CLIP1	-0.0120993	0.0660558	0.828061	-0.202476					0.1573	0.780482	0.216562	2.17597					-1.3626	2.01934	0.00814776	-15.1021	+	+	+		18.3408	18.3287	18.4981	16.9782	18.387	18.2946	18.3666	18.2908	18.5537	18.4425	16.9007	17.0557	PC3,Pio_PC3,ctrl
P34932	HSPA4	Heat shock 70 kDa protein 4	HSPA4	0.0315495	0.206462	0.586333	0.626813					-0.776199	2.72239	0.0606061	-25.7381	+	+			-1.364	1.58201	0.0230306	-17.5037	+	+	+		22.056	22.0876	21.2798	20.692	22.0371	22.0749	22.0409	22.1342	21.3033	21.2563	20.6164	20.7676	PC3,Pio_PC3,ctrl;PC3.Tesa_PC3,ctrl
O14980	XPO1	Exportin-1	XPO1	0.0067997	0.0184081	0.946425	0.0621682					-0.82845	0.989699	0.162337	-3.68939					-1.3648	1.53134	0.0248461	-7.16654	+	+	+		21.0802	21.087	20.2518	19.7154	20.9788	21.1816	21.046	21.128	20.0514	20.4521	19.5542	19.8766	PC3,Pio_PC3,ctrl
O95433	AHSA1	Activator of 90 kDa heat shock protein ATPase homolog 1	AHSA1	0.15285	1.4808	0.161993	11.3052					-0.1186	0.575074	0.287726	-2.22556					-1.36625	1.71374	0.0224959	-30.7859	+	+	+		21.7059	21.8588	21.5873	20.3396	21.7104	21.7014	21.846	21.8715	21.5342	21.6404	20.2955	20.3838	PC3,Pio_PC3,ctrl
Q8WUM4	PDCD6IP	Programmed cell death 6-interacting protein	PDCD6IP	0.0631495	0.364565	0.430138	1.23848					-0.29125	1.0457	0.156915	-6.96806					-1.36785	2.17365	0.00751079	-83.5462	+	+	+		22.5611	22.6242	22.2698	21.1932	22.5591	22.5631	22.5733	22.6752	22.3116	22.2281	21.177	21.2095	PC3,Pio_PC3,ctrl
Q9ULA0	DNPEP	Aspartyl aminopeptidase	DNPEP	0.0445995	0.240126	0.547807	0.675923					0.00500011	0.033378	0.875315	0.106097					-1.36995	1.92623	0.0122419	-16.2679	+	+	+		20.3269	20.3715	20.3319	18.9569	20.3651	20.2887	20.3177	20.4253	20.3595	20.3043	19.032	18.8819	PC3,Pio_PC3,ctrl
P04183	TK1	Thymidine kinase, cytosolic	TK1	-0.360749	0.859984	0.259545	-3.13174					-0.4	1.29033	0.122921	-8.01539					-1.3707	2.3314	0.00572632	-17.3395	+	+	+		20.3518	19.991	19.9518	18.981	20.3046	20.3989	19.8859	20.0961	19.9354	19.9681	19.0445	18.9176	PC3,Pio_PC3,ctrl
P49756	RBM25	RNA-binding protein 25	RBM25	0.0181999	0.0430886	0.87813	0.146783					-1.09995	1.45328	0.109765	-8.18938					-1.37205	1.78184	0.0211264	-9.36976	+	+	+		18.9566	18.9748	17.8567	17.5846	19.0777	18.8356	18.948	19.0017	17.9149	17.7985	17.5022	17.667	PC3,Pio_PC3,ctrl
P18085	ARF4	ADP-ribosylation factor 4	ARF4	0.187349	0.480999	0.370518	1.66005					-0.4179	0.796428	0.210265	-2.27838					-1.37495	1.3954	0.0299422	-12.0912	+	+	+		22.2769	22.4642	21.859	20.9019	22.3874	22.1664	22.4413	22.4872	22.0054	21.7126	20.9288	20.8751	PC3,Pio_PC3,ctrl
Q14155	ARHGEF7	Rho guanine nucleotide exchange factor 7	ARHGEF7	0.13795	0.425584	0.391957	1.17864					-0.31255	0.94954	0.176634	-2.88244					-1.37729	1.76231	0.0216779	-10.7554	+	+	+		18.3811	18.519	18.0685	17.0038	18.3166	18.4455	18.4213	18.6167	17.9813	18.1557	16.8931	17.1144	PC3,Pio_PC3,ctrl
Q7KZI7	MARK2	Serine/threonine-protein kinase MARK2	MARK2	0.2047	0.580423	0.330692	1.55851					-1.10665	1.12101	0.141624	-4.75982					-1.37761	1.39335	0.0297481	-13.5238	+	+	+		18.3259	18.5306	17.2192	16.9483	18.4262	18.2256	18.6154	18.4458	17.0095	17.429	16.9305	16.9661	PC3,Pio_PC3,ctrl
P49841	GSK3B	Glycogen synthase kinase-3 beta	GSK3B	-0.0778999	0.338819	0.451288	-1.05844					-0.4816	0.871701	0.190977	-3.04765					-1.3803	1.31358	0.0325955	-7.43108	+	+	+		19.3533	19.2754	18.8717	17.9731	19.2831	19.4236	19.2535	19.2974	19.0133	18.7302	17.8011	18.145	PC3,Pio_PC3,ctrl
Q9BXJ9	NAA15	N-alpha-acetyltransferase 15, NatA auxiliary subunit	NAA15	0.17345	0.552523	0.339561	1.79315					-1.31085	1.4942	0.10868	-7.28754					-1.3826	1.63105	0.0204959	-8.17803	+	+	+		20.7297	20.9032	19.4188	19.3471	20.6392	20.8202	20.869	20.9373	19.2634	19.5743	19.2043	19.4899	PC3,Pio_PC3,ctrl
Q15054	POLD3	DNA polymerase delta subunit 3	POLD3	0.0243492	0.134882	0.690548	0.441644					-0.7345	0.628221	0.263745	-2.57672					-1.38644	1.41745	0.0283041	-15.9684	+	+	+		17.2407	17.265	16.5061	15.8542	17.233	17.2483	17.3196	17.2104	16.7911	16.2212	15.9407	15.7677	PC3,Pio_PC3,ctrl
P21359	NF1	Neurofibromin	NF1	0.412351	0.934031	0.247953	3.78193					-0.460202	1.08931	0.142833	-3.29268					-1.38651	1.87761	0.0146102	-8.91906	+	+	+		17.7484	18.1607	17.2882	16.3619	17.8495	17.6472	18.12	18.2014	17.3846	17.1917	16.4799	16.2438	PC3,Pio_PC3,ctrl
P14866	HNRNPL	Heterogeneous nuclear ribonucleoprotein L	HNRNPL	0.00799942	0.0123551	0.962982	0.0399914					-0.446301	0.724676	0.231565	-2.64952					-1.38665	1.60955	0.0205027	-6.26943	+	+	+		22.4604	22.4684	22.0141	21.0737	22.6193	22.3015	22.5899	22.3469	22.07	21.9582	21.2276	20.9199	PC3,Pio_PC3,ctrl
Q8N806	UBR7	Putative E3 ubiquitin-protein ligase UBR7	UBR7	0.0471497	0.126313	0.70507	0.392156					-0.2972	0.608079	0.270549	-2.0685					-1.38695	1.82944	0.0175469	-13.5288	+	+	+		19.2094	19.2566	18.9122	17.8224	19.2569	19.1619	19.1461	19.367	18.7766	19.0478	17.9133	17.7316	PC3,Pio_PC3,ctrl
Q8WUX2	CHAC2	Glutathione-specific gamma-glutamylcyclotransferase 2	CHAC2	0.1273	0.215583	0.573583	0.682222					-0.3181	0.560135	0.293175	-1.9435					-1.38718	1.36606	0.0314316	-9.66734	+	+	+		18.5425	18.6698	18.2244	17.1552	18.4981	18.5868	18.4885	18.851	18.3819	18.0668	17.2917	17.0188	PC3,Pio_PC3,ctrl
Q7L1Q6	BZW1	Basic leucine zipper and W2 domain-containing protein 1	BZW1	0.147201	0.520959	0.348366	1.38658					-0.0538502	0.183066	0.560432	-0.520261					-1.38795	1.82574	0.0205338	-15.9547	+	+	+		22.371	22.5183	22.3172	20.9831	22.2919	22.4502	22.4475	22.589	22.2505	22.3839	20.947	21.0192	PC3,Pio_PC3,ctrl
Q53FA7	TP53I3	Quinone oxidoreductase PIG3	TP53I3	0.0537996	0.108862	0.736319	0.332771					-0.12785	0.488072	0.330493	-1.37365					-1.3926	1.31279	0.032929	-7.04356	+	+	+		19.9604	20.0142	19.8325	18.5678	19.8813	20.0395	19.8732	20.1552	19.7835	19.8816	18.3866	18.749	PC3,Pio_PC3,ctrl
Q15392	DHCR24	Delta(24)-sterol reductase	DHCR24	0.60045	1.28009	0.177776	4.97531					-0.667651	0.435028	0.36126	-1.45328					-1.39391	1.65024	0.0211664	-7.7782	+	+	+		18.4789	19.0793	17.8112	17.0849	18.3771	18.5806	19.1442	19.0144	18.2592	17.3632	17.2325	16.9374	PC3,Pio_PC3,ctrl
Q16576	RBBP7	Histone-binding protein RBBP7	RBBP7	0.09795	0.132673	0.693023	0.387233					-0.170751	0.257945	0.485533	-0.722236					-1.39755	1.3801	0.0306074	-6.30993	+	+	+		21.8721	21.97	21.7013	20.4745	22.0648	21.6793	22.1338	21.8062	21.8382	21.5644	20.3654	20.5836	PC3,Pio_PC3,ctrl
Q14697	GANAB	Neutral alpha-glucosidase AB	GANAB	0.172	1.4637	0.164737	7.80068					-0.2086	1.50837	0.107967	-8.95177					-1.398	3.99383	0	-101.319	+	+	+		23.4327	23.6047	23.2241	22.0347	23.4428	23.4226	23.5851	23.6243	23.2451	23.2031	22.0253	22.0441	PC3,Pio_PC3,ctrl
O94905	ERLIN2	Erlin-2	ERLIN2	0.2479	0.404759	0.401408	1.13017					-0.81355	1.07792	0.144827	-3.6742					-1.39878	1.34735	0.0307408	-6.76373	+	+	+		19.2444	19.4923	18.4308	17.8456	19.0588	19.43	19.3754	19.6092	18.3101	18.5516	17.7544	17.9368	PC3,Pio_PC3,ctrl
Q8TB36	GDAP1	Ganglioside-induced differentiation-associated protein 1	GDAP1	-0.0451508	0.246363	0.53951	-0.764772					-0.51705	0.643495	0.256893	-2.64099					-1.39975	1.48049	0.0274681	-15.7056	+	+	+		19.4978	19.4527	18.9808	18.0981	19.5153	19.4804	19.3963	19.5091	18.7858	19.1758	18.1855	18.0107	PC3,Pio_PC3,ctrl
Q9UFN0	NIPSNAP3A	Protein NipSnap homolog 3A	NIPSNAP3A	0.0467997	0.0544558	0.855333	0.172308					-1.6172	1.32312	0.121587	-6.12653					-1.40145	1.32214	0.0320523	-4.85997	+	+	+		18.3351	18.3819	16.7179	16.9337	18.5685	18.1017	18.5208	18.243	16.8412	16.5946	17.103	16.7643	PC3,Pio_PC3,ctrl
Q8N1G2	CMTR1	Cap-specific mRNA (nucleoside-2'-O-)-methyltransferase 1	CMTR1	0.0266495	0.0519587	0.85916	0.160715					-0.604251	1.00811	0.15934	-5.28832					-1.4049	1.32058	0.032	-6.01372	+	+	+		19.3605	19.3872	18.7563	17.9556	19.4712	19.2499	19.5107	19.2637	18.7848	18.7278	18.1614	17.7499	PC3,Pio_PC3,ctrl
P14625	HSP90B1	Endoplasmin	HSP90B1	0.29245	2.41575	0.171714	16.8044					0.0641994	1.16522	0.132851	3.99313					-1.40525	2.3135	0.00552284	-41.1679	+	+	+		24.8894	25.1818	24.9535	23.4841	24.8762	24.9025	25.1932	25.1704	24.9443	24.9628	23.4526	23.5156	PC3,Pio_PC3,ctrl
Q8IYS1	PM20D2	Peptidase M20 domain-containing protein 2	PM20D2	0.122649	0.773057	0.279381	2.63577					0.0609493	0.169887	0.579686	0.523038					-1.40709	2.10952	0.00656604	-17.0908	+	+	+		18.7569	18.8796	18.8179	17.3498	18.7147	18.7992	18.8601	18.8991	18.9265	18.7093	17.2792	17.4205	PC3,Pio_PC3,ctrl
Q06830	PRDX1	Peroxiredoxin-1	PRDX1	0.26305	1.08407	0.219034	5.72965					-0.1473	0.793854	0.210623	-3.21761					-1.4081	2.71735	0	-24.6114	+	+	+		26.2193	26.4823	26.072	24.8111	26.2631	26.1754	26.4687	26.4959	26.0588	26.0851	24.7744	24.8479	PC3,Pio_PC3,ctrl
P50747	HLCS	Biotin--protein ligase	HLCS	0.17485	0.275352	0.511356	0.89183					-1.0595	0.722149	0.232303	-2.36214					-1.41102	1.46276	0.0278612	-5.25676	+	+	+		17.2195	17.3943	16.16	15.8085	17.4131	17.0259	17.3634	17.4253	16.5646	15.7554	15.9944	15.6225	PC3,Pio_PC3,ctrl
Q9UPY3	DICER1	Endoribonuclease Dicer	DICER1	0.492849	0.240195	0.547834	0.756817					-0.933701	1.26633	0.124439	-4.81485					-1.41196	1.30326	0.0330215	-8.20568	+	+	+		17.6538	18.1467	16.7202	16.2418	17.4913	17.8164	17.5161	18.7773	16.8259	16.6144	16.1854	16.2983	PC3,Pio_PC3,ctrl
Q9BTE1	DCTN5	Dynactin subunit 5	DCTN5	0.0929499	0.146953	0.67091	0.42404					-1.093	0.611461	0.270943	-2.14856					-1.41349	1.50464	0.0255336	-5.85814	+	+	+		17.8882	17.9812	16.7953	16.4748	18.0384	17.7381	17.8215	18.1409	17.2813	16.3092	16.6636	16.2859	PC3,Pio_PC3,ctrl
Q9BXB4	OSBPL11	Oxysterol-binding protein-related protein 11	OSBPL11	0.478149	0.984293	0.235532	5.95754					-0.82405	1.03358	0.158431	-4.24542					-1.41371	2.19451	0.00578277	-12.451	+	+	+		18.107	18.5851	17.2829	16.6933	18.187	18.027	18.5787	18.5916	17.4598	17.1061	16.7739	16.6127	PC3,Pio_PC3,ctrl
P23381	WARS	Tryptophan--tRNA ligase, cytoplasmic	WARS	0.16665	0.727247	0.287792	1.98323					-0.1742	0.269667	0.47309	-0.83555					-1.41565	2.23275	0.00444082	-14.1943	+	+	+		20.8192	20.9858	20.645	19.4035	20.8818	20.7565	20.9298	21.0418	20.8438	20.4461	19.4811	19.3259	PC3,Pio_PC3,ctrl
Q9NRF8	CTPS2	CTP synthase 2	CTPS2	0.6661	1.25363	0.183902	5.92377					0.0902996	0.236838	0.50452	0.655973					-1.41832	1.87988	0.0146412	-9.01541	+	+	+		17.0818	17.7479	17.1721	15.6635	16.9804	17.1832	17.7965	17.6993	17.079	17.2652	15.5432	15.7838	PC3,Pio_PC3,ctrl
Q8IZ73	RPUSD2	RNA pseudouridylate synthase domain-containing protein 2	RPUSD2	-0.2029	0.325054	0.461461	-1.07106					0.0891504	0.144055	0.621011	0.472922					-1.4187	1.46616	0.0275207	-6.31879	+	+	+		18.3669	18.164	18.4561	16.9482	18.1792	18.5546	18.1384	18.1896	18.4735	18.4386	17.0714	16.825	PC3,Pio_PC3,ctrl
Q9Y3P9	RABGAP1	Rab GTPase-activating protein 1	RABGAP1	0.0636492	0.158493	0.657626	0.502935					-1.0157	1.13952	0.140448	-7.10933					-1.41985	1.81904	0.0213384	-16.7843	+	+	+		17.9057	17.9693	16.8899	16.4858	17.9393	17.872	18.0913	17.8473	17.0288	16.7511	16.5634	16.4082	PC3,Pio_PC3,ctrl
P49588	AARS	Alanine--tRNA ligase, cytoplasmic	AARS	-0.0374508	0.0738863	0.813461	-0.239192					-0.49165	0.856713	0.193462	-3.03168					-1.41985	1.38685	0.0304734	-5.48618	+	+	+		21.656	21.6185	21.1643	20.2362	21.5095	21.8025	21.5633	21.6738	21.0948	21.2339	20.4495	20.0228	PC3,Pio_PC3,ctrl
Q9BTW9	TBCD	Tubulin-specific chaperone D	TBCD	0.437449	0.913785	0.246128	4.14491					-0.775949	0.592785	0.278259	-2.32496					-1.42025	1.30535	0.0331538	-10.3678	+	+	+		18.911	19.3485	18.1351	17.4908	18.941	18.8811	19.4497	19.2473	18.4675	17.8027	17.6245	17.3571	PC3,Pio_PC3,ctrl
Q15042	RAB3GAP1	Rab3 GTPase-activating protein catalytic subunit	RAB3GAP1	0.20635	0.501621	0.356515	1.54273					-0.6977	1.27648	0.124098	-4.64924					-1.42142	1.41641	0.0282765	-11.0756	+	+	+		18.8272	19.0335	18.1295	17.4058	18.9499	18.7045	19.0868	18.9803	18.2159	18.0431	17.4434	17.3682	PC3,Pio_PC3,ctrl
Q8WWI1	LMO7	LIM domain only protein 7	LMO7	-0.2323	0.552416	0.339409	-1.54646					-0.474099	0.765273	0.222238	-2.2013					-1.42985	1.59319	0.0213576	-6.81139	+	+	+		21.4638	21.2315	20.9897	20.034	21.5892	21.3384	21.3142	21.1488	21.1648	20.8146	20.2023	19.8656	PC3,Pio_PC3,ctrl
Q9HCD5	NCOA5	Nuclear receptor coactivator 5	NCOA5	-0.03685	0.0911022	0.77585	-0.279261					-0.2952	0.676337	0.248601	-1.81942					-1.4325	1.59006	0.0219225	-7.21805	+	+	+		19.5652	19.5283	19.27	18.1327	19.6774	19.453	19.5978	19.4589	19.3872	19.1528	18.2964	17.969	PC3,Pio_PC3,ctrl
P41214	EIF2D	Eukaryotic translation initiation factor 2D	EIF2D	0.0608006	0.299017	0.488232	0.992571					-0.17975	2.58057	0.05088	-210.086	+	+			-1.4328	1.3551	0.0312487	-14.3922	+	+	+		20.2094	20.2702	20.0296	18.7766	20.2085	20.2102	20.3314	20.2089	20.0297	20.0295	18.8761	18.677	PC3,Pio_PC3,ctrl;PC3.Tesa_PC3,ctrl
P55072	VCP	Transitional endoplasmic reticulum ATPase	VCP	0.15645	1.21964	0.184533	3.89715					-0.1747	1.22453	0.126583	-5.30699					-1.4353	2.49343	0.00402963	-44.3827	+	+	+		22.8424	22.9988	22.6677	21.4071	22.8716	22.8132	23.0264	22.9713	22.6829	22.6525	21.421	21.3932	PC3,Pio_PC3,ctrl
Q9ULT8	HECTD1	E3 ubiquitin-protein ligase HECTD1	HECTD1	0.17535	0.441826	0.389081	1.17477					-0.392449	0.854566	0.194328	-2.4008					-1.43586	1.37569	0.0309045	-12.9252	+	+	+		19.2554	19.4307	18.8629	17.8195	19.3647	19.1461	19.5324	19.3291	18.9845	18.7414	17.8394	17.7997	PC3,Pio_PC3,ctrl
O75306	NDUFS2	NADH dehydrogenase [ubiquinone] iron-sulfur protein 2, mitochondrial	NDUFS2	0.212049	0.427615	0.39235	1.13801					-0.188951	0.424151	0.365702	-1.48719					-1.43755	1.74042	0.0226034	-9.5792	+	+	+		19.4499	19.662	19.261	18.0124	19.5769	19.3229	19.7983	19.5256	19.2573	19.2646	17.9324	18.0923	PC3,Pio_PC3,ctrl
Q53H12	AGK	Acylglycerol kinase, mitochondrial	AGK	0.276151	0.454457	0.381834	1.20872					0.0178995	0.0179919	0.931538	0.0584417					-1.4377	1.56112	0.0228782	-5.91656	+	+	+		20.0996	20.3758	20.1175	18.6619	20.2685	19.9307	20.5296	20.2219	20.373	19.862	18.4872	18.8366	PC3,Pio_PC3,ctrl
P83881	RPL36A	60S ribosomal protein L36a	RPL36A	-0.153249	0.198303	0.598877	-0.624516					-0.6903	0.7523	0.226622	-2.97725					-1.44122	2.19831	0.00582642	-13.8719	+	+	+		18.7394	18.5861	18.0491	17.2981	18.8037	18.675	18.8229	18.3493	18.2718	17.8263	17.3797	17.2166	PC3,Pio_PC3,ctrl
Q9NUY8	TBC1D23	TBC1 domain family member 23	TBC1D23	-0.0461502	0.150791	0.665823	-0.445562					-0.20195	0.966785	0.170863	-2.93532					-1.44245	1.6604	0.021691	-11.4062	+	+	+		19.5095	19.4633	19.3075	18.067	19.4545	19.5644	19.3755	19.5511	19.3489	19.2661	18.1809	17.9531	PC3,Pio_PC3,ctrl
P49591	SARS	Serine--tRNA ligase, cytoplasmic	SARS	0.0660505	0.165938	0.645461	0.491702					-0.56845	0.890211	0.186387	-4.86485					-1.44285	1.84458	0.0168127	-8.36043	+	+	+		21.5201	21.5861	20.9517	20.0772	21.4033	21.6369	21.5198	21.6525	20.955	20.9483	19.9502	20.2043	PC3,Pio_PC3,ctrl
P12429	ANXA3	Annexin A3	ANXA3	0.16235	0.466257	0.37885	1.48429					0.0043993	0.0114956	0.956299	0.0387299					-1.44945	1.55208	0.0231208	-13.2874	+	+	+		21.3017	21.464	21.306	19.8522	21.4049	21.1984	21.5001	21.4279	21.3534	21.2587	19.8874	19.817	PC3,Pio_PC3,ctrl
Q9Y490	TLN1	Talin-1	TLN1	0.0865993	0.972343	0.238986	3.10375					-0.305949	2.10076	0.0821022	-12.2628		+			-1.45095	1.69965	0.0226436	-22.4481	+	+	+		22.0195	22.1061	21.7135	20.5686	22.035	22.004	22.1293	22.0829	21.694	21.7331	20.5058	20.6313	PC3,Pio_PC3,ctrl
P02768	ALB	Serum albumin	ALB	-2.80475	2.3077	0.171676	-124.107					-1.83785	1.37023	0.116126	-14.8984					-1.4515	2.81654	0	-227.553	+	+	+		31.1195	28.3148	29.2816	29.668	31.121	31.118	28.2922	28.3373	29.405	29.1583	29.6618	29.6742	PC3,Pio_PC3,ctrl
Q9UKM7	MAN1B1	Endoplasmic reticulum mannosyl-oligosaccharide 1,2-alpha-mannosidase	MAN1B1	0.04175	0.111721	0.731541	0.33161					0.271501	0.463042	0.344512	1.33235					-1.4531	1.40093	0.028447	-6.89286	+	+	+		17.3522	17.3939	17.6236	15.899	17.4509	17.2534	17.3158	17.472	17.4454	17.8019	15.7128	16.0853	PC3,Pio_PC3,ctrl
Q6PCE3	PGM2L1	Glucose 1,6-bisphosphate synthase	PGM2L1	0.3237	0.739553	0.284198	2.64481					-0.97105	0.652898	0.253617	-2.38793					-1.45334	1.64174	0.0208989	-7.43539	+	+	+		17.9813	18.3049	17.0102	16.5279	18.0954	17.8671	18.2608	18.3491	17.4005	16.6199	16.6866	16.3692	PC3,Pio_PC3,ctrl
Q9UBK8	MTRR	Methionine synthase reductase	MTRR	0.43855	0.454487	0.381978	1.43755					-0.886549	1.4974	0.109764	-5.64039					-1.45439	2.00221	0.008	-9.96384	+	+	+		16.7994	17.2379	15.9128	15.345	16.9011	16.6976	17.5255	16.9503	16.0326	15.793	15.4496	15.2403	PC3,Pio_PC3,ctrl
P25789	PSMA4	Proteasome subunit alpha type-4	PSMA4	0.09375	0.442724	0.389036	1.19384					-0.0351505	0.163753	0.590366	-0.48013					-1.45875	1.57106	0.023221	-23.596	+	+	+		23.1266	23.2203	23.0915	21.6679	23.0648	23.1884	23.1719	23.2688	23.0522	23.1307	21.6695	21.6662	PC3,Pio_PC3,ctrl
Q9BZP6	CHIA	Acidic mammalian chitinase	CHIA	0.114501	0.0399516	0.886243	0.137873					0.23405	0.352575	0.409901	1.00171					-1.45885	1.43236	0.027584	-12.077	+	+	+		17.2189	17.3334	17.453	15.76	17.1026	17.3352	18.1557	16.5111	17.6556	17.2503	15.7927	15.7274	PC3,Pio_PC3,ctrl
P55039	DRG2	Developmentally-regulated GTP-binding protein 2	DRG2	0.2098	0.355201	0.438862	1.2024					-0.9003	1.09073	0.142722	-7.73953					-1.45942	1.59986	0.0209223	-24.1342	+	+	+		19.0283	19.2381	18.128	17.5689	19.0229	19.0337	19.4125	19.0637	18.2442	18.0118	17.6291	17.5087	PC3,Pio_PC3,ctrl
Q9P2P6	STARD9	StAR-related lipid transfer protein 9	STARD9	-0.3507	0.731116	0.28607	-2.08028					-0.00975037	0.0138141	0.947414	-0.0459259					-1.45994	2.07292	0.0074386	-11.0052	+	+	+		19.539	19.1883	19.5293	18.0791	19.4406	19.6375	19.0515	19.3252	19.7174	19.3412	17.9902	18.168	PC3,Pio_PC3,ctrl
Q13425	SNTB2	Beta-2-syntrophin	SNTB2	0.0329504	0.0302464	0.914751	0.105235					-1.11625	0.858396	0.19403	-4.19191					-1.46083	1.34417	0.0310204	-9.59763	+	+	+		19.6804	19.7133	18.5641	18.2195	19.6356	19.7251	19.4034	20.0232	18.3016	18.8266	18.074	18.365	PC3,Pio_PC3,ctrl
Q16695	HIST3H3	Histone H3.1t	HIST3H3	-1.35255	0.703023	0.29277	-3.06257					-1.16195	1.16311	0.134052	-7.45697					-1.46215	2.21381	0.0060549	-20.1764	+	+	+		21.9633	20.6108	20.8014	20.5012	21.9265	22.0002	21.0509	20.1707	20.9528	20.65	20.4388	20.5636	PC3,Pio_PC3,ctrl
Q86VP6	CAND1	Cullin-associated NEDD8-dissociated protein 1	CAND1	0.0632505	0.163124	0.651338	0.481566					-0.1426	0.618346	0.268199	-1.88776					-1.46465	1.78293	0.0202174	-20.6443	+	+	+		21.8355	21.8987	21.6929	20.3708	21.7683	21.9027	21.7859	22.0116	21.7274	21.6584	20.3481	20.3936	PC3,Pio_PC3,ctrl
P14324	FDPS	Farnesyl pyrophosphate synthase	FDPS	0.1359	0.231601	0.556824	0.647099					-0.36845	0.777355	0.216766	-2.17095					-1.46745	1.3003	0.0338359	-11.0041	+	+	+		21.3109	21.4468	20.9424	19.8434	21.4421	21.1796	21.6107	21.2828	21.05	20.8348	19.867	19.8198	PC3,Pio_PC3,ctrl
Q04637	EIF4G1	Eukaryotic translation initiation factor 4 gamma 1	EIF4G1	-0.0514002	0.729295	0.287228	-2.01476					-0.71895	1.36547	0.11752	-10.2787					-1.4675	2.83049	0	-66.2229	+	+	+		22.1945	22.1431	21.4756	20.727	22.1748	22.2143	22.1593	22.127	21.5427	21.4085	20.7371	20.717	PC3,Pio_PC3,ctrl
Q12756	KIF1A	Kinesin-like protein KIF1A	KIF1A	0.0638485	0.0545979	0.854785	0.184343					-0.9852	1.70939	0.103149	-11.8249					-1.46778	1.63751	0.0206954	-19.0588	+	+	+		17.9226	17.9864	16.9374	16.4548	17.8481	17.9971	18.3247	17.6482	16.9001	16.9747	16.4743	16.4353	PC3,Pio_PC3,ctrl
Q96GK7	FAHD2A	Fumarylacetoacetate hydrolase domain-containing protein 2A	FAHD2A	0.19245	0.171288	0.635016	0.560753					0.1733	0.334124	0.423541	1.10435					-1.46885	1.35615	0.0313578	-12.4011	+	+	+		18.4511	18.6435	18.6244	16.9823	18.4722	18.43	18.301	18.9861	18.4689	18.7799	16.8657	17.0988	PC3,Pio_PC3,ctrl
Q7RTV5	PRXL2C	Peroxiredoxin-like 2C	PRXL2C	-0.7335	0.776492	0.279128	-3.0406					-0.329663	0.964167	0.171814	-2.84929					-1.46897	2.10532	0.0064644	-12.3746	+	+	+		16.9965	16.263	16.6669	15.5276	17.0701	16.923	16.0333	16.4928	16.7562	16.5776	15.4344	15.6208	PC3,Pio_PC3,ctrl
Q9NP73	ALG13	Putative bifunctional UDP-N-acetylglucosamine transferase and deubiquitinase ALG13	ALG13	-0.36225	0.768607	0.279242	-3.31998					0.459049	0.629689	0.263482	1.93945					-1.4694	1.76124	0.0216014	-12.1875	+	+	+		17.9444	17.5821	18.4034	16.4749	18.0512	17.8375	17.56	17.6042	18.1922	18.6146	16.4191	16.5308	PC3,Pio_PC3,ctrl
P68366	TUBA4A	Tubulin alpha-4A chain	TUBA4A	0.2552	0.7079	0.292818	1.92215					-0.25295	0.77761	0.216826	-2.52523					-1.47045	1.71032	0.0223151	-8.97209	+	+	+		26.549	26.8042	26.2961	25.0785	26.4602	26.6378	26.7055	26.9029	26.2497	26.3424	24.9408	25.2163	PC3,Pio_PC3,ctrl
P51580	TPMT	Thiopurine S-methyltransferase	TPMT	0.3111	0.897888	0.249088	4.14855					-0.19965	0.750023	0.226843	-2.93972					-1.47075	2.92752	0	-42.5925	+	+	+		19.7572	20.0683	19.5576	18.2865	19.7379	19.7766	20.1408	19.9959	19.4925	19.6227	18.2579	18.3151	PC3,Pio_PC3,ctrl
Q96FX7	TRMT61A	tRNA (adenine(58)-N(1))-methyltransferase catalytic subunit TRMT61A	TRMT61A	0.248799	0.607099	0.317975	2.18615					-0.9349	1.04287	0.156421	-6.13127					-1.47421	3.04392	0	-33.7443	+	+	+		18.6303	18.879	17.6953	17.1561	18.66	18.6005	18.9889	18.7692	17.5458	17.8449	17.1241	17.188	PC3,Pio_PC3,ctrl
Q9UGI8	TES	Testin	TES	0.115	0.320512	0.464376	1.02078					-0.661099	1.13362	0.141973	-5.6563					-1.4762	1.40948	0.02831	-13.214	+	+	+		20.8074	20.9224	20.1463	19.3312	20.9167	20.6981	20.9497	20.8951	20.1877	20.1049	19.3081	19.3543	PC3,Pio_PC3,ctrl
P51149	RAB7A	Ras-related protein Rab-7a	RAB7A	0.0924997	0.459938	0.380882	1.27002					-0.28035	0.381272	0.394594	-1.2229					-1.48215	2.50153	0.00409023	-18.017	+	+	+		22.2314	22.3239	21.9511	20.7492	22.2918	22.171	22.2832	22.3646	21.7299	22.1722	20.8051	20.6934	PC3,Pio_PC3,ctrl
Q9NV70	EXOC1	Exocyst complex component 1	EXOC1	0.1223	0.339293	0.451113	1.10137					-1.045	0.844274	0.19556	-4.27433					-1.48395	1.73096	0.0222267	-19.9202	+	+	+		18.8741	18.9963	17.8291	17.3901	18.8516	18.8965	18.8876	19.1051	18.0725	17.5856	17.4611	17.3191	PC3,Pio_PC3,ctrl
Q9NVA2	SEPTIN11	Septin-11	SEPTIN11	-0.0871496	0.433908	0.390341	-1.25224					-1.5636	1.04147	0.155865	-6.51438					-1.4847	2.27094	0.00503704	-41.9361	+	+	+		20.5583	20.4711	18.9947	19.0736	20.5912	20.5253	20.5324	20.4098	19.2324	18.7569	19.0606	19.0865	PC3,Pio_PC3,ctrl
Q9Y6E2	BZW2	Basic leucine zipper and W2 domain-containing protein 2	BZW2	-0.0965004	0.173893	0.632836	-0.497001					-0.27035	0.569475	0.289677	-2.17947					-1.48615	1.89913	0.013869	-9.09024	+	+	+		21.8235	21.727	21.5531	20.3373	21.7001	21.9468	21.577	21.8769	21.5662	21.54	20.4446	20.23	PC3,Pio_PC3,ctrl
Q96LD4	TRIM47	E3 ubiquitin-protein ligase TRIM47	TRIM47	-0.157	0.177794	0.629633	-0.547835					-0.8553	1.4442	0.111552	-5.36289					-1.4872	1.88959	0.0148621	-9.30704	+	+	+		19.0703	18.9134	18.215	17.5831	18.9695	19.1712	18.6451	19.1816	18.0915	18.3386	17.4592	17.7071	PC3,Pio_PC3,ctrl
P10155	RO60	60 kDa SS-A/Ro ribonucleoprotein	RO60	0.180599	0.48374	0.369018	1.46475					-0.965557	1.54841	0.102119	-7.24857					-1.48745	1.65652	0.0215029	-12.0497	+	+	+		18.7335	18.9141	17.7679	17.2461	18.6212	18.8458	18.8632	18.965	17.6963	17.8396	17.1948	17.2973	PC3,Pio_PC3,ctrl
Q9BXS6	NUSAP1	Nucleolar and spindle-associated protein 1	NUSAP1	-0.64075	1.39877	0.168046	-6.37758					-0.724099	1.57133	0.102356	-6.73009					-1.4902	1.93986	0.0123568	-10.3801	+	+	+		19.5255	18.8847	18.8014	18.0353	19.6125	19.4385	18.935	18.8345	18.8647	18.7381	18.1495	17.9211	PC3,Pio_PC3,ctrl
Q68CP9	ARID2	AT-rich interactive domain-containing protein 2	ARID2	0.0269003	0.0501472	0.862458	0.172546					-0.0995626	0.344699	0.414494	-1.14096					-1.49177	1.48135	0.0274978	-17.2184	+	+	+		17.1756	17.2025	17.0761	15.6838	17.1881	17.1631	17.0471	17.3579	17.1624	16.9897	15.5981	15.7696	PC3,Pio_PC3,ctrl
P18583	SON	Protein SON	SON	0.1254	0.339675	0.451197	1.09669					-0.273101	0.562758	0.292378	-1.52139					-1.49382	1.5542	0.023233	-12.5724	+	+	+		18.8487	18.9741	18.5756	17.3549	18.7371	18.9603	18.999	18.9492	18.7162	18.435	17.3141	17.3957	PC3,Pio_PC3,ctrl
Q8TCG1	CIP2A	Protein CIP2A	CIP2A	0.356251	1.21047	0.18529	3.85428					-0.5173	1.01322	0.15954	-3.77532					-1.49387	1.92001	0.0120183	-12.466	+	+	+		19.043	19.3992	18.5256	17.5491	18.9797	19.1062	19.3318	19.4666	18.4041	18.6472	17.4473	17.6509	PC3,Pio_PC3,ctrl
Q9Y6N5	SQOR	Sulfide:quinone oxidoreductase, mitochondrial	SQOR	0.42175	0.736623	0.283707	2.7507					-0.122299	0.691731	0.243206	-2.26439					-1.4939	1.95332	0.0100627	-28.8586	+	+	+		20.6723	21.094	20.55	19.1784	20.6232	20.7214	20.9488	21.2393	20.5275	20.5725	19.1948	19.162	PC3,Pio_PC3,ctrl
A3KMH1	VWA8	von Willebrand factor A domain-containing protein 8	VWA8	0.245899	0.409677	0.398115	1.3921					-1.0098	0.999681	0.162385	-3.22371					-1.49644	1.57559	0.0227119	-7.05573	+	+	+		19.0086	19.2545	17.9988	17.5121	19.1833	18.8339	19.2284	19.2806	18.2588	17.7388	17.6324	17.3919	PC3,Pio_PC3,ctrl
O00148	DDX39A	ATP-dependent RNA helicase DDX39A	DDX39A	-0.11205	0.152639	0.663241	-0.449429					-1.63285	1.90113	0.0924319	-9.28766		+	+		-1.50015	1.44342	0.0274797	-6.11367	+	+	+		20.9855	20.8734	19.3526	19.4853	20.8506	21.1203	21.0831	20.6637	19.2398	19.4654	19.6903	19.2803	PC3,Pio_PC3,ctrl
Q6YP21	KYAT3	Kynurenine--oxoglutarate transaminase 3	KYAT3	0.205101	0.344007	0.448089	0.998168					-1.03595	1.13771	0.140004	-4.85032					-1.50039	2.06856	0.00733141	-10.8914	+	+	+		18.4601	18.6651	17.4241	16.9597	18.3669	18.5532	18.482	18.8483	17.2319	17.6163	16.8582	17.0612	PC3,Pio_PC3,ctrl
Q49A26	GLYR1	Putative oxidoreductase GLYR1	GLYR1	-0.0921001	0.0771429	0.805636	-0.240053					-0.991	1.01223	0.15973	-3.11178					-1.50519	1.52743	0.0259114	-5.72295	+	+	+		18.9038	18.8117	17.9128	17.3986	18.7101	19.0976	18.4806	19.1429	17.6601	18.1656	17.2208	17.5765	PC3,Pio_PC3,ctrl
Q13085	ACACA	Acetyl-CoA carboxylase 1	ACACA	0.39375	0.916795	0.2474	3.63104					-2.0916	2.30575	0.0430515	-14.2761	+	+	+		-1.50593	1.7923	0.0204771	-8.88111	+	+	+		18.8477	19.2415	16.7561	17.3418	18.7474	18.9481	19.2004	19.2826	16.8629	16.6494	17.4785	17.2051	PC3,Pio_PC3,ctrl;PC3.Tesa_PC3,ctrl
Q15019	SEPTIN2	Septin-2	SEPTIN2	0.17465	0.912749	0.246142	3.03625					-0.54495	1.58225	0.102927	-18.5258					-1.50665	2.10688	0.00648447	-50.8979	+	+	+		21.9688	22.1435	21.4239	20.4622	21.9975	21.9401	22.1933	22.0936	21.4174	21.4303	20.4694	20.4549	PC3,Pio_PC3,ctrl
O76003	GLRX3	Glutaredoxin-3	GLRX3	0.193399	0.586424	0.327376	1.87743					-0.0530005	0.170179	0.57978	-0.54083					-1.50705	2.04941	0.00850689	-10.6792	+	+	+		22.1099	22.3034	22.057	20.6029	22.2049	22.015	22.3433	22.2634	22.0812	22.0327	20.4985	20.7073	PC3,Pio_PC3,ctrl
P51398	DAP3	28S ribosomal protein S29, mitochondrial	DAP3	0.0806503	0.175784	0.630787	0.575601					-0.19055	0.336458	0.422269	-1.1296					-1.51085	1.36793	0.0315718	-14.5173	+	+	+		19.7463	19.827	19.5557	18.2355	19.7531	19.7395	19.687	19.9669	19.3872	19.7243	18.3393	18.1316	PC3,Pio_PC3,ctrl
Q6NUK4	REEP3	Receptor expression-enhancing protein 3	REEP3	0.2926	0.797939	0.274134	2.32884					-0.185651	0.381702	0.394373	-1.04644					-1.51145	1.41772	0.0283317	-14.5265	+	+	+		19.0818	19.3744	18.8962	17.5704	19.1845	18.9792	19.302	19.4469	19.0409	18.7515	17.5874	17.5534	PC3,Pio_PC3,ctrl
P12081	HARS	Histidine--tRNA ligase, cytoplasmic	HARS	0.27245	1.16125	0.196241	9.1885					-0.0314493	1.31295	0.120833	-12.2478					-1.5136	2.86802	0	-430.875	+	+	+		21.6151	21.8876	21.5836	20.1015	21.6154	21.6148	21.8579	21.9172	21.5862	21.5811	20.098	20.105	PC3,Pio_PC3,ctrl
P53602	MVD	Diphosphomevalonate decarboxylase	MVD	0.22375	0.252408	0.53299	0.774283					-0.399249	0.887975	0.187893	-2.59034					-1.51385	1.64952	0.0211064	-14.9845	+	+	+		18.8163	19.0401	18.417	17.3025	18.9112	18.7214	19.313	18.7671	18.5385	18.2956	17.3371	17.2678	PC3,Pio_PC3,ctrl
P38646	HSPA9	Stress-70 protein, mitochondrial	HSPA9	0.0678997	0.379705	0.419745	1.11223					-0.18195	0.894778	0.183468	-2.63108					-1.51525	1.53019	0.0254256	-10.6437	+	+	+		24.3021	24.37	24.1201	22.7869	24.2472	24.357	24.3433	24.3967	24.0781	24.1622	22.6555	22.9182	PC3,Pio_PC3,ctrl
Q8N3U4	STAG2	Cohesin subunit SA-2	STAG2	0.31645	0.590064	0.325326	2.2922					-1.59583	1.25294	0.125759	-10.8326					-1.5183	2.24355	0.00462979	-98.1991	+	+	+		18.767	19.0835	17.1712	17.2488	18.7824	18.7517	18.9463	19.2207	17.0247	17.3177	17.2469	17.2506	PC3,Pio_PC3,ctrl
Q6UXV4	APOOL	MICOS complex subunit MIC27	APOOL	-0.0688496	1.26954	0.179975	-5.14341					-0.95695	1.33375	0.121638	-12.3464					-1.5223	1.65201	0.0212876	-23.5537	+	+	+		20.0318	19.9629	19.0748	18.5095	20.0433	20.0203	19.9561	19.9698	19.1515	18.9982	18.5731	18.4459	PC3,Pio_PC3,ctrl
P16435	POR	NADPH--cytochrome P450 reductase	POR	0.6249	1.3557	0.174497	6.65373					-0.017499	0.04361	0.8439	-0.1361					-1.5223	1.50523	0.0255623	-8.32818	+	+	+		20.1057	20.7306	20.0882	18.5834	20.1894	20.022	20.7732	20.688	19.9906	20.1858	18.4209	18.7459	PC3,Pio_PC3,ctrl
Q9NZB2	FAM120A	Constitutive coactivator of PPAR-gamma-like protein 1	FAM120A	0.0248003	0.161915	0.652288	0.463225					-0.951699	0.77005	0.220425	-3.49061					-1.5233	2.0916	0.00763964	-18.9315	+	+	+		19.5762	19.601	18.6245	18.0529	19.6148	19.5376	19.6381	19.5639	18.8944	18.3546	17.9823	18.1235	PC3,Pio_PC3,ctrl
P55263	ADK	Adenosine kinase	ADK	0.337	1.13241	0.204899	7.27116					-0.0379496	0.255085	0.486963	-0.743974					-1.5255	1.70367	0.0220668	-13.5685	+	+	+		22.0173	22.3543	21.9794	20.4918	21.972	22.0626	22.3641	22.3445	22.0028	21.9559	20.3889	20.5947	PC3,Pio_PC3,ctrl
Q14258	TRIM25	E3 ubiquitin/ISG15 ligase TRIM25	TRIM25	0.355101	1.45756	0.163832	5.43849					-0.781899	0.954509	0.175281	-4.72101					-1.5296	1.68047	0.0225455	-14.0403	+	+	+		21.1594	21.5145	20.3775	19.6298	21.2009	21.118	21.565	21.4641	20.2172	20.5379	19.5291	19.7306	PC3,Pio_PC3,ctrl
Q9BQG0	MYBBP1A	Myb-binding protein 1A	MYBBP1A	-0.287101	1.04824	0.22246	-3.23451					-1.6327	1.22551	0.126733	-7.98285					-1.5331	1.97094	0.0089901	-14.1849	+	+	+		19.8657	19.5786	18.233	18.3327	19.8106	19.9209	19.5091	19.6482	18.43	18.0361	18.2397	18.4256	PC3,Pio_PC3,ctrl
P11387	TOP1	DNA topoisomerase 1	TOP1	0.0729008	0.379882	0.419704	1.30173					-1.21967	2.07906	0.0850759	-19.2093		+	+		-1.53583	1.75667	0.0214126	-26.764	+	+	+		19.0908	19.1637	17.8712	17.5549	19.1468	19.0348	19.1643	19.1631	17.8412	17.9011	17.5675	17.5424	PC3,Pio_PC3,ctrl
Q96I99	SUCLG2	Succinate--CoA ligase [GDP-forming] subunit beta, mitochondrial	SUCLG2	0.1864	0.331487	0.455765	1.00025					-0.2823	0.493563	0.327455	-1.42809					-1.53865	1.42405	0.0281026	-8.06533	+	+	+		20.5394	20.7259	20.2571	19.0008	20.3664	20.7125	20.6567	20.795	20.1616	20.3527	19.0811	18.9205	PC3,Pio_PC3,ctrl
Q9Y2Z0	SUGT1	Protein SGT1 homolog	SUGT1	0.10875	0.254786	0.529818	0.737495					-0.308599	0.882046	0.188905	-4.26654					-1.539	1.67838	0.0224096	-10.3353	+	+	+		20.5645	20.6733	20.2559	19.0255	20.4937	20.6353	20.5439	20.8026	20.2707	20.2411	18.8945	19.1565	PC3,Pio_PC3,ctrl
A6NHL2	TUBAL3	Tubulin alpha chain-like 3	TUBAL3	0.2071	0.284904	0.501539	0.786314					-0.63955	0.717245	0.233064	-3.00696					-1.5435	1.36145	0.0311275	-6.52859	+	+	+		21.5455	21.7525	20.9059	20.002	21.3362	21.7547	21.5926	21.9125	20.8678	20.944	19.8919	20.112	PC3,Pio_PC3,ctrl
Q13490	BIRC2	Baculoviral IAP repeat-containing protein 2	BIRC2	-0.2408	0.539026	0.342584	-1.54986					-0.469851	0.431984	0.362454	-1.32117					-1.54632	1.58981	0.0218942	-6.8377	+	+	+		18.608	18.3672	18.1382	17.0617	18.7421	18.474	18.2887	18.4458	17.8088	18.4676	16.8796	17.2439	PC3,Pio_PC3,ctrl
O43707	ACTN4	Alpha-actinin-4	ACTN4	0.2142	0.492497	0.363573	1.32414					-0.0332003	0.0711723	0.775172	-0.220518					-1.54685	1.61577	0.0200539	-11.1288	+	+	+		24.6032	24.8174	24.57	23.0564	24.7294	24.477	24.9186	24.7162	24.6521	24.4879	22.9981	23.1146	PC3,Pio_PC3,ctrl
Q9H063	MAF1	Repressor of RNA polymerase III transcription MAF1 homolog	MAF1	-0.000450134	0.000564921	0.998585	-0.00202393					-0.141251	0.0847291	0.738013	-0.285259					-1.54719	2.63731	0	-26.5959	+	+	+		17.7172	17.7167	17.5759	16.17	17.7511	17.6832	17.4969	17.9365	18.0699	17.0819	16.2172	16.1227	PC3,Pio_PC3,ctrl
Q9UHR4	BAIAP2L1	Brain-specific angiogenesis inhibitor 1-associated protein 2-like protein 1	BAIAP2L1	0.398749	1.3325	0.172257	8.02538					0.0163002	0.0441025	0.843663	0.151212					-1.5482	2.69535	0	-42.834	+	+	+		17.5396	17.9383	17.5559	15.9914	17.5217	17.5575	17.892	17.9847	17.6622	17.4496	16.0228	15.96	PC3,Pio_PC3,ctrl
Q8WX92	NELFB	Negative elongation factor B	NELFB	0.00825024	0.0202851	0.940785	0.0685401					-0.2265	0.883175	0.18892	-2.76906					-1.54905	2.44902	0.00725333	-30.8091	+	+	+		19.0731	19.0813	18.8466	17.524	19.0292	19.1169	18.9692	19.1934	18.7775	18.9156	17.4994	17.5486	PC3,Pio_PC3,ctrl
Q86WJ1	CHD1L	Chromodomain-helicase-DNA-binding protein 1-like	CHD1L	0.1745	1.53932	0.167713	9.96021					-1.40327	1.66364	0.107568	-20.9432					-1.55285	3.5001	0	-78.9685	+	+	+		17.6358	17.8102	16.2325	16.0829	17.6198	17.6517	17.8175	17.803	16.1674	16.2976	16.0944	16.0714	PC3,Pio_PC3,ctrl
P31689	DNAJA1	DnaJ homolog subfamily A member 1	DNAJA1	0.21665	0.748126	0.281885	2.22676					0.1002	0.372991	0.39698	1.13594					-1.5564	2.18631	0.00569742	-12.623	+	+	+		22.3471	22.5637	22.4473	20.7907	22.4293	22.2649	22.6158	22.5117	22.4793	22.4153	20.8826	20.6988	PC3,Pio_PC3,ctrl
O75643	SNRNP200	U5 small nuclear ribonucleoprotein 200 kDa helicase	SNRNP200	0.3366	1.8236	0.155097	8.14478					-1.7596	1.83854	0.0952131	-21.3614		+	+		-1.5578	1.81727	0.0212571	-19.6266	+	+	+		20.8622	21.1989	19.1027	19.3044	20.8903	20.8342	21.1685	21.2292	19.1801	19.0252	19.2302	19.3787	PC3,Pio_PC3,ctrl
Q96QK1	VPS35	Vacuolar protein sorting-associated protein 35	VPS35	0.152499	0.315002	0.47211	1.02577					-0.4873	0.870272	0.191082	-2.45025					-1.55875	1.74563	0.0228748	-8.72217	+	+	+		21.3911	21.5436	20.9038	19.8323	21.2446	21.5376	21.5183	21.5689	20.7693	21.0383	19.73	19.9347	PC3,Pio_PC3,ctrl
Q9BSJ2	TUBGCP2	Gamma-tubulin complex component 2	TUBGCP2	0.229851	0.24805	0.539083	0.73724					-1.20575	1.12879	0.141685	-4.44506					-1.55943	1.44773	0.0277903	-11.5411	+	+	+		18.4011	18.6309	17.1953	16.8416	18.2722	18.5299	18.347	18.9148	17.434	16.9566	16.8823	16.8009	PC3,Pio_PC3,ctrl
Q92890	UFD1	Ubiquitin recognition factor in ER-associated degradation protein 1	UFD1	0.0676003	0.159382	0.656408	0.458147					-0.209049	0.511413	0.320031	-1.83753					-1.56655	1.89644	0.0137787	-11.7729	+	+	+		21.0358	21.1035	20.8268	19.4693	21.1482	20.9235	21.1991	21.0078	20.8447	20.8089	19.398	19.5406	PC3,Pio_PC3,ctrl
Q9Y512	SAMM50	Sorting and assembly machinery component 50 homolog	SAMM50	0.35075	0.701516	0.293379	2.69165					-2.0442	1.89063	0.0919636	-9.81978		+	+		-1.56678	1.35781	0.0315228	-12.2586	+	+	+		19.5287	19.8795	17.4845	17.962	19.4032	19.6543	19.8446	19.9144	17.3185	17.6506	17.9859	17.938	PC3,Pio_PC3,ctrl
P11940	PABPC1	Polyadenylate-binding protein 1	PABPC1	-0.00325012	0.0142994	0.956734	-0.0506					-0.1786	0.770502	0.220796	-2.47672					-1.567	2.35809	0.00614689	-15.9124	+	+	+		24.083	24.0798	23.9044	22.516	24.0193	24.1467	24.088	24.0715	23.8706	23.9382	22.4409	22.5911	PC3,Pio_PC3,ctrl
Q8TCT9	HM13	Minor histocompatibility antigen H13	HM13	0.3828	0.771672	0.278239	3.08006					-0.834949	1.19735	0.130688	-6.59847					-1.56805	1.45594	0.0281667	-12.6718	+	+	+		21.5729	21.9556	20.7379	20.0048	21.692	21.4537	21.991	21.9203	20.6953	20.7805	19.9714	20.0382	PC3,Pio_PC3,ctrl
Q9NQX3	GPHN	Gephyrin	GPHN	0.16475	1.91046	0.147327	9.07239					-0.79455	1.08549	0.144251	-7.28725					-1.57065	1.85512	0.0172597	-29.6159	+	+	+		20.8809	21.0456	20.0863	19.3102	20.8674	20.8943	21.0578	21.0334	19.9781	20.1945	19.2589	19.3615	PC3,Pio_PC3,ctrl
O43615	TIMM44	Mitochondrial import inner membrane translocase subunit TIM44	TIMM44	0.13625	0.96058	0.242642	3.25512					-0.30465	2.03594	0.0873	-10.3678		+			-1.5742	2.21391	0.00607874	-30.7185	+	+	+		21.7718	21.908	21.4672	20.1976	21.7929	21.7507	21.8719	21.9442	21.4467	21.4876	20.1509	20.2443	PC3,Pio_PC3,ctrl
Q9NR09	BIRC6	Baculoviral IAP repeat-containing protein 6	BIRC6	0.0845995	0.208141	0.583616	0.592298					-1.04456	1.29768	0.123275	-12.6079					-1.5782	1.53478	0.0231624	-18.7956	+	+	+		18.1896	18.2741	17.145	16.6114	18.1067	18.2724	18.3905	18.1578	17.1451	17.1449	16.625	16.5977	PC3,Pio_PC3,ctrl
Q9NVE7	PANK4	Pantothenate kinase 4	PANK4	0.296149	0.550379	0.338624	1.59414					-1.60405	1.37997	0.113393	-9.39656					-1.58038	1.696	0.0232137	-7.9572	+	+	+		19.0756	19.3718	17.4716	17.4952	19.2367	18.9146	19.4644	19.2792	17.5282	17.415	17.6115	17.379	PC3,Pio_PC3,ctrl
P20338	RAB4A	Ras-related protein Rab-4A	RAB4A	0.408999	0.746972	0.282913	3.06797					-0.9963	1.15662	0.137411	-7.49284					-1.58131	1.30956	0.0328232	-12.1184	+	+	+		18.7484	19.1575	17.7522	17.1671	18.878	18.6189	19.1889	19.126	17.7222	17.7821	17.1828	17.1515	PC3,Pio_PC3,ctrl
P61421	ATP6V0D1	V-type proton ATPase subunit d 1	ATP6V0D1	0.0611	0.164792	0.648266	0.487075					-0.9373	1.4058	0.113881	-6.94023					-1.5829	1.98863	0.00775879	-13.3842	+	+	+		19.6141	19.6752	18.6768	18.0312	19.5508	19.6774	19.5669	19.7835	18.7961	18.5575	18.1311	17.9313	PC3,Pio_PC3,ctrl
Q68CZ6	HAUS3	HAUS augmin-like complex subunit 3	HAUS3	-0.00314999	0.00903774	0.974415	-0.029346					-0.146611	0.333651	0.423589	-0.975991					-1.58296	2.48776	0.004	-18.1149	+	+	+		16.4718	16.4686	16.3252	14.8888	16.5373	16.4062	16.3836	16.5536	16.4603	16.19	14.831	14.9466	PC3,Pio_PC3,ctrl
P13667	PDIA4	Protein disulfide-isomerase A4	PDIA4	0.174399	1.33821	0.175472	6.37124					-0.373401	1.72127	0.103702	-8.64641					-1.58705	1.33009	0.0319471	-11.7001	+	+	+		22.9453	23.1197	22.5719	21.3582	22.9696	22.921	23.1323	23.1071	22.5362	22.6076	21.2248	21.4917	PC3,Pio_PC3,ctrl
Q8IV38	ANKMY2	Ankyrin repeat and MYND domain-containing protein 2	ANKMY2	-0.0367508	0.0957834	0.76558	-0.290282					-1.31325	0.858941	0.193411	-3.66432					-1.58793	2.06234	0.0072068	-10.6767	+	+	+		17.6767	17.64	16.3635	16.0888	17.5722	17.7813	17.5686	17.7114	16.7063	16.0207	16.1946	15.983	PC3,Pio_PC3,ctrl
Q13451	FKBP5	Peptidyl-prolyl cis-trans isomerase FKBP5	FKBP5	0.16035	0.549794	0.338172	1.54106					-1.19135	0.595174	0.277174	-2.26469					-1.58885	1.52729	0.0258512	-8.47268	+	+	+		18.742	18.9023	17.5506	17.1531	18.829	18.6549	18.8453	18.9593	17.0318	18.0694	16.987	17.3192	PC3,Pio_PC3,ctrl
Q8IYI6	EXOC8	Exocyst complex component 8	EXOC8	0.17695	0.331403	0.455765	1.10992					-0.7589	0.548939	0.302007	-1.75681					-1.5897	1.70367	0.0220317	-7.00567	+	+	+		19.6175	19.7944	18.8586	18.0277	19.7767	19.4582	19.8019	19.7869	19.2601	18.457	18.1894	17.8661	PC3,Pio_PC3,ctrl
Q9P0M6	H2AFY2	Core histone macro-H2A.2	H2AFY2	-0.217101	0.706452	0.292273	-2.4861					-0.658901	0.400444	0.382273	-1.38043					-1.59235	1.44753	0.0277333	-12.9616	+	+	+		20.3137	20.0966	19.6548	18.7214	20.2826	20.3448	20.1782	20.015	19.1785	20.1311	18.8402	18.6025	PC3,Pio_PC3,ctrl
O76021	RSL1D1	Ribosomal L1 domain-containing protein 1	RSL1D1	-0.00840092	0.0166258	0.95044	-0.0588853					-1.60855	1.39791	0.115239	-10.8442					-1.59285	1.70607	0.0221019	-9.61526	+	+	+		22.0858	22.0774	20.4772	20.493	22.2279	21.9437	22.0901	22.0647	20.4347	20.5198	20.5781	20.4078	PC3,Pio_PC3,ctrl
Q9Y6K8	AK5	Adenylate kinase isoenzyme 5	AK5	0.13585	0.112689	0.729816	0.373843					-0.597301	0.722792	0.231817	-3.06872					-1.59597	3.08851	0	-35.3432	+	+	+		17.9077	18.0435	17.3103	16.3117	17.9405	17.8748	17.6816	18.4054	17.5022	17.1185	16.2807	16.3427	PC3,Pio_PC3,ctrl
O75369	FLNB	Filamin-B	FLNB	0.128901	0.937431	0.246743	3.0276					-0.5379	2.2531	0.0421429	-14.7599	+	+			-1.5985	2.71467	0	-63.756	+	+	+		24.4385	24.5675	23.9006	22.84	24.4159	24.4612	24.5314	24.6035	23.8721	23.9292	22.8293	22.8508	PC3,Pio_PC3,ctrl;PC3.Tesa_PC3,ctrl
P61163	ACTR1A	Alpha-centractin	ACTR1A	0.34155	0.914335	0.246584	4.16493					-0.253849	0.827639	0.201784	-2.2946					-1.59875	2.2568	0.00483556	-13.6408	+	+	+		21.287	21.6285	21.0331	19.6883	21.3657	21.2083	21.6516	21.6055	20.9554	21.1109	19.6014	19.7751	PC3,Pio_PC3,ctrl
P08237	PFKM	ATP-dependent 6-phosphofructokinase, muscle type	PFKM	0.13975	0.639918	0.302809	2.26564					-1.5179	0.877688	0.190654	-4.37434					-1.59945	2.50167	0.00412121	-18.2236	+	+	+		21.4262	21.566	19.9083	19.8268	21.3675	21.4849	21.547	21.5849	19.5663	20.2503	19.892	19.7615	PC3,Pio_PC3,ctrl
P17655	CAPN2	Calpain-2 catalytic subunit	CAPN2	0.293651	0.846684	0.262537	3.9976					-1.05835	1.56164	0.101286	-17.3114					-1.6016	1.82129	0.0214615	-28.1896	+	+	+		21.9958	22.2895	20.9375	20.3942	22.0099	21.9818	22.2174	22.3616	20.878	20.997	20.3392	20.4493	PC3,Pio_PC3,ctrl
O94966	USP19	Ubiquitin carboxyl-terminal hydrolase 19	USP19	0.18835	0.41993	0.392502	1.12877					-1.01745	0.713825	0.234712	-2.59539					-1.60352	1.82774	0.0196335	-8.261	+	+	+		17.888	18.0763	16.8706	16.2845	17.7586	18.0174	18.1817	17.971	16.5005	17.2406	16.1398	16.4292	PC3,Pio_PC3,ctrl
P52294	KPNA1	Importin subunit alpha-5	KPNA1	-0.0946999	0.149636	0.66635	-0.435937					-0.420251	0.876583	0.190028	-2.74059					-1.60505	1.39685	0.0300543	-6.27521	+	+	+		21.1343	21.0395	20.714	19.5292	21.2637	21.0048	21.214	20.8651	20.7962	20.6318	19.7498	19.3086	PC3,Pio_PC3,ctrl
Q9BQ75	CMSS1	Protein CMSS1	CMSS1	-0.331749	1.23158	0.185308	-3.97355					-1.37795	1.68077	0.110041	-11.0991					-1.6076	2.62986	0	-20.7986	+	+	+		18.9953	18.6636	17.6174	17.3877	18.939	19.0516	18.6019	18.7252	17.5067	17.728	17.3347	17.4407	PC3,Pio_PC3,ctrl
Q9H7D7	WDR26	WD repeat-containing protein 26	WDR26	0.32845	0.924685	0.248245	2.83511					0.22105	0.635243	0.259394	2.20045					-1.61237	1.99709	0.00785751	-10.6681	+	+	+		17.8926	18.221	18.1136	16.2803	17.9875	17.7977	18.2875	18.1546	18.0807	18.1466	16.1626	16.3979	PC3,Pio_PC3,ctrl
Q9HD20	ATP13A1	Manganese-transporting ATPase 13A1	ATP13A1	0.205449	0.705127	0.293165	3.10933					-1.9621	1.58122	0.102445	-24.0423					-1.61237	1.38349	0.0307748	-15.3031	+	+	+		19.4047	19.6101	17.4426	17.7923	19.4015	19.4078	19.5441	19.6761	17.5241	17.361	17.8976	17.687	PC3,Pio_PC3,ctrl
P30740	SERPINB1	Leukocyte elastase inhibitor	SERPINB1	0.0599012	0.244379	0.541974	0.778907					-0.479949	0.54943	0.30213	-1.86544					-1.61357	1.43103	0.0274741	-8.60263	+	+	+		19.2411	19.301	18.7612	17.6275	19.1659	19.3163	19.2849	19.3171	18.5151	19.0072	17.4557	17.7994	PC3,Pio_PC3,ctrl
O00712	NFIB	Nuclear factor 1 B-type	NFIB	-0.308999	0.743974	0.283317	-2.67436					-1.0977	0.98787	0.16186	-4.02689					-1.61518	2.06341	0.00724786	-11.7553	+	+	+		18.5834	18.2745	17.4857	16.9682	18.6913	18.4756	18.3159	18.233	17.7361	17.2354	17.0534	16.8831	PC3,Pio_PC3,ctrl
Q9Y5J1	UTP18	U3 small nucleolar RNA-associated protein 18 homolog	UTP18	0.0116501	0.288075	0.498282	0.855939					-0.4109	2.59237	0.053	-21.2041	+	+			-1.6176	1.99036	0.00777834	-35.9423	+	+	+		19.8849	19.8965	19.474	18.2673	19.8973	19.8724	19.902	19.891	19.4888	19.4591	18.3105	18.224	PC3,Pio_PC3,ctrl;PC3.Tesa_PC3,ctrl
P14618	PKM	Pyruvate kinase PKM	PKM	0.15765	0.6257	0.31204	1.82446					-1.16865	1.61933	0.0975678	-26.2744		+	+		-1.622	2.73069	0	-29.5355	+	+	+		26.1444	26.3021	24.9758	24.5224	26.1	26.1889	26.228	26.3762	24.9742	24.9774	24.5547	24.4902	PC3,Pio_PC3,ctrl
P28331	NDUFS1	NADH-ubiquinone oxidoreductase 75 kDa subunit, mitochondrial	NDUFS1	0.0523005	0.155149	0.660057	0.445485					-0.3709	0.683289	0.24669	-2.096					-1.62225	2.07302	0.00746041	-16.5236	+	+	+		19.9694	20.0218	19.5986	18.3472	19.8849	20.054	19.9403	20.1032	19.4431	19.754	18.2973	18.3971	PC3,Pio_PC3,ctrl
O14981	BTAF1	TATA-binding protein-associated factor 172	BTAF1	-0.00204945	0.00376932	0.992238	-0.0122289					-0.428549	0.857147	0.193138	-2.39883					-1.62537	1.91966	0.0119909	-9.08394	+	+	+		18.2838	18.2817	17.8552	16.6584	18.161	18.4065	18.3958	18.1676	17.7254	17.985	16.5282	16.7886	PC3,Pio_PC3,ctrl
Q15022	SUZ12	Polycomb protein SUZ12	SUZ12	-0.104051	0.323645	0.462576	-0.980991					-0.5465	0.870254	0.190958	-2.80355					-1.62769	1.42121	0.0279647	-16.4161	+	+	+		17.6369	17.5328	17.0904	16.0091	17.7358	17.5379	17.571	17.4946	17.2583	16.9224	16.0155	16.0028	PC3,Pio_PC3,ctrl
Q10471	GALNT2	Polypeptide N-acetylgalactosaminyltransferase 2	GALNT2	0.2674	0.40319	0.401709	1.19813					-1.502	0.81984	0.205081	-2.95003					-1.62945	1.30501	0.0331008	-4.73404	+	+	+		20.9605	21.2279	19.4584	19.331	21.1634	20.7575	21.3207	21.135	19.9254	18.9915	19.609	19.053	PC3,Pio_PC3,ctrl
O94855	SEC24D	Protein transport protein Sec24D	SEC24D	0.2343	0.483689	0.368872	1.47697					-1.121	0.545962	0.303889	-2.04397					-1.63119	1.33078	0.0319735	-8.5437	+	+	+		18.9611	19.1955	17.8402	17.33	19.0247	18.8976	19.0501	19.3408	18.3849	17.2954	17.51	17.1499	PC3,Pio_PC3,ctrl
Q6PI48	DARS2	Aspartate--tRNA ligase, mitochondrial	DARS2	0.222799	0.774623	0.278715	2.15522					-0.9151	0.666712	0.250538	-2.58418					-1.63208	2.34126	0.00591304	-14.8047	+	+	+		19.2328	19.4556	18.3177	17.6007	19.1534	19.3122	19.3894	19.5218	18.6628	17.9726	17.6772	17.5242	PC3,Pio_PC3,ctrl
Q9Y5Q8	GTF3C5	General transcription factor 3C polypeptide 5	GTF3C5	-0.129649	0.477942	0.373006	-1.28418					-0.810549	0.913456	0.180222	-3.98592					-1.63413	1.61082	0.0205576	-25.8019	+	+	+		18.1259	17.9962	17.3154	16.4917	18.0626	18.1892	17.9176	18.0749	17.5086	17.1221	16.4897	16.4938	PC3,Pio_PC3,ctrl
P49840	GSK3A	Glycogen synthase kinase-3 alpha	GSK3A	0.38635	0.797084	0.274515	3.81465					-0.23015	0.361683	0.403009	-1.04698					-1.63537	1.59383	0.0214133	-15.4927	+	+	+		18.1351	18.5215	17.9049	16.4997	18.0343	18.2359	18.5313	18.5116	18.1003	17.7096	16.4684	16.5311	PC3,Pio_PC3,ctrl
O43709	BUD23	Probable 18S rRNA (guanine-N(7))-methyltransferase	BUD23	-0.0174007	0.108047	0.738732	-0.321133					-0.296051	1.05898	0.153259	-4.04432					-1.63554	1.79846	0.0206285	-17.8237	+	+	+		19.0723	19.0549	18.7762	17.4367	19.0382	19.1063	19.0127	19.097	18.841	18.7114	17.3515	17.5219	PC3,Pio_PC3,ctrl
Q6PK04	CCDC137	Coiled-coil domain-containing protein 137	CCDC137	-0.750099	1.11321	0.211305	-6.20589					-1.2935	0.875503	0.189529	-4.52328					-1.63745	2.60153	0	-27.0615	+	+	+		18.4385	17.6884	17.145	16.8011	18.4042	18.4728	17.5725	17.8043	17.4289	16.8611	16.8509	16.7512	PC3,Pio_PC3,ctrl
Q9UBE0	SAE1	SUMO-activating enzyme subunit 1	SAE1	0.2078	1.00457	0.233699	2.93866					-0.25735	0.894031	0.183216	-2.7855					-1.64035	2.41685	0.0068	-28.1895	+	+	+		20.4464	20.6542	20.189	18.806	20.3959	20.4968	20.6046	20.7037	20.1116	20.2664	18.835	18.777	PC3,Pio_PC3,ctrl
O43150	ASAP2	Arf-GAP with SH3 domain, ANK repeat and PH domain-containing protein 2	ASAP2	-0.20785	0.469706	0.378235	-1.68234					-0.5966	0.554469	0.29935	-1.78036					-1.64035	1.47406	0.0277561	-6.86888	+	+	+		18.242	18.0341	17.6454	16.6016	18.1188	18.3651	18.0242	18.044	17.3337	17.957	16.397	16.8062	PC3,Pio_PC3,ctrl
P19823	ITIH2	Inter-alpha-trypsin inhibitor heavy chain H2	ITIH2	0.11885	0.267032	0.517923	0.804404					-0.805	1.50025	0.109333	-7.34397					-1.643	1.44765	0.0277618	-10.2794	+	+	+		22.1194	22.2383	21.3144	20.4764	22.0642	22.1746	22.1012	22.3753	21.4091	21.2197	20.3264	20.6264	PC3,Pio_PC3,ctrl
Q12959	DLG1	Disks large homolog 1	DLG1	0.191851	0.322859	0.462075	1.07121					-0.1071	0.183635	0.5604	-0.579138					-1.6445	1.34882	0.0307935	-5.21606	+	+	+		18.8428	19.0346	18.7356	17.1983	19.021	18.6645	19.052	19.0172	18.6864	18.7849	17.4583	16.9382	PC3,Pio_PC3,ctrl
Q9GZS3	WDR61	WD repeat-containing protein 61	WDR61	0.291901	0.476567	0.374041	1.5727					-0.136649	0.18296	0.560639	-0.583538					-1.6471	2.5798	0.00461017	-26.0996	+	+	+		19.7215	20.0134	19.5848	18.0744	19.6696	19.7734	19.8352	20.1916	19.3565	19.8132	18.1103	18.0385	PC3,Pio_PC3,ctrl
P29992	GNA11	Guanine nucleotide-binding protein subunit alpha-11	GNA11	0.3712	1.57531	0.160454	12.4611					-1.067	0.860102	0.193785	-4.51464					-1.64855	1.51201	0.0252924	-18.9982	+	+	+		18.7992	19.1704	17.7322	17.1506	18.8099	18.7885	19.1426	19.1982	17.4961	17.9683	17.0645	17.2368	PC3,Pio_PC3,ctrl
P61026	RAB10	Ras-related protein Rab-10	RAB10	0.3055	0.764753	0.278386	2.10295					-0.9646	1.5692	0.10143	-7.51121					-1.65515	1.72219	0.0218982	-8.61514	+	+	+		22.0754	22.3809	21.1108	20.4203	22.1839	21.9669	22.2843	22.4775	21.1795	21.0421	20.5788	20.2617	PC3,Pio_PC3,ctrl
P22314	UBA1	Ubiquitin-like modifier-activating enzyme 1	UBA1	0.0720005	0.420808	0.392444	1.36572					-0.153599	1.73166	0.102879	-7.33033					-1.6555	2.26584	0.00496804	-117.411	+	+	+		23.7593	23.8313	23.6057	22.1038	23.7734	23.7452	23.7805	23.8821	23.5902	23.6212	22.1038	22.1038	PC3,Pio_PC3,ctrl
P62424	RPL7A	60S ribosomal protein L7a	RPL7A	-0.156149	0.465227	0.379545	-1.49474					-1.30585	1.53873	0.10131	-12.8859					-1.6561	1.90612	0.0141786	-50.2706	+	+	+		23.8676	23.7114	22.5617	22.2115	23.8347	23.9005	23.6123	23.8106	22.4659	22.6576	22.2098	22.2132	PC3,Pio_PC3,ctrl
Q8IX04	UEVLD	Ubiquitin-conjugating enzyme E2 variant 3	UEVLD	0.59655	0.660421	0.29433	2.72667					-1.07115	0.638612	0.258772	-2.62977					-1.65729	1.43662	0.0272306	-13.9119	+	+	+		17.5091	18.1057	16.438	15.8518	17.4841	17.5341	17.8883	18.323	16.8445	16.0314	15.9683	15.7353	PC3,Pio_PC3,ctrl
P43034	PAFAH1B1	Platelet-activating factor acetylhydrolase IB subunit alpha	PAFAH1B1	0.2274	0.500215	0.357465	1.38377					-0.705	1.20345	0.131115	-3.8389					-1.6652	1.42869	0.0277899	-11.7503	+	+	+		21.3338	21.5612	20.6288	19.6686	21.4699	21.1977	21.6533	21.4691	20.7521	20.5055	19.7081	19.6291	PC3,Pio_PC3,ctrl
Q49MG5	MAP9	Microtubule-associated protein 9	MAP9	-0.50775	0.231317	0.55736	-0.747245					-0.231999	0.231044	0.510182	-0.714413					-1.66605	2.0724	0.00739535	-11.0369	+	+	+		18.1375	17.6298	17.9056	16.4715	18.2382	18.0369	16.9578	18.3018	18.2143	17.5968	16.584	16.359	PC3,Pio_PC3,ctrl
Q96J02	ITCH	E3 ubiquitin-protein ligase Itchy homolog	ITCH	0.0445499	0.362268	0.431787	1.00579					-1.26615	0.741925	0.22872	-3.38549					-1.66848	1.35522	0.0312759	-12.3373	+	+	+		18.3539	18.3984	17.0877	16.6853	18.3295	18.3782	18.4354	18.3614	17.4609	16.7145	16.8184	16.5523	PC3,Pio_PC3,ctrl
Q16667	CDKN3	Cyclin-dependent kinase inhibitor 3	CDKN3	-0.929151	1.45158	0.164688	-17.9893					-0.431651	0.755981	0.226795	-2.81119					-1.66878	2.44336	0.00711111	-19.5116	+	+	+		16.3503	15.4212	15.9187	14.6816	16.402	16.2987	15.4212	15.4212	16.0633	15.7741	14.6134	14.7497	PC3,Pio_PC3,ctrl
P25205	MCM3	DNA replication licensing factor MCM3	MCM3	0.16965	0.489479	0.365418	1.76725					-1.93325	1.11654	0.142271	-6.06977					-1.6708	2.19168	0.00571852	-12.41	+	+	+		20.787	20.9566	18.8537	19.1162	20.6915	20.8825	20.9469	20.9664	19.1576	18.5499	19.0213	19.2111	PC3,Pio_PC3,ctrl
Q9BTZ2	DHRS4	Dehydrogenase/reductase SDR family member 4	DHRS4	0.2718	0.337336	0.452948	0.9245					-1.13815	0.954183	0.175495	-3.24619					-1.67133	1.688	0.0227871	-6.88831	+	+	+		19.0404	19.3122	17.9022	17.369	18.8655	19.2152	19.0758	19.5485	17.5983	18.2061	17.2008	17.5372	PC3,Pio_PC3,ctrl
Q14669	TRIP12	E3 ubiquitin-protein ligase TRIP12	TRIP12	0.16805	0.2803	0.507984	0.786287					-0.78235	0.889936	0.186627	-4.29542					-1.67135	1.41581	0.0281942	-8.65612	+	+	+		18.7691	18.9371	17.9868	17.0977	18.947	18.5912	19.0556	18.8187	17.9477	18.0258	17.1728	17.0227	PC3,Pio_PC3,ctrl
P05783	KRT18	Keratin, type I cytoskeletal 18	KRT18	-0.0648994	0.265573	0.519616	-0.850699					-0.407849	1.05107	0.155802	-3.29649					-1.6739	2.37881	0.00647619	-15.4788	+	+	+		24.355	24.2901	23.9472	22.6811	24.4298	24.2802	24.3051	24.2751	24.0457	23.8486	22.7592	22.603	PC3,Pio_PC3,ctrl
P13489	RNH1	Ribonuclease inhibitor	RNH1	0.17345	0.418656	0.392538	1.23196					-0.0180998	0.0297498	0.88772	-0.0940319					-1.6749	1.80165	0.0207821	-8.35313	+	+	+		22.3175	22.4909	22.2993	20.6425	22.4441	22.1908	22.4294	22.5524	22.4443	22.1544	20.798	20.4871	PC3,Pio_PC3,ctrl
Q13823	GNL2	Nucleolar GTP-binding protein 2	GNL2	-0.3206	0.29636	0.490521	-0.963537					-1.27706	1.57528	0.102046	-10.2457					-1.67494	2.24613	0.00468966	-17.6262	+	+	+		16.8778	16.5572	15.6007	15.2029	16.9307	16.8249	16.8857	16.2287	15.7136	15.4879	15.2818	15.1239	PC3,Pio_PC3,ctrl
P36507	MAP2K2	Dual specificity mitogen-activated protein kinase kinase 2	MAP2K2	-0.00640011	0.0285117	0.918861	-0.0901383					-0.1679	0.83305	0.198627	-2.31583					-1.6759	1.71029	0.0222436	-13.212	+	+	+		21.4904	21.484	21.3225	19.8146	21.4379	21.543	21.5318	21.4363	21.2726	21.3725	19.93	19.6991	PC3,Pio_PC3,ctrl
Q13308	PTK7	Inactive tyrosine-protein kinase 7	PTK7	-0.0785494	0.109554	0.734926	-0.343958					-0.6729	1.08384	0.14422	-3.89982					-1.67623	1.69162	0.0229985	-18.0798	+	+	+		18.8229	18.7443	18.15	17.1467	18.9111	18.7347	18.5337	18.955	18.2983	18.0017	17.1181	17.1752	PC3,Pio_PC3,ctrl
P36957	DLST	Dihydrolipoyllysine-residue succinyltransferase component of 2-oxoglutarate dehydrogenase complex, mitochondrial	DLST	0.228	0.391653	0.409945	1.32628					-0.144401	1.13112	0.142572	-6.1458					-1.68015	1.3505	0.0308994	-12.4854	+	+	+		21.2666	21.4947	21.1223	19.5865	21.2443	21.289	21.3242	21.6651	21.1295	21.115	19.7192	19.4538	PC3,Pio_PC3,ctrl
P62136	PPP1CA	Serine/threonine-protein phosphatase PP1-alpha catalytic subunit	PPP1CA	0.378551	1.77708	0.154978	8.65824					-0.0173492	0.141848	0.6258	-0.413343					-1.68245	2.99295	0	-38.909	+	+	+		21.2164	21.5949	21.199	19.534	21.2424	21.1904	21.5598	21.6301	21.232	21.1661	19.4994	19.5685	PC3,Pio_PC3,ctrl
O75367	H2AFY	Core histone macro-H2A.1	H2AFY	-0.0426502	0.258928	0.52419	-0.710852					-0.82885	1.27358	0.12448	-7.14712					-1.68495	2.80199	0	-26.2878	+	+	+		21.6625	21.6199	20.8337	19.9776	21.7048	21.6203	21.5773	21.6625	20.9417	20.7257	19.9294	20.0258	PC3,Pio_PC3,ctrl
Q86XP3	DDX42	ATP-dependent RNA helicase DDX42	DDX42	0.0496511	0.271739	0.51331	0.748924					-0.724349	0.779019	0.216565	-3.41592					-1.68735	2.53053	0.004352	-35.3276	+	+	+		19.9772	20.0269	19.2529	18.2899	20.019	19.9355	20.0784	19.9754	19.4608	19.045	18.3131	18.2667	PC3,Pio_PC3,ctrl
Q9HBL8	NMRAL1	NmrA-like family domain-containing protein 1	NMRAL1	-0.375599	0.522729	0.349369	-1.38789					0.00345135	0.00446744	0.981371	0.0147855					-1.68769	1.4915	0.0261667	-7.41651	+	+	+		18.0348	17.6592	18.0382	16.3471	17.837	18.2326	17.8439	17.4745	18.1622	17.9143	16.2346	16.4596	PC3,Pio_PC3,ctrl
Q8NC96	NECAP1	Adaptin ear-binding coat-associated protein 1	NECAP1	-0.0838499	0.222986	0.566843	-0.622089					-0.2254	0.273058	0.47095	-0.837212					-1.69147	1.64384	0.0210467	-18.4215	+	+	+		18.4268	18.343	18.2014	16.7354	18.3384	18.5152	18.4447	18.2412	18.4557	17.9471	16.7105	16.7602	PC3,Pio_PC3,ctrl
O75717	WDHD1	WD repeat and HMG-box DNA-binding protein 1	WDHD1	-0.0668497	0.222238	0.567957	-0.645531					-1.1028	0.888804	0.187347	-4.3462					-1.69215	1.4661	0.0274915	-11.0145	+	+	+		20.4427	20.3758	19.3398	18.7505	20.4937	20.3916	20.4659	20.2857	19.0913	19.5884	18.8954	18.6056	PC3,Pio_PC3,ctrl
P13051	UNG	Uracil-DNA glycosylase	UNG	0.2116	0.322947	0.462049	1.01092					-0.24265	0.368488	0.400462	-1.03947					-1.69637	1.60127	0.0202857	-6.28281	+	+	+		18.2911	18.5027	18.0484	16.5948	18.0906	18.4916	18.4426	18.5628	17.9289	18.168	16.4139	16.7756	PC3,Pio_PC3,ctrl
Q86TP1	PRUNE1	Exopolyphosphatase PRUNE1	PRUNE1	0.504351	1.19776	0.186984	3.97614					-0.638441	1.54764	0.101672	-6.6861					-1.69683	1.7412	0.0226418	-20.7629	+	+	+		16.651	17.1553	16.0125	14.9541	16.5729	16.7291	17.2553	17.0554	16.0675	15.9576	14.9301	14.9782	PC3,Pio_PC3,ctrl
Q13017	ARHGAP5	Rho GTPase-activating protein 5	ARHGAP5	0.0621996	0.150364	0.66569	0.467791					-1.92645	1.17642	0.132957	-8.1617					-1.69879	1.37413	0.0307935	-10.396	+	+	+		18.2705	18.3327	16.344	16.5716	18.2239	18.317	18.4572	18.2081	16.5754	16.1126	16.7283	16.415	PC3,Pio_PC3,ctrl
P36551	CPOX	Oxygen-dependent coproporphyrinogen-III oxidase, mitochondrial	CPOX	0.2996	0.59491	0.322902	2.27979					0.0602999	0.118783	0.669128	0.391579					-1.6994	1.58463	0.0231784	-18.6541	+	+	+		20.6463	20.9459	20.7066	18.9469	20.6264	20.6662	20.816	21.0758	20.5539	20.8593	18.858	19.0358	PC3,Pio_PC3,ctrl
Q9BXJ4	C1QTNF3	Complement C1q tumor necrosis factor-related protein 3	C1QTNF3	-0.2849	0.326421	0.460743	-0.943073					-1.60425	0.8599	0.19366	-3.57571					-1.69941	1.90326	0.0140531	-9.30822	+	+	+		18.9401	18.6552	17.3359	17.2407	18.8001	19.0801	18.9229	18.3875	16.9096	17.7621	17.1235	17.3579	PC3,Pio_PC3,ctrl
O14776	TCERG1	Transcription elongation regulator 1	TCERG1	0.19195	0.509776	0.351113	1.89364					-1.2065	1.28317	0.123817	-11.8697					-1.70115	1.42928	0.0278175	-16.7536	+	+	+		19.8861	20.078	18.6795	18.1849	19.7847	19.9874	20.0762	20.0798	18.6718	18.6873	18.1787	18.1911	PC3,Pio_PC3,ctrl
Q9BZK7	TBL1XR1	F-box-like/WD repeat-containing protein TBL1XR1	TBL1XR1	0.2221	0.71646	0.290621	2.04894					-0.87465	1.99425	0.0896647	-9.86725		+			-1.70205	2.05988	0.00867416	-14.7235	+	+	+		19.6752	19.8972	18.8005	17.9731	19.7371	19.6132	19.9862	19.8083	18.7371	18.8639	17.8755	18.0707	PC3,Pio_PC3,ctrl
P26038	MSN	Moesin	MSN	0.17865	0.34596	0.447403	0.930199					-1.26055	1.48818	0.108894	-7.94949					-1.7028	1.64233	0.0209577	-10.8956	+	+	+		22.8464	23.0251	21.5859	21.1437	22.9868	22.7061	23.1562	22.894	21.5121	21.6597	21.0749	21.2124	PC3,Pio_PC3,ctrl
Q9HDC9	APMAP	Adipocyte plasma membrane-associated protein	APMAP	0.147599	1.20235	0.185165	3.81419					-0.3781	0.616917	0.269427	-2.38651					-1.70655	1.95364	0.010087	-23.7009	+	+	+		21.946	22.0936	21.5679	20.2394	21.9195	21.9725	22.0654	22.1218	21.4117	21.7241	20.1725	20.3064	PC3,Pio_PC3,ctrl
P22695	UQCRC2	Cytochrome b-c1 complex subunit 2, mitochondrial	UQCRC2	-0.14715	1.01984	0.229002	-3.23454					-0.1939	1.21095	0.128595	-4.31925					-1.70705	2.45118	0.00730201	-41.6179	+	+	+		21.3895	21.2424	21.1957	19.6825	21.3525	21.4266	21.2688	21.216	21.1703	21.221	19.6649	19.7001	PC3,Pio_PC3,ctrl
Q6UXN9	WDR82	WD repeat-containing protein 82	WDR82	0.326149	0.483571	0.368796	1.50644					-2.01065	1.62116	0.0978136	-8.6031		+	+		-1.70945	1.50404	0.025505	-7.33346	+	+	+		20.0249	20.3511	18.0143	18.3154	20.2259	19.8239	20.4315	20.2706	18.1335	17.895	18.4335	18.1974	PC3,Pio_PC3,ctrl
Q01581	HMGCS1	Hydroxymethylglutaryl-CoA synthase, cytoplasmic	HMGCS1	-0.0368004	0.273386	0.512392	-0.877661					0.5717	1.19457	0.131331	9.25419					-1.7139	2.61109	0	-210.767	+	+	+		19.5031	19.4663	20.0748	17.7893	19.5112	19.4951	19.4252	19.5075	20.1361	20.0136	17.7904	17.7881	PC3,Pio_PC3,ctrl
Q9Y3B3	TMED7	Transmembrane emp24 domain-containing protein 7	TMED7	0.0355005	0.0883476	0.78174	0.264888					-1.40175	1.18174	0.132368	-5.70374					-1.71525	1.69987	0.0226792	-9.29334	+	+	+		19.157	19.1925	17.7552	17.4417	19.2535	19.0604	19.2854	19.0995	17.9812	17.5292	17.2844	17.599	PC3,Pio_PC3,ctrl
Q16527	CSRP2	Cysteine and glycine-rich protein 2	CSRP2	-0.362651	0.602761	0.319224	-1.7481					-1.1577	1.78728	0.0967007	-7.7336		+	+		-1.7164	2.14348	0.0068459	-11.9705	+	+	+		18.8145	18.4519	17.6568	17.0981	18.708	18.9211	18.2739	18.6299	17.5517	17.762	17.1941	17.0022	PC3,Pio_PC3,ctrl
Q9Y383	LUC7L2	Putative RNA-binding protein Luc7-like 2	LUC7L2	-0.25545	0.420424	0.392628	-1.39824					-0.235028	0.401565	0.381296	-1.22297					-1.71819	1.68932	0.0228571	-7.74855	+	+	+		16.8389	16.5834	16.6038	15.1206	16.6605	17.0172	16.5438	16.623	16.6754	16.5322	14.9889	15.2524	PC3,Pio_PC3,ctrl
P55265	ADAR	Double-stranded RNA-specific adenosine deaminase	ADAR	0.1085	0.178751	0.627536	0.509265					-0.64495	0.962523	0.173097	-4.51342					-1.71885	1.50241	0.0253913	-11.881	+	+	+		20.7014	20.8099	20.0565	18.9825	20.838	20.5648	20.9734	20.6464	20.0145	20.0984	19.0302	18.9349	PC3,Pio_PC3,ctrl
P20839	IMPDH1	Inosine-5'-monophosphate dehydrogenase 1	IMPDH1	0.505949	1.11166	0.211174	8.1861					-0.506701	1.2219	0.125882	-4.4975					-1.72034	1.9637	0.0101854	-14.1441	+	+	+		19.8075	20.3134	19.3008	18.0872	19.7457	19.8693	20.3126	20.3143	19.2066	19.395	17.9824	18.1919	PC3,Pio_PC3,ctrl
Q99536	VAT1	Synaptic vesicle membrane protein VAT-1 homolog	VAT1	0.143149	0.550922	0.33938	1.50987					-0.5833	1.38291	0.113429	-6.73026					-1.7209	1.57085	0.023192	-9.80703	+	+	+		22.181	22.3242	21.5978	20.4601	22.2577	22.1044	22.2684	22.38	21.6382	21.5573	20.3023	20.618	PC3,Pio_PC3,ctrl
P40925	MDH1	Malate dehydrogenase, cytoplasmic	MDH1	0.23525	0.475936	0.374239	1.39123					0.280049	0.558243	0.295769	1.61745					-1.72205	1.39601	0.0299981	-11.0357	+	+	+		23.9841	24.2193	24.2642	22.262	23.8342	24.134	24.1411	24.2976	24.1775	24.3508	22.2187	22.3054	PC3,Pio_PC3,ctrl
Q15043	SLC39A14	Zinc transporter ZIP14	SLC39A14	0.452801	0.555524	0.339252	1.49949					-1.3505	0.656673	0.252875	-2.31554					-1.72258	1.56403	0.0229913	-6.04434	+	+	+		15.8646	16.3173	14.5141	14.142	16.053	15.6761	16.0814	16.5533	15.066	13.9621	14.3558	13.9282	PC3,Pio_PC3,ctrl
P46020	PHKA1	Phosphorylase b kinase regulatory subunit alpha, skeletal muscle isoform	PHKA1	0.4309	0.405433	0.401478	1.40793					-1.25165	0.644261	0.256559	-2.68651					-1.72284	1.31313	0.0325165	-13.0612	+	+	+		17.5099	17.9408	16.2582	15.787	17.5086	17.5111	17.6347	18.2468	16.7241	15.7923	15.9189	15.6551	PC3,Pio_PC3,ctrl
Q9Y5V3	MAGED1	Melanoma-associated antigen D1	MAGED1	-0.0317507	0.0757434	0.808978	-0.247503					-0.135	0.251297	0.490883	-0.796094					-1.72565	2.91379	0	-34.9601	+	+	+		18.8298	18.798	18.6947	17.1041	18.7904	18.8691	18.9201	18.6759	18.8597	18.5298	17.0743	17.1339	PC3,Pio_PC3,ctrl
P07237	P4HB	Protein disulfide-isomerase	P4HB	0.2596	0.738024	0.284276	3.26026					-0.1088	0.322167	0.429636	-0.876157					-1.72855	1.54748	0.022982	-21.8432	+	+	+		24.5628	24.8224	24.4541	22.8343	24.6418	24.4839	24.8121	24.8328	24.5499	24.3582	22.8397	22.8289	PC3,Pio_PC3,ctrl
Q99623	PHB2	Prohibitin-2	PHB2	0.1944	0.68124	0.293499	1.83464					-0.6477	1.3694	0.117234	-5.19358					-1.7313	1.64093	0.0208403	-23.389	+	+	+		22.3263	22.5206	21.6786	20.595	22.2533	22.3992	22.4438	22.5975	21.5774	21.7797	20.5824	20.6075	PC3,Pio_PC3,ctrl
P33176	KIF5B	Kinesin-1 heavy chain	KIF5B	0.237251	0.931798	0.248818	4.64091					-0.70655	1.09276	0.142583	-7.42152					-1.7313	1.41157	0.0284188	-15.5204	+	+	+		20.3116	20.5488	19.605	18.5802	20.3	20.3231	20.499	20.5986	19.6995	19.5105	18.4693	18.6912	PC3,Pio_PC3,ctrl
P47897	QARS	Glutamine--tRNA ligase	QARS	0.210749	1.13332	0.203358	3.78679					-0.922501	1.65418	0.105522	-28.4526					-1.7336	3.11809	0	-36.6288	+	+	+		21.7728	21.9836	20.8503	20.0392	21.7404	21.8052	22.0288	21.9383	20.8515	20.8491	20.0047	20.0737	PC3,Pio_PC3,ctrl
P31930	UQCRC1	Cytochrome b-c1 complex subunit 1, mitochondrial	UQCRC1	0.00564957	0.0204974	0.940157	0.0678441					-0.253201	0.904022	0.182004	-2.90848					-1.7348	2.21775	0.00612698	-20.0822	+	+	+		22.4128	22.4185	22.1596	20.678	22.3386	22.4871	22.3808	22.4562	22.2051	22.1142	20.6339	20.7222	PC3,Pio_PC3,ctrl
Q9UH65	SWAP70	Switch-associated protein 70	SWAP70	0.3489	0.487029	0.366923	1.70941					-0.218301	0.270498	0.472593	-0.740595					-1.74205	1.50264	0.0254196	-7.53379	+	+	+		19.203	19.5519	18.9846	17.4609	19.4039	19.002	19.5876	19.5161	19.2003	18.769	17.5753	17.3465	PC3,Pio_PC3,ctrl
P05198	EIF2S1	Eukaryotic translation initiation factor 2 subunit 1	EIF2S1	0.12665	0.423881	0.391878	1.25688					-0.908151	1.13291	0.141676	-4.59066					-1.74485	2.07286	0.00741691	-16.4668	+	+	+		23.9419	24.0686	23.0337	22.1971	23.8507	24.0331	24.0257	24.1114	22.8582	23.2093	22.1431	22.251	PC3,Pio_PC3,ctrl
O43242	PSMD3	26S proteasome non-ATPase regulatory subunit 3	PSMD3	0.16345	0.340391	0.45059	1.01495					-1.1621	1.48374	0.110163	-6.63044					-1.7449	1.4151	0.0286667	-11.3234	+	+	+		20.7939	20.9573	19.6318	19.049	20.6461	20.9417	20.8934	21.0213	19.726	19.5376	19.0926	19.0054	PC3,Pio_PC3,ctrl
Q9UBQ0	VPS29	Vacuolar protein sorting-associated protein 29	VPS29	0.3013	1.14873	0.200417	6.25189					-0.6806	1.39173	0.117252	-11.457					-1.74941	1.67391	0.0221429	-23.3056	+	+	+		20.8596	21.1609	20.179	19.1102	20.8443	20.8749	21.2066	21.1152	20.1216	20.2364	19.0367	19.1837	PC3,Pio_PC3,ctrl
P52630	STAT2	Signal transducer and activator of transcription 2	STAT2	0.273749	0.64237	0.302307	1.80214					-0.35085	0.663725	0.250415	-2.81875					-1.75027	1.72805	0.0220795	-12.6571	+	+	+		18.7024	18.9762	18.3516	16.9522	18.8269	18.578	19.0633	18.8891	18.3494	18.3538	16.8919	17.0125	PC3,Pio_PC3,ctrl
P17844	DDX5	Probable ATP-dependent RNA helicase DDX5	DDX5	0.286851	0.929211	0.247907	2.65207					-0.164499	0.359273	0.40524	-1.03235					-1.75375	2.238	0.00457143	-14.4653	+	+	+		24.3496	24.6364	24.185	22.5958	24.425	24.2741	24.7139	24.5589	24.3254	24.0447	22.6907	22.5009	PC3,Pio_PC3,ctrl
P62277	RPS13	40S ribosomal protein S13	RPS13	-1.2277	1.79137	0.157394	-22.9926					-1.4146	2.35028	0.0399121	-23.7364	+	+	+		-1.758	2.77736	0	-24.4459	+	+	+		23.8011	22.5733	22.3864	22.0431	23.8521	23.75	22.589	22.5577	22.4172	22.3557	22.0937	21.9924	PC3,Pio_PC3,ctrl;PC3.Tesa_PC3,ctrl
Q14684	RRP1B	Ribosomal RNA processing protein 1 homolog B	RRP1B	-0.3478	0.935906	0.247325	-2.68942					-1.2738	1.73867	0.10442	-11.8318					-1.75945	1.67943	0.0224434	-17.5099	+	+	+		20.6494	20.3016	19.3756	18.8899	20.7449	20.5539	20.3888	20.2144	19.4253	19.3259	18.9212	18.8587	PC3,Pio_PC3,ctrl
Q15555	MAPRE2	Microtubule-associated protein RP/EB family member 2	MAPRE2	0.00959969	0.0085523	0.976444	0.0305259					0.50365	0.386993	0.390736	1.32171					-1.76221	1.57967	0.0228847	-15.8569	+	+	+		16.7822	16.7918	17.2858	15.0199	16.7512	16.8131	16.4788	17.1047	17.6656	16.906	14.9132	15.1267	PC3,Pio_PC3,ctrl
Q96RR4	CAMKK2	Calcium/calmodulin-dependent protein kinase kinase 2	CAMKK2	-0.588099	0.271466	0.513023	-0.880278					-0.1385	0.201332	0.539085	-0.600173					-1.76462	1.52493	0.0257315	-8.29874	+	+	+		18.0019	17.4138	17.8634	16.2373	17.9018	18.1019	16.7532	18.0743	18.0713	17.6554	16.0496	16.4249	PC3,Pio_PC3,ctrl
Q15717	ELAVL1	ELAV-like protein 1	ELAVL1	0.0290003	0.0885011	0.781661	0.274172					-0.448299	1.09151	0.142997	-4.32146					-1.7663	1.62442	0.0202725	-18.5178	+	+	+		22.9661	22.9952	22.5179	21.1998	22.8739	23.0584	22.9434	23.0469	22.4704	22.5653	21.1756	21.2241	PC3,Pio_PC3,ctrl
Q9BV20	MRI1	Methylthioribose-1-phosphate isomerase	MRI1	0.215899	1.04229	0.225009	3.14451					0.0411501	0.0895273	0.724875	0.289525					-1.7702	1.59041	0.0219508	-13.5298	+	+	+		21.1223	21.3382	21.1635	19.3521	21.0777	21.1669	21.286	21.3904	21.0285	21.2984	19.4751	19.2291	PC3,Pio_PC3,ctrl
Q9H0H5	RACGAP1	Rac GTPase-activating protein 1	RACGAP1	-0.20035	0.612502	0.317643	-2.41482					-0.354199	0.803664	0.208825	-2.39222					-1.77255	1.74442	0.0227966	-10.691	+	+	+		19.2529	19.0525	18.8986	17.4803	19.3352	19.1705	19.0424	19.0626	19.0217	18.7756	17.6242	17.3364	PC3,Pio_PC3,ctrl
Q9ULW0	TPX2	Targeting protein for Xklp2	TPX2	-0.276951	0.589585	0.32543	-2.25469					-0.0792999	0.852294	0.194771	-4.37943					-1.7757	1.75664	0.0213752	-24.5472	+	+	+		19.553	19.276	19.4736	17.7773	19.5349	19.571	19.1545	19.3975	19.4722	19.4751	17.8473	17.7072	PC3,Pio_PC3,ctrl
Q9Y4P1	ATG4B	Cysteine protease ATG4B	ATG4B	0.376449	0.564192	0.337165	1.94114					-0.38975	1.34814	0.119105	-4.63952					-1.77635	2.50695	0.00421705	-19.9954	+	+	+		19.2295	19.6059	18.8397	17.4532	19.1741	19.2849	19.4201	19.7918	18.7766	18.9029	17.5226	17.3837	PC3,Pio_PC3,ctrl
Q9BW19	KIFC1	Kinesin-like protein KIFC1	KIFC1	-0.14445	0.298642	0.489147	-0.816418					-0.1008	0.0889575	0.726537	-0.282961					-1.7782	1.94186	0.0111584	-9.2758	+	+	+		19.1334	18.989	19.0326	17.3552	19.27	18.9968	19.1014	18.8765	19.3616	18.7036	17.4897	17.2207	PC3,Pio_PC3,ctrl
P34896	SHMT1	Serine hydroxymethyltransferase, cytosolic	SHMT1	0.096549	0.371803	0.425645	1.14322					-1.3477	1.014	0.160218	-6.14873					-1.77845	2.16704	0.0074306	-26.2874	+	+	+		18.2803	18.3769	16.9326	16.5019	18.3094	18.2513	18.4562	18.2976	16.7154	17.1499	16.4408	16.563	PC3,Pio_PC3,ctrl
Q96EB1	ELP4	Elongator complex protein 4	ELP4	0.0679998	0.266867	0.51793	0.816551					-0.0655003	0.413716	0.372244	-1.17534					-1.77979	1.39545	0.0299701	-12.9397	+	+	+		17.7017	17.7697	17.6362	15.9219	17.7295	17.6739	17.8482	17.6912	17.5879	17.6845	15.7872	16.0566	PC3,Pio_PC3,ctrl
P48059	LIMS1	LIM and senescent cell antigen-like-containing domain protein 1	LIMS1	0.351751	1.75351	0.148476	8.49567					-1.23255	1.98478	0.0907273	-20.8804		+	+		-1.78408	2.44477	0.00715789	-69.0756	+	+	+		18.4097	18.7614	17.1771	16.6257	18.3853	18.4341	18.728	18.7949	17.2309	17.1234	16.6341	16.6172	PC3,Pio_PC3,ctrl
Q00535	CDK5	Cyclin-dependent-like kinase 5	CDK5	0.195701	0.720241	0.289367	2.32884					-0.57135	1.27993	0.123927	-4.52876					-1.78605	1.38958	0.0301402	-8.71957	+	+	+		19.5015	19.6972	18.9302	17.7154	19.4261	19.5769	19.6601	19.7343	19.0313	18.829	17.9059	17.525	PC3,Pio_PC3,ctrl
Q9NS86	LANCL2	LanC-like protein 2	LANCL2	0.0278492	0.031758	0.911632	0.108458					0.0930996	0.207542	0.533579	0.616165					-1.78648	1.54394	0.0228722	-10.6042	+	+	+		18.2097	18.2376	18.3028	16.4232	18.2763	18.1432	18.4856	17.9896	18.1672	18.4385	16.2685	16.578	PC3,Pio_PC3,ctrl
P18031	PTPN1	Tyrosine-protein phosphatase non-receptor type 1	PTPN1	0.2304	0.610463	0.317801	1.97153					-1.24665	1.4806	0.111243	-10.1572					-1.79395	1.92611	0.0122135	-38.4108	+	+	+		19.8372	20.0676	18.5906	18.0433	19.7916	19.8828	19.96	20.1752	18.7045	18.4766	18.0533	18.0332	PC3,Pio_PC3,ctrl
Q58FF6	HSP90AB4P	Putative heat shock protein HSP 90-beta 4	HSP90AB4P	0.450149	0.386017	0.414884	1.2253					-1.18605	1.34477	0.121306	-5.739					-1.7947	2.06446	0.00726857	-14.1638	+	+	+		23.1356	23.5858	21.9496	21.3409	23.2415	23.0298	23.234	23.9376	22.1271	21.7721	21.2713	21.4106	PC3,Pio_PC3,ctrl
P11310	ACADM	Medium-chain specific acyl-CoA dehydrogenase, mitochondrial	ACADM	0.100201	0.713422	0.292467	3.1526					-0.448	1.34297	0.121565	-13.6667					-1.7952	2.08442	0.00761677	-72.0768	+	+	+		20.6362	20.7364	20.1882	18.841	20.6339	20.6385	20.7681	20.7047	20.1555	20.2209	18.8162	18.8658	PC3,Pio_PC3,ctrl
P11717	IGF2R	Cation-independent mannose-6-phosphate receptor	IGF2R	0.2386	1.13907	0.202848	5.76031					-1.45405	1.21902	0.126077	-10.064					-1.79715	1.45247	0.0279917	-16.4251	+	+	+		19.7944	20.033	18.3404	17.9973	19.7799	19.8089	19.9942	20.0718	18.4841	18.1966	18.1057	17.8888	PC3,Pio_PC3,ctrl
O15381	NVL	Nuclear valosin-containing protein-like	NVL	0.21115	0.379194	0.420203	1.01377					-0.31795	0.643283	0.256654	-1.95874					-1.79911	1.38778	0.0305294	-12.2404	+	+	+		17.4493	17.6604	17.1313	15.6502	17.5926	17.306	17.8116	17.5093	17.2076	17.0551	15.6175	15.6829	PC3,Pio_PC3,ctrl
Q9BYG3	NIFK	MKI67 FHA domain-interacting nucleolar phosphoprotein	NIFK	-0.187699	0.472166	0.37724	-1.68399					-0.8446	1.1039	0.143449	-7.55536					-1.80645	1.75985	0.0215255	-14.9149	+	+	+		19.5021	19.3144	18.6575	17.6956	19.3912	19.6129	19.3027	19.326	18.6719	18.643	17.6468	17.7444	PC3,Pio_PC3,ctrl
P38606	ATP6V1A	V-type proton ATPase catalytic subunit A	ATP6V1A	0.254801	0.88847	0.252116	3.18703					-0.649049	1.36512	0.117345	-5.21437					-1.8101	2.36065	0.00628902	-16.1173	+	+	+		21.662	21.9168	21.0129	19.8518	21.5899	21.734	21.8821	21.9514	20.9114	21.1144	19.7657	19.938	PC3,Pio_PC3,ctrl
O60566	BUB1B	Mitotic checkpoint serine/threonine-protein kinase BUB1 beta	BUB1B	-0.00794983	0.0212676	0.938683	-0.0696818					-1.47395	2.07495	0.0827919	-11.0514		+	+		-1.81135	2.03419	0.00836856	-15.7468	+	+	+		18.0274	18.0194	16.5535	16.2161	18.1266	17.9282	18.0758	17.9631	16.6426	16.4643	16.2743	16.1578	PC3,Pio_PC3,ctrl
P26640	VARS	Valine--tRNA ligase	VARS	0.228001	0.907339	0.247201	2.60575					-1.26515	1.84404	0.0915041	-11.5075		+	+		-1.81165	2.29013	0.00520574	-18.0048	+	+	+		21.0973	21.3253	19.8321	19.2857	21.1544	21.0402	21.3916	21.259	19.7382	19.9261	19.2028	19.3685	PC3,Pio_PC3,ctrl
O76094	SRP72	Signal recognition particle subunit SRP72	SRP72	0.11845	0.366567	0.429563	1.19721					-0.741051	1.3202	0.121083	-6.99127					-1.814	1.47769	0.0273204	-18.7141	+	+	+		21.7876	21.9061	21.0466	19.9736	21.8844	21.6909	21.9268	21.8854	21.0033	21.0899	19.9796	19.9677	PC3,Pio_PC3,ctrl
Q13347	EIF3I	Eukaryotic translation initiation factor 3 subunit I	EIF3I	0.2491	0.432006	0.390628	1.21924					-1.25275	1.46825	0.11	-5.41975					-1.8141	1.57912	0.0228268	-6.43483	+	+	+		21.0714	21.3205	19.8186	19.2572	21.2467	20.896	21.2156	21.4253	19.9692	19.668	19.478	19.0365	PC3,Pio_PC3,ctrl
P0DMV8;P0DMV9	HSPA1A;HSPA1B	Heat shock 70 kDa protein 1A	HSPA1A	0.3094	0.628434	0.310561	2.50914					-0.25335	1.60045	0.0983904	-8.39095		+			-1.8142	2.98514	0	-60.1729	+	+	+		24.4378	24.7471	24.1844	22.6236	24.4224	24.4531	24.6248	24.8695	24.1584	24.2104	22.5976	22.6495	PC3,Pio_PC3,ctrl
P35237	SERPINB6	Serpin B6	SERPINB6	0.12375	0.221786	0.567927	0.617141					-0.990801	0.901453	0.181563	-3.1873					-1.81515	1.79808	0.0205904	-11.2002	+	+	+		21.1956	21.3194	20.2048	19.3804	21.0559	21.3353	21.1755	21.4632	19.9271	20.4825	19.2983	19.4626	PC3,Pio_PC3,ctrl
O14929	HAT1	Histone acetyltransferase type B catalytic subunit	HAT1	-0.24075	0.452107	0.382867	-1.20569					-1.5591	1.12757	0.14201	-4.94788					-1.81551	1.67282	0.0220772	-12.6043	+	+	+		18.8562	18.6154	17.2971	17.0407	18.7248	18.9876	18.4651	18.7658	17.5835	17.0107	17.0997	16.9817	PC3,Pio_PC3,ctrl
Q9UIM3	FKBPL	FK506-binding protein-like	FKBPL	-1.7566	1.20385	0.185841	-4.07731					-1.9313	1.07481	0.14554	-7.45713					-1.82255	1.44481	0.0275637	-5.68496	+	+	+		19.5478	17.7912	17.6165	17.7253	19.2891	19.8065	17.4467	18.1357	17.6287	17.6043	17.5359	17.9146	PC3,Pio_PC3,ctrl
Q9H6U8	ALG9	Alpha-1,2-mannosyltransferase ALG9	ALG9	-0.0945997	0.0939175	0.769125	-0.301741					-0.671519	1.19222	0.131352	-3.96424					-1.8303	1.48041	0.0274384	-17.5143	+	+	+		17.0482	16.9536	16.3767	15.2179	16.9446	17.1518	17.2495	16.6577	16.5107	16.2427	15.2042	15.2316	PC3,Pio_PC3,ctrl
Q08J23	NSUN2	tRNA (cytosine(34)-C(5))-methyltransferase	NSUN2	0.300599	1.51004	0.165813	5.74009					-0.255001	1.48454	0.109531	-5.39021					-1.8309	3.11679	0	-42.5675	+	+	+		20.8439	21.1445	20.5889	19.013	20.8101	20.8777	21.1045	21.1845	20.5558	20.622	18.9864	19.0396	PC3,Pio_PC3,ctrl
Q9BUB7	TMEM70	Transmembrane protein 70, mitochondrial	TMEM70	0.0742989	0.192477	0.608749	0.545915					-1.3753	0.712604	0.235463	-2.96336					-1.83362	1.61096	0.0205852	-9.81729	+	+	+		19.4909	19.5651	18.1155	17.6572	19.5764	19.4053	19.4593	19.671	17.6594	18.5717	17.4912	17.8233	PC3,Pio_PC3,ctrl
O60568	PLOD3	Multifunctional procollagen lysine hydroxylase and glycosyltransferase LH3	PLOD3	0.243299	0.508328	0.351749	1.44556					-0.5453	1.22229	0.126031	-4.01995					-1.8408	2.09908	0.00636585	-12.7935	+	+	+		19.9909	20.2341	19.4456	18.1501	19.9043	20.0774	20.3785	20.0898	19.3411	19.55	18.0351	18.265	PC3,Pio_PC3,ctrl
P11021	HSPA5	Endoplasmic reticulum chaperone BiP	HSPA5	0.182849	0.706653	0.292446	3.09477					-0.105101	1.13692	0.141002	-6.4753					-1.84295	1.8086	0.0211364	-38.3742	+	+	+		24.8152	24.9981	24.7101	22.9723	24.8199	24.8106	24.9392	25.057	24.7257	24.6946	23.0201	22.9245	PC3,Pio_PC3,ctrl
O60825	PFKFB2	6-phosphofructo-2-kinase/fructose-2,6-bisphosphatase 2	PFKFB2	0.340899	1.09726	0.218309	3.5078					-0.77185	0.927123	0.178607	-4.09081					-1.84433	1.55679	0.0233179	-11.6281	+	+	+		19.4881	19.829	18.7162	17.6438	19.547	19.4292	19.9063	19.7517	18.8955	18.537	17.791	17.4965	PC3,Pio_PC3,ctrl
O95155	UBE4B	Ubiquitin conjugation factor E4 B	UBE4B	0.248	0.606661	0.318351	1.84967					-0.38455	0.491203	0.328579	-1.45151					-1.84456	1.398	0.0301955	-15.3865	+	+	+		18.5479	18.7959	18.1634	16.7034	18.6674	18.4284	18.8567	18.7351	18.3998	17.9269	16.7129	16.6938	PC3,Pio_PC3,ctrl
P45974	USP5	Ubiquitin carboxyl-terminal hydrolase 5	USP5	0.24105	0.749462	0.282531	2.15756					-0.211899	0.452636	0.350328	-1.25917					-1.84555	1.37568	0.0308767	-7.96086	+	+	+		21.4912	21.7323	21.2793	19.6456	21.5826	21.3998	21.7965	21.668	21.4206	21.138	19.8587	19.4326	PC3,Pio_PC3,ctrl
Q99575	POP1	Ribonucleases P/MRP protein subunit POP1	POP1	0.17705	0.464374	0.379613	1.47049					-0.97995	1.62175	0.0983089	-6.72417		+			-1.85125	1.46942	0.0276379	-7.65573	+	+	+		19.8316	20.0087	18.8517	17.9804	19.945	19.7183	20.0493	19.9681	18.9433	18.7601	17.7668	18.194	PC3,Pio_PC3,ctrl
Q08AE8	SPIRE1	Protein spire homolog 1	SPIRE1	0.0970001	0.194881	0.6059	0.634514					-1.1197	0.616053	0.269308	-2.1712					-1.85185	1.45433	0.0280789	-11.5941	+	+	+		17.7058	17.8028	16.5861	15.854	17.858	17.5537	17.8177	17.788	17.0789	16.0934	15.9026	15.8054	PC3,Pio_PC3,ctrl
P40926	MDH2	Malate dehydrogenase, mitochondrial	MDH2	0.0959997	0.19211	0.609009	0.569812					-0.4785	0.819989	0.205205	-2.77408					-1.8552	1.65971	0.0216279	-10.8396	+	+	+		23.7431	23.8391	23.2646	21.8879	23.666	23.8202	23.6893	23.9889	23.1103	23.4189	21.7351	22.0407	PC3,Pio_PC3,ctrl
O75746	SLC25A12	Calcium-binding mitochondrial carrier protein Aralar1	SLC25A12	0.372399	1.2078	0.188209	6.38236					-1.29025	0.823643	0.203117	-3.88703					-1.85523	1.78304	0.0202541	-14.4386	+	+	+		18.8365	19.2089	17.5463	16.9813	18.8909	18.7821	19.1878	19.23	17.8737	17.2188	17.0977	16.8649	PC3,Pio_PC3,ctrl
Q9NVH2	INTS7	Integrator complex subunit 7	INTS7	0.18395	0.880151	0.253482	2.69169					-1.41035	1.92244	0.0876505	-12.8927		+	+		-1.8569	2.7274	0	-25.2655	+	+	+		17.9397	18.1236	16.5294	16.0828	17.883	17.9964	18.0855	18.1618	16.4358	16.6229	16.036	16.1296	PC3,Pio_PC3,ctrl
Q13620	CUL4B	Cullin-4B	CUL4B	0.366899	0.953055	0.244938	5.52112					-1.642	1.71327	0.104741	-24.1824					-1.85852	2.30445	0.00538614	-24.4082	+	+	+		19.2434	19.6103	17.6014	17.3849	19.3096	19.1772	19.6161	19.6045	17.5863	17.6165	17.4225	17.3473	PC3,Pio_PC3,ctrl
Q9BZD4	NUF2	Kinetochore protein Nuf2	NUF2	-0.37405	0.7867	0.276781	-3.26941					-0.584249	0.896912	0.181437	-4.33415					-1.8617	1.49148	0.026138	-14.7768	+	+	+		19.0033	18.6292	18.419	17.1416	19.0329	18.9736	18.7397	18.5187	18.5505	18.2875	17.264	17.0191	PC3,Pio_PC3,ctrl
P46063	RECQL	ATP-dependent DNA helicase Q1	RECQL	0.13185	1.47563	0.162192	6.0734					-1.9055	0.879057	0.190439	-4.72313					-1.86294	1.53968	0.0227094	-18.5207	+	+	+		21.8496	21.9814	19.9441	19.9866	21.8318	21.8673	21.9689	21.9939	19.541	20.3471	19.8876	20.0856	PC3,Pio_PC3,ctrl
P13798	APEH	Acylamino-acid-releasing enzyme	APEH	0.321751	1.22983	0.185989	4.22021					-1.2908	2.29129	0.0476768	-14.2104	+	+	+		-1.86615	2.33514	0.00575661	-17.9532	+	+	+		21.5799	21.9017	20.2891	19.7138	21.519	21.6409	21.9475	21.8559	20.2218	20.3565	19.6296	19.798	PC3,Pio_PC3,ctrl;PC3.Tesa_PC3,ctrl
Q96BN2	TADA1	Transcriptional adapter 1	TADA1	-0.730599	1.01423	0.228499	-3.25494					-0.210749	0.348286	0.413544	-1.08459					-1.86738	1.73099	0.0222638	-8.08757	+	+	+		16.9188	16.1882	16.7081	15.0514	17.1036	16.734	16.3156	16.0608	16.648	16.7681	14.913	15.1898	PC3,Pio_PC3,ctrl
P49411	TUFM	Elongation factor Tu, mitochondrial	TUFM	0.00199986	0.00749133	0.980287	0.0263649					-0.982699	1.32148	0.12125	-13.2949					-1.8677	1.97267	0.00901241	-13.3656	+	+	+		23.3375	23.3395	22.3548	21.4698	23.2636	23.4114	23.3224	23.3566	22.3563	22.3533	21.3512	21.5884	PC3,Pio_PC3,ctrl
P21796	VDAC1	Voltage-dependent anion-selective channel protein 1	VDAC1	0.2866	0.764307	0.278319	3.0119					-0.309051	0.580567	0.283876	-1.69315					-1.8689	1.94318	0.0111848	-18.5722	+	+	+		22.3869	22.6735	22.0779	20.5181	22.2959	22.478	22.6459	22.7012	22.2361	21.9197	20.4752	20.5609	PC3,Pio_PC3,ctrl
P62081	RPS7	40S ribosomal protein S7	RPS7	0.12035	0.580883	0.330729	1.70731					-0.99985	1.67579	0.109708	-28.9282					-1.8705	2.262	0.0049009	-25.5032	+	+	+		23.3539	23.4742	22.354	21.4834	23.3194	23.3883	23.4127	23.5357	22.3512	22.3568	21.4186	21.5481	PC3,Pio_PC3,ctrl
Q9Y320	TMX2	Thioredoxin-related transmembrane protein 2	TMX2	0.2944	1.48929	0.164982	7.07001					-0.865601	2.42895	0.0490811	-36.211	+	+			-1.8705	1.5633	0.0229346	-18.249	+	+	+		20.4849	20.7793	19.6193	18.6144	20.5062	20.4635	20.7435	20.815	19.6085	19.63	18.7146	18.5141	PC3,Pio_PC3,ctrl;PC3.Tesa_PC3,ctrl
P68400	CSNK2A1	Casein kinase II subunit alpha	CSNK2A1	0.214749	0.608186	0.318643	1.85868					-0.141701	0.300614	0.446688	-0.918738					-1.87265	1.62302	0.02019	-13.2116	+	+	+		20.9472	21.1619	20.8055	19.0745	20.895	20.9993	21.0588	21.265	20.6603	20.9506	19.2063	18.9427	PC3,Pio_PC3,ctrl
Q9Y617	PSAT1	Phosphoserine aminotransferase	PSAT1	0.11745	0.288652	0.498268	0.874357					-0.424601	1.08688	0.143053	-4.17247					-1.8735	1.84157	0.0166469	-16.238	+	+	+		21.0342	21.1516	20.6095	19.1607	20.986	21.0823	21.0262	21.277	20.5199	20.6992	19.2655	19.0558	PC3,Pio_PC3,ctrl
Q9NP72	RAB18	Ras-related protein Rab-18	RAB18	0.22845	0.592461	0.325249	2.29937					-0.8738	0.549689	0.302376	-1.95921					-1.8757	1.33294	0.0312027	-7.4443	+	+	+		20.6502	20.8786	19.7764	18.7745	20.7488	20.5515	20.8904	20.8668	20.2113	19.3414	18.5426	19.0063	PC3,Pio_PC3,ctrl
P05121	SERPINE1	Plasminogen activator inhibitor 1	SERPINE1	-0.7628	0.556348	0.339413	-2.14395					-1.2201	0.828204	0.202031	-4.20432					-1.87975	1.3631	0.031265	-14.5362	+	+	+		19.918	19.1551	18.6978	18.0382	19.9125	19.9234	18.7994	19.5109	18.988	18.4077	17.909	18.1674	PC3,Pio_PC3,ctrl
Q9H993	ARMT1	Damage-control phosphatase ARMT1	ARMT1	0.13875	0.191005	0.609837	0.539411					-0.0421	0.0625835	0.797385	-0.202363					-1.88456	1.63575	0.0205809	-8.35567	+	+	+		18.5419	18.6806	18.4997	16.6573	18.7332	18.3505	18.8525	18.5087	18.4181	18.5814	16.5379	16.7767	PC3,Pio_PC3,ctrl
Q16850	CYP51A1	Lanosterol 14-alpha demethylase	CYP51A1	0.294	0.778585	0.277319	3.37146					-1.0081	0.786254	0.213281	-3.21995					-1.8857	1.6906	0.022963	-10.5215	+	+	+		19.8618	20.1557	18.8537	17.9761	19.947	19.7765	20.1741	20.1374	19.1549	18.5524	17.8184	18.1337	PC3,Pio_PC3,ctrl
Q9Y4W2	LAS1L	Ribosomal biogenesis protein LAS1L	LAS1L	0.17415	0.664405	0.294954	1.8018					-0.431	0.480187	0.335361	-1.59445					-1.889	1.57801	0.0227692	-10.6216	+	+	+		19.2534	19.4276	18.8224	17.3644	19.327	19.1798	19.4902	19.3649	19.0825	18.5623	17.5263	17.2025	PC3,Pio_PC3,ctrl
P62195	PSMC5	26S proteasome regulatory subunit 8	PSMC5	0.131949	0.35671	0.43871	0.959086					-0.131351	0.331389	0.426385	-0.89277					-1.88945	2.25537	0.00479295	-13.9274	+	+	+		23.4147	23.5467	23.2834	21.5253	23.3121	23.5174	23.4551	23.6383	23.178	23.3888	21.4366	21.614	PC3,Pio_PC3,ctrl
Q96CN7	ISOC1	Isochorismatase domain-containing protein 1	ISOC1	0.0940485	0.150096	0.666147	0.468644					-1.15505	1.00983	0.158904	-6.0551					-1.8898	1.40035	0.0294216	-5.62541	+	+	+		19.7865	19.8805	18.6315	17.8967	19.5976	19.9754	19.8128	19.9483	18.658	18.6049	17.6189	18.1745	PC3,Pio_PC3,ctrl
P31153	MAT2A	S-adenosylmethionine synthase isoform type-2	MAT2A	0.30105	0.758829	0.280202	2.31203					-0.188101	0.463669	0.34422	-1.23139					-1.8904	1.49254	0.026253	-16.6596	+	+	+		22.0748	22.3759	21.8867	20.1844	22.1865	21.9632	22.4429	22.3089	21.991	21.7825	20.2047	20.1642	PC3,Pio_PC3,ctrl
Q9UJA5	TRMT6	tRNA (adenine(58)-N(1))-methyltransferase non-catalytic subunit TRM6	TRMT6	0.0848494	0.332332	0.454461	0.997369					-0.35985	0.686646	0.245369	-2.13331					-1.89475	2.32873	0.00566667	-15.4876	+	+	+		19.0601	19.145	18.7002	17.1654	19.1387	18.9815	19.1775	19.1124	18.8495	18.551	17.2591	17.0716	PC3,Pio_PC3,ctrl
Q53EP0	FNDC3B	Fibronectin type III domain-containing protein 3B	FNDC3B	0.353749	0.482592	0.370435	1.27999					-0.39155	0.479711	0.335594	-1.28824					-1.89505	1.72775	0.022043	-7.80152	+	+	+		17.619	17.9727	17.2274	15.724	17.8101	17.4279	18.1724	17.7731	17.4638	16.9911	15.574	15.8739	PC3,Pio_PC3,ctrl
Q05639	EEF1A2	Elongation factor 1-alpha 2	EEF1A2	0.06705	0.251705	0.534124	0.742128					-1.28055	1.92531	0.0893861	-15.357		+	+		-1.89605	1.55755	0.0234034	-14.4189	+	+	+		26.8129	26.88	25.5324	24.9169	26.7738	26.852	26.7985	26.9614	25.4587	25.606	24.7913	25.0424	PC3,Pio_PC3,ctrl
Q16539	MAPK14	Mitogen-activated protein kinase 14	MAPK14	0.37545	0.511626	0.35069	1.66926					0.14015	0.194391	0.547165	0.567423					-1.89615	1.43886	0.0273684	-5.45676	+	+	+		19.8568	20.2323	19.9969	17.9607	20.0698	19.6438	20.3045	20.16	19.8719	20.122	18.2352	17.6861	PC3,Pio_PC3,ctrl
P11233	RALA	Ras-related protein Ral-A	RALA	-0.1561	0.296702	0.490808	-0.966498					-0.74835	0.486928	0.330232	-1.77163					-1.89955	1.39217	0.0296932	-13.5063	+	+	+		20.4406	20.2844	19.6922	18.541	20.465	20.4161	20.4441	20.1248	19.2705	20.1139	18.4025	18.6795	PC3,Pio_PC3,ctrl
P60900	PSMA6	Proteasome subunit alpha type-6	PSMA6	0.20835	0.850093	0.262168	3.43583					-0.443001	0.9486	0.177331	-3.46236					-1.90185	2.66113	0	-26.8034	+	+	+		22.7473	22.9556	22.3043	20.8454	22.8046	22.69	22.9755	22.9358	22.4187	22.1899	20.8036	20.8873	PC3,Pio_PC3,ctrl
P09874	PARP1	Poly [ADP-ribose] polymerase 1	PARP1	0.201751	1.41202	0.168308	7.71686					-1.42	1.89857	0.0907281	-32.1929		+	+		-1.9041	3.28135	0	-87.4215	+	+	+		23.1105	23.3122	21.6904	21.2064	23.1217	23.0992	23.3358	23.2886	21.6478	21.7331	21.1877	21.225	PC3,Pio_PC3,ctrl
Q5T280	SPOUT1	Putative methyltransferase C9orf114	SPOUT1	0.369101	0.826741	0.264006	3.08691					0.369	0.749543	0.227139	3.28387					-1.90965	1.91555	0.0131701	-10.2748	+	+	+		17.5459	17.915	17.9149	15.6363	17.6568	17.435	17.9597	17.8703	17.933	17.8968	15.4871	15.7854	PC3,Pio_PC3,ctrl
Q9NX47	38412	E3 ubiquitin-protein ligase MARCH5	38412	0.43545	0.551665	0.339684	1.50123					-0.95675	1.20248	0.130964	-3.80508					-1.91099	1.80676	0.0209381	-7.95857	+	+	+		18.6452	19.0806	17.6884	16.7342	18.4701	18.8203	18.8494	19.3119	17.508	17.8689	16.5699	16.8985	PC3,Pio_PC3,ctrl
Q15061	WDR43	WD repeat-containing protein 43	WDR43	0.2024	0.292928	0.493361	0.959957					-1.4965	1.33679	0.121557	-6.34225					-1.91206	1.3539	0.0310865	-8.55569	+	+	+		18.0617	18.2642	16.5652	16.1497	18.2711	17.8524	18.2892	18.2391	16.6741	16.4564	16.2279	16.0715	PC3,Pio_PC3,ctrl
Q9BXR0	QTRT1	Queuine tRNA-ribosyltransferase catalytic subunit 1	QTRT1	-0.00414944	0.0029607	0.99373	-0.00961283					0.242551	0.234729	0.506545	0.692941					-1.91298	1.32633	0.0322368	-4.96554	+	+	+		19.6788	19.6746	19.9214	17.7658	19.3641	19.9935	19.3792	19.9701	20.0746	19.7681	17.5436	17.988	PC3,Pio_PC3,ctrl
Q8NB90	SPATA5	ATPase family protein 2 homolog	SPATA5	0.5031	0.757511	0.279947	3.16582					-1.323	1.13072	0.142275	-8.54728					-1.91454	1.35479	0.0311944	-12.1497	+	+	+		18.1145	18.6176	16.7914	16.1999	18.2692	17.9597	18.6537	18.5814	16.7948	16.7881	16.2296	16.1702	PC3,Pio_PC3,ctrl
Q9H3P7	ACBD3	Golgi resident protein GCP60	ACBD3	0.41215	0.546416	0.338406	1.54632					-0.460799	0.544155	0.304078	-2.02393					-1.92115	1.57116	0.02325	-7.00689	+	+	+		19.5896	20.0018	19.1288	17.6685	19.8154	19.3639	20.1435	19.8601	19.1584	19.0993	17.5129	17.8241	PC3,Pio_PC3,ctrl
Q96CX2	KCTD12	BTB/POZ domain-containing protein KCTD12	KCTD12	-0.4347	0.520169	0.348807	-1.87985					0.00454998	0.0190141	0.927217	0.0623644					-1.92603	1.3457	0.030636	-11.364	+	+	+		17.7244	17.2897	17.729	15.7984	17.7609	17.688	17.5181	17.0614	17.6658	17.7922	15.6329	15.9639	PC3,Pio_PC3,ctrl
A6NI56	CCDC154	Coiled-coil domain-containing protein 154	CCDC154	0.0128498	0.0135231	0.958269	0.0469574					-0.46885	1.06423	0.151912	-3.56413					-1.92705	2.12059	0.00669231	-23.8573	+	+	+		21.5524	21.5652	21.0835	19.6253	21.4796	21.6251	21.3014	21.829	20.9739	21.1931	19.5902	19.6604	PC3,Pio_PC3,ctrl
Q9Y6K5	OAS3	2'-5'-oligoadenylate synthase 3	OAS3	0.202901	0.548816	0.338387	1.5668					-1.2933	0.856586	0.193339	-4.01657					-1.93213	1.58348	0.0231487	-11.3524	+	+	+		19.4625	19.6654	18.1692	17.5303	19.3953	19.5297	19.5547	19.7761	17.8543	18.4841	17.374	17.6867	PC3,Pio_PC3,ctrl
Q96N66	MBOAT7	Lysophospholipid acyltransferase 7	MBOAT7	0.13015	0.620086	0.314417	2.12288					-1.64545	1.23328	0.125639	-10.1492					-1.93215	1.92003	0.0120458	-28.6752	+	+	+		21.3619	21.492	19.7165	19.4297	21.3822	21.3416	21.5499	21.4342	19.5556	19.8773	19.494	19.3655	PC3,Pio_PC3,ctrl
Q9P0J1	PDP1	[Pyruvate dehydrogenase [acetyl-transferring]]-phosphatase 1, mitochondrial	PDP1	0.13485	0.288811	0.49828	0.907812					-0.402901	0.718837	0.232663	-2.78553					-1.93496	2.7601	0	-29.4543	+	+	+		18.3489	18.4838	17.946	16.4139	18.3096	18.3882	18.627	18.3405	18.0852	17.8068	16.3613	16.4666	PC3,Pio_PC3,ctrl
O15226	NKRF	NF-kappa-B-repressing factor	NKRF	0.1026	0.7538	0.280426	2.06437					-1.47152	1.7247	0.105006	-16.0464					-1.93587	2.78077	0	-33.2714	+	+	+		19.8111	19.9137	18.3396	17.8752	19.7777	19.8444	19.8768	19.9505	18.2541	18.425	17.8275	17.9229	PC3,Pio_PC3,ctrl
P23396	RPS3	40S ribosomal protein S3	RPS3	-0.0667505	0.974739	0.239033	-3.01182					-1.08845	1.75711	0.103075	-19.5507					-1.9374	3.0092	0	-56.735	+	+	+		23.8164	23.7497	22.728	21.879	23.7985	23.8344	23.7367	23.7627	22.6753	22.7807	21.85	21.9081	PC3,Pio_PC3,ctrl
Q16891	IMMT	MICOS complex subunit MIC60	IMMT	0.00290012	0.00690956	0.98106	0.0224583					-0.42725	1.02135	0.158208	-3.00526					-1.9375	2.14955	0.00696	-16.0199	+	+	+		21.6763	21.6792	21.2491	19.7388	21.7776	21.5751	21.7594	21.5991	21.3489	21.1493	19.805	19.6727	PC3,Pio_PC3,ctrl
O95352	ATG7	Ubiquitin-like modifier-activating enzyme ATG7	ATG7	0.150949	0.508379	0.351894	1.59184					-0.82215	1.67649	0.10846	-6.81421					-1.93885	2.2879	0.00513208	-18.2442	+	+	+		19.3009	19.4518	18.4787	17.362	19.213	19.3887	19.4161	19.4875	18.5614	18.396	17.3022	17.4218	PC3,Pio_PC3,ctrl
Q676U5	ATG16L1	Autophagy-related protein 16-1	ATG16L1	0.0803995	0.467793	0.378066	1.32282					-0.8084	0.741677	0.228475	-3.12604					-1.94978	2.28982	0.00518095	-34.0196	+	+	+		17.8982	17.9786	17.0898	15.9484	17.9503	17.8461	18.0099	17.9473	17.3431	16.8365	15.9723	15.9245	PC3,Pio_PC3,ctrl
Q02978	SLC25A11	Mitochondrial 2-oxoglutarate/malate carrier protein	SLC25A11	-0.105849	0.222834	0.567101	-0.724983					-1.4059	1.52606	0.103578	-6.02046					-1.95236	1.97489	0.00905736	-10.5563	+	+	+		19.1369	19.0311	17.7311	17.1846	18.9917	19.2822	19.0163	19.0459	17.5482	17.9139	17.0701	17.2991	PC3,Pio_PC3,ctrl
P54619	PRKAG1	5'-AMP-activated protein kinase subunit gamma-1	PRKAG1	0.060401	0.234096	0.553127	0.765937					-1.1496	1.47502	0.11018	-14.1765					-1.95715	2.33853	0.00584946	-20.8478	+	+	+		19.2957	19.356	18.1461	17.3385	19.2169	19.3744	19.3519	19.3602	18.1654	18.1267	17.2874	17.3896	PC3,Pio_PC3,ctrl
Q7Z5L2	R3HCC1L	Coiled-coil domain-containing protein R3HCC1L	R3HCC1L	-0.5123	0.671819	0.293867	-2.73553					-0.39555	0.417911	0.370033	-1.16155					-1.95715	1.71853	0.0226059	-7.18834	+	+	+		17.0602	16.548	16.6647	15.1031	16.8754	17.2451	16.578	16.5179	16.9507	16.3787	15.303	14.9032	PC3,Pio_PC3,ctrl
Q96KP4	CNDP2	Cytosolic non-specific dipeptidase	CNDP2	-0.0680008	0.12914	0.698879	-0.403364					-0.0811996	0.157145	0.600828	-0.496065					-1.95735	1.84322	0.016746	-8.38176	+	+	+		21.4879	21.4199	21.4066	19.5305	21.3311	21.6446	21.3578	21.4819	21.3595	21.4538	19.7036	19.3574	PC3,Pio_PC3,ctrl
P61019	RAB2A	Ras-related protein Rab-2A	RAB2A	-0.0260487	0.0579253	0.845574	-0.198362					-0.4087	0.722077	0.232062	-3.07732					-1.95801	1.94186	0.0111321	-9.67401	+	+	+		19.6992	19.6732	19.2905	17.7413	19.5682	19.8303	19.6648	19.6816	19.269	19.3121	17.587	17.8955	PC3,Pio_PC3,ctrl
Q93009	USP7	Ubiquitin carboxyl-terminal hydrolase 7	USP7	0.328	1.29919	0.176577	4.32311					-0.7694	1.43673	0.110932	-7.14377					-1.96655	1.47427	0.0277859	-11.8755	+	+	+		19.6353	19.9633	18.8659	17.6687	19.6866	19.584	19.9074	20.0192	18.9606	18.7712	17.8262	17.5113	PC3,Pio_PC3,ctrl
P49419	ALDH7A1	Alpha-aminoadipic semialdehyde dehydrogenase	ALDH7A1	0.11895	0.287207	0.500208	0.807817					-0.21665	0.729881	0.231764	-2.49255					-1.96655	1.44916	0.0278763	-9.37676	+	+	+		20.9691	21.0881	20.7524	19.0025	21.0489	20.8893	21.2118	20.9643	20.718	20.7869	19.1965	18.8086	PC3,Pio_PC3,ctrl
Q05048	CSTF1	Cleavage stimulation factor subunit 1	CSTF1	-0.3153	0.337775	0.452719	-1.0689					-0.3594	0.313858	0.436422	-0.850247					-1.96679	1.40043	0.0294494	-4.86427	+	+	+		19.412	19.0967	19.0526	17.4452	19.1278	19.6962	19.1757	19.0177	18.7397	19.3655	17.1576	17.7328	PC3,Pio_PC3,ctrl
Q9UIA9	XPO7	Exportin-7	XPO7	0.279551	0.788084	0.27776	3.63532					-1.11925	1.49824	0.109984	-7.36883					-1.9681	2.19209	0.00573978	-15.092	+	+	+		19.1799	19.4595	18.0607	17.2118	19.256	19.1038	19.4484	19.4705	17.9292	18.1921	17.3177	17.1059	PC3,Pio_PC3,ctrl
P42224	STAT1	Signal transducer and activator of transcription 1-alpha/beta	STAT1	0.0489492	0.134493	0.691101	0.439516					-0.460151	0.935627	0.178163	-4.9148					-1.96945	2.53698	0.00445902	-48.9155	+	+	+		21.2363	21.2852	20.7762	19.2668	21.2192	21.2534	21.3953	21.1752	20.8682	20.6841	19.3033	19.2304	PC3,Pio_PC3,ctrl
Q92572	AP3S1	AP-3 complex subunit sigma-1	AP3S1	0.0855999	0.169349	0.63909	0.555221					-1.14525	1.9425	0.0836021	-39.9483		+	+		-1.97085	1.41602	0.028249	-16.3478	+	+	+		20.1108	20.1964	18.9656	18.14	20.1047	20.117	20.3505	20.0424	18.9936	18.9376	18.0196	18.2604	PC3,Pio_PC3,ctrl
Q96HA7	TONSL	Tonsoku-like protein	TONSL	-0.0606499	0.178404	0.627866	-0.529104					-1.70345	0.786541	0.212777	-3.45084					-1.97113	1.63425	0.0205525	-9.44251	+	+	+		17.888	17.8274	16.1846	15.9169	17.989	17.7871	17.7731	17.8817	16.6678	15.7014	16.0996	15.7342	PC3,Pio_PC3,ctrl
Q9NVV4	MTPAP	Poly(A) RNA polymerase, mitochondrial	MTPAP	0.118801	0.31987	0.464848	0.864608					-0.85435	0.926302	0.178742	-3.5105					-1.98171	1.64072	0.0208112	-19.0628	+	+	+		18.831	18.9498	17.9766	16.8493	18.7305	18.9315	18.8561	19.0435	18.1983	17.755	16.8227	16.8759	PC3,Pio_PC3,ctrl
P68104;Q5VTE0	EEF1A1;EEF1A1P5	Elongation factor 1-alpha 1	EEF1A1	0.0394993	0.12434	0.707746	0.412262					-1.1821	2.32308	0.0444255	-111.45	+	+	+		-1.9832	1.42282	0.0280472	-16.8197	+	+	+		27.1169	27.1564	25.9348	25.1337	27.1184	27.1154	27.0606	27.2522	25.9243	25.9453	25.2516	25.0158	PC3,Pio_PC3,ctrl;PC3.Tesa_PC3,ctrl
P35240	NF2	Merlin	NF2	0.222651	0.523636	0.349372	1.49766					-1.4107	1.06412	0.151773	-5.51161					-1.98531	2.3581	0.00618182	-16.4929	+	+	+		18.4437	18.6664	17.033	16.4584	18.368	18.5194	18.7943	18.5384	16.7885	17.2775	16.3648	16.552	PC3,Pio_PC3,ctrl
O75674	TOM1L1	TOM1-like protein 1	TOM1L1	-0.413951	1.70918	0.16081	-8.40046					-0.904949	0.57353	0.288057	-2.20714					-1.98838	2.86624	0	-30.6903	+	+	+		18.3487	17.9348	17.4438	16.3604	18.3893	18.3082	17.9068	17.9628	17.8518	17.0358	16.4109	16.3098	PC3,Pio_PC3,ctrl
P09960	LTA4H	Leukotriene A-4 hydrolase	LTA4H	0.124949	0.322524	0.4621	0.906576					-0.87835	1.27111	0.124379	-6.96314					-1.9898	1.66059	0.0217226	-8.85321	+	+	+		20.6612	20.7861	19.7828	18.6714	20.5442	20.7782	20.859	20.7133	19.7357	19.83	18.4795	18.8633	PC3,Pio_PC3,ctrl
Q658Y4	FAM91A1	Protein FAM91A1	FAM91A1	0.3317	0.7241	0.289991	3.26438					-1.1324	0.483112	0.333909	-1.7073					-1.99095	1.50068	0.0252506	-8.65169	+	+	+		18.8482	19.1799	17.7157	16.8572	18.9497	18.7466	19.1763	19.1834	18.3712	17.0603	17.0637	16.6507	PC3,Pio_PC3,ctrl
Q9NVJ2	ARL8B	ADP-ribosylation factor-like protein 8B	ARL8B	0.130549	0.236155	0.550802	0.661188					-0.5065	0.804977	0.208627	-2.38178					-1.99375	2.16502	0.00737809	-12.7842	+	+	+		21.0227	21.1532	20.5162	19.0289	21.1425	20.9029	21.3102	20.9963	20.3405	20.6919	18.9291	19.1288	PC3,Pio_PC3,ctrl
P26639	TARS	Threonine--tRNA ligase, cytoplasmic	TARS	0.26435	0.358372	0.436476	1.00373					-1.6141	1.86077	0.0926838	-8.51969		+	+		-1.9952	1.36244	0.0312099	-6.60279	+	+	+		22.1128	22.3772	20.4987	20.1176	22.2522	21.9734	22.6006	22.1537	20.627	20.3704	20.3857	19.8495	PC3,Pio_PC3,ctrl
Q2NL82	TSR1	Pre-rRNA-processing protein TSR1 homolog	TSR1	0.3388	0.944211	0.247912	4.26148					-1.2913	1.37692	0.114055	-11.897					-1.99559	2.49954	0.0040597	-77.1564	+	+	+		18.928	19.2668	17.6367	16.9324	18.9525	18.9036	19.1912	19.3425	17.7425	17.531	16.9409	16.924	PC3,Pio_PC3,ctrl
Q9NZ08	ERAP1	Endoplasmic reticulum aminopeptidase 1	ERAP1	0.22765	0.481709	0.370785	1.55264					-1.4738	1.23817	0.126046	-10.5629					-1.99712	1.45851	0.028255	-13.9961	+	+	+		18.7507	18.9783	17.2769	16.7536	18.6118	18.8896	18.9314	19.0253	17.2901	17.2637	16.7209	16.7862	PC3,Pio_PC3,ctrl
O75044	SRGAP2	SLIT-ROBO Rho GTPase-activating protein 2	SRGAP2	0.125151	0.504359	0.353889	1.84718					-0.493549	0.452388	0.350398	-1.61473					-1.99722	4.16456	0	-291.482	+	+	+		18.4824	18.6075	17.9888	16.4852	18.4882	18.4765	18.675	18.54	18.2944	17.6832	16.4887	16.4816	PC3,Pio_PC3,ctrl
Q9H3S7	PTPN23	Tyrosine-protein phosphatase non-receptor type 23	PTPN23	0.3725	0.993147	0.238289	5.35058					-1.3879	0.886289	0.188283	-4.79335					-1.9973	1.56503	0.0230769	-20.3694	+	+	+		19.0187	19.3912	17.6309	17.0215	19.0036	19.0339	19.4592	19.3233	17.92	17.3417	17.1183	16.9246	PC3,Pio_PC3,ctrl
P51809	VAMP7	Vesicle-associated membrane protein 7	VAMP7	0.15595	0.562178	0.336829	1.98545					-0.613549	1.02634	0.157632	-5.95946					-1.99765	1.4358	0.0272032	-15.4293	+	+	+		19.4954	19.6513	18.8818	17.4977	19.4759	19.5148	19.7274	19.5752	18.7807	18.9829	17.3697	17.6257	PC3,Pio_PC3,ctrl
Q8TAF3	WDR48	WD repeat-containing protein 48	WDR48	0.127801	0.359745	0.434599	1.10694					-1.6503	0.720252	0.232467	-3.20178					-2.00292	1.33902	0.0310865	-11.1543	+	+	+		18.0429	18.1707	16.3925	16.0399	18.0819	18.0038	18.062	18.2793	16.9065	15.8786	16.2152	15.8647	PC3,Pio_PC3,ctrl
Q7L014	DDX46	Probable ATP-dependent RNA helicase DDX46	DDX46	0.600451	1.01201	0.230495	3.43218					-1.367	0.898994	0.181189	-4.07748					-2.0042	2.4031	0.00663415	-16.4669	+	+	+		17.1532	17.7537	15.7862	15.149	17.2448	17.0616	17.9027	17.6046	15.4637	16.1087	15.0689	15.2291	PC3,Pio_PC3,ctrl
Q15629	TRAM1	Translocating chain-associated membrane protein 1	TRAM1	0.2786	0.625664	0.311883	2.27283					-1.44864	2.36113	0.0417471	-23.2678	+	+	+		-2.00514	3.13271	0	-39.7718	+	+	+		16.8297	17.1083	15.381	14.8245	16.8623	16.797	16.9901	17.2264	15.328	15.434	14.7861	14.8629	PC3,Pio_PC3,ctrl;PC3.Tesa_PC3,ctrl
P07099	EPHX1	Epoxide hydrolase 1	EPHX1	0.369551	0.798719	0.274137	2.19904					-1.1422	1.20794	0.130868	-9.62895					-2.00545	2.1637	0.0073007	-13.4318	+	+	+		20.9536	21.3232	19.8115	18.9482	21.0714	20.8359	21.4431	21.2033	19.8258	19.7971	19.04	18.8564	PC3,Pio_PC3,ctrl
P07195	LDHB	L-lactate dehydrogenase B chain	LDHB	0.174349	0.371433	0.425655	1.1043					-0.37545	0.789382	0.212937	-2.61944					-2.01005	1.75083	0.0231127	-13.4102	+	+	+		24.7511	24.9255	24.3757	22.7411	24.6867	24.8155	24.7813	25.0696	24.2476	24.5037	22.6057	22.8764	PC3,Pio_PC3,ctrl
P19623	SRM	Spermidine synthase	SRM	0.20555	0.276525	0.511067	0.805269					-1.05775	0.903183	0.182256	-2.71821					-2.01055	1.32572	0.0321839	-5.02836	+	+	+		22.5306	22.7362	21.4729	20.52	22.3033	22.7579	22.62	22.8523	21.157	21.7887	20.1911	20.849	PC3,Pio_PC3,ctrl
Q9NVV0	TMEM38B	Trimeric intracellular cation channel type B	TMEM38B	0.26475	0.726264	0.287911	1.99541					-0.729899	0.467947	0.341031	-1.61412					-2.01214	2.34989	0.00597802	-15.4854	+	+	+		18.7462	19.0109	18.0162	16.734	18.8316	18.6607	19.1124	18.9094	18.4603	17.5722	16.8319	16.6361	PC3,Pio_PC3,ctrl
P49792	RANBP2	E3 SUMO-protein ligase RanBP2	RANBP2	0.1892	1.30864	0.178505	6.81806					-1.6391	1.28158	0.124251	-10.7404					-2.0144	1.37163	0.0307659	-13.1063	+	+	+		20.3679	20.5571	18.7288	18.3535	20.3932	20.3426	20.5685	20.5457	18.8793	18.5783	18.2019	18.5051	PC3,Pio_PC3,ctrl
Q8IYA6	CKAP2L	Cytoskeleton-associated protein 2-like	CKAP2L	-0.36885	0.350664	0.442464	-0.960862					0.235499	0.0904169	0.723227	0.294288					-2.02056	1.54248	0.0228176	-7.6829	+	+	+		17.3685	16.9996	17.604	15.348	17.5947	17.1423	17.3098	16.6895	18.3716	16.8364	15.4821	15.2138	PC3,Pio_PC3,ctrl
Q05193	DNM1	Dynamin-1	DNM1	0.257551	0.771874	0.278618	3.58595					-0.568749	0.661918	0.250856	-2.80061					-2.036	1.378	0.0310163	-14.9601	+	+	+		19.9687	20.2263	19.4	17.9327	19.976	19.9614	20.1548	20.2977	19.6029	19.197	18.0686	17.7968	PC3,Pio_PC3,ctrl
O95758	PTBP3	Polypyrimidine tract-binding protein 3	PTBP3	-0.103	0.110807	0.73279	-0.359775					-0.589099	0.475104	0.337828	-1.28581					-2.0368	1.47545	0.0278455	-5.92016	+	+	+		19.3438	19.2408	18.7547	17.307	19.6215	19.0661	19.3104	19.1712	18.3903	19.1191	17.1039	17.5101	PC3,Pio_PC3,ctrl
P31939	ATIC	Bifunctional purine biosynthesis protein PURH	ATIC	0.0706501	0.216292	0.572574	0.662585					-0.32175	1.38291	0.113605	-8.08321					-2.0377	1.95517	0.0101114	-55.5569	+	+	+		22.3926	22.4633	22.0709	20.3549	22.356	22.4292	22.3631	22.5634	22.0552	22.0865	20.3573	20.3525	PC3,Pio_PC3,ctrl
P35611	ADD1	Alpha-adducin	ADD1	0.00210094	0.0034	0.992916	0.0116643					-0.7457	0.610175	0.270584	-2.28887					-2.03855	2.32929	0.00569634	-26.2631	+	+	+		17.5469	17.5491	16.8013	15.5084	17.4791	17.6148	17.3822	17.7159	16.4826	17.1199	15.5461	15.4707	PC3,Pio_PC3,ctrl
Q96KP1	EXOC2	Exocyst complex component 2	EXOC2	0.348399	0.815957	0.26559	3.12548					-1.4986	1.11999	0.141193	-7.30656					-2.03926	3.03969	0	-34.6861	+	+	+		18.6209	18.9693	17.1223	16.5817	18.5821	18.6597	18.8648	19.0738	17.3237	16.9209	16.6258	16.5375	PC3,Pio_PC3,ctrl
P34820;Q7Z5Y6	BMP8A;BMP8B	Bone morphogenetic protein 8B	BMP8A	0.2513	1.52112	0.166901	18.7634					-0.369801	2.22023	0.0505043	-16.0494	+	+			-2.04157	1.39721	0.0300824	-15.1085	+	+	+		19.8328	20.084	19.4629	17.7912	19.8195	19.846	20.086	20.0821	19.4441	19.4818	17.6567	17.9257	PC3,Pio_PC3,ctrl;PC3.Tesa_PC3,ctrl
Q8TF05	PPP4R1	Serine/threonine-protein phosphatase 4 regulatory subunit 1	PPP4R1	0.210299	0.461103	0.38037	1.65588					-0.5287	0.921862	0.180395	-3.92492					-2.04375	1.4253	0.0281303	-16.0057	+	+	+		19.7214	19.9317	19.1927	17.6776	19.8484	19.5944	19.931	19.9324	19.2376	19.1478	17.6909	17.6644	PC3,Pio_PC3,ctrl
P02774	GC	Vitamin D-binding protein	GC	-1.00215	0.713154	0.291765	-3.05607					0.967251	1.1893	0.130907	6.73501					-2.0447	1.44641	0.0277049	-12.2743	+	+	+		17.8201	16.818	18.7874	15.7754	17.866	17.7743	16.4933	17.1427	18.9235	18.6513	15.9356	15.6153	PC3,Pio_PC3,ctrl
O60306	AQR	RNA helicase aquarius	AQR	0.403151	0.421772	0.392561	1.12214					-1.489	1.06782	0.151388	-3.40795					-2.05329	1.53603	0.0231896	-6.34677	+	+	+		18.1953	18.5984	16.7063	16.142	18.4551	17.9354	18.8465	18.3503	17.0575	16.355	16.3347	15.9492	PC3,Pio_PC3,ctrl
P10644	PRKAR1A	cAMP-dependent protein kinase type I-alpha regulatory subunit	PRKAR1A	0.24885	0.888688	0.252081	4.55548					-0.496	1.0195	0.157862	-6.35999					-2.0543	2.11059	0.00658675	-55.4026	+	+	+		21.2114	21.4603	20.7154	19.1572	21.2032	21.2197	21.4063	21.5143	20.6379	20.793	19.1933	19.121	PC3,Pio_PC3,ctrl
Q14738	PPP2R5D	Serine/threonine-protein phosphatase 2A 56 kDa regulatory subunit delta isoform	PPP2R5D	-0.153351	0.442494	0.388917	-1.5556					-0.941451	2.39061	0.0432381	-106.559	+	+			-2.05735	3.92707	0	-138.319	+	+	+		20.2951	20.1418	19.3537	18.2378	20.3038	20.2865	20.24	20.0436	19.3519	19.3555	18.2499	18.2257	PC3,Pio_PC3,ctrl;PC3.Tesa_PC3,ctrl
P09914	IFIT1	Interferon-induced protein with tetratricopeptide repeats 1	IFIT1	0.181549	0.468987	0.378102	1.32248					-0.4237	0.838265	0.197394	-3.43718					-2.05775	2.2126	0.00600778	-12.8316	+	+	+		17.6193	17.8009	17.1957	15.5616	17.7366	17.5021	17.8723	17.7295	17.1576	17.2337	15.4522	15.671	PC3,Pio_PC3,ctrl
Q9UNH7	SNX6	Sorting nexin-6	SNX6	0.27665	0.709704	0.292621	3.08156					-0.567249	3.14706	0.0453333	-46.6105	+	+			-2.0579	2.52828	0.00428346	-73.4146	+	+	+		20.391	20.6677	19.8238	18.3331	20.4007	20.3813	20.5784	20.7569	19.8311	19.8164	18.3068	18.3594	PC3,Pio_PC3,ctrl;PC3.Tesa_PC3,ctrl
Q9NR50	EIF2B3	Translation initiation factor eIF-2B subunit gamma	EIF2B3	0.32605	0.709321	0.292596	1.99136					-1.4616	1.10008	0.142467	-5.3125					-2.05962	2.26912	0.00501382	-13.9862	+	+	+		19.4639	19.79	18.0023	17.4043	19.5615	19.3664	19.9215	19.6585	18.2596	17.7451	17.5146	17.294	PC3,Pio_PC3,ctrl
Q9H0S4	DDX47	Probable ATP-dependent RNA helicase DDX47	DDX47	0.32745	1.61205	0.165743	8.03937					-1.1357	0.587541	0.279659	-2.31809					-2.05994	1.46974	0.0276674	-16.114	+	+	+		18.4887	18.8162	17.3531	16.4288	18.4671	18.5104	18.8507	18.7817	17.8425	16.8636	16.5548	16.3028	PC3,Pio_PC3,ctrl
Q16836	HADH	Hydroxyacyl-coenzyme A dehydrogenase, mitochondrial	HADH	0.12665	0.310142	0.476878	1.01268					-0.33865	0.723154	0.231938	-3.05743					-2.0624	2.44757	0.0072053	-44.2321	+	+	+		20.8874	21.014	20.5487	18.825	20.9068	20.868	20.8905	21.1376	20.4397	20.6578	18.7826	18.8674	PC3,Pio_PC3,ctrl
Q9BV23	ABHD6	Monoacylglycerol lipase ABHD6	ABHD6	-0.0456009	0.0643723	0.830883	-0.215632					0.302549	0.507948	0.320602	1.719					-2.06562	1.63688	0.020638	-14.9428	+	+	+		17.584	17.5384	17.8865	15.5184	17.5375	17.6305	17.7447	17.3321	18.0563	17.7168	15.3882	15.6486	PC3,Pio_PC3,ctrl
Q9HC07	TMEM165	Transmembrane protein 165	TMEM165	0.3497	1.21302	0.185472	5.7356					-0.5959	0.850856	0.194843	-3.46391					-2.07163	1.55818	0.0234321	-12.7434	+	+	+		18.1864	18.536	17.5905	16.1147	18.2418	18.1309	18.5107	18.5614	17.4276	17.7533	15.9619	16.2675	PC3,Pio_PC3,ctrl
P11142	HSPA8	Heat shock cognate 71 kDa protein	HSPA8	0.13365	0.342097	0.449348	0.94002					-0.57855	0.627201	0.26348	-2.18909					-2.07555	1.96651	0.00892383	-13.2297	+	+	+		26.0729	26.2066	25.4944	23.9974	25.9899	26.156	26.0912	26.322	25.2435	25.7453	23.8643	24.1305	PC3,Pio_PC3,ctrl
Q8N1F7	NUP93	Nuclear pore complex protein Nup93	NUP93	0.00469971	0.114786	0.725673	0.361022					-0.659101	1.0391	0.155933	-6.85708					-2.08205	1.30907	0.0327968	-12.8902	+	+	+		20.8321	20.8368	20.173	18.7501	20.8273	20.8369	20.8247	20.8489	20.077	20.269	18.9115	18.5886	PC3,Pio_PC3,ctrl
P49821	NDUFV1	NADH dehydrogenase [ubiquinone] flavoprotein 1, mitochondrial	NDUFV1	0.238951	0.456341	0.381822	1.58968					-0.312299	0.558076	0.296695	-1.48157					-2.08247	1.94856	0.0112919	-9.46257	+	+	+		19.0709	19.3098	18.7585	16.9884	19.2195	18.9222	19.3321	19.2875	18.6091	18.908	16.8261	17.1507	PC3,Pio_PC3,ctrl
P19338	NCL	Nucleolin	NCL	0.123051	0.543959	0.339344	1.99831					-0.572199	1.28722	0.123752	-10.6277					-2.0828	1.63062	0.0204677	-24.9968	+	+	+		21.4284	21.5515	20.8562	19.3456	21.4382	21.4187	21.4907	21.6123	20.9092	20.8033	19.4284	19.2629	PC3,Pio_PC3,ctrl
Q16222	UAP1	UDP-N-acetylhexosamine pyrophosphorylase	UAP1	0.19565	0.43365	0.39042	1.49197					-1.54145	1.77428	0.0990423	-7.81655		+	+		-2.0849	1.92871	0.0122991	-13.9436	+	+	+		22.1885	22.3841	20.6471	20.1036	22.0588	22.3182	22.3648	22.4035	20.4985	20.7956	20.0292	20.178	PC3,Pio_PC3,ctrl
P46734	MAP2K3	Dual specificity mitogen-activated protein kinase kinase 3	MAP2K3	0.6173	0.691333	0.292563	2.84431					-0.8423	2.2098	0.049641	-19.3132	+	+			-2.08935	1.36376	0.0312927	-11.8747	+	+	+		19.6462	20.2635	18.8039	17.5568	19.6089	19.6835	20.0497	20.4773	18.7813	18.8265	17.7288	17.3849	PC3,Pio_PC3,ctrl;PC3.Tesa_PC3,ctrl
Q9H7B2	RPF2	Ribosome production factor 2 homolog	RPF2	0.0473995	0.0547728	0.854622	0.186436					-1.63896	2.9382	0.047619	-30.3898	+	+	+		-2.08995	3.09532	0	-35.6591	+	+	+		18.0544	18.1018	16.4155	15.9645	18.0946	18.0143	18.3529	17.8508	16.4515	16.3795	16.0072	15.9218	PC3,Pio_PC3,ctrl;PC3.Tesa_PC3,ctrl
O00139	KIF2A	Kinesin-like protein KIF2A	KIF2A	0.3328	1.57688	0.161868	8.39125					-1.0858	1.00691	0.159847	-5.75347					-2.10169	1.98185	0.00773935	-61.0031	+	+	+		19.1694	19.5022	18.0836	17.0677	19.1349	19.2038	19.4825	19.5218	18.2691	17.898	17.068	17.0673	PC3,Pio_PC3,ctrl
Q15758	SLC1A5	Neutral amino acid transporter B(0)	SLC1A5	0.4978	1.31222	0.178485	5.39012					-0.870951	1.53159	0.100773	-17.8238					-2.1025	2.23625	0.00453333	-21.7905	+	+	+		19.3066	19.8044	18.4357	17.2041	19.3546	19.2586	19.7255	19.8833	18.4265	18.4448	17.2878	17.1204	PC3,Pio_PC3,ctrl
Q8TC12	RDH11	Retinol dehydrogenase 11	RDH11	0.407499	1.02335	0.227671	3.68604					-0.558149	1.22402	0.126282	-10.3304					-2.1035	1.61175	0.0206129	-13.6781	+	+	+		20.855	21.2625	20.2968	18.7514	20.8011	20.9088	21.1659	21.359	20.3012	20.2924	18.6074	18.8955	PC3,Pio_PC3,ctrl
P62241	RPS8	40S ribosomal protein S8	RPS8	-0.00269985	0.0113559	0.966289	-0.0392657					-1.59085	1.78816	0.0970549	-11.7871		+	+		-2.1049	1.88024	0.0146723	-31.0259	+	+	+		23.1897	23.187	21.5988	21.0848	23.2553	23.1241	23.2076	23.1664	21.4809	21.7168	21.0675	21.1021	PC3,Pio_PC3,ctrl
Q9UBU9	NXF1	Nuclear RNA export factor 1	NXF1	0.08325	0.380976	0.419302	1.18063					-1.42005	1.45671	0.110989	-13.9177					-2.10511	1.80702	0.0210566	-24.9242	+	+	+		18.9245	19.0077	17.5044	16.8194	18.901	18.9479	18.9412	19.0742	17.4051	17.6037	16.7382	16.9005	PC3,Pio_PC3,ctrl
Q9UK61	TASOR	Protein TASOR	TASOR	0.0992508	0.330296	0.456756	0.945848					-1.7415	2.1735	0.055168	-17.9973		+	+		-2.10919	2.73982	0	-34.7626	+	+	+		18.0562	18.1555	16.3148	15.9471	18.1069	18.0056	18.0636	18.2474	16.2323	16.3972	15.9137	15.9805	PC3,Pio_PC3,ctrl
Q6PK18	OGFOD3	2-oxoglutarate and iron-dependent oxygenase domain-containing protein 3	OGFOD3	0.30555	0.419371	0.39277	1.14122					0.0227003	0.0411426	0.849692	0.142726					-2.11011	1.92215	0.0121011	-10.8533	+	+	+		16.6979	17.0034	16.7205	14.5877	16.8566	16.5391	17.219	16.7878	16.7303	16.7108	14.4755	14.7	PC3,Pio_PC3,ctrl
Q99798	ACO2	Aconitate hydratase, mitochondrial	ACO2	0.18485	0.752148	0.281174	2.65015					-0.33955	0.765684	0.222429	-2.4597					-2.1125	1.38494	0.030362	-10.0664	+	+	+		21.3618	21.5466	21.0222	19.2493	21.4263	21.2973	21.5732	21.5201	21.1443	20.9002	19.449	19.0496	PC3,Pio_PC3,ctrl
Q14195	DPYSL3	Dihydropyrimidinase-related protein 3	DPYSL3	0.18285	0.509984	0.350946	1.56875					-0.5779	1.83355	0.0936774	-8.28701		+			-2.11695	1.33294	0.0312286	-10.6415	+	+	+		21.2377	21.4205	20.6598	19.1208	21.1909	21.2845	21.3138	21.5273	20.6081	20.7115	18.9274	19.3141	PC3,Pio_PC3,ctrl
P49755	TMED10	Transmembrane emp24 domain-containing protein 10	TMED10	0.175499	0.201576	0.592962	0.565814					-1.4509	1.28475	0.124142	-6.09309					-2.118	1.59248	0.0213299	-6.37299	+	+	+		22.4977	22.6732	21.0468	20.3798	22.2842	22.7113	22.4483	22.8982	20.9415	21.1522	20.1251	20.6344	PC3,Pio_PC3,ctrl
P54577	YARS	Tyrosine--tRNA ligase, cytoplasmic	YARS	0.217	1.2527	0.185382	4.96601					-0.330899	0.992874	0.161657	-3.82531					-2.1258	2.85874	0	-33.7851	+	+	+		20.9832	21.2002	20.6523	18.8574	21.0206	20.9458	21.1776	21.2228	20.7303	20.5743	18.908	18.8068	PC3,Pio_PC3,ctrl
Q9NRN7	AASDHPPT	L-aminoadipate-semialdehyde dehydrogenase-phosphopantetheinyl transferase	AASDHPPT	0.30645	0.74464	0.283681	3.00866					-0.16465	0.464294	0.34378	-1.66924					-2.12825	1.94419	0.0112114	-11.9367	+	+	+		19.7727	20.0791	19.608	17.6444	19.8713	19.6741	20.0536	20.1047	19.6053	19.6108	17.4959	17.793	PC3,Pio_PC3,ctrl
Q69YN2	CWF19L1	CWF19-like protein 1	CWF19L1	0.4259	0.654246	0.299234	2.74777					-1.5834	0.921535	0.180656	-3.73765					-2.12909	1.97416	0.00903483	-9.63426	+	+	+		18.3749	18.8008	16.7915	16.2458	18.5298	18.22	18.7953	18.8063	17.1858	16.3972	16.4034	16.0882	PC3,Pio_PC3,ctrl
Q13616	CUL1	Cullin-1	CUL1	0.171499	0.617327	0.314388	2.16133					-1.54245	1.93486	0.0865714	-18.482		+	+		-2.12974	2.41072	0.00675776	-23.7883	+	+	+		19.1561	19.3276	17.6136	17.0264	19.0805	19.2317	19.3035	19.3517	17.5783	17.649	16.9784	17.0743	PC3,Pio_PC3,ctrl
Q32P41	TRMT5	tRNA (guanine(37)-N1)-methyltransferase	TRMT5	0.160151	0.521624	0.348265	1.69843					-0.2078	0.648637	0.255566	-2.16363					-2.13415	1.9981	0.0078977	-21.9039	+	+	+		19.2471	19.4073	19.0393	17.1129	19.1581	19.3361	19.3761	19.4384	19.0032	19.0754	17.0733	17.1526	PC3,Pio_PC3,ctrl
P45985	MAP2K4	Dual specificity mitogen-activated protein kinase kinase 4	MAP2K4	-0.2105	0.956108	0.243979	-5.63362					-0.430201	0.821623	0.203574	-3.38483					-2.13457	1.68111	0.0225797	-17.679	+	+	+		18.722	18.5115	18.2918	16.5875	18.6847	18.7593	18.5137	18.5093	18.4133	18.1703	16.4726	16.7023	PC3,Pio_PC3,ctrl
Q15233	NONO	Non-POU domain-containing octamer-binding protein	NONO	-0.277901	0.550137	0.338322	-1.60006					-0.822001	0.864763	0.192083	-2.77179					-2.13475	1.31612	0.0327279	-6.3279	+	+	+		23.8391	23.5611	23.0171	21.7043	23.6879	23.9902	23.6467	23.4756	22.7619	23.2722	21.4027	22.0059	PC3,Pio_PC3,ctrl
Q01518	CAP1	Adenylyl cyclase-associated protein 1	CAP1	0.193	1.15561	0.198677	4.62298					-0.8709	0.994593	0.162452	-5.32114					-2.1358	1.322	0.0320261	-11.2365	+	+	+		22.2405	22.4335	21.3696	20.1047	22.2038	22.2772	22.4136	22.4534	21.2101	21.5291	19.9182	20.2912	PC3,Pio_PC3,ctrl
Q15046	KARS	Lysine--tRNA ligase	KARS	0.27425	2.45189	0.185391	44.0986					-0.80385	1.71138	0.104098	-30.7048					-2.13685	1.73371	0.0224512	-34.0786	+	+	+		20.9233	21.1975	20.1195	18.7865	20.9259	20.9207	21.2032	21.1919	20.0934	20.1455	18.8491	18.7238	PC3,Pio_PC3,ctrl
Q6DD88	ATL3	Atlastin-3	ATL3	0.11265	0.227743	0.561129	0.650893					-0.832351	1.24379	0.127911	-4.87647					-2.1377	2.05644	0.00857778	-10.663	+	+	+		20.7201	20.8327	19.8878	18.5824	20.5743	20.8659	20.7395	20.926	19.9765	19.799	18.72	18.4448	PC3,Pio_PC3,ctrl
Q92616	GCN1	eIF-2-alpha kinase activator GCN1	GCN1	0.4096	1.61802	0.1674	8.4753					-1.57795	1.99898	0.0907135	-63.4987		+	+		-2.13855	1.67701	0.0223088	-21.1119	+	+	+		21.2075	21.617	19.6295	19.0689	21.1826	21.2323	21.5756	21.6585	19.6296	19.6294	18.9707	19.1671	PC3,Pio_PC3,ctrl
Q13813	SPTAN1	Spectrin alpha chain, non-erythrocytic 1	SPTAN1	0.27275	1.27876	0.177799	4.62101					-0.36945	1.44299	0.111351	-5.17483					-2.14335	1.85427	0.0171197	-44.5908	+	+	+		21.7753	22.048	21.4059	19.6319	21.8233	21.7273	22.0824	22.0137	21.4587	21.353	19.6294	19.6345	PC3,Pio_PC3,ctrl
Q9BW92	TARS2	Threonine--tRNA ligase, mitochondrial	TARS2	0.0750008	0.324778	0.461767	1.05003					-0.14805	0.484035	0.332718	-1.30515					-2.14865	2.23307	0.00447737	-17.1773	+	+	+		19.8291	19.9041	19.681	17.6804	19.7591	19.899	19.8896	19.9185	19.7703	19.5917	17.5767	17.7841	PC3,Pio_PC3,ctrl
P19838	NFKB1	Nuclear factor NF-kappa-B p105 subunit	NFKB1	0.32835	0.352459	0.44076	0.947235					-0.494599	0.400889	0.381673	-1.10168					-2.14955	1.54083	0.0227905	-5.78554	+	+	+		21.3877	21.716	20.8931	19.2381	21.6433	21.132	21.4819	21.9501	21.2621	20.524	18.9685	19.5077	PC3,Pio_PC3,ctrl
Q15437	SEC23B	Protein transport protein Sec23B	SEC23B	0.2486	0.40541	0.40134	1.14561					-1.491	0.937154	0.178281	-4.18726					-2.14995	2.23225	0.00442276	-15.7943	+	+	+		20.891	21.1396	19.4001	18.7411	21.0014	20.7807	21.3265	20.9528	19.7386	19.0615	18.8208	18.6614	PC3,Pio_PC3,ctrl
O15144	ARPC2	Actin-related protein 2/3 complex subunit 2	ARPC2	0.214601	0.456285	0.381678	1.49726					-0.95165	1.3515	0.118512	-4.62766					-2.1534	1.62603	0.0203279	-8.25799	+	+	+		21.6047	21.8194	20.6531	19.4513	21.4669	21.7426	21.7801	21.8586	20.5005	20.8057	19.23	19.6727	PC3,Pio_PC3,ctrl
P48643	CCT5	T-complex protein 1 subunit epsilon	CCT5	0.28755	0.901665	0.248065	4.69504					-0.91395	1.12525	0.142547	-8.2315					-2.15365	1.78018	0.0210504	-33.4363	+	+	+		22.5821	22.8697	21.6682	20.4284	22.5913	22.5729	22.8091	22.9302	21.5575	21.7788	20.3647	20.4922	PC3,Pio_PC3,ctrl
Q6AI08	HEATR6	HEAT repeat-containing protein 6	HEATR6	0.0880499	0.201616	0.593011	0.591811					-0.88625	0.981202	0.163309	-4.30634					-2.16054	1.68021	0.0224773	-30.2186	+	+	+		17.6352	17.7232	16.7489	15.4746	17.7066	17.5637	17.8537	17.5927	16.9419	16.5559	15.4772	15.472	PC3,Pio_PC3,ctrl
Q969Z0	TBRG4	FAST kinase domain-containing protein 4	TBRG4	0.475199	0.92043	0.246736	2.79298					-1.5109	1.88246	0.0923571	-9.42993		+	+		-2.16108	2.39929	0.00651497	-15.96	+	+	+		19.3103	19.7855	17.7994	17.1492	19.2112	19.4094	19.6472	19.9238	17.6735	17.9253	17.057	17.2415	PC3,Pio_PC3,ctrl
Q92504	SLC39A7	Zinc transporter SLC39A7	SLC39A7	0.349	0.555663	0.339405	1.99436					-1.67055	1.11931	0.142008	-4.49874					-2.16281	1.74773	0.0229141	-11.0535	+	+	+		18.1493	18.4982	16.4787	15.9865	18.3201	17.9784	18.4604	18.5361	16.149	16.8084	15.8911	16.0818	PC3,Pio_PC3,ctrl
Q4G0J3	LARP7	La-related protein 7	LARP7	0.0205498	0.0231466	0.93564	0.0798525					-1.5834	1.288	0.123916	-5.54259					-2.16423	1.44037	0.0273961	-7.77325	+	+	+		17.9211	17.9417	16.3377	15.7569	17.6718	18.1704	17.8778	18.0055	16.1982	16.4772	15.6329	15.8808	PC3,Pio_PC3,ctrl
Q9BZE1	MRPL37	39S ribosomal protein L37, mitochondrial	MRPL37	0.389951	0.563241	0.336546	1.79838					0.2253	0.657073	0.252899	2.72957					-2.16631	1.80686	0.0210169	-12.537	+	+	+		19.1285	19.5185	19.3538	16.9622	19.2107	19.0463	19.7191	19.3178	19.3613	19.3463	16.8102	17.1142	PC3,Pio_PC3,ctrl
P07384	CAPN1	Calpain-1 catalytic subunit	CAPN1	0.341599	0.958768	0.243516	5.10349					-0.989	1.7871	0.0963491	-22.5115		+			-2.16915	4.13863	0	-117.306	+	+	+		21.0049	21.3464	20.0159	18.8357	20.9918	21.0179	21.2808	21.4121	20.0578	19.9739	18.8226	18.8488	PC3,Pio_PC3,ctrl
Q5MIZ7	PPP4R3B	Serine/threonine-protein phosphatase 4 regulatory subunit 3B	PPP4R3B	-0.0135002	0.07074	0.818323	-0.230873					-1.0255	0.89936	0.181189	-4.8643					-2.16965	2.8635	0	-55.726	+	+	+		18.6534	18.6399	17.6279	16.4838	18.6343	18.6726	18.5847	18.6952	17.418	17.8379	16.5177	16.4499	PC3,Pio_PC3,ctrl
P15311	EZR	Ezrin	EZR	0.2332	1.49833	0.162168	5.56167					-0.4517	1.65589	0.105809	-8.03474					-2.17125	1.34255	0.0308891	-12.1094	+	+	+		22.8433	23.0765	22.3916	20.672	22.8746	22.812	23.1044	23.0486	22.4383	22.3449	20.8486	20.4955	PC3,Pio_PC3,ctrl
Q96T88	UHRF1	E3 ubiquitin-protein ligase UHRF1	UHRF1	-0.0677996	0.392269	0.410362	-1.24401					-1.03795	1.11159	0.141771	-7.75685					-2.17477	2.20354	0.00591571	-44.3741	+	+	+		19.4787	19.4109	18.4408	17.304	19.4947	19.4627	19.3588	19.463	18.5736	18.3079	17.2576	17.3503	PC3,Pio_PC3,ctrl
P11177	PDHB	Pyruvate dehydrogenase E1 component subunit beta, mitochondrial	PDHB	0.1115	0.53449	0.345924	1.56878					-0.4843	0.721989	0.231983	-2.61724					-2.1775	2.20186	0.00587072	-18.3883	+	+	+		21.1964	21.3079	20.712	19.0189	21.1338	21.2589	21.2741	21.3416	20.5379	20.8862	18.9183	19.1194	PC3,Pio_PC3,ctrl
Q9BSJ8	ESYT1	Extended synaptotagmin-1	ESYT1	0.30485	0.872014	0.254799	2.45984					-1.1459	1.80276	0.0990534	-8.137		+	+		-2.17875	2.47075	0.00782734	-17.9064	+	+	+		21.5525	21.8573	20.4066	19.3737	21.6443	21.4606	21.9405	21.7741	20.5133	20.2998	19.4535	19.2939	PC3,Pio_PC3,ctrl
Q8IUF8	RIOX2	Ribosomal oxygenase 2	RIOX2	0.0332994	0.285799	0.501102	0.892555					-0.5484	0.958659	0.173153	-5.53063					-2.18015	1.57801	0.022798	-22.4712	+	+	+		19.1427	19.176	18.5943	16.9626	19.1322	19.1532	19.2118	19.1402	18.6929	18.4957	16.8661	17.059	PC3,Pio_PC3,ctrl
P08133	ANXA6	Annexin A6	ANXA6	0.310651	0.807999	0.268379	3.54558					-0.7963	1.6606	0.106389	-14.4813					-2.1826	2.80902	0	-53.4654	+	+	+		22.5652	22.8758	21.7689	20.3826	22.585	22.5454	22.7905	22.9612	21.7176	21.8202	20.4183	20.3469	PC3,Pio_PC3,ctrl
Q13045	FLII	Protein flightless-1 homolog	FLII	0.259451	0.866272	0.257627	2.42727					-1.75525	1.02113	0.158072	-5.54507					-2.1833	1.92805	0.0122704	-14.3384	+	+	+		19.9834	20.2429	18.2281	17.8001	19.9089	20.0579	20.1662	20.3195	18.5358	17.9205	17.6673	17.9329	PC3,Pio_PC3,ctrl
P60891	PRPS1	Ribose-phosphate pyrophosphokinase 1	PRPS1	0.39505	0.701761	0.293404	1.94032					-1.35805	1.19419	0.1318	-4.4783					-2.18503	1.3417	0.0307589	-13.6366	+	+	+		19.9421	20.3372	18.5841	17.7571	19.7823	20.102	20.2111	20.4633	18.8418	18.3264	17.7682	17.746	PC3,Pio_PC3,ctrl
Q96I59	NARS2	Probable asparagine--tRNA ligase, mitochondrial	NARS2	0.377	0.619323	0.314218	2.4247					-2.3504	1.71276	0.104418	-8.57932					-2.18979	1.35468	0.0311674	-14.2267	+	+	+		18.2919	18.6688	15.9414	16.102	18.4456	18.1381	18.6457	18.692	15.7147	16.1682	16.1093	16.0948	PC3,Pio_PC3,ctrl
Q9H000	MKRN2	Probable E3 ubiquitin-protein ligase makorin-2	MKRN2	-0.0101004	0.0157282	0.95401	-0.0558767					-0.95965	1.85673	0.0918983	-28.8435		+			-2.19304	1.64306	0.0210169	-26.1484	+	+	+		19.0838	19.0738	18.1242	16.8908	19.0751	19.0926	19.2543	18.8932	18.0921	18.1563	16.8074	16.9742	PC3,Pio_PC3,ctrl
Q96RQ1	ERGIC2	Endoplasmic reticulum-Golgi intermediate compartment protein 2	ERGIC2	0.0271988	0.0532717	0.857498	0.181935					-1.73675	1.17921	0.132893	-5.15821					-2.19555	1.69313	0.0230698	-13.6142	+	+	+		19.5114	19.5386	17.7746	17.3158	19.3633	19.6594	19.5178	19.5593	18.077	17.4722	17.3797	17.2519	PC3,Pio_PC3,ctrl
P51553	IDH3G	Isocitrate dehydrogenase [NAD] subunit gamma, mitochondrial	IDH3G	0.446544	1.09508	0.217377	4.3256					0.380243	1.0516	0.155451	3.35613					-2.19941	1.92577	0.0121852	-22.2811	+	+	+		19.6499	20.0964	20.0301	17.4505	19.5582	19.7415	20.0489	20.1439	19.9635	20.0967	17.4871	17.4138	PC3,Pio_PC3,ctrl
Q9NYU2	UGGT1	UDP-glucose:glycoprotein glucosyltransferase 1	UGGT1	0.178451	0.915577	0.247031	2.70476					-1.31335	1.71404	0.105065	-32.5166					-2.20719	2.88047	0	-33.1905	+	+	+		19.9291	20.1076	18.6158	17.7219	19.8888	19.9695	20.1598	20.0554	18.614	18.6176	17.6691	17.7748	PC3,Pio_PC3,ctrl
Q15397	PUM3	Pumilio homolog 3	PUM3	0.0882502	0.327533	0.459995	1.05629					-1.37255	0.936207	0.178025	-5.35603					-2.20777	1.39726	0.0301106	-14.779	+	+	+		19.4445	19.5328	18.072	17.2368	19.4622	19.4268	19.4511	19.6144	17.8163	18.3276	17.0884	17.3851	PC3,Pio_PC3,ctrl
Q14315	FLNC	Filamin-C	FLNC	0.32745	1.52167	0.165456	16.4384					-1.2437	2.66709	0.0620488	-34.102	+	+	+		-2.2088	2.92844	0	-57.2118	+	+	+		22.5955	22.923	21.3518	20.3867	22.615	22.5761	22.9273	22.9187	21.3827	21.321	20.3534	20.4201	PC3,Pio_PC3,ctrl;PC3.Tesa_PC3,ctrl
Q9HCE1	MOV10	Helicase MOV-10	MOV10	0.1989	0.920492	0.24697	3.27374					-1.75155	0.957593	0.173739	-5.26566					-2.21197	2.17992	0.00563504	-20.2414	+	+	+		18.2417	18.4406	16.4902	16.0298	18.1876	18.2959	18.4131	18.4682	16.8184	16.162	16.1247	15.9349	PC3,Pio_PC3,ctrl
Q00341	HDLBP	Vigilin	HDLBP	0.27025	0.861228	0.260184	4.23952					-0.88645	1.78838	0.0974118	-12.443		+			-2.2146	1.75612	0.021338	-35.1227	+	+	+		21.7622	22.0324	20.8758	19.5476	21.8251	21.6993	22.0221	22.0428	20.8423	20.9092	19.5432	19.552	PC3,Pio_PC3,ctrl
Q13838	DDX39B	Spliceosome RNA helicase DDX39B	DDX39B	0.0376501	0.0766477	0.806849	0.255948					-1.63335	1.69848	0.111712	-9.76008					-2.2172	2.07867	0.00752663	-10.8799	+	+	+		22.8062	22.8438	21.1728	20.589	22.6617	22.9506	22.816	22.8716	21.0883	21.2573	20.4452	20.7327	PC3,Pio_PC3,ctrl
Q5VIR6	VPS53	Vacuolar protein sorting-associated protein 53 homolog	VPS53	0.0483999	0.117584	0.721781	0.38191					-0.494499	0.916282	0.17996	-3.73897					-2.21926	2.0612	0.00872316	-11.4016	+	+	+		18.343	18.3914	17.8484	16.1237	18.2195	18.4664	18.3627	18.42	17.8959	17.801	15.9732	16.2742	PC3,Pio_PC3,ctrl
Q86V21	AACS	Acetoacetyl-CoA synthetase	AACS	0.3876	0.38525	0.416011	1.14226					-1.65045	1.15295	0.136819	-5.03254					-2.22606	1.91026	0.0142422	-9.75833	+	+	+		19.3409	19.7285	17.6904	17.1149	19.1998	19.482	19.4199	20.0371	17.3944	17.9865	16.9356	17.2941	PC3,Pio_PC3,ctrl
O60763	USO1	General vesicular transport factor p115	USO1	0.209001	0.741536	0.283536	2.05497					-0.24265	0.648374	0.255327	-1.91413					-2.23025	2.33712	0.00578723	-30.9263	+	+	+		20.4063	20.6153	20.1637	18.1761	20.4706	20.342	20.5365	20.6941	20.2729	20.0544	18.2087	18.1434	PC3,Pio_PC3,ctrl
Q15124	PGM5	Phosphoglucomutase-like protein 5	PGM5	0.0807495	0.185587	0.618743	0.586287					-0.241	0.893362	0.18407	-3.10397					-2.2306	1.8822	0.014735	-22.1092	+	+	+		20.2674	20.3482	20.0264	18.0368	20.303	20.2318	20.4812	20.2151	19.9574	20.0954	18.1312	17.9424	PC3,Pio_PC3,ctrl
Q96GC9	VMP1	Vacuole membrane protein 1	VMP1	0.33195	0.616428	0.31453	2.18047					-1.6585	1.20092	0.130814	-5.1811					-2.2314	2.10144	0.00638532	-11.4903	+	+	+		19.4865	19.8184	17.828	17.2551	19.6321	19.3408	19.8627	19.7741	18.113	17.5429	17.1266	17.3835	PC3,Pio_PC3,ctrl
Q15008	PSMD6	26S proteasome non-ATPase regulatory subunit 6	PSMD6	0.4359	1.2737	0.179	4.29777					-0.626849	1.10174	0.142886	-4.41248					-2.2399	1.65959	0.0215965	-13.341	+	+	+		20.4504	20.8863	19.8235	18.2105	20.515	20.3857	20.9644	20.8081	19.95	19.697	18.0555	18.3654	PC3,Pio_PC3,ctrl
Q6Y1H2	HACD2	Very-long-chain (3R)-3-hydroxyacyl-CoA dehydratase 2	HACD2	0.357501	0.436191	0.390336	1.52267					-1.7378	1.48251	0.110791	-5.38907					-2.24734	1.49028	0.0266083	-8.66642	+	+	+		18.5701	18.9276	16.8323	16.3228	18.8037	18.3366	18.9517	18.9036	17.0547	16.61	16.4355	16.2101	PC3,Pio_PC3,ctrl
P36873	PPP1CC	Serine/threonine-protein phosphatase PP1-gamma catalytic subunit	PPP1CC	0.45255	0.817917	0.266378	3.25728					0.30145	0.611024	0.271186	2.21109					-2.24765	2.00344	0.00802078	-14.6329	+	+	+		20.4877	20.9402	20.7891	18.2401	20.356	20.6194	20.9845	20.896	20.7539	20.8244	18.3191	18.161	PC3,Pio_PC3,ctrl
Q13162	PRDX4	Peroxiredoxin-4	PRDX4	0.41795	1.11418	0.211127	4.49508					-1.3774	1.75352	0.102034	-9.22163					-2.2505	1.78333	0.0202909	-12.6023	+	+	+		20.8691	21.287	19.4916	18.6185	20.9518	20.7863	21.3294	21.2446	19.3673	19.616	18.7768	18.4603	PC3,Pio_PC3,ctrl
Q9UEE5	STK17A	Serine/threonine-protein kinase 17A	STK17A	0.380599	0.45068	0.38386	1.47179					0.0214224	0.0216967	0.917337	0.0749129					-2.25131	2.41833	0.00684277	-26.9557	+	+	+		17.897	18.2776	17.9184	15.6457	17.9689	17.8251	18.526	18.0292	18.1952	17.6416	15.6032	15.6882	PC3,Pio_PC3,ctrl
Q9NRZ7	AGPAT3	1-acyl-sn-glycerol-3-phosphate acyltransferase gamma	AGPAT3	0.404401	0.626666	0.311384	2.57006					-1.06556	1.31743	0.120916	-5.95634					-2.25141	1.37572	0.0309324	-14.2221	+	+	+		17.3417	17.7461	16.2761	15.0903	17.499	17.1843	17.7457	17.7464	16.3612	16.191	15.0729	15.1076	PC3,Pio_PC3,ctrl
Q8WUX9	CHMP7	Charged multivesicular body protein 7	CHMP7	-0.103401	0.169413	0.639045	-0.523778					-0.48795	0.660783	0.251515	-2.57957					-2.25217	1.88858	0.0147983	-8.71994	+	+	+		18.4462	18.3428	17.9582	16.1941	18.2612	18.6312	18.2739	18.4117	17.9977	17.9188	16.0138	16.3743	PC3,Pio_PC3,ctrl
P48637	GSS	Glutathione synthetase	GSS	0.302299	0.804701	0.271509	2.69308					-0.9376	1.11207	0.142054	-5.85497					-2.25345	2.21535	0.00610277	-21.874	+	+	+		21.0032	21.3055	20.0656	18.7497	20.9528	21.0536	21.2052	21.4058	19.9136	20.2176	18.6599	18.8396	PC3,Pio_PC3,ctrl
P21333	FLNA	Filamin-A	FLNA	0.1227	0.84612	0.262759	4.27643					-0.8649	2.67009	0.0636	-23.1692	+	+			-2.255	2.10799	0.00650467	-78.8185	+	+	+		24.7399	24.8625	23.8749	22.4849	24.7684	24.7113	24.8654	24.8597	23.899	23.8509	22.483	22.4867	PC3,Pio_PC3,ctrl;PC3.Tesa_PC3,ctrl
O94776	MTA2	Metastasis-associated protein MTA2	MTA2	0.0626001	0.122694	0.710236	0.403983					-0.486601	0.785448	0.213226	-2.9802					-2.2586	1.56089	0.0228501	-13.966	+	+	+		20.8241	20.8867	20.3375	18.5655	20.9778	20.6704	20.9064	20.867	20.3926	20.2824	18.5152	18.6158	PC3,Pio_PC3,ctrl
Q9NV06	DCAF13	DDB1- and CUL4-associated factor 13	DCAF13	0.457099	0.517278	0.348145	1.39934					-1.67885	1.39302	0.115878	-5.07286					-2.25981	1.45844	0.0282255	-7.78071	+	+	+		18.2148	18.6719	16.5359	15.955	18.4733	17.9563	18.8716	18.4722	16.7426	16.3293	16.0874	15.8226	PC3,Pio_PC3,ctrl
Q53GQ0	HSD17B12	Very-long-chain 3-oxoacyl-CoA reductase	HSD17B12	0.2798	0.671291	0.294344	2.10942					-0.667549	1.26568	0.123964	-4.62884					-2.26415	1.49325	0.0263109	-19.0211	+	+	+		20.812	21.0918	20.1444	18.5479	20.6934	20.9306	21.0324	21.1512	20.0624	20.2265	18.558	18.5377	PC3,Pio_PC3,ctrl
Q9Y305	ACOT9	Acyl-coenzyme A thioesterase 9, mitochondrial	ACOT9	0.1853	1.13262	0.204696	4.08915					-1.6157	2.85304	0.0384615	-33.8142	+	+	+		-2.26774	3.00938	0	-36.7333	+	+	+		19.7897	19.975	18.174	17.522	19.7512	19.8282	19.9511	19.9989	18.1457	18.2023	17.4737	17.5702	PC3,Pio_PC3,ctrl;PC3.Tesa_PC3,ctrl
Q9NVP2	ASF1B	Histone chaperone ASF1B	ASF1B	-0.2542	0.427082	0.391788	-1.50068					-1.95335	1.90006	0.0911481	-47.6868		+	+		-2.26861	2.27382	0.00506047	-96.4534	+	+	+		20.874	20.6197	18.9206	18.6054	20.8776	20.8703	20.4504	20.7891	18.9614	18.8798	18.5821	18.6286	PC3,Pio_PC3,ctrl
P40939	HADHA	Trifunctional enzyme subunit alpha, mitochondrial	HADHA	0.255851	0.518691	0.348255	1.92487					-1.1486	1.27984	0.123604	-8.25076					-2.2695	2.00004	0.0079383	-14.7102	+	+	+		21.4841	21.74	20.3355	19.2146	21.3516	21.6167	21.7301	21.7499	20.293	20.3781	19.1357	19.2936	PC3,Pio_PC3,ctrl
Q9Y678	COPG1	Coatomer subunit gamma-1	COPG1	0.1849	0.677822	0.293373	2.91792					-1.561	1.06139	0.151993	-5.97295					-2.2717	2.16184	0.00722491	-18.4026	+	+	+		21.9433	22.1283	20.3823	19.6716	22.0067	21.88	22.1268	22.1297	20.6359	20.1288	19.5657	19.7776	PC3,Pio_PC3,ctrl
Q9H0A0	NAT10	RNA cytidine acetyltransferase	NAT10	0.17255	0.838438	0.263176	3.92517					-1.387	1.64386	0.103552	-12.6443					-2.27335	2.2983	0.00530732	-25.4284	+	+	+		20.4916	20.6641	19.1045	18.2182	20.4484	20.5347	20.6725	20.6557	19.2054	19.0037	18.2965	18.1399	PC3,Pio_PC3,ctrl
P50990	CCT8	T-complex protein 1 subunit theta	CCT8	0.166849	1.13485	0.203768	3.49228					-0.799251	0.970626	0.168468	-5.13173					-2.27825	1.84171	0.0166798	-22.5441	+	+	+		23.7843	23.9511	22.985	21.506	23.7512	23.8173	23.9166	23.9856	22.8328	23.1372	21.4105	21.6015	PC3,Pio_PC3,ctrl
P35241	RDX	Radixin	RDX	0.2501	0.599596	0.320378	1.64334					-1.42875	1.78073	0.0962278	-9.02615		+	+		-2.27945	1.47282	0.0277265	-9.62338	+	+	+		20.1476	20.3978	18.7189	17.8682	20.2391	20.0562	20.5194	20.2761	18.8481	18.5897	17.6497	18.0867	PC3,Pio_PC3,ctrl
P14868	DARS	Aspartate--tRNA ligase, cytoplasmic	DARS	0.150101	0.732009	0.286609	3.16519					-1.6202	1.62719	0.100082	-24.939					-2.28005	1.82457	0.0204942	-38.2207	+	+	+		22.0741	22.2242	20.4539	19.7941	22.0668	22.0815	22.1774	22.2711	20.5185	20.3894	19.8533	19.7349	PC3,Pio_PC3,ctrl
Q08722	CD47	Leukocyte surface antigen CD47	CD47	0.47875	0.791052	0.276307	2.92161					-1.643	1.3633	0.11763	-10.3354					-2.28554	1.38806	0.0305856	-14.9063	+	+	+		19.4037	19.8824	17.7607	17.1181	19.5564	19.251	19.823	19.9419	17.7165	17.8049	17.1043	17.132	PC3,Pio_PC3,ctrl
Q9H8M7	MINDY3	Ubiquitin carboxyl-terminal hydrolase MINDY-3	MINDY3	-0.690301	0.633018	0.307812	-1.80092					-0.36655	0.49248	0.327939	-1.31298					-2.29194	1.66413	0.0218502	-6.97153	+	+	+		18.1269	17.4366	17.7604	15.8349	17.9162	18.3376	17.7568	17.1164	17.5772	17.9435	15.5826	16.0873	PC3,Pio_PC3,ctrl
Q9NSD9	FARSB	Phenylalanine--tRNA ligase beta subunit	FARSB	0.365199	1.17939	0.184973	5.31999					-1.40605	1.53344	0.101203	-14.0146					-2.2972	1.57317	0.0225982	-17.8635	+	+	+		21.2069	21.572	19.8008	18.9096	21.236	21.1777	21.5099	21.6342	19.8968	19.7048	18.7844	19.0349	PC3,Pio_PC3,ctrl
P19174	PLCG1	1-phosphatidylinositol 4,5-bisphosphate phosphodiesterase gamma-1	PLCG1	0.2974	1.29115	0.176899	5.96659					-1.73295	1.5038	0.109075	-12.3523					-2.29778	2.62428	0	-28.9049	+	+	+		19.8997	20.1972	18.1668	17.602	19.8554	19.9441	20.2199	20.1744	18.0337	18.2999	17.536	17.6679	PC3,Pio_PC3,ctrl
Q14008	CKAP5	Cytoskeleton-associated protein 5	CKAP5	0.0531502	0.126545	0.705156	0.374124					-1.1322	1.4131	0.112324	-9.17517					-2.30035	2.31485	0.00555102	-15.479	+	+	+		20.6248	20.678	19.4926	18.3244	20.5099	20.7397	20.5944	20.7615	19.4476	19.5376	18.4187	18.2302	PC3,Pio_PC3,ctrl
Q8NHV4	NEDD1	Protein NEDD1	NEDD1	-0.0625496	0.188536	0.613971	-0.617341					-1.3013	1.34862	0.119452	-14.1487					-2.3127	1.82676	0.0195953	-42.2884	+	+	+		19.3002	19.2377	17.999	16.9875	19.2982	19.3023	19.1364	19.339	17.907	18.0909	16.9329	17.0422	PC3,Pio_PC3,ctrl
P62879	GNB2	Guanine nucleotide-binding protein G(I)/G(S)/G(T) subunit beta-2	GNB2	0.34515	0.524553	0.349226	1.3908					-0.45805	0.622484	0.266169	-1.67815					-2.3129	1.96815	0.00894581	-9.82039	+	+	+		21.988	22.3331	21.5299	19.6751	22.1648	21.8112	22.5073	22.159	21.7379	21.322	19.8307	19.5195	PC3,Pio_PC3,ctrl
P46940	IQGAP1	Ras GTPase-activating-like protein IQGAP1	IQGAP1	0.27385	1.37467	0.171622	14.7739					-0.89495	1.42431	0.112221	-16.8502					-2.31575	2.07554	0.00750442	-74.8915	+	+	+		21.2833	21.5572	20.3884	18.9676	21.2845	21.2822	21.5387	21.5757	20.3353	20.4415	18.9985	18.9367	PC3,Pio_PC3,ctrl
O95486	SEC24A	Protein transport protein Sec24A	SEC24A	0.4481	0.679262	0.293354	2.42127					-0.552199	0.714558	0.23444	-3.14522					-2.31612	1.83025	0.0175812	-11.3256	+	+	+		18.8464	19.2945	18.2942	16.5303	19.0213	18.6715	19.234	19.355	18.3095	18.2789	16.4243	16.6363	PC3,Pio_PC3,ctrl
A0AVT1	UBA6	Ubiquitin-like modifier-activating enzyme 6	UBA6	0.2318	1.52693	0.166734	6.44069					-0.68835	1.58154	0.102685	-12.1916					-2.31725	1.8449	0.0168463	-28.6105	+	+	+		21.002	21.2338	20.3136	18.6848	20.9811	21.0229	21.2631	21.2045	20.2612	20.3661	18.6065	18.763	PC3,Pio_PC3,ctrl
Q8NHH9	ATL2	Atlastin-2	ATL2	0.45485	1.19395	0.185997	5.35517					-0.6615	1.34831	0.119278	-7.33759					-2.31894	1.77924	0.0209749	-20.347	+	+	+		19.2775	19.7324	18.616	16.9586	19.2407	19.3143	19.6558	19.8089	18.6983	18.5337	16.8507	17.0664	PC3,Pio_PC3,ctrl
O60841	EIF5B	Eukaryotic translation initiation factor 5B	EIF5B	0.132751	0.218805	0.570852	0.6529					-1.05	1.21264	0.128663	-4.96915					-2.31973	1.30517	0.0331273	-12.5239	+	+	+		20.5313	20.6641	19.4813	18.2116	20.3466	20.7161	20.5792	20.749	19.3788	19.5839	18.2248	18.1984	PC3,Pio_PC3,ctrl
Q9Y3A5	SBDS	Ribosome maturation protein SBDS	SBDS	0.18145	0.698512	0.294008	2.21045					-1.28345	1.5167	0.106595	-17.2191					-2.32375	2.1972	0.00580451	-17.2646	+	+	+		20.9447	21.1261	19.6613	18.621	20.8715	21.0179	21.089	21.1633	19.6472	19.6753	18.508	18.7339	PC3,Pio_PC3,ctrl
P46776	RPL27A	60S ribosomal protein L27a	RPL27A	0.18375	0.2788	0.509114	0.80655					-1.66995	1.566	0.10052	-5.94759					-2.3256	1.81999	0.0214203	-8.04815	+	+	+		22.3322	22.516	20.6623	20.0066	22.5332	22.1312	22.6232	22.4087	20.8583	20.4662	20.2142	19.799	PC3,Pio_PC3,ctrl
Q9BZ23	PANK2	Pantothenate kinase 2, mitochondrial	PANK2	0.325251	0.528824	0.346329	1.4209					-1.51245	0.712007	0.235343	-2.64097					-2.32749	1.87307	0.0145485	-8.72834	+	+	+		17.0457	17.371	15.5333	14.7182	17.2232	16.8683	17.5156	17.2264	16.0778	14.9888	14.9173	14.5192	PC3,Pio_PC3,ctrl
Q15020	SART3	Squamous cell carcinoma antigen recognized by T-cells 3	SART3	0.41225	1.09188	0.217379	5.49207					-1.7072	0.797273	0.210439	-3.877					-2.32839	1.43836	0.0273407	-15.247	+	+	+		19.1416	19.5539	17.4344	16.8133	19.1663	19.117	19.6248	19.483	17.8741	16.9948	16.964	16.6626	PC3,Pio_PC3,ctrl
O43684	BUB3	Mitotic checkpoint protein BUB3	BUB3	0.0889997	0.944186	0.247663	3.05367					-0.5055	1.34071	0.121648	-7.77639					-2.3343	1.42983	0.0278728	-15.0291	+	+	+		20.7859	20.8749	20.2805	18.4517	20.7613	20.8106	20.8905	20.8594	20.3406	20.2203	18.605	18.2983	PC3,Pio_PC3,ctrl
P55786	NPEPPS	Puromycin-sensitive aminopeptidase	NPEPPS	0.2527	1.83552	0.155733	10.2489					-0.9972	1.64568	0.104107	-18.9876					-2.33845	1.44482	0.0275918	-16.8202	+	+	+		22.6491	22.9018	21.6519	20.3107	22.6628	22.6354	22.8813	22.9223	21.6012	21.7026	20.449	20.1723	PC3,Pio_PC3,ctrl
P78347	GTF2I	General transcription factor II-I	GTF2I	0.122749	0.528984	0.346777	1.99398					-0.8949	1.38191	0.113253	-14.4552					-2.3424	1.85889	0.016314	-37.4996	+	+	+		20.8666	20.9893	19.9717	18.5241	20.805	20.9281	20.9904	20.9882	19.9783	19.965	18.5348	18.5135	PC3,Pio_PC3,ctrl
Q96EK5	KIF1BP	KIF1-binding protein	KIF1BP	0.2248	0.674408	0.295104	2.6794					-1.55305	2.14625	0.0661085	-33.7426		+	+		-2.3482	1.3821	0.0307188	-14.5152	+	+	+		19.3364	19.5612	17.7833	16.9882	19.3532	19.3196	19.479	19.6434	17.7405	17.8262	17.1491	16.8273	PC3,Pio_PC3,ctrl
P26641	EEF1G	Elongation factor 1-gamma	EEF1G	0.0815496	0.384504	0.415785	1.20977					-0.41045	1.01104	0.159114	-6.37864					-2.3485	2.42063	0.00692994	-20.9493	+	+	+		23.9807	24.0622	23.5703	21.6322	24.0449	23.9165	24.0417	24.0828	23.5746	23.5659	21.7241	21.5403	PC3,Pio_PC3,ctrl
P11413	G6PD	Glucose-6-phosphate 1-dehydrogenase	G6PD	0.30405	1.66589	0.162726	6.80915					-1.3537	2.16136	0.0633651	-43.1968		+	+		-2.3492	1.78252	0.0201808	-22.8631	+	+	+		22.4889	22.793	21.1352	20.1397	22.4592	22.5187	22.7597	22.8263	21.1451	21.1254	20.2381	20.0414	PC3,Pio_PC3,ctrl
Q9NQ55	PPAN	Suppressor of SWI4 1 homolog	PPAN	-0.1059	0.155967	0.659204	-0.447784					-1.80495	1.77378	0.0986947	-7.66412		+	+		-2.3507	1.56084	0.0228221	-12.8278	+	+	+		20.3401	20.2342	18.5352	17.9894	20.1678	20.5124	20.3962	20.0722	18.3746	18.6957	17.927	18.0518	PC3,Pio_PC3,ctrl
P17612	PRKACA	cAMP-dependent protein kinase catalytic subunit alpha	PRKACA	0.3596	0.480676	0.370901	1.28122					-0.56915	0.841235	0.196591	-2.63433					-2.35665	1.34226	0.0308108	-12.6419	+	+	+		20.5303	20.8899	19.9612	18.1737	20.7148	20.3459	21.1015	20.6784	19.8487	20.0737	18.2007	18.1467	PC3,Pio_PC3,ctrl
Q9BVP2	GNL3	Guanine nucleotide-binding protein-like 3	GNL3	0.3023	0.397451	0.407858	1.2063					-1.112	0.764557	0.223079	-3.10198					-2.357	1.63821	0.0207242	-10.9089	+	+	+		20.0716	20.3739	18.9596	17.7146	19.9771	20.1661	20.1418	20.606	18.6138	19.3054	17.9089	17.5203	PC3,Pio_PC3,ctrl
Q9BUI4	POLR3C	DNA-directed RNA polymerase III subunit RPC3	POLR3C	0.173699	0.429312	0.392204	1.2689					-1.12305	1.42627	0.11182	-8.28968					-2.35983	1.91153	0.0143063	-17.2408	+	+	+		18.41	18.5838	17.287	16.0502	18.5335	18.2866	18.5246	18.6429	17.3428	17.2312	15.9911	16.1093	PC3,Pio_PC3,ctrl
Q00796	SORD	Sorbitol dehydrogenase	SORD	0.307199	0.757894	0.27983	2.0693					-0.69575	0.706753	0.238333	-2.43663					-2.3601	2.40164	0.00655422	-16.8382	+	+	+		21.2902	21.5974	20.5945	18.9301	21.183	21.3974	21.4947	21.7001	20.3298	20.8591	19.0204	18.8398	PC3,Pio_PC3,ctrl
Q9NY93	DDX56	Probable ATP-dependent RNA helicase DDX56	DDX56	0.4707	1.95664	0.145364	12.6959					-1.44885	2.54311	0.0490159	-25.8991	+	+	+		-2.36865	3.44061	0	-58.0834	+	+	+		19.275	19.7456	17.8261	16.9063	19.2437	19.3062	19.7257	19.7656	17.8725	17.7797	16.8801	16.9325	PC3,Pio_PC3,ctrl;PC3.Tesa_PC3,ctrl
Q9Y265	RUVBL1	RuvB-like 1	RUVBL1	0.3404	1.45189	0.165214	10.3153					-0.601049	1.67409	0.109083	-18.5989					-2.37165	3.38217	0	-51.0891	+	+	+		21.4782	21.8187	20.8772	19.1066	21.5092	21.4473	21.8301	21.8072	20.8865	20.8679	19.072	19.1412	PC3,Pio_PC3,ctrl
Q9UBD5	ORC3	Origin recognition complex subunit 3	ORC3	-0.0404501	0.0397956	0.886242	-0.124649					-0.0651007	0.0299411	0.88718	-0.0998955					-2.37643	1.40308	0.0285551	-5.53164	+	+	+		17.846	17.8056	17.781	15.4696	18.0926	17.5995	18.0166	17.5946	17.1777	18.3842	15.1178	15.8214	PC3,Pio_PC3,ctrl
P49247	RPIA	Ribose-5-phosphate isomerase	RPIA	0.64165	0.703587	0.293115	3.05516					-0.59495	1.04562	0.156774	-6.1143					-2.3795	2.32026	0.00563731	-120.438	+	+	+		18.7593	19.4009	18.1643	16.3798	18.7396	18.7789	19.1918	19.61	18.069	18.2596	16.3818	16.3777	PC3,Pio_PC3,ctrl
Q13601	KRR1	KRR1 small subunit processome component homolog	KRR1	-0.0379496	0.0955039	0.765579	-0.314323					-1.62515	1.23748	0.125893	-9.88547					-2.38007	1.54788	0.0230096	-18.1685	+	+	+		19.7203	19.6824	18.0952	17.3403	19.6948	19.7459	19.5644	19.8004	17.9328	18.2576	17.2118	17.4688	PC3,Pio_PC3,ctrl
Q99832	CCT7	T-complex protein 1 subunit eta	CCT7	0.141749	0.259915	0.522806	0.713441					-1.2539	1.44763	0.110545	-5.46029					-2.3822	1.39804	0.0302239	-7.35515	+	+	+		23.0635	23.2052	21.8096	20.6813	22.9209	23.2061	23.0669	23.3436	21.6296	21.9896	20.3905	20.9721	PC3,Pio_PC3,ctrl
Q16555	DPYSL2	Dihydropyrimidinase-related protein 2	DPYSL2	0.14975	1.09595	0.217687	5.95015					-0.67075	1.94639	0.0840421	-14.0145		+			-2.38535	1.34262	0.0309153	-12.8919	+	+	+		21.1349	21.2846	20.4642	18.7495	21.1108	21.159	21.2919	21.2774	20.4228	20.5055	18.5661	18.933	PC3,Pio_PC3,ctrl
P60842	EIF4A1	Eukaryotic initiation factor 4A-I	EIF4A1	0.184799	0.43766	0.390286	1.47669					-1.4985	1.29313	0.123343	-10.7516					-2.3925	1.50108	0.0252786	-16.9388	+	+	+		24.0703	24.2551	22.5718	21.6777	24.0956	24.0449	24.3776	24.1325	22.4347	22.7088	21.5388	21.8167	PC3,Pio_PC3,ctrl
O14965	AURKA	Aurora kinase A	AURKA	-0.2726	0.412333	0.39734	-1.10539					-0.316751	0.466204	0.342387	-1.67992					-2.39429	1.69462	0.0231056	-7.66472	+	+	+		17.846	17.5733	17.5292	15.4517	17.6574	18.0345	17.4144	17.7323	17.5288	17.5296	15.2026	15.7007	PC3,Pio_PC3,ctrl
P55084	HADHB	Trifunctional enzyme subunit beta, mitochondrial	HADHB	0.157001	0.232635	0.555797	0.649148					-0.873349	1.11162	0.141912	-3.93907					-2.40025	1.47949	0.0273793	-12.1756	+	+	+		22.2645	22.4215	21.3911	19.8642	22.0767	22.4523	22.2691	22.5739	21.2733	21.509	19.9242	19.8043	PC3,Pio_PC3,ctrl
Q9NUQ6	SPATS2L	SPATS2-like protein	SPATS2L	-0.3155	0.68205	0.293854	-1.85478					-1.85	1.96451	0.0863135	-11.7658		+	+		-2.4062	2.24468	0.00464957	-14.5207	+	+	+		19.7167	19.4012	17.8666	17.3105	19.5872	19.8461	19.5115	19.2908	17.9559	17.7774	17.207	17.4139	PC3,Pio_PC3,ctrl
P41250	GARS	Glycine--tRNA ligase	GARS	0.320899	1.61538	0.166567	8.18088					-1.00795	3.08505	0.0714286	-36.7952	+	+	+		-2.41095	2.31099	0.00541294	-43.5251	+	+	+		21.8547	22.1756	20.8468	19.4438	21.8341	21.8754	22.1423	22.209	20.8288	20.8648	19.4952	19.3924	PC3,Pio_PC3,ctrl;PC3.Tesa_PC3,ctrl
P40227	CCT6A	T-complex protein 1 subunit zeta	CCT6A	0.1747	0.342086	0.449205	0.95176					-1.48065	2.01178	0.0901687	-10.1098		+	+		-2.4147	2.23041	0.00440486	-20.6206	+	+	+		23.1614	23.3361	21.6807	20.7467	23.0606	23.2622	23.1827	23.4895	21.5745	21.787	20.6871	20.8063	PC3,Pio_PC3,ctrl
Q9Y2T2	AP3M1	AP-3 complex subunit mu-1	AP3M1	0.272049	0.490854	0.365279	1.75757					-1.4642	1.10651	0.142122	-7.74734					-2.41662	1.44781	0.0278476	-16.1794	+	+	+		19.1655	19.4376	17.7013	16.7489	19.1452	19.1858	19.2841	19.591	17.5134	17.8892	16.6009	16.8969	PC3,Pio_PC3,ctrl
P53621	COPA	Coatomer subunit alpha	COPA	0.243651	1.09683	0.217997	3.33755					-1.6286	1.77656	0.0993922	-32.5841		+	+		-2.41825	2.11448	0.00664968	-47.1346	+	+	+		21.6976	21.9413	20.069	19.2794	21.6482	21.747	21.8875	21.995	20.0614	20.0766	19.2932	19.2655	PC3,Pio_PC3,ctrl
P18124	RPL7	60S ribosomal protein L7	RPL7	0.5757	1.12156	0.20683	3.98099					-1.48805	1.79487	0.0971985	-8.00939		+	+		-2.4253	1.65012	0.0211364	-19.1512	+	+	+		23.0579	23.6336	21.5699	20.6326	23.1802	22.9357	23.5564	23.7109	21.43	21.7098	20.5996	20.6657	PC3,Pio_PC3,ctrl
Q969U7	PSMG2	Proteasome assembly chaperone 2	PSMG2	0.171551	0.509947	0.3508	1.50656					-0.3027	0.545783	0.303987	-1.55574					-2.42635	2.43962	0.00706494	-16.6014	+	+	+		21.1857	21.3573	20.883	18.7594	21.0845	21.287	21.3052	21.4094	20.7169	21.0492	18.654	18.8648	PC3,Pio_PC3,ctrl
P29401	TKT	Transketolase	TKT	0.2938	0.973647	0.23901	2.82188					-1.573	2.18608	0.0529333	-18.7338		+	+		-2.42755	2.46635	0.00760839	-20.2854	+	+	+		23.7004	23.9942	22.1273	21.2728	23.6285	23.7722	23.9188	24.0695	22.0839	22.1708	21.1771	21.3685	PC3,Pio_PC3,ctrl
P04843	RPN1	Dolichyl-diphosphooligosaccharide--protein glycosyltransferase subunit 1	RPN1	0.272	1.26522	0.181121	4.28815					-1.22395	1.8457	0.0922667	-29.773		+	+		-2.4312	2.06108	0.00869859	-24.6432	+	+	+		22.4258	22.6977	21.2018	19.9946	22.4656	22.3859	22.6484	22.7471	21.2119	21.1917	20.0848	19.9043	PC3,Pio_PC3,ctrl
Q9NPD3	EXOSC4	Exosome complex component RRP41	EXOSC4	0.31005	0.427177	0.391928	1.33151					0.283299	0.389235	0.389858	1.24657					-2.4352	1.74528	0.0228356	-9.33706	+	+	+		19.5617	19.8717	19.845	17.1265	19.343	19.7804	19.7918	19.9517	19.7832	19.9068	16.9844	17.2686	PC3,Pio_PC3,ctrl
Q08426	EHHADH	Peroxisomal bifunctional enzyme	EHHADH	0.0271006	0.029286	0.916009	0.0924181					-1.6633	0.684737	0.246702	-2.49168					-2.43809	1.7838	0.0203279	-7.84683	+	+	+		18.5737	18.6008	16.9104	16.1356	18.7805	18.3669	18.8087	18.3929	17.5451	16.2757	16.3675	15.9037	PC3,Pio_PC3,ctrl
Q9NUQ8	ABCF3	ATP-binding cassette sub-family F member 3	ABCF3	0.50715	0.958453	0.243264	3.28904					-0.86895	1.01163	0.159192	-6.48136					-2.44285	1.53867	0.0226288	-17.88	+	+	+		18.9997	19.5068	18.1307	16.5568	19.1337	18.8656	19.583	19.4306	18.1284	18.133	16.5832	16.5304	PC3,Pio_PC3,ctrl
P12268	IMPDH2	Inosine-5'-monophosphate dehydrogenase 2	IMPDH2	0.18465	1.24284	0.18727	7.27518					-0.439	2.48014	0.0518857	-47.6156	+	+			-2.44765	4.18866	0	-174.329	+	+	+		22.9667	23.1514	22.5277	20.5191	22.9583	22.9751	23.1753	23.1274	22.5315	22.5239	20.5303	20.5078	PC3,Pio_PC3,ctrl;PC3.Tesa_PC3,ctrl
O60701	UGDH	UDP-glucose 6-dehydrogenase	UGDH	0.146851	1.32819	0.174353	7.69253					-1.19955	1.57532	0.102282	-16.9434					-2.45265	1.3088	0.0327705	-12.4534	+	+	+		21.643	21.7899	20.4434	19.1904	21.6253	21.6607	21.7827	21.797	20.512	20.3749	19.3865	18.9942	PC3,Pio_PC3,ctrl
Q96IJ6	GMPPA	Mannose-1-phosphate guanyltransferase alpha	GMPPA	0.30275	1.73862	0.152877	9.68491					-0.20125	0.797067	0.210634	-2.88912					-2.45465	2.6771	0	-44.6063	+	+	+		20.1356	20.4384	19.9344	17.681	20.1091	20.1622	20.4549	20.4219	19.9988	19.87	17.6328	17.7292	PC3,Pio_PC3,ctrl
Q9BYC5	FUT8	Alpha-(1,6)-fucosyltransferase	FUT8	-0.0190516	0.0537807	0.855441	-0.175979					-1.8088	1.72342	0.10435	-16.8733					-2.4626	2.46881	0.00766197	-19.199	+	+	+		20.6888	20.6698	18.88	18.2262	20.7893	20.5883	20.71	20.6295	18.9173	18.8427	18.1465	18.3059	PC3,Pio_PC3,ctrl
P13639	EEF2	Elongation factor 2	EEF2	0.0369997	0.0699335	0.821155	0.212832					-1.0089	1.42496	0.111626	-7.63432					-2.46285	2.36065	0.00632558	-15.4937	+	+	+		25.0315	25.0685	24.0226	22.5687	25.15	24.913	25.1957	24.9413	23.9641	24.0811	22.4627	22.6746	PC3,Pio_PC3,ctrl
Q9H0U4	RAB1B	Ras-related protein Rab-1B	RAB1B	0.250999	1.82516	0.156358	13.5879					-1.1851	1.93761	0.0846769	-25.0379		+	+		-2.4632	3.59733	0	-88.2115	+	+	+		24.2443	24.4953	23.0592	21.7811	24.2279	24.2607	24.4868	24.5038	23.1036	23.0148	21.8037	21.7585	PC3,Pio_PC3,ctrl
Q9H269	VPS16	Vacuolar protein sorting-associated protein 16 homolog	VPS16	0.4214	0.658859	0.295154	2.72642					-2.1153	1.54699	0.10145	-7.32666					-2.46395	2.03174	0.00832345	-13.335	+	+	+		18.6746	19.096	16.5593	16.2107	18.5209	18.8283	19.0797	19.1123	16.3149	16.8037	16.1081	16.3132	PC3,Pio_PC3,ctrl
O43660	PLRG1	Pleiotropic regulator 1	PLRG1	-0.0651999	0.268815	0.515582	-0.754534					-1.78874	1.9677	0.0877363	-35.5823		+	+		-2.46891	2.94912	0	-41.8588	+	+	+		19.1624	19.0973	17.3737	16.6936	19.2109	19.114	19.1688	19.0257	17.3603	17.3871	16.6599	16.7272	PC3,Pio_PC3,ctrl
P11172	UMPS	Uridine 5'-monophosphate synthase	UMPS	0.350849	2.83807	0.0906667	26.4524		+			-0.89175	1.13327	0.141824	-8.37018					-2.46926	1.39377	0.0297757	-15.4818	+	+	+		19.1986	19.5495	18.3069	16.7294	19.1895	19.2077	19.5398	19.5591	18.2007	18.413	16.5701	16.8886	PC3,Pio_PC3,ctrl
Q92621	NUP205	Nuclear pore complex protein Nup205	NUP205	0.40545	0.639985	0.302966	2.64371					-1.39325	1.49567	0.109328	-8.05481					-2.48175	1.4669	0.0275499	-15.9657	+	+	+		19.3066	19.712	17.9133	16.8248	19.4597	19.1534	19.7039	19.7201	17.8329	17.9937	16.8514	16.7982	PC3,Pio_PC3,ctrl
Q8N8A6	DDX51	ATP-dependent RNA helicase DDX51	DDX51	0.0675507	0.065434	0.829277	0.20039					-1.4871	1.03381	0.15857	-6.81238					-2.48741	1.77626	0.0209	-9.4827	+	+	+		17.9204	17.988	16.4333	15.433	17.7022	18.1386	17.731	18.2449	16.4269	16.4397	15.2874	15.5786	PC3,Pio_PC3,ctrl
Q01082	SPTBN1	Spectrin beta chain, non-erythrocytic 1	SPTBN1	0.328799	1.76609	0.153855	8.09289					-1.4364	2.56711	0.0446316	-25.718	+	+	+		-2.4946	1.38479	0.0303342	-13.3707	+	+	+		20.8822	21.211	19.4458	18.3876	20.8504	20.9139	21.1856	21.2363	19.4917	19.3998	18.2037	18.5714	PC3,Pio_PC3,ctrl;PC3.Tesa_PC3,ctrl
O15066	KIF3B	Kinesin-like protein KIF3B	KIF3B	0.559751	0.69679	0.293445	2.98698					-1.0848	0.511843	0.319981	-1.70362					-2.49687	1.98173	0.00772	-10.3717	+	+	+		16.9642	17.5239	15.8794	14.4673	17.1505	16.7779	17.5442	17.5037	16.4883	15.2705	14.6198	14.3149	PC3,Pio_PC3,ctrl
P49327	FASN	Fatty acid synthase	FASN	0.21685	1.44516	0.163025	7.61187					-1.4663	3.59784	0.0906667	-71.664	+	+	+		-2.49705	1.55598	0.0232895	-21.3109	+	+	+		22.682	22.8988	21.2157	20.185	22.669	22.695	22.8735	22.9242	21.1999	21.2315	20.3014	20.0685	PC3,Pio_PC3,ctrl;PC3.Tesa_PC3,ctrl
Q10570	CPSF1	Cleavage and polyadenylation specificity factor subunit 1	CPSF1	0.195399	0.678959	0.292863	2.81628					-2.10495	0.803638	0.208702	-3.81645					-2.49913	1.64733	0.0210765	-13.5702	+	+	+		19.1707	19.3661	17.0658	16.6715	19.2394	19.102	19.3564	19.3758	17.613	16.5185	16.8424	16.5007	PC3,Pio_PC3,ctrl
Q16851	UGP2	UTP--glucose-1-phosphate uridylyltransferase	UGP2	0.412299	0.953393	0.244972	5.65955					-0.536051	1.21241	0.128513	-10.3481					-2.50415	1.32677	0.0322634	-13.4849	+	+	+		20.362	20.7743	19.8259	17.8578	20.3623	20.3616	20.7014	20.8471	19.8777	19.7741	18.0435	17.6721	PC3,Pio_PC3,ctrl
Q99829	CPNE1	Copine-1	CPNE1	0.25695	1.45384	0.162778	5.7505					-1.01935	1.9556	0.0858495	-37.4414		+	+		-2.51025	2.2661	0.00499083	-93.8748	+	+	+		21.1725	21.4294	20.1532	18.6623	21.1461	21.1989	21.3934	21.4655	20.1598	20.1465	18.658	18.6665	PC3,Pio_PC3,ctrl
Q04446	GBE1	1,4-alpha-glucan-branching enzyme	GBE1	0.3062	0.719534	0.290078	2.95285					-1.5093	2.99371	0.0588235	-40.9424	+	+	+		-2.5143	1.478	0.0273498	-17.0227	+	+	+		21.3724	21.6786	19.8631	18.8581	21.3941	21.3507	21.78	21.5772	19.8929	19.8333	19.0042	18.712	PC3,Pio_PC3,ctrl;PC3.Tesa_PC3,ctrl
O95394	PGM3	Phosphoacetylglucosamine mutase	PGM3	0.35875	0.685116	0.29235	2.96513					-0.804101	1.03013	0.157737	-3.50855					-2.5148	1.77912	0.0209374	-19.6082	+	+	+		20.3121	20.6709	19.508	17.7973	20.433	20.1912	20.6662	20.6755	19.3133	19.7027	17.8401	17.7545	PC3,Pio_PC3,ctrl
O15371	EIF3D	Eukaryotic translation initiation factor 3 subunit D	EIF3D	0.103801	0.560966	0.337125	1.98919					-0.426149	1.16345	0.134199	-4.3521					-2.51645	1.93319	0.0123279	-19.9967	+	+	+		21.0542	21.158	20.6281	18.5378	21.1049	21.0036	21.1706	21.1455	20.5443	20.7119	18.653	18.4226	PC3,Pio_PC3,ctrl
Q7KZF4	SND1	Staphylococcal nuclease domain-containing protein 1	SND1	0.2717	0.611046	0.317197	2.3086					-1.6265	2.03083	0.0862222	-10.6749		+	+		-2.51655	1.58064	0.0229428	-21.6019	+	+	+		23.239	23.5108	21.6125	20.7225	23.3544	23.1237	23.5341	23.4874	21.7121	21.513	20.7388	20.7062	PC3,Pio_PC3,ctrl
P61962	DCAF7	DDB1- and CUL4-associated factor 7	DCAF7	0.40245	0.859795	0.25891	2.52096					-1.95845	0.696132	0.24335	-2.93021					-2.52583	1.75902	0.0214877	-12.2328	+	+	+		18.7342	19.1367	16.7758	16.2083	18.639	18.8294	19.0085	19.2648	17.4373	16.1142	16.3916	16.0251	PC3,Pio_PC3,ctrl
Q9BQ52	ELAC2	Zinc phosphodiesterase ELAC protein 2	ELAC2	0.243299	0.430645	0.391962	1.47053					-1.3788	1.66483	0.108469	-16.3912					-2.53344	1.54745	0.0229544	-18.156	+	+	+		19.498	19.7413	18.1192	16.9646	19.4708	19.5252	19.5781	19.9045	18.0396	18.1988	16.8277	17.1014	PC3,Pio_PC3,ctrl
Q13310	PABPC4	Polyadenylate-binding protein 4	PABPC4	0.18005	0.976796	0.238892	3.11726					-0.94915	1.6087	0.0976275	-9.36417		+			-2.53435	2.59676	0.00464957	-28.9893	+	+	+		21.1233	21.3034	20.1742	18.589	21.0754	21.1713	21.2712	21.3356	20.2635	20.0849	18.5159	18.6621	PC3,Pio_PC3,ctrl
P28072	PSMB6	Proteasome subunit beta type-6	PSMB6	0.337399	1.08094	0.219313	4.80195					-0.982151	0.863481	0.192517	-4.39177					-2.53565	1.55051	0.0230651	-18.2065	+	+	+		23.0075	23.3449	22.0253	20.4718	22.9801	23.0349	23.2802	23.4096	22.2473	21.8034	20.6084	20.3353	PC3,Pio_PC3,ctrl
P49189	ALDH9A1	4-trimethylaminobutyraldehyde dehydrogenase	ALDH9A1	0.251399	0.422769	0.391614	1.22378					-1.005	1.15197	0.137748	-4.97958					-2.536	1.52642	0.0258211	-13.2875	+	+	+		21.9738	22.2253	20.9688	19.4378	21.7921	22.1556	22.1295	22.321	20.8811	21.0566	19.3796	19.4961	PC3,Pio_PC3,ctrl
P17987	TCP1	T-complex protein 1 subunit alpha	TCP1	0.2594	1.23861	0.185406	4.12848					-1.73525	2.82018	0.052	-25.8896	+	+	+		-2.53665	3.14911	0	-37.9631	+	+	+		22.7503	23.0097	21.0151	20.2137	22.7016	22.799	22.97	23.0494	21.0611	20.969	20.1679	20.2594	PC3,Pio_PC3,ctrl;PC3.Tesa_PC3,ctrl
P07900	HSP90AA1	Heat shock protein HSP 90-alpha	HSP90AA1	0.3546	0.887694	0.252185	3.99459					-1.18095	1.7848	0.0946286	-12.1632		+	+		-2.5438	2.04803	0.00846027	-27.6435	+	+	+		25.1195	25.474	23.9385	22.5756	25.2049	25.034	25.4981	25.45	23.9846	23.8924	22.6098	22.5415	PC3,Pio_PC3,ctrl
P07947	YES1	Tyrosine-protein kinase Yes	YES1	0.410601	0.67415	0.295079	1.81609					-1.3276	1.60181	0.0975266	-6.98202		+	+		-2.5453	2.15207	0.00705405	-11.8633	+	+	+		20.2112	20.6219	18.8836	17.666	20.0577	20.3648	20.4559	20.7878	18.7715	18.9958	17.5161	17.8158	PC3,Pio_PC3,ctrl
Q9Y6D9	MAD1L1	Mitotic spindle assembly checkpoint protein MAD1	MAD1L1	0.0702991	0.278818	0.509104	0.906436					-0.881151	1.41654	0.111973	-6.10625					-2.54639	2.66647	0	-22.1395	+	+	+		18.3644	18.4348	17.4833	15.818	18.4412	18.2877	18.4459	18.4236	17.6055	17.3611	15.7324	15.9037	PC3,Pio_PC3,ctrl
P06737	PYGL	Glycogen phosphorylase, liver form	PYGL	0.3849	0.880321	0.2537	3.19055					-1.57365	1.69044	0.110714	-30.8599					-2.5471	3.03623	0	-39.5655	+	+	+		21.905	22.2899	20.3314	19.358	21.8541	21.956	22.1806	22.3993	20.3293	20.3335	19.3973	19.3186	PC3,Pio_PC3,ctrl
Q9NZM1	MYOF	Myoferlin	MYOF	0.224751	1.40868	0.169416	5.0998					-1.69125	2.5957	0.0541277	-31.7516	+	+	+		-2.5487	1.44998	0.0279051	-15.4181	+	+	+		22.1865	22.4113	20.4952	19.6378	22.2146	22.1584	22.3773	22.4452	20.5405	20.45	19.4749	19.8007	PC3,Pio_PC3,ctrl;PC3.Tesa_PC3,ctrl
Q7L5N1	COPS6	COP9 signalosome complex subunit 6	COPS6	0.15985	0.440688	0.388497	1.17032					-1.02105	1.2293	0.125088	-10.6825					-2.5526	2.10819	0.006525	-14.8086	+	+	+		20.1911	20.3509	19.17	17.6385	20.0956	20.2866	20.2533	20.4486	19.174	19.1661	17.495	17.782	PC3,Pio_PC3,ctrl
Q9Y5P6	GMPPB	Mannose-1-phosphate guanyltransferase beta	GMPPB	0.243249	0.518274	0.347815	1.92879					-1.48665	1.32795	0.121506	-13.2451					-2.5552	1.332	0.0311509	-13.5487	+	+	+		20.6553	20.8986	19.1687	18.1001	20.648	20.6627	20.7727	21.0245	19.0567	19.2807	18.2886	17.9117	PC3,Pio_PC3,ctrl
P46977	STT3A	Dolichyl-diphosphooligosaccharide--protein glycosyltransferase subunit STT3A	STT3A	0.26785	0.336512	0.453149	1.13119					-1.4275	1.22449	0.126432	-10.6006					-2.55731	3.24602	0	-608.72	+	+	+		19.4445	19.7124	18.017	16.8872	19.4486	19.4404	19.9491	19.4756	18.1516	17.8824	16.8881	16.8863	PC3,Pio_PC3,ctrl
Q9Y262	EIF3L	Eukaryotic translation initiation factor 3 subunit L	EIF3L	0.279551	1.05356	0.221377	3.36484					-1.3677	1.92268	0.088078	-26.4842		+	+		-2.56025	1.62606	0.0203557	-16.0455	+	+	+		21.2957	21.5752	19.928	18.7354	21.3445	21.2468	21.6424	21.508	19.9447	19.9112	18.8873	18.5835	PC3,Pio_PC3,ctrl
O60231	DHX16	Pre-mRNA-splicing factor ATP-dependent RNA helicase DHX16	DHX16	0.48445	0.716943	0.290974	2.18951					-2.06365	1.32441	0.121756	-10.436					-2.5687	1.53784	0.0226021	-12.6116	+	+	+		18.5819	19.0663	16.5182	16.0131	18.3897	18.774	18.9566	19.176	16.4715	16.5649	15.9456	16.0807	PC3,Pio_PC3,ctrl
Q6UW02	CYP20A1	Cytochrome P450 20A1	CYP20A1	0.532142	1.42495	0.160628	8.35463					-1.07296	0.700596	0.241298	-3.05413					-2.56968	3.12089	0	-86.6544	+	+	+		17.643	18.1752	16.5701	15.0733	17.669	17.617	18.117	18.2333	16.9204	16.2197	15.0876	15.059	PC3,Pio_PC3,ctrl
Q9BW27	NUP85	Nuclear pore complex protein Nup85	NUP85	0.4129	1.12706	0.206182	4.64068					-1.49475	0.578616	0.285509	-2.25891					-2.57305	1.59667	0.0208673	-17.0178	+	+	+		18.7488	19.1617	17.254	16.1757	18.7087	18.7888	19.0822	19.2411	17.9145	16.5935	16.3215	16.0299	PC3,Pio_PC3,ctrl
Q9NPF4	OSGEP	Probable tRNA N6-adenosine threonylcarbamoyltransferase	OSGEP	0.20615	0.459215	0.38124	1.35654					-1.08525	0.982575	0.162773	-3.62422					-2.57465	1.59487	0.0207853	-9.03293	+	+	+		19.9099	20.1161	18.8247	17.3353	19.7736	20.0463	20.049	20.1832	18.5581	19.0913	17.5856	17.085	PC3,Pio_PC3,ctrl
Q99460	PSMD1	26S proteasome non-ATPase regulatory subunit 1	PSMD1	0.2399	0.856519	0.260513	2.86759					-0.9896	1.68835	0.109412	-11.3244					-2.57685	2.20838	0.0059845	-28.0883	+	+	+		21.1268	21.3667	20.1372	18.5499	21.0874	21.1662	21.4405	21.2929	20.2152	20.0592	18.6328	18.4671	PC3,Pio_PC3,ctrl
Q13257	MAD2L1	Mitotic spindle assembly checkpoint protein MAD2A	MAD2L1	0.331	0.97518	0.239546	4.58218					-1.7257	2.40452	0.0448395	-20.5371	+	+	+		-2.57802	2.66683	0	-31.1658	+	+	+		19.9857	20.3167	18.26	17.4076	19.9168	20.0546	20.295	20.3384	18.3081	18.2119	17.3619	17.4534	PC3,Pio_PC3,ctrl;PC3.Tesa_PC3,ctrl
P39656	DDOST	Dolichyl-diphosphooligosaccharide--protein glycosyltransferase 48 kDa subunit	DDOST	0.1527	0.8662	0.257413	2.8172					-1.558	1.33128	0.121938	-11.3815					-2.5809	2.33928	0.00588108	-93.4592	+	+	+		22.2037	22.3564	20.6457	19.6228	22.2307	22.1767	22.4034	22.3094	20.7799	20.5115	19.617	19.6286	PC3,Pio_PC3,ctrl
Q9P1Z2	CALCOCO1	Calcium-binding and coiled-coil domain-containing protein 1	CALCOCO1	0.395432	0.323266	0.462765	0.975291					-0.421068	0.780621	0.216685	-2.41918					-2.58515	1.84684	0.0169138	-15.5355	+	+	+		16.4119	16.8073	15.9909	13.8268	16.562	16.2618	17.184	16.4307	16.079	15.9027	13.7549	13.8986	PC3,Pio_PC3,ctrl
P07814	EPRS	Bifunctional glutamate/proline--tRNA ligase	EPRS	0.167699	0.883058	0.25475	2.52502					-1.3108	1.68943	0.110059	-30.5071					-2.59145	1.72183	0.0218623	-18.8844	+	+	+		22.5454	22.7131	21.2346	19.9539	22.5883	22.5025	22.7638	22.6624	21.237	21.2322	19.8236	20.0843	PC3,Pio_PC3,ctrl
Q969X6	UTP4	U3 small nucleolar RNA-associated protein 4 homolog	UTP4	0.208651	0.663109	0.295093	2.0977					-0.723494	1.34007	0.121474	-4.87186					-2.59267	2.47056	0.00777143	-18.5	+	+	+		18.5883	18.7969	17.8648	15.9956	18.6777	18.4988	18.7534	18.8404	17.9833	17.7462	15.8877	16.1035	PC3,Pio_PC3,ctrl
P30876	POLR2B	DNA-directed RNA polymerase II subunit RPB2	POLR2B	0.177451	0.862936	0.260807	2.45492					-1.73695	1.4624	0.109173	-11.5866					-2.5928	2.23439	0.00449587	-53.1629	+	+	+		19.8672	20.0447	18.1303	17.2745	19.9138	19.8207	19.9894	20.1	18.2728	17.9878	17.2599	17.289	PC3,Pio_PC3,ctrl
Q96SK2	TMEM209	Transmembrane protein 209	TMEM209	0.22065	0.417576	0.393649	1.28226					-1.1592	0.946156	0.177425	-3.36237					-2.59404	1.46753	0.0275792	-15.9443	+	+	+		18.5352	18.7559	17.376	15.9412	18.6955	18.375	18.8186	18.6932	17.6813	17.0708	15.9693	15.9131	PC3,Pio_PC3,ctrl
Q9BXB5	OSBPL10	Oxysterol-binding protein-related protein 10	OSBPL10	0.438351	0.666925	0.293757	2.56716					-1.83635	0.867595	0.191626	-4.5009					-2.5948	2.3028	0.00535961	-29.4532	+	+	+		18.8764	19.3148	17.0401	16.2816	18.8366	18.9162	19.1487	19.4808	17.4461	16.634	16.3602	16.203	PC3,Pio_PC3,ctrl
P49748	ACADVL	Very long-chain specific acyl-CoA dehydrogenase, mitochondrial	ACADVL	0.25475	1.55723	0.164433	6.55355					-1.0603	2.25591	0.0433028	-22.7323	+	+	+		-2.59595	1.39392	0.0298033	-14.4872	+	+	+		21.3323	21.5871	20.2721	18.7364	21.3554	21.3093	21.5558	21.6184	20.2315	20.3126	18.9141	18.5587	PC3,Pio_PC3,ctrl;PC3.Tesa_PC3,ctrl
P11586	MTHFD1	C-1-tetrahydrofolate synthase, cytoplasmic	MTHFD1	0.240849	0.946246	0.247166	5.25552					-0.72625	2.1932	0.0533782	-40.0959		+			-2.5966	2.14564	0.00691391	-70.2135	+	+	+		24.5508	24.7917	23.8246	21.9543	24.5571	24.5446	24.7463	24.8371	23.8076	23.8416	21.9907	21.9178	PC3,Pio_PC3,ctrl
P47895	ALDH1A3	Aldehyde dehydrogenase family 1 member A3	ALDH1A3	-0.0118494	0.0373	0.893226	-0.124533					-1.2179	2.54467	0.050623	-31.8598	+	+	+		-2.6111	3.51467	0	-58.0294	+	+	+		23.461	23.4491	22.2431	20.8498	23.4281	23.4938	23.3598	23.5384	22.2235	22.2626	20.8191	20.8806	PC3,Pio_PC3,ctrl;PC3.Tesa_PC3,ctrl
Q9BV44	THUMPD3	THUMP domain-containing protein 3	THUMPD3	0.145	0.156293	0.659803	0.472484					-2.1252	1.12423	0.142107	-4.05158					-2.61427	1.70007	0.022715	-7.17295	+	+	+		18.8145	18.9595	16.6893	16.2002	18.5389	19.0901	18.8245	19.0945	16.243	17.1356	15.9617	16.4387	PC3,Pio_PC3,ctrl
Q14CX7	NAA25	N-alpha-acetyltransferase 25, NatB auxiliary subunit	NAA25	0.24435	0.48629	0.366481	1.53967					-1.4932	0.741704	0.228598	-3.30234					-2.61433	3.04354	0	-36.0354	+	+	+		19.8147	20.059	18.3214	17.2003	19.7592	19.8701	19.9103	20.2077	18.7702	17.8727	17.2471	17.1535	PC3,Pio_PC3,ctrl
O76071	CIAO1	Probable cytosolic iron-sulfur protein assembly protein CIAO1	CIAO1	0.34335	0.755248	0.280691	3.24722					-1.4967	0.685211	0.246599	-2.96486					-2.61626	1.85026	0.0170505	-30.6599	+	+	+		19.1553	19.4986	17.6586	16.539	19.1349	19.1757	19.3949	19.6024	18.163	17.1542	16.6219	16.4562	PC3,Pio_PC3,ctrl
O95602	POLR1A	DNA-directed RNA polymerase I subunit RPA1	POLR1A	0.29255	2.07398	0.148721	24.9915					-1.7925	0.736595	0.229161	-3.37398					-2.62686	1.48214	0.0275575	-19.1752	+	+	+		19.5397	19.8322	17.7472	16.9128	19.5349	19.5444	19.8429	19.8215	18.2784	17.2159	17.0497	16.7759	PC3,Pio_PC3,ctrl
Q0VDF9	HSPA14	Heat shock 70 kDa protein 14	HSPA14	0.2805	0.64892	0.300237	1.95565					-1.05305	1.46519	0.109792	-14.8545					-2.62792	2.07163	0.00737391	-18.2468	+	+	+		19.4099	19.6904	18.3569	16.782	19.4793	19.3406	19.5649	19.816	18.3716	18.3422	16.6558	16.9082	PC3,Pio_PC3,ctrl
O95825	CRYZL1	Quinone oxidoreductase-like protein 1	CRYZL1	0.0375004	0.0386754	0.888851	0.121125					-0.593601	0.685551	0.246037	-1.84635					-2.62812	1.30386	0.0330479	-11.1956	+	+	+		19.5824	19.6199	18.9888	16.9543	19.8137	19.3511	19.8257	19.4141	19.2121	18.7655	16.9142	16.9944	PC3,Pio_PC3,ctrl
P31749	AKT1	RAC-alpha serine/threonine-protein kinase	AKT1	0.328099	0.421475	0.392422	1.44052					-1.0554	2.5797	0.0498824	-25.6096	+	+	+		-2.6431	1.39264	0.0297206	-13.541	+	+	+		17.8291	18.1572	16.7737	15.186	17.8629	17.7954	18.3825	17.932	16.7974	16.7501	15.3783	14.9938	PC3,Pio_PC3,ctrl;PC3.Tesa_PC3,ctrl
Q15024	EXOSC7	Exosome complex component RRP42	EXOSC7	0.51805	0.904903	0.247703	4.91045					-2.0576	1.63183	0.100862	-9.4479					-2.64408	2.35527	0.00607821	-21.0727	+	+	+		18.1412	18.6593	16.0836	15.4971	18.2462	18.0362	18.649	18.6695	16.2744	15.8928	15.5658	15.4284	PC3,Pio_PC3,ctrl
P01023	A2M	Alpha-2-macroglobulin	A2M	0.13855	0.245022	0.541337	0.683683					-1.2871	1.42007	0.11107	-9.79143					-2.64475	1.65234	0.0213181	-20.8545	+	+	+		23.4669	23.6055	22.1798	20.8222	23.3435	23.5903	23.4447	23.7662	22.1345	22.2251	20.8514	20.7929	PC3,Pio_PC3,ctrl
P62917	RPL8	60S ribosomal protein L8	RPL8	-0.11885	1.36461	0.171462	-5.14646					-1.9753	1.37697	0.11423	-13.8972					-2.6455	1.73121	0.022301	-27.1034	+	+	+		23.7508	23.6319	21.7755	21.1053	23.7695	23.7321	23.6184	23.6455	21.9164	21.6346	21.2011	21.0095	PC3,Pio_PC3,ctrl
Q9H0I9	TKTL2	Transketolase-like protein 2	TKTL2	0.58654	1.09186	0.217072	4.92585					-1.93788	1.2938	0.123673	-6.93337					-2.65256	2.03266	0.00834595	-21.9123	+	+	+		22.8271	23.4137	20.8893	20.1745	22.9369	22.7173	23.4597	23.3676	21.1463	20.6322	20.2255	20.1236	PC3,Pio_PC3,ctrl
P36578	RPL4	60S ribosomal protein L4	RPL4	0.22045	0.529407	0.346495	1.87789					-1.77425	1.98041	0.0902147	-12.9914		+	+		-2.6529	1.73291	0.0224134	-22.2638	+	+	+		23.3149	23.5354	21.5407	20.6621	23.4298	23.2001	23.5597	23.5111	21.6146	21.4668	20.6303	20.6938	PC3,Pio_PC3,ctrl
Q9BZE4	GTPBP4	Nucleolar GTP-binding protein 1	GTPBP4	0.0916004	1.93717	0.144957	9.37531					-1.6821	1.50812	0.107528	-19.6834					-2.65871	1.62911	0.0204396	-26.245	+	+	+		19.6979	19.7895	18.0159	17.0392	19.7052	19.6907	19.7961	19.783	17.9307	18.101	16.9382	17.1403	PC3,Pio_PC3,ctrl
P15559	NQO1	NAD(P)H dehydrogenase [quinone] 1	NQO1	0.24305	0.688408	0.29223	2.14176					-1.5778	1.95052	0.0853904	-9.96697		+	+		-2.6592	1.61945	0.0201353	-26.4712	+	+	+		21.0671	21.3101	19.4892	18.4078	20.9666	21.1675	21.3629	21.2573	19.6116	19.3669	18.4067	18.409	PC3,Pio_PC3,ctrl
P42704	LRPPRC	Leucine-rich PPR motif-containing protein, mitochondrial	LRPPRC	0.3069	1.16368	0.194536	8.34509					-1.36515	2.67231	0.0652308	-228.425	+	+	+		-2.66105	3.27235	0	-183.461	+	+	+		22.4507	22.7576	21.0855	19.7897	22.4566	22.4448	22.7213	22.7939	21.0846	21.0865	19.7764	19.8029	PC3,Pio_PC3,ctrl;PC3.Tesa_PC3,ctrl
Q96KA5	CLPTM1L	Cleft lip and palate transmembrane protein 1-like protein	CLPTM1L	0.1764	0.345818	0.447118	1.14951					-2.20705	0.548597	0.301982	-2.03828					-2.6612	1.34277	0.0309677	-7.20291	+	+	+		18.0486	18.225	15.8415	15.3874	17.8964	18.2008	18.2446	18.2054	16.9136	14.7695	15.7241	15.0507	PC3,Pio_PC3,ctrl
O95456	PSMG1	Proteasome assembly chaperone 1	PSMG1	0.0725994	0.180227	0.625098	0.513933					-1.4654	1.74301	0.103314	-11.8359					-2.66161	2.4626	0.00745205	-17.0014	+	+	+		20.5892	20.6618	19.1238	17.9276	20.6989	20.4795	20.5728	20.7508	19.0664	19.1812	17.8159	18.0393	PC3,Pio_PC3,ctrl
Q14204	DYNC1H1	Cytoplasmic dynein 1 heavy chain 1	DYNC1H1	0.3307	2.13796	0.164	16.8096					-1.7427	3.61276	0.1088	-68.4862	+				-2.6642	1.58226	0.02306	-21.7937	+	+	+		22.2306	22.5613	20.4879	19.5664	22.2139	22.2473	22.5509	22.5717	20.4687	20.5071	19.4453	19.6875	PC3,Pio_PC3,ctrl;PC3.Tesa_PC3,ctrl
O43747	AP1G1	AP-1 complex subunit gamma-1	AP1G1	0.24685	0.663703	0.294673	1.88639					-1.37115	2.18507	0.0569917	-15.2461		+	+		-2.66494	1.94133	0.0123859	-16.5306	+	+	+		19.3747	19.6216	18.0036	16.7098	19.3013	19.4482	19.5133	19.7299	17.9517	18.0555	16.5663	16.8533	PC3,Pio_PC3,ctrl
Q86VP1	TAX1BP1	Tax1-binding protein 1	TAX1BP1	0.48645	1.22061	0.184208	7.97742					-0.893798	2.04278	0.0884051	-10.478		+			-2.6658	2.00065	0.00795876	-19.6967	+	+	+		17.9397	18.4261	17.0459	15.2739	17.8809	17.9985	18.4423	18.41	17.1077	16.9841	15.152	15.3958	PC3,Pio_PC3,ctrl
Q14318	FKBP8	Peptidyl-prolyl cis-trans isomerase FKBP8	FKBP8	0.0812511	0.087763	0.782998	0.29475					-1.4424	1.22241	0.126478	-4.24626					-2.66735	1.71126	0.0223871	-7.62937	+	+	+		19.4213	19.5025	17.9789	16.7539	19.1465	19.696	19.4801	19.5249	17.7791	18.1786	16.5377	16.9701	PC3,Pio_PC3,ctrl
Q9NX58	LYAR	Cell growth-regulating nucleolar protein	LYAR	0.145651	0.106525	0.744294	0.31864					-1.56488	1.29108	0.12341	-4.6676					-2.66939	1.31893	0.0319218	-9.43945	+	+	+		18.3197	18.4653	16.7548	15.6502	18.5912	18.0481	18.833	18.0976	16.9514	16.5581	15.7292	15.5713	PC3,Pio_PC3,ctrl
Q96J01	THOC3	THO complex subunit 3	THOC3	0.21935	0.798274	0.273939	2.29181					-2.1472	0.89371	0.183459	-4.7					-2.67293	1.47117	0.0276969	-12.8764	+	+	+		19.4474	19.6668	17.3002	16.7745	19.3902	19.5047	19.5901	19.7435	16.847	17.7535	16.575	16.9741	PC3,Pio_PC3,ctrl
Q14997	PSME4	Proteasome activator complex subunit 4	PSME4	0.3186	0.650732	0.300261	2.30548					-2.0984	0.644818	0.256545	-2.67448					-2.67551	1.30026	0.0338089	-10.9831	+	+	+		19.68	19.9986	17.5816	17.0045	19.7234	19.6366	19.8674	20.1298	18.365	16.7982	17.2442	16.7648	PC3,Pio_PC3,ctrl
Q02878	RPL6	60S ribosomal protein L6	RPL6	0.40745	0.967281	0.240202	3.52088					-1.6184	2.00052	0.0912471	-13.1861		+	+		-2.6762	2.45943	0.00740136	-17.3675	+	+	+		23.1961	23.6035	21.5777	20.5199	23.0932	23.299	23.5506	23.6565	21.5108	21.6446	20.4052	20.6346	PC3,Pio_PC3,ctrl
Q8TC07	TBC1D15	TBC1 domain family member 15	TBC1D15	0.33075	1.03013	0.226092	3.80463					-0.9113	0.531347	0.308092	-1.93113					-2.67798	2.02647	0.00823467	-33.186	+	+	+		19.5106	19.8414	18.5994	16.8327	19.5872	19.4341	19.8002	19.8826	19.065	18.1337	16.8582	16.8071	PC3,Pio_PC3,ctrl
Q9P0V9	SEPTIN10	Septin-10	SEPTIN10	0.2852	0.843588	0.263729	2.47607					-2.10075	1.91272	0.0915981	-20.8344		+	+		-2.67813	1.70755	0.0221725	-28.4545	+	+	+		19.8642	20.1495	17.7635	17.1861	19.9574	19.7711	20.2172	20.0817	17.7249	17.8021	17.1726	17.1996	PC3,Pio_PC3,ctrl
Q9Y277	VDAC3	Voltage-dependent anion-selective channel protein 3	VDAC3	0.358601	0.564332	0.337473	1.91505					-1.3201	2.21914	0.050069	-14.3114	+	+	+		-2.6787	2.13341	0.00675728	-21.7237	+	+	+		20.7944	21.153	19.4743	18.1157	20.7375	20.8513	20.9746	21.3314	19.5469	19.4017	18.0063	18.2251	PC3,Pio_PC3,ctrl;PC3.Tesa_PC3,ctrl
O00214	LGALS8	Galectin-8	LGALS8	0.4654	0.743571	0.28294	2.26217					-2.23225	2.29267	0.0481633	-14.2496	+	+	+		-2.68075	2.08225	0.00757143	-23.0887	+	+	+		16.6989	17.1643	14.4666	14.0181	16.8038	16.5939	16.9873	17.3412	14.3503	14.5829	13.9684	14.0678	PC3,Pio_PC3,ctrl;PC3.Tesa_PC3,ctrl
O00743	PPP6C	Serine/threonine-protein phosphatase 6 catalytic subunit	PPP6C	0.23305	0.358813	0.435942	1.12538					-1.46396	1.27205	0.124539	-6.84518					-2.68298	1.99056	0.00779798	-10.5383	+	+	+		18.5324	18.7654	17.0684	15.8493	18.3347	18.73	18.7036	18.8272	16.9867	17.1501	15.6889	16.0098	PC3,Pio_PC3,ctrl
O95864	FADS2	Acyl-CoA 6-desaturase	FADS2	0.5569	0.67305	0.293915	2.66148					-1.5261	1.0741	0.146572	-7.44316					-2.6855	1.87702	0.0145793	-10.931	+	+	+		18.3654	18.9223	16.8393	15.6799	18.5702	18.1606	18.9652	18.8794	16.8491	16.8295	15.5442	15.8156	PC3,Pio_PC3,ctrl
O60313	OPA1	Dynamin-like 120 kDa protein, mitochondrial	OPA1	0.2981	3.09191	0.0544	35.1312	+	+			-0.654551	1.4318	0.110914	-15.4821					-2.6906	1.50868	0.0250643	-20.2857	+	+	+		20.2548	20.5529	19.6002	17.5642	20.2488	20.2608	20.5469	20.5589	19.6421	19.5584	17.4317	17.6967	PC3,Beza_PC3,ctrl;PC3,Pio_PC3,ctrl
Q9UHY1	NRBP1	Nuclear receptor-binding protein	NRBP1	0.296849	0.770059	0.278463	3.35729					-0.928651	1.68005	0.109403	-7.00279					-2.7013	2.25939	0.00487892	-17.5402	+	+	+		19.0326	19.3294	18.1039	16.3313	18.9458	19.1193	19.3123	19.3465	18.2042	18.0036	16.204	16.4585	PC3,Pio_PC3,ctrl
P13010	XRCC5	X-ray repair cross-complementing protein 5	XRCC5	0.261101	1.30603	0.178111	6.84194					-1.5567	1.35438	0.11886	-10.9185					-2.70565	3.20779	0	-47.8684	+	+	+		22.9496	23.2107	21.3928	20.2439	22.9844	22.9147	23.2262	23.1951	21.2546	21.5311	20.1994	20.2884	PC3,Pio_PC3,ctrl
Q9UG63	ABCF2	ATP-binding cassette sub-family F member 2	ABCF2	0.1784	1.12381	0.207074	3.51179					-2.05345	3.03543	0.0625	-38.6253	+	+	+		-2.70855	1.41239	0.028501	-14.1629	+	+	+		20.7498	20.9282	18.6964	18.0413	20.7827	20.717	20.8895	20.967	18.7382	18.6546	18.2297	17.8529	PC3,Pio_PC3,ctrl;PC3.Tesa_PC3,ctrl
Q8IWB7	WDFY1	WD repeat and FYVE domain-containing protein 1	WDFY1	0.18905	0.147953	0.668873	0.426876					-2.24875	1.30096	0.121693	-4.58113					-2.71238	1.62608	0.0203836	-7.39618	+	+	+		18.4295	18.6186	16.1808	15.7172	18.7292	18.1299	18.9447	18.2925	16.5696	15.792	15.9286	15.5057	PC3,Pio_PC3,ctrl
Q9BXX2	ANKRD30B	Ankyrin repeat domain-containing protein 30B	ANKRD30B	-0.0320501	0.016915	0.950124	-0.0540666					-1.56315	0.933775	0.177641	-2.66774					-2.71647	1.39657	0.0300262	-4.9098	+	+	+		20.1736	20.1416	18.6105	17.4571	19.7603	20.5869	19.7166	20.5665	18.1951	19.0258	17.0893	17.825	PC3,Pio_PC3,ctrl
Q9NSE4	IARS2	Isoleucine--tRNA ligase, mitochondrial	IARS2	0.290799	0.664256	0.29477	2.06217					-0.87465	1.39476	0.11556	-5.89822					-2.71677	2.35911	0.00621714	-17.0945	+	+	+		20.6112	20.902	19.7366	17.8944	20.7366	20.4858	20.9665	20.8375	19.8157	19.6574	17.7968	17.9921	PC3,Pio_PC3,ctrl
Q12931	TRAP1	Heat shock protein 75 kDa, mitochondrial	TRAP1	0.333249	0.866141	0.25765	3.1904					-1.66305	1.0579	0.154109	-6.55812					-2.72625	1.50902	0.0251209	-15.2806	+	+	+		23.2898	23.623	21.6268	20.5635	23.2476	23.332	23.5275	23.7186	21.8768	21.3767	20.7369	20.3902	PC3,Pio_PC3,ctrl
Q9BVI4	NOC4L	Nucleolar complex protein 4 homolog	NOC4L	-0.0827999	0.11457	0.726251	-0.35599					-1.4542	1.42939	0.109561	-5.09185					-2.73393	1.9473	0.0112649	-9.37491	+	+	+		17.8897	17.807	16.4355	15.1558	17.6781	18.1014	17.9034	17.7105	16.2438	16.6273	14.9552	15.3564	PC3,Pio_PC3,ctrl
Q9UQ16	DNM3	Dynamin-3	DNM3	0.447441	0.219527	0.570383	0.666616					-1.58901	1.02797	0.157037	-6.39634					-2.73636	1.53877	0.0226556	-6.4918	+	+	+		19.8244	20.2719	18.2355	17.0881	20.071	19.5779	20.8962	19.6476	18.2048	18.2661	16.7462	17.43	PC3,Pio_PC3,ctrl
P09884	POLA1	DNA polymerase alpha catalytic subunit	POLA1	-0.0945501	0.19481	0.605741	-0.629424					-0.991543	1.41279	0.111946	-5.04506					-2.75585	2.13514	0.00677922	-15.4818	+	+	+		19.0759	18.9813	18.0844	16.3201	19.2244	18.9274	18.9587	19.004	18.2131	17.9556	16.2219	16.4182	PC3,Pio_PC3,ctrl
Q9UKF6	CPSF3	Cleavage and polyadenylation specificity factor subunit 3	CPSF3	0.3384	1.21112	0.185626	9.67828					-0.823488	1.25021	0.12581	-7.57086					-2.75733	1.74245	0.0226803	-21.9943	+	+	+		18.6757	19.0141	17.8522	15.9184	18.7104	18.641	19.0098	19.0184	17.9553	17.7491	15.7979	16.0388	PC3,Pio_PC3,ctrl
Q08211	DHX9	ATP-dependent RNA helicase A	DHX9	0.199551	0.928339	0.24743	4.27136					-1.764	1.86797	0.0947074	-16.6369		+	+		-2.76135	2.71311	0	-33.8236	+	+	+		22.3538	22.5534	20.5898	19.5924	22.3986	22.309	22.5401	22.5666	20.6859	20.4937	19.6607	19.5242	PC3,Pio_PC3,ctrl
P46459	NSF	Vesicle-fusing ATPase	NSF	0.281799	2.15544	0.167216	60.3481					-1.6674	1.38299	0.113782	-15.2212					-2.7626	1.62341	0.0202174	-26.4241	+	+	+		22.1086	22.3903	20.4412	19.3459	22.1131	22.104	22.3914	22.3893	20.5506	20.3317	19.4504	19.2415	PC3,Pio_PC3,ctrl
Q9Y613	FHOD1	FH1/FH2 domain-containing protein 1	FHOD1	0.147201	0.315402	0.471337	0.855315					-0.66965	1.25779	0.125242	-4.08215					-2.76314	2.26375	0.00492308	-15.0378	+	+	+		17.7664	17.9137	17.0968	15.0033	17.8802	17.6527	17.7845	18.0428	17.215	16.9786	14.859	15.1476	PC3,Pio_PC3,ctrl
P13646	KRT13	Keratin, type I cytoskeletal 13	KRT13	-1.61105	1.83769	0.158373	-29.2102					0.159201	0.597776	0.276627	2.2449					-2.765	1.82587	0.0206136	-34.835	+	+	+		22.3509	20.7398	22.5101	19.5859	22.3373	22.3645	20.6864	20.7933	22.4405	22.5797	19.5077	19.6641	PC3,Pio_PC3,ctrl
P04899	GNAI2	Guanine nucleotide-binding protein G(i) subunit alpha-2	GNAI2	0.2976	0.693248	0.293696	2.25723					-1.46745	1.36793	0.116884	-6.11846					-2.76585	2.01956	0.00816931	-12.9485	+	+	+		21.3757	21.6733	19.9082	18.6099	21.2562	21.4952	21.6176	21.729	20.1162	19.7003	18.7869	18.4328	PC3,Pio_PC3,ctrl
P61619	SEC61A1	Protein transport protein Sec61 subunit alpha isoform 1	SEC61A1	0.25945	0.283714	0.502894	0.896018					-1.6102	1.08828	0.142559	-3.4708					-2.76655	1.72715	0.0220066	-7.70533	+	+	+		20.7742	21.0337	19.164	18.0076	20.4938	21.0546	20.9614	21.1059	18.7944	19.5336	17.7834	18.2319	PC3,Pio_PC3,ctrl
P19367	HK1	Hexokinase-1	HK1	0.271049	1.32275	0.17687	5.19951					-1.67905	1.39125	0.117064	-10.8343					-2.7933	1.63917	0.0207531	-17.831	+	+	+		22.7353	23.0063	21.0562	19.9419	22.6916	22.7789	22.9778	23.0348	20.9075	21.2049	19.7915	20.0924	PC3,Pio_PC3,ctrl
P08238	HSP90AB1	Heat shock protein HSP 90-beta	HSP90AB1	0.32275	0.857288	0.260246	2.88547					-1.70615	1.81219	0.097125	-15.7112		+	+		-2.79885	1.8806	0.0147036	-13.6655	+	+	+		25.2799	25.6027	23.5738	22.481	25.181	25.3788	25.5504	25.6549	23.5289	23.6186	22.3017	22.6604	PC3,Pio_PC3,ctrl
Q15149	PLEC	Plectin	PLEC	0.24005	2.26999	0.16419	15.3458					-1.7271	3.10653	0.0769231	-71.2696	+	+	+		-2.80095	2.08231	0.00759403	-51.4688	+	+	+		24.3682	24.6083	22.6411	21.5673	24.3806	24.3559	24.6179	24.5987	22.6203	22.662	21.5143	21.6203	PC3,Pio_PC3,ctrl;PC3.Tesa_PC3,ctrl
P26196	DDX6	Probable ATP-dependent RNA helicase DDX6	DDX6	0.3204	1.03933	0.226749	3.08706					-1.3223	1.45896	0.110182	-7.87934					-2.8072	2.31775	0.00560825	-33.4625	+	+	+		21.0846	21.405	19.7623	18.2775	21.1604	21.0089	21.476	21.3341	19.6126	19.9121	18.2414	18.3135	PC3,Pio_PC3,ctrl
O15427	SLC16A3	Monocarboxylate transporter 4	SLC16A3	0.2908	0.41856	0.3924	1.45775					-2.3755	1.74718	0.100678	-7.68399					-2.8073	1.78143	0.0210883	-12.4795	+	+	+		19.9195	20.2103	17.544	17.1122	20.1186	19.7204	20.2227	20.1979	17.7805	17.3075	17.2169	17.0075	PC3,Pio_PC3,ctrl
Q86YT6	MIB1	E3 ubiquitin-protein ligase MIB1	MIB1	0.18765	0.248016	0.538932	0.685923					-2.4464	0.704229	0.239765	-2.85299					-2.80787	1.4276	0.028186	-7.27666	+	+	+		16.6484	16.836	14.202	13.8405	16.8271	16.4696	17.0431	16.6289	15.0406	13.3633	14.1825	13.4985	PC3,Pio_PC3,ctrl
Q13642	FHL1	Four and a half LIM domains protein 1	FHL1	0.309501	0.374334	0.423992	1.27742					-1.903	1.52624	0.103797	-6.36539					-2.80805	1.56121	0.0229064	-6.73621	+	+	+		20.0192	20.3287	18.1162	17.2111	20.2613	19.7771	20.3382	20.3192	18.2916	17.9408	17.5505	16.8718	PC3,Pio_PC3,ctrl
Q5T0D9	TPRG1L	Tumor protein p63-regulated gene 1-like protein	TPRG1L	0.0858498	0.102589	0.753787	0.306867					-1.64055	1.23263	0.125337	-9.45361					-2.8163	2.15941	0.00715068	-12.6288	+	+	+		19.0424	19.1283	17.4018	16.2261	18.8717	19.2131	18.9066	19.3499	17.4331	17.3706	16.0826	16.3696	PC3,Pio_PC3,ctrl
P78527	PRKDC	DNA-dependent protein kinase catalytic subunit	PRKDC	0.3216	2.0379	0.157183	25.0946					-1.87	2.35544	0.0403556	-54.3797	+	+	+		-2.82335	4.41464	0	-163.904	+	+	+		21.9991	22.3207	20.1291	19.1758	22.0109	21.9873	22.3257	22.3157	20.0968	20.1614	19.1632	19.1883	PC3,Pio_PC3,ctrl;PC3.Tesa_PC3,ctrl
O75131	CPNE3	Copine-3	CPNE3	0.4213	0.950482	0.244798	3.0602					-1.8346	1.73427	0.103538	-14.5206					-2.83045	1.60464	0.0203936	-24.3171	+	+	+		21.7961	22.2174	19.9615	18.9657	21.912	21.6802	22.2917	22.1431	20.0118	19.9112	18.9549	18.9764	PC3,Pio_PC3,ctrl
Q13200	PSMD2	26S proteasome non-ATPase regulatory subunit 2	PSMD2	0.19505	1.51691	0.165636	17.5228					-1.4154	1.67715	0.108772	-24.324					-2.83565	2.82336	0	-99.5353	+	+	+		22.1874	22.3824	20.772	19.3517	22.1983	22.1764	22.3804	22.3844	20.8291	20.7148	19.378	19.3254	PC3,Pio_PC3,ctrl
P61964	WDR5	WD repeat-containing protein 5	WDR5	0.1505	0.139595	0.682724	0.410486					-1.11166	1.14478	0.139326	-3.55311					-2.83833	1.32574	0.0322104	-13.4127	+	+	+		18.4693	18.6197	17.3576	15.6309	18.6808	18.2577	18.9192	18.3203	17.5881	17.1271	15.6362	15.6256	PC3,Pio_PC3,ctrl
P45880	VDAC2	Voltage-dependent anion-selective channel protein 2	VDAC2	0.346651	0.614537	0.315212	2.4178					-1.74555	3.33223	0.0604444	-57.001	+	+	+		-2.8401	3.05837	0	-74.534	+	+	+		24.1403	24.487	22.3948	21.3002	24.159	24.1216	24.3448	24.6291	22.3705	22.419	21.3334	21.267	PC3,Pio_PC3,ctrl;PC3.Tesa_PC3,ctrl
P28074	PSMB5	Proteasome subunit beta type-5	PSMB5	0.33505	0.941185	0.247769	5.31387					-1.59105	1.59823	0.0994615	-10.7118		+	+		-2.84255	2.43249	0.00701935	-24.3535	+	+	+		21.2157	21.5508	19.6246	18.3731	21.2784	21.153	21.5441	21.5574	19.7593	19.49	18.4716	18.2747	PC3,Pio_PC3,ctrl
P36776	LONP1	Lon protease homolog, mitochondrial	LONP1	0.263	1.00952	0.23236	3.69258					-1.42815	1.87131	0.0927368	-17.4649		+	+		-2.85095	2.31114	0.00544	-82.6247	+	+	+		21.2987	21.5617	19.8706	18.4477	21.3323	21.2651	21.4989	21.6245	19.9451	19.796	18.4399	18.4556	PC3,Pio_PC3,ctrl
Q8TDD1	DDX54	ATP-dependent RNA helicase DDX54	DDX54	0.285949	1.07195	0.218752	6.47584					-2.2701	2.12006	0.0682105	-23.1622		+	+		-2.8518	2.22653	0.006176	-63.851	+	+	+		19.5677	19.8536	17.2976	16.7158	19.6109	19.5244	19.8625	19.8447	17.3855	17.2096	16.727	16.7047	PC3,Pio_PC3,ctrl
P05141	SLC25A5	ADP/ATP translocase 2	SLC25A5	0.0185003	0.0867948	0.784458	0.287134					-1.57825	2.27043	0.0458252	-42.441	+	+	+		-2.8579	2.19833	0.00584848	-56.443	+	+	+		25.6276	25.6461	24.0494	22.7697	25.6411	25.6141	25.7091	25.5831	24.0147	24.084	22.8185	22.7209	PC3,Pio_PC3,ctrl;PC3.Tesa_PC3,ctrl
O60502	OGA	Protein O-GlcNAcase	OGA	0.31085	0.781201	0.276921	2.9147					-0.5641	0.98716	0.1616	-3.15791					-2.85995	1.43226	0.0275564	-9.94007	+	+	+		19.812	20.1229	19.248	16.9521	19.7121	19.912	20.0857	20.1601	19.0999	19.396	17.2219	16.6823	PC3,Pio_PC3,ctrl
Q9H078	CLPB	Caseinolytic peptidase B protein homolog	CLPB	0.41175	0.78383	0.27733	2.487					-0.9014	1.15507	0.137114	-3.78689					-2.86296	1.86839	0.0143967	-18.1388	+	+	+		19.6837	20.0954	18.7823	16.8208	19.8284	19.539	20.1759	20.015	18.9713	18.5933	16.7577	16.8838	PC3,Pio_PC3,ctrl
Q00610	CLTC	Clathrin heavy chain 1	CLTC	0.15235	1.25933	0.180942	10.629					-1.7391	1.80898	0.096	-28.612		+	+		-2.8631	1.47463	0.0278156	-18.1506	+	+	+		23.3918	23.5442	21.6527	20.5287	23.3776	23.406	23.5461	23.5422	21.5936	21.7118	20.3716	20.6858	PC3,Pio_PC3,ctrl
P12955	PEPD	Xaa-Pro dipeptidase	PEPD	0.295	0.65783	0.295868	2.69977					-1.85215	3.72931	0.181333	-113.84	+				-2.86325	1.85672	0.0173306	-37.1062	+	+	+		20.8901	21.1852	19.038	18.0269	20.9035	20.8768	21.0767	21.2936	19.0473	19.0287	18.1029	17.9509	PC3,Pio_PC3,ctrl;PC3.Tesa_PC3,ctrl
Q9UHB9	SRP68	Signal recognition particle subunit SRP68	SRP68	0.223351	1.65367	0.158674	14.2664					-0.870999	1.59281	0.101136	-22.0748					-2.8649	1.4924	0.0262242	-19.6012	+	+	+		21.3569	21.5802	20.4858	18.492	21.3512	21.3625	21.5948	21.5656	20.5249	20.4468	18.638	18.3459	PC3,Pio_PC3,ctrl
Q86X55	CARM1	Histone-arginine methyltransferase CARM1	CARM1	0.455001	0.716263	0.290775	2.03476					-2.0707	1.74548	0.100344	-8.9545					-2.86495	2.25579	0.00481416	-14.1848	+	+	+		19.9032	20.3582	17.8326	17.0383	19.7734	20.0331	20.1762	20.5403	17.6412	18.0239	16.8836	17.193	PC3,Pio_PC3,ctrl
Q9UJS0	SLC25A13	Calcium-binding mitochondrial carrier protein Aralar2	SLC25A13	0.33485	1.18912	0.185949	3.75704					-1.91595	0.930929	0.178589	-4.98427					-2.86839	1.46379	0.0274334	-12.8383	+	+	+		20.2482	20.5831	18.3323	17.3798	20.1877	20.3088	20.5177	20.6485	17.9527	18.7119	17.1648	17.5949	PC3,Pio_PC3,ctrl
P41743	PRKCI	Protein kinase C iota type	PRKCI	0.652699	0.551984	0.339349	1.80917					-2.69837	1.37999	0.113568	-8.33459					-2.8718	2.35222	0.00601105	-15.4585	+	+	+		17.0292	17.6819	14.3308	14.1573	16.9064	17.1519	17.3426	18.0211	14.0312	14.6304	14.0179	14.2968	PC3,Pio_PC3,ctrl
Q96A65	EXOC4	Exocyst complex component 4	EXOC4	0.3016	0.472625	0.376546	1.43					-1.8892	1.31485	0.120252	-5.25362					-2.88338	1.67252	0.0220118	-13.8612	+	+	+		19.4198	19.7214	17.5306	16.5364	19.6122	19.2274	19.8078	19.635	17.8344	17.2268	16.6155	16.4573	PC3,Pio_PC3,ctrl
Q86X10	RALGAPB	Ral GTPase-activating protein subunit beta	RALGAPB	0.21905	0.442768	0.38918	1.37812					-2.39595	0.996685	0.162493	-4.80131					-2.88437	2.25219	0.00473043	-13.3755	+	+	+		19.0406	19.2597	16.6446	16.1562	19.1893	18.8919	19.3158	19.2035	16.1683	17.121	16.0001	16.3124	PC3,Pio_PC3,ctrl
P35606	COPB2	Coatomer subunit beta'	COPB2	0.342151	0.725191	0.288468	2.89855					-1.7397	1.94175	0.0831667	-12.9296		+	+		-2.9035	1.44539	0.0276483	-9.48399	+	+	+		21.5572	21.8994	19.8176	18.6538	21.6717	21.4428	21.9283	21.8705	19.8883	19.7468	18.9377	18.3698	PC3,Pio_PC3,ctrl
Q9UMS4	PRPF19	Pre-mRNA-processing factor 19	PRPF19	0.1649	0.699507	0.294111	1.93568					-1.82795	2.52335	0.0475077	-29.71	+	+	+		-2.90715	3.03476	0	-35.6691	+	+	+		22.2965	22.4614	20.4685	19.3893	22.2439	22.349	22.3943	22.5284	20.4365	20.5005	19.327	19.4516	PC3,Pio_PC3,ctrl;PC3.Tesa_PC3,ctrl
Q9HCN4	GPN1	GPN-loop GTPase 1	GPN1	0.200701	0.313191	0.474438	1.04408					-1.0896	0.678537	0.247781	-2.92577					-2.90896	5.49359	0	-678.726	+	+	+		18.0045	18.2052	16.9149	15.0955	18.0012	18.0078	18.3974	18.013	17.2873	16.5425	15.0928	15.0983	PC3,Pio_PC3,ctrl
Q9Y2L1	DIS3	Exosome complex exonuclease RRP44	DIS3	0.366549	0.93246	0.24906	3.92108					-1.25085	0.840551	0.196685	-4.19849					-2.91338	3.42375	0	-57.3672	+	+	+		19.4273	19.7938	18.1764	16.5139	19.4598	19.3948	19.7062	19.8815	18.4726	17.8803	16.4749	16.5529	PC3,Pio_PC3,ctrl
Q9NTJ5	SACM1L	Phosphatidylinositide phosphatase SAC1	SACM1L	0.3686	0.735491	0.284502	3.07297					-2.2073	2.10872	0.0827059	-11.9952		+	+		-2.9144	1.35447	0.0311404	-8.62146	+	+	+		20.2129	20.5815	18.0056	17.2985	20.3303	20.0955	20.6061	20.5569	17.8639	18.1473	17.6155	16.9815	PC3,Pio_PC3,ctrl
P15170	GSPT1	Eukaryotic peptide chain release factor GTP-binding subunit ERF3A	GSPT1	0.1576	0.643855	0.301487	2.12905					-1.54365	1.97223	0.0887111	-12.447		+	+		-2.91735	1.45186	0.0279628	-12.1312	+	+	+		21.2816	21.4392	19.7379	18.3642	21.35	21.2132	21.4109	21.4675	19.6345	19.8414	18.1337	18.5948	PC3,Pio_PC3,ctrl
Q9BRX2	PELO	Protein pelota homolog	PELO	0.4165	1.26807	0.180739	8.3905					-1.26725	0.704821	0.239457	-3.11402					-2.92519	4.33508	0	-148.3	+	+	+		17.9823	18.3987	16.715	15.0571	17.968	17.9965	18.4463	18.3512	17.1217	16.3083	15.0707	15.0434	PC3,Pio_PC3,ctrl
P63244	RACK1	Receptor of activated protein C kinase 1	RACK1	0.1755	0.503647	0.354453	1.45364					-1.338	1.79861	0.0979321	-8.18232		+	+		-2.9268	1.76128	0.0216396	-27.1482	+	+	+		24.041	24.2165	22.703	21.1142	24.1463	23.9358	24.2757	24.1574	22.8282	22.5779	21.0909	21.1376	PC3,Pio_PC3,ctrl
Q15363	TMED2	Transmembrane emp24 domain-containing protein 2	TMED2	-0.0272999	0.0267312	0.924915	-0.0916134					-1.36275	0.97815	0.163137	-2.93898					-2.92809	1.69522	0.0231776	-6.97228	+	+	+		20.1119	20.0846	18.7492	17.1838	19.8246	20.3992	20.1637	20.0055	18.3852	19.1131	16.8775	17.4901	PC3,Pio_PC3,ctrl
P23526	AHCY	Adenosylhomocysteinase	AHCY	0.213449	0.409773	0.398233	1.09262					-1.90075	1.78487	0.0949677	-11.5271		+	+		-2.93525	1.52267	0.0256129	-20.3688	+	+	+		23.3477	23.5611	21.447	20.4124	23.4913	23.2041	23.6936	23.4287	21.528	21.3659	20.4245	20.4004	PC3,Pio_PC3,ctrl
P53992	SEC24C	Protein transport protein Sec24C	SEC24C	0.207199	1.07481	0.219763	5.12389					-1.77645	1.82528	0.0933012	-17.9286		+	+		-2.9532	1.70897	0.022208	-21.0181	+	+	+		22.5495	22.7567	20.773	19.5963	22.5116	22.5874	22.7426	22.7708	20.8646	20.6815	19.7316	19.461	PC3,Pio_PC3,ctrl
P09622	DLD	Dihydrolipoyl dehydrogenase, mitochondrial	DLD	0.20135	2.3328	0.165943	22.5992					-1.53425	1.8607	0.0922894	-36.665		+	+		-2.9535	1.38597	0.0303898	-15.3389	+	+	+		22.3253	22.5267	20.791	19.3718	22.3177	22.3329	22.522	22.5313	20.8322	20.7499	19.5642	19.1794	PC3,Pio_PC3,ctrl
Q9UQ80	PA2G4	Proliferation-associated protein 2G4	PA2G4	0.175	0.428244	0.392359	1.37906					-1.1329	1.68027	0.109721	-7.29526					-2.9542	2.00079	0.00797933	-22.228	+	+	+		22.8986	23.0737	21.7658	19.9444	23.0202	22.7771	23.1101	23.0372	21.6691	21.8624	19.9982	19.8907	PC3,Pio_PC3,ctrl
Q4J6C6	PREPL	Prolyl endopeptidase-like	PREPL	0.0564003	0.220938	0.569226	0.630649					-1.9346	1.02961	0.157722	-5.75194					-2.95426	2.36606	0.00636257	-35.6821	+	+	+		17.4108	17.4672	15.4762	14.4565	17.4854	17.3361	17.4179	17.5164	15.8041	15.1482	14.4923	14.4207	PC3,Pio_PC3,ctrl
P46781	RPS9	40S ribosomal protein S9	RPS9	-0.316701	1.09819	0.219248	-3.75367					-2.274	1.92721	0.0898308	-48.5645		+	+		-2.9545	2.1606	0.0072	-26.8346	+	+	+		23.9609	23.6442	21.6869	21.0064	23.9144	24.0074	23.5738	23.7146	21.6924	21.6814	21.1062	20.9066	PC3,Pio_PC3,ctrl
Q12788	TBL3	Transducin beta-like protein 3	TBL3	0.372651	0.761281	0.279519	3.53147					-2.3915	1.01335	0.15981	-5.4285					-2.97363	2.31236	0.00549495	-16.886	+	+	+		19.6141	19.9868	17.2226	16.6405	19.7193	19.5089	19.995	19.9785	17.6504	16.7948	16.7817	16.4992	PC3,Pio_PC3,ctrl
Q08257	CRYZ	Quinone oxidoreductase	CRYZ	0.34225	0.968494	0.240641	3.43233					-0.5845	1.17019	0.13253	-6.27697					-2.97575	2.61243	0	-28.0861	+	+	+		21.097	21.4393	20.5125	18.1213	21.1847	21.0093	21.3918	21.4867	20.5438	20.4812	18.1807	18.0618	PC3,Pio_PC3,ctrl
P48506	GCLC	Glutamate--cysteine ligase catalytic subunit	GCLC	0.42945	0.918785	0.247344	3.03425					-1.6656	2.3711	0.0422326	-15.591	+	+	+		-2.97947	2.12866	0.00673548	-19.9501	+	+	+		19.1919	19.6213	17.5262	16.2124	19.2636	19.1201	19.4993	19.7433	17.4471	17.6054	16.0814	16.3434	PC3,Pio_PC3,ctrl;PC3.Tesa_PC3,ctrl
Q9H8H0	NOL11	Nucleolar protein 11	NOL11	0.35885	0.422663	0.391637	1.35261					-2.45295	1.46179	0.108764	-10.6816					-2.98842	2.05442	0.00855402	-18.1759	+	+	+		19.1163	19.4751	16.6633	16.1278	19.038	19.1945	19.2216	19.7286	16.4474	16.8792	15.9832	16.2724	PC3,Pio_PC3,ctrl
O75083	WDR1	WD repeat-containing protein 1	WDR1	0.3811	1.08645	0.219815	3.83103					-1.66295	1.93845	0.0855544	-17.6722		+	+		-2.99635	2.53021	0.00431746	-21.5014	+	+	+		22.6959	23.077	21.0329	19.6995	22.7805	22.6112	23.0247	23.1292	21.074	20.9918	19.8102	19.5888	PC3,Pio_PC3,ctrl
Q9Y230	RUVBL2	RuvB-like 2	RUVBL2	0.17875	0.730318	0.287235	2.03713					-2.08825	2.62479	0.0553043	-23.8822	+	+	+		-2.9992	1.91908	0.0119636	-42.7034	+	+	+		21.2395	21.4183	19.1512	18.2403	21.1703	21.3087	21.3643	21.4722	19.0978	19.2047	18.2523	18.2283	PC3,Pio_PC3,ctrl;PC3.Tesa_PC3,ctrl
Q96EM0	L3HYPDH	Trans-3-hydroxy-L-proline dehydratase	L3HYPDH	0.2992	0.578262	0.332151	2.25518					-2.31945	1.49463	0.108895	-19.3205					-3.00493	3.56204	0	-169.406	+	+	+		19.7772	20.0764	17.4578	16.7722	19.7857	19.7687	19.944	20.2088	17.5775	17.338	16.7567	16.7878	PC3,Pio_PC3,ctrl
P23368	ME2	NAD-dependent malic enzyme, mitochondrial	ME2	0.29235	0.323176	0.462622	0.967352					-1.2911	0.874418	0.190764	-4.61974					-3.0092	1.80416	0.0208209	-7.99603	+	+	+		19.9389	20.2312	18.6478	16.9297	19.6602	20.2175	20.1142	20.3482	18.6692	18.6263	17.1826	16.6767	PC3,Pio_PC3,ctrl
Q16881	TXNRD1	Thioredoxin reductase 1, cytoplasmic	TXNRD1	0.15915	0.343852	0.448119	0.926241					-1.6519	1.80739	0.0973487	-8.29265		+	+		-3.02515	2.45866	0.00735135	-16.9322	+	+	+		23.413	23.5722	21.7611	20.3879	23.2852	23.5408	23.4573	23.687	21.6083	21.9139	20.263	20.5127	PC3,Pio_PC3,ctrl
Q16531	DDB1	DNA damage-binding protein 1	DDB1	0.183449	0.597744	0.3203	2.29722					-2.16025	1.80903	0.0963721	-12.8447		+	+		-3.0461	2.40191	0.00659394	-21.5369	+	+	+		22.4665	22.6499	20.3062	19.4203	22.3875	22.5454	22.6379	22.6619	20.1577	20.4547	19.5377	19.303	PC3,Pio_PC3,ctrl
Q969V3	NCLN	Nicalin	NCLN	0.0901499	0.148516	0.668312	0.48125					-1.32755	1.27289	0.125021	-6.61037					-3.04862	2.05741	0.00860167	-10.9233	+	+	+		20.0797	20.1699	18.7522	17.0312	19.8955	20.264	20.2037	20.1361	18.6723	18.8321	16.8215	17.2408	PC3,Pio_PC3,ctrl
O75844	ZMPSTE24	CAAX prenyl protease 1 homolog	ZMPSTE24	0.312449	0.767095	0.278677	2.26668					-1.9589	1.6466	0.104387	-16.1402					-3.05925	2.47515	0.00788406	-21.5629	+	+	+		20.761	21.0735	18.8021	17.7018	20.6459	20.8761	20.9976	21.1493	18.8406	18.7636	17.6188	17.7847	PC3,Pio_PC3,ctrl
O15294	OGT	UDP-N-acetylglucosamine--peptide N-acetylglucosaminyltransferase 110 kDa subunit	OGT	0.1884	0.571107	0.334436	2.22795					-0.7365	1.57236	0.103062	-23.4676					-3.07115	1.67422	0.0221759	-30.0181	+	+	+		19.4652	19.6535	18.7287	16.394	19.4666	19.4637	19.569	19.7381	18.76	18.6973	16.2917	16.4963	PC3,Pio_PC3,ctrl
P49674	CSNK1E	Casein kinase I isoform epsilon	CSNK1E	0.0464497	0.0934596	0.769919	0.279935					-0.934859	1.47948	0.111029	-5.36925					-3.07263	2.23303	0.00445902	-14.8375	+	+	+		17.2893	17.3358	16.3544	14.2167	17.1632	17.4154	17.4436	17.2279	16.4745	16.2344	14.0524	14.3809	PC3,Pio_PC3,ctrl
Q9P2R7	SUCLA2	Succinate--CoA ligase [ADP-forming] subunit beta, mitochondrial	SUCLA2	0.23055	0.556362	0.339566	1.51101					-0.995	1.5829	0.10317	-6.33601					-3.073	1.72025	0.0217908	-24.7827	+	+	+		20.7703	21.0008	19.7753	17.6973	20.6493	20.8913	20.9079	21.0938	19.6752	19.8754	17.7244	17.6702	PC3,Pio_PC3,ctrl
Q15155	NOMO1	Nodal modulator 1	NOMO1	0.25195	0.647667	0.300387	2.62608					-1.646	1.10667	0.142263	-7.98769					-3.08768	2.02156	0.00821277	-49.6074	+	+	+		20.3625	20.6144	18.7165	17.2748	20.3748	20.3502	20.5193	20.7096	18.9222	18.5108	17.2138	17.3358	PC3,Pio_PC3,ctrl
Q9NVX2	NLE1	Notchless protein homolog 1	NLE1	0.45785	1.02158	0.228695	5.31624					-2.50185	0.939577	0.178267	-5.03602					-3.08796	2.21343	0.00603125	-19.3155	+	+	+		18.0047	18.4625	15.5028	14.9167	17.9216	18.0877	18.4853	18.4397	15.9926	15.013	15.0533	14.7801	PC3,Pio_PC3,ctrl
Q9UHX1	PUF60	Poly(U)-binding-splicing factor PUF60	PUF60	0.0609503	0.173231	0.633004	0.504357					-1.56975	2.11152	0.0792889	-11.7021		+	+		-3.08865	2.68958	0	-22.622	+	+	+		21.3132	21.3742	19.7434	18.2246	21.4144	21.212	21.4402	21.3081	19.8315	19.6554	18.3162	18.1329	PC3,Pio_PC3,ctrl
P20700	LMNB1	Lamin-B1	LMNB1	0.2412	1.49837	0.162765	6.90686					-1.6073	1.99137	0.0891494	-29.0559		+	+		-3.09055	2.10242	0.00640491	-45.6101	+	+	+		22.2097	22.4509	20.6024	19.1192	22.2282	22.1913	22.4213	22.4806	20.5503	20.6546	19.054	19.1844	PC3,Pio_PC3,ctrl
P31350	RRM2	Ribonucleoside-diphosphate reductase subunit M2	RRM2	-0.0221004	0.0518874	0.859004	-0.170838					-2.6081	2.06029	0.0883158	-23.6804		+	+		-3.10064	3.32247	0	-46.509	+	+	+		20.9969	20.9748	18.3888	17.8963	21.0424	20.9514	21.0959	20.8537	18.2885	18.4891	17.8475	17.945	PC3,Pio_PC3,ctrl
Q06265	EXOSC9	Exosome complex component RRP45	EXOSC9	0.13415	0.306704	0.4809	0.842072					-1.112	1.30403	0.122022	-4.93779					-3.11625	1.52337	0.0256424	-9.96539	+	+	+		18.7137	18.8479	17.6018	15.5975	18.8402	18.5873	18.9448	18.751	17.7881	17.4154	15.3115	15.8835	PC3,Pio_PC3,ctrl
O43865	AHCYL1	S-adenosylhomocysteine hydrolase-like protein 1	AHCYL1	0.417449	0.685656	0.292373	2.59425					-1.9782	1.78605	0.0953094	-11.0039		+	+		-3.11665	2.04152	0.0083913	-17.6638	+	+	+		19.5507	19.9681	17.5724	16.434	19.7056	19.3957	20.0115	19.9247	17.4813	17.6636	16.3496	16.5184	PC3,Pio_PC3,ctrl
P48444	ARCN1	Coatomer subunit delta	ARCN1	0.3305	0.581956	0.33048	2.21724					-2.0378	1.43865	0.111528	-6.84139					-3.11955	1.6014	0.0203395	-20.7741	+	+	+		21.2084	21.5389	19.1707	18.0889	21.356	21.0609	21.5601	21.5178	19.4294	18.9119	18.1168	18.061	PC3,Pio_PC3,ctrl
O43795	MYO1B	Unconventional myosin-Ib	MYO1B	0.30605	2.10756	0.144542	25.5666					-2.09345	2.26504	0.0449524	-83.4276	+	+	+		-3.1212	1.43013	0.0279005	-17.0542	+	+	+		20.5795	20.8856	18.4861	17.4584	20.5746	20.5845	20.8747	20.8965	18.4615	18.5107	17.6413	17.2754	PC3,Pio_PC3,ctrl;PC3.Tesa_PC3,ctrl
Q96CW1	AP2M1	AP-2 complex subunit mu	AP2M1	0.1938	0.399532	0.405337	1.16821					-2.30125	2.02759	0.0851707	-15.7399		+	+		-3.12335	2.15478	0.00710204	-20.4971	+	+	+		21.5185	21.7124	19.2173	18.3952	21.4449	21.5922	21.5637	21.861	19.091	19.3436	18.2618	18.5286	PC3,Pio_PC3,ctrl
P22102	GART	Trifunctional purine biosynthetic protein adenosine-3	GART	0.280149	1.00102	0.235009	6.28146					-1.72965	1.38404	0.114316	-15.3652					-3.15095	1.39968	0.0299075	-15.9492	+	+	+		21.8671	22.1472	20.1375	18.7161	21.865	21.8692	22.1027	22.1918	20.0249	20.25	18.9137	18.5186	PC3,Pio_PC3,ctrl
P36542	ATP5F1C	ATP synthase subunit gamma, mitochondrial	ATP5F1C	0.337299	1.13162	0.206096	8.42304					-1.47535	2.72583	0.0625	-150.649	+	+	+		-3.1546	4.86033	0	-623.161	+	+	+		21.8509	22.1882	20.3755	18.6962	21.8536	21.8481	22.2281	22.1482	20.3849	20.3661	18.7005	18.692	PC3,Pio_PC3,ctrl;PC3.Tesa_PC3,ctrl
P41240	CSK	Tyrosine-protein kinase CSK	CSK	0.12975	0.121335	0.71325	0.362144					-1.3441	1.10353	0.143167	-3.39002					-3.15675	1.69699	0.02325	-8.96385	+	+	+		19.6129	19.7426	18.2688	16.4562	19.3154	19.9104	19.543	19.9423	18.0067	18.5309	16.6446	16.2677	PC3,Pio_PC3,ctrl
P17066	HSPA6	Heat shock 70 kDa protein 6	HSPA6	0.213651	0.288903	0.498292	0.833986					-0.508399	0.650848	0.254581	-1.79766					-3.16685	1.5876	0.022567	-13.1475	+	+	+		25.9768	26.1904	25.4684	22.8099	25.751	26.2025	26.0693	26.3115	25.298	25.6387	22.7259	22.8939	PC3,Pio_PC3,ctrl
O75694	NUP155	Nuclear pore complex protein Nup155	NUP155	0.330449	1.78977	0.156211	9.88698					-1.78255	2.07719	0.0839184	-25.5673		+	+		-3.17433	1.95149	0.0113189	-32.3113	+	+	+		19.8586	20.1891	18.0761	16.6842	19.8306	19.8866	20.2073	20.1708	18.1399	18.0122	16.5901	16.7784	PC3,Pio_PC3,ctrl
P42356	PI4KA	Phosphatidylinositol 4-kinase alpha	PI4KA	0.2874	0.636117	0.305433	1.76162					-1.3784	1.41079	0.112482	-14.0341					-3.17901	2.05794	0.0086257	-16.5188	+	+	+		19.0659	19.3533	17.6875	15.8869	19.1626	18.9692	19.2219	19.4847	17.6703	17.7047	15.7205	16.0533	PC3,Pio_PC3,ctrl
P05023	ATP1A1	Sodium/potassium-transporting ATPase subunit alpha-1	ATP1A1	0.2291	0.679545	0.293682	2.8291					-2.0466	4.00757	0.544	-153.489	+				-3.18105	3.9322	0	-163.149	+	+	+		21.9753	22.2045	19.9288	18.7943	21.9645	21.9862	22.1242	22.2847	19.9365	19.921	18.7781	18.8105	PC3,Pio_PC3,ctrl;PC3.Tesa_PC3,ctrl
O00442	RTCA	RNA 3'-terminal phosphate cyclase	RTCA	0.3938	0.956425	0.244012	3.79631					-0.8094	1.60409	0.0977627	-19.1434		+			-3.19925	2.00984	0.00808377	-27.5769	+	+	+		19.1888	19.5826	18.3794	15.9895	19.23	19.1476	19.4874	19.6778	18.3699	18.3889	16.098	15.8811	PC3,Pio_PC3,ctrl
Q02790	FKBP4	Peptidyl-prolyl cis-trans isomerase FKBP4	FKBP4	0.0476999	0.448156	0.384384	1.28019					-1.9609	3.76228	0.272	-76.1827	+				-3.2033	2.96885	0	-79.7589	+	+	+		21.9959	22.0436	20.035	18.7926	21.9775	22.0143	22.076	22.0112	20.017	20.053	18.8283	18.7569	PC3,Pio_PC3,ctrl;PC3.Tesa_PC3,ctrl
Q16658	FSCN1	Fascin	FSCN1	0.36635	0.923623	0.247298	4.06702					-2.1074	1.79811	0.0975639	-23.5642		+	+		-3.21565	2.6677	0	-31.3101	+	+	+		23.1253	23.4916	21.0179	19.9096	23.2109	23.0397	23.5197	23.4636	20.992	21.0438	19.9664	19.8529	PC3,Pio_PC3,ctrl
P49915	GMPS	GMP synthase [glutamine-hydrolyzing]	GMPS	0.1075	0.253185	0.531494	0.800635					-1.4427	1.22239	0.126328	-8.98207					-3.21895	3.45225	0	-83.0736	+	+	+		21.4965	21.604	20.0538	18.2775	21.5285	21.4645	21.7344	21.4736	20.2112	19.8964	18.2994	18.2557	PC3,Pio_PC3,ctrl
Q9UKG1	APPL1	DCC-interacting protein 13-alpha	APPL1	0.244349	0.364283	0.430353	1.08505					-0.8164	0.857385	0.193385	-2.46533					-3.22785	1.71266	0.0224233	-14.4274	+	+	+		18.6737	18.9181	17.8573	15.4459	18.8798	18.4676	19.0088	18.8273	18.1165	17.5981	15.3588	15.5329	PC3,Pio_PC3,ctrl
Q8TEM1	NUP210	Nuclear pore membrane glycoprotein 210	NUP210	0.32075	1.0188	0.228462	6.52149					-2.1973	1.84971	0.0907448	-44.7299		+	+		-3.2596	2.03038	0.00827882	-66.2622	+	+	+		20.0042	20.325	17.8069	16.7446	20.0533	19.9551	20.3278	20.3221	17.8054	17.8084	16.7476	16.7416	PC3,Pio_PC3,ctrl
P10515	DLAT	Dihydrolipoyllysine-residue acetyltransferase component of pyruvate dehydrogenase complex, mitochondrial	DLAT	0.181399	0.173716	0.633023	0.495831					-1.45815	1.34674	0.12087	-4.9494					-3.2623	1.46841	0.0276085	-13.3342	+	+	+		21.8652	22.0466	20.407	18.6029	21.6289	22.1015	21.7673	22.3259	20.2311	20.583	18.6663	18.5395	PC3,Pio_PC3,ctrl
P63151	PPP2R2A	Serine/threonine-protein phosphatase 2A 55 kDa regulatory subunit B alpha isoform	PPP2R2A	0.32815	0.671154	0.294182	2.19731					-0.8056	1.23744	0.125741	-3.9983					-3.27025	1.68664	0.0227523	-11.0044	+	+	+		19.8185	20.1467	19.013	16.5483	19.955	19.6821	20.086	20.2074	18.8647	19.1612	16.2843	16.8123	PC3,Pio_PC3,ctrl
Q02543	RPL18A	60S ribosomal protein L18a	RPL18A	-0.41155	1.60156	0.161251	-6.29935					-1.7397	2.80833	0.0502069	-26.402	+	+	+		-3.2894	1.3336	0.0312806	-12.1304	+	+	+		21.5249	21.1133	19.7852	18.2355	21.4813	21.5684	21.162	21.0646	19.8346	19.7357	18.5031	17.9678	PC3,Pio_PC3,ctrl;PC3.Tesa_PC3,ctrl
Q13618	CUL3	Cullin-3	CUL3	0.241199	1.48248	0.162667	8.87433					-1.32505	1.30618	0.12178	-10.7389					-3.29652	1.62773	0.0204115	-22.7134	+	+	+		19.2022	19.4434	17.8772	15.9058	19.1776	19.2269	19.432	19.4549	17.9981	17.7563	15.7627	16.0488	PC3,Pio_PC3,ctrl
P22059	OSBP	Oxysterol-binding protein 1	OSBP	0.0820999	0.264444	0.520438	0.855391					-1.34815	1.93211	0.086132	-11.8873		+	+		-3.31905	2.29927	0.00533333	-19.2937	+	+	+		20.3408	20.4229	18.9926	17.0217	20.4356	20.246	20.4379	20.4079	19.0549	18.9304	17.1653	16.8782	PC3,Pio_PC3,ctrl
A6NHR9	SMCHD1	Structural maintenance of chromosomes flexible hinge domain-containing protein 1	SMCHD1	0.3368	0.94586	0.246916	4.89666					-1.9911	1.72596	0.103621	-12.7809					-3.35036	1.76946	0.0217549	-17.7771	+	+	+		20.4441	20.7809	18.453	17.0938	20.3768	20.5114	20.7667	20.7951	18.3125	18.5935	16.9177	17.2698	PC3,Pio_PC3,ctrl
Q92743	HTRA1	Serine protease HTRA1	HTRA1	-0.13305	0.277379	0.509566	-0.866574					-1.8778	1.49086	0.109108	-12.0866					-3.38305	2.36035	0.00625287	-15.4019	+	+	+		18.6104	18.4773	16.7325	15.2273	18.4629	18.7578	18.4345	18.5201	16.7815	16.6836	15.0645	15.3901	PC3,Pio_PC3,ctrl
Q8NBI6	XXYLT1	Xyloside xylosyltransferase 1	XXYLT1	0.1158	0.153487	0.661676	0.446885					-0.759401	1.00525	0.160166	-4.71884					-3.38759	1.66293	0.0217862	-10.3667	+	+	+		18.2647	18.3805	17.5053	14.8771	18.1122	18.4172	18.171	18.59	17.5567	17.4539	14.5881	15.1661	PC3,Pio_PC3,ctrl
Q6L8Q7	PDE12	2',5'-phosphodiesterase 12	PDE12	0.148849	0.752344	0.281359	3.49605					-1.5774	1.62575	0.0993146	-26.7724		+	+		-3.39536	1.43306	0.0276116	-17.2313	+	+	+		20.3506	20.4995	18.7732	16.9552	20.3491	20.3521	20.4569	20.542	18.7143	18.8321	16.7582	17.1523	PC3,Pio_PC3,ctrl
[truncated: 3,664 more rows]

## Sheet: S5_03_DEPs
Protein.Group	Genes	First.Protein.Description	Gene	fold change (lg2) Beza vs ctrl	p-values	q-values			Protein.Group	Genes	First.Protein.Description	Gene	fold change (lg2) Tesa vs ctrl	p-values	q-values			Protein.Group	Genes	First.Protein.Description	Gene	fold change (lg2) Pio vs ctrl	p-values	q-values
[truncated: 1,256 more rows]

[truncated: 1 more sheets: S5_04_Venn-DEPs]
