# Supplementary material for: The anti-diabetic PPARγ agonist Pioglitazone inhibits cell proliferation and induces metabolic reprogramming in prostate cancer
Source: Mol Cancer. 2025 May 5;24:134. doi: 10.1186/s12943-025-02320-y (PMC12051277; doi:10.1186/s12943-025-02320-y)
Supplement: Supplementary file 7 — Supplementary Material 7. Table S6 Excel file containing NMR metabolomics data of PPAR treated 22RV1 and PC3. [file 12943_2025_2320_MOESM7_ESM.xlsx]

## Sheet: PC3 Component 1
Primary ID	M4.VIP[1]	M4.VIP[1]cvSE * 2,44693	VIP-CI	Metabolite ID
0.815	1.10627	0.242625	0.863645	Short chain fatty acid mixed
0.825	1.3347	0.14168	1.19302	Short chain fatty acid mixed
0.835	1.63479	0.16166	1.47313	Short chain fatty acid mixed
0.845	2.16934	0.176486	1.99285	Short chain fatty acid mixed
0.855	2.76847	0.164723	2.60375	Short chain fatty acid mixed
0.865	3.20376	0.29232	2.91144	Short chain fatty acid mixed
0.875	3.23984	0.381791	2.85805	Short chain fatty acid mixed
0.885	2.91709	0.48464	2.43245	Short chain fatty acid mixed
0.895	2.63806	0.499742	2.13832	Short chain fatty acid mixed
0.905	2.2764	0.511278	1.76512	Short chain fatty acid mixed
0.915	1.89263	0.417872	1.47476	Isoleucine
0.925	1.57952	0.310892	1.26863	Isoleucine
0.935	1.56126	0.341744	1.21952	Isoleucine
0.955	1.10885	0.522132	0.586718	Leucine
0.965	1.35178	0.440156	0.911624	Valine
0.975	1.22613	0.413121	0.813009	Valine
1.135	1.03107	0.375313	0.655757	Propylene glycol/Solvent
1.175	1.07879	0.45776	0.62103	Propylene glycol/Solvent
1.215	1.24811	0.214453	1.03366	Short chain fatty acid mixed
1.225	1.87782	0.191079	1.68674	Short chain fatty acid mixed
1.235	2.493	0.254473	2.23853	Short chain fatty acid mixed
1.245	3.27714	0.618725	2.65842	Short chain fatty acid mixed
1.255	3.80569	0.874738	2.93095	Short chain fatty acid mixed
1.265	3.67274	0.885788	2.78695	Short chain fatty acid mixed
1.275	3.63693	0.641589	2.99534	Short chain fatty acid mixed
1.285	3.53641	0.512425	3.02399	Short chain fatty acid mixed
1.295	3.28731	0.467474	2.81984	Short chain fatty acid mixed
1.305	3.01324	0.507245	2.506	Lactate
1.315	2.16872	1.00741	1.16131	Lactate
1.325	1.65707	1.10958	0.54749	Lactate
1.335	2.43657	0.23946	2.19711	Broad unknown singal
1.345	2.21882	0.16984	2.04898	Broad unknown singal
1.355	1.99621	0.11683	1.87938	Broad unknown singal
1.365	1.82064	0.130966	1.68967	Broad unknown singal
1.375	1.57564	0.124232	1.45141	Broad unknown singal
1.385	1.38892	0.163723	1.2252	Broad unknown singal
1.395	1.27843	0.187607	1.09082	Broad unknown singal
1.405	1.16638	0.103222	1.06316	Broad unknown singal
1.415	1.07806	0.290322	0.787738	Broad unknown singal
1.425	1.00937	0.211742	0.797628	Broad unknown singal
1.515	1.01546	0.246895	0.768565	Short chain fatty acid mixed
1.525	1.16384	0.35227	0.81157	Short chain fatty acid mixed
1.535	1.33673	0.212515	1.12421	Short chain fatty acid mixed
1.545	1.45749	0.228408	1.22908	Short chain fatty acid mixed
1.555	1.54379	0.16034	1.38345	Short chain fatty acid mixed
1.565	1.48886	0.17591	1.31295	Short chain fatty acid mixed
1.575	1.29269	0.236857	1.05583	Short chain fatty acid mixed
1.585	1.1277	0.288748	0.838952	Short chain fatty acid mixed
1.975	1.0789	0.500936	0.577964	Short chain fatty acid mixed
1.985	1.14335	0.362702	0.780648	Short chain fatty acid mixed
1.995	1.40096	0.369669	1.03129	Short chain fatty acid mixed
2.005	1.50196	0.392399	1.10956	Short chain fatty acid mixed
2.015	1.56	0.272602	1.2874	Short chain fatty acid mixed
2.025	1.38038	0.300633	1.07975	Short chain fatty acid mixed
2.035	1.16117	0.322786	0.838384	Short chain fatty acid mixed
2.105	1.74113	0.443999	1.29713	Short chain fatty acid mixed
2.115	2.05921	0.428308	1.6309	Short chain fatty acid mixed
2.125	2.15618	0.406623	1.74956	Short chain fatty acid mixed
2.135	1.57402	0.507861	1.06616	Short chain fatty acid mixed
2.195	1.06807	0.243595	0.824475	Uknown
2.205	1.26968	0.245115	1.02456	Uknown
2.215	1.42434	0.334304	1.09004	Uknown
2.225	1.54543	0.554731	0.990699	Uknown
2.235	1.22029	0.215555	1.00474	Uknown
2.245	1.13098	0.149495	0.981485	Uknown
2.255	1.04091	0.271031	0.769879	Uknown
2.325	2.43229	0.383492	2.0488	Glutamate
2.335	2.76972	0.371803	2.39792	Glutamate
2.345	2.68952	0.351085	2.33844	Glutamate
2.355	1.99034	0.26514	1.7252	Glutamate
2.435	1.3276	0.312217	1.01538	Glutamine
2.445	1.07989	0.489408	0.590482	Glutamine
2.755	1.48673	0.281862	1.20487	Short chain fatty acid mixed
2.765	1.88976	0.273637	1.61612	Short chain fatty acid mixed
2.775	1.96894	0.216904	1.75204	Short chain fatty acid mixed
2.785	1.80837	0.391969	1.4164	Short chain fatty acid mixed
2.795	1.85352	0.283362	1.57016	Short chain fatty acid mixed
2.805	1.94127	0.208399	1.73287	Short chain fatty acid mixed
2.815	1.51904	0.289141	1.2299	Short chain fatty acid mixed
2.855	1.23743	0.653702	0.583728	Asparagine
2.925	2.38936	0.982573	1.40679	Unknown Buffer?
2.935	2.83313	1.2517	1.58143	Unknown Buffer?
2.945	2.58542	1.22623	1.35919	Unknown Buffer?
2.955	2.07772	1.1364	0.94132	Unknown Buffer?
3.025	2.17937	0.507026	1.67234	Unknown Buffer?
3.035	1.37975	0.588943	0.790807	Unknown Buffer?
3.045	2.67471	1.08747	1.58724	Unknown Buffer?
3.055	3.29522	1.32046	1.97476	Unknown Buffer?
3.065	2.4249	1.35706	1.06784	Unknown Buffer?
3.085	1.27684	0.493734	0.783106	Unknown Buffer?
3.095	1.21856	0.550277	0.668283	Unknown Buffer?
3.105	1.29158	0.623197	0.668383	Unknown Buffer?
3.115	1.48106	0.645099	0.835961	Unknown Buffer?
3.125	1.64522	0.843421	0.801799	Unknown Buffer?
3.135	2.95227	1.21007	1.7422	Unknown Buffer?
3.145	2.3783	1.12875	1.24955	Unknown Buffer?
3.155	2.72047	1.17787	1.5426	Unknown Buffer?
3.165	2.19374	0.930803	1.26294	Unknown Buffer?
3.175	1.20894	0.521426	0.687514	Unknown Buffer?
3.185	2.19425	0.956815	1.23743	Unknown Buffer?
3.195	2.12197	1.20608	0.91589	Choline
3.205	8.42325	4.37971	4.04354	Phosphocholine
3.215	3.00688	1.33713	1.66975	Glycerol-3-phosphocholone
3.225	1.18683	0.514093	0.672737	Short chain fatty acid mixed
3.235	1.89336	1.08144	0.81192	Short chain fatty acid mixed
3.245	2.19925	1.5094	0.68985	Short chain fatty acid mixed
3.255	2.57587	1.53336	1.04251	Short chain fatty acid mixed
3.265	2.02822	1.05642	0.9718	Short chain fatty acid mixed
3.515	1.82622	0.367936	1.45828	Myo-inositol
3.525	1.28203	0.399958	0.882072	Myo-inositol
3.535	2.38446	0.491739	1.89272	Myo-inositol
3.555	1.16261	0.332566	0.830044	Phosphocholine
3.575	2.63118	1.4031	1.22808	Phosphocholine
3.585	2.71459	1.40852	1.30607	Phosphocholine
3.595	2.2458	0.297677	1.94812	Myo-inositol
3.615	2.17548	0.421352	1.75413	Myo-inositol
3.735	1.87274	0.355967	1.51677	Glutamate
3.745	2.12983	0.306148	1.82368	Glutamate
3.755	2.14919	0.317592	1.8316	Glutamate
3.765	1.57244	0.831807	0.740633	Mixed signal
3.835	1.08375	0.297639	0.786111	Unknown Buffer?
3.845	2.30171	0.866322	1.43539	Unknown Buffer?
3.855	2.91402	1.34343	1.57059	Unknown Buffer?
3.865	2.44796	1.45157	0.99639	Unknown Buffer?
3.975	1.18027	0.52712	0.65315	Asparagine
3.985	1.09069	0.400309	0.690381	Asparagine
4.055	1.63246	0.23814	1.39432	Myo-inositol
4.145	1.64643	1.13262	0.51381	Phosphocholine
4.155	2.09552	1.32456	0.77096	Phosphocholine
6.875	1.07389	0.496137	0.577753	Tyrosine
7.175	1.04132	0.284262	0.757058	Tyrosine

## Sheet: PC3 Component 2
Primary ID	M4.VIP[2]	M4.VIP[2]cvSE * 2,44693	VIP-CI	Metabolite ID
0.835	1.15704	0.624821	0.532219	Short chain fatty acid mixed
0.845	1.53166	0.739924	0.791736	Short chain fatty acid mixed
0.855	1.96278	0.933051	1.02973	Short chain fatty acid mixed
0.865	2.29572	1.04802	1.2477	Short chain fatty acid mixed
0.875	2.3156	1.09613	1.21947	Short chain fatty acid mixed
0.885	2.07814	1.03632	1.04182	Short chain fatty acid mixed
0.895	1.86402	0.999385	0.864635	Short chain fatty acid mixed
0.905	1.60583	0.952546	0.653284	Short chain fatty acid mixed
0.915	1.33594	0.794262	0.541678	Short chain fatty acid mixed
0.935	1.12971	0.59199	0.53772	Isoleucine
1.225	1.38283	0.596233	0.786597	Short chain fatty acid mixed
1.235	1.85909	0.847668	1.01142	Short chain fatty acid mixed
1.245	2.66005	0.958442	1.70161	Short chain fatty acid mixed
1.255	3.41468	0.814527	2.60015	Short chain fatty acid mixed
1.265	3.38256	1.26265	2.11991	Short chain fatty acid mixed
1.275	3.07656	1.21778	1.85878	Short chain fatty acid mixed
1.285	2.86866	1.10722	1.76144	Short chain fatty acid mixed
1.295	2.63029	0.911549	1.71874	Short chain fatty acid mixed
1.305	2.38744	0.732269	1.65517	Lactate
1.335	1.81741	0.681131	1.13628	Lactate
1.345	1.6494	0.690537	0.958863	Lactate
1.355	1.43615	0.625554	0.810596	Lactate
1.365	1.29081	0.600137	0.690673	Lactate
1.375	1.12498	0.484164	0.640816	Lactate
1.545	1.02825	0.49722	0.53103	Short chain fatty acid mixed?
1.555	1.09933	0.502605	0.596725	Short chain fatty acid mixed?
1.565	1.0515	0.492272	0.559228	Short chain fatty acid mixed?
1.995	1.19355	0.249031	0.944519	Short chain fatty acid mixed
2.005	1.18617	0.432552	0.753618	Short chain fatty acid mixed
2.015	1.10527	0.57627	0.529	Short chain fatty acid mixed
2.105	1.28624	0.571849	0.714391	Glutamate
2.115	1.5315	0.620735	0.910765	Glutamate
2.125	1.62924	0.640932	0.988308	Glutamate
2.135	1.40825	0.43412	0.97413	Glutamate
2.145	1.37559	0.595941	0.779649	Short chain fatty acid mixed
2.225	1.09663	0.567069	0.529561	Unknown
2.325	1.71885	0.713102	1.00575	Glutamate
2.335	1.95401	0.835634	1.11838	Glutamate
2.345	1.89864	0.800759	1.09788	Glutamate
2.355	1.40514	0.566372	0.838768	Glutamate
2.435	1.04341	0.448837	0.594573	Glutamine
2.445	1.03445	0.490292	0.544158	Glutamine
2.765	1.36738	0.655824	0.711556	Short chain fatty acid mixed
2.775	1.39109	0.700997	0.690093	Short chain fatty acid mixed
2.785	1.30032	0.620911	0.679409	Short chain fatty acid mixed
2.795	1.31121	0.666319	0.644891	Short chain fatty acid mixed
2.805	1.37951	0.694358	0.685152	Short chain fatty acid mixed
2.815	1.1585	0.432834	0.725666	Short chain fatty acid mixed
2.845	1.00139	0.491527	0.509863	Asparagine
2.855	1.16307	0.31036	0.85271	Asparagine
2.915	1.07663	0.536213	0.540417	Unknown Buffer?
2.925	1.99081	0.718763	1.27205	Unknown Buffer?
2.935	2.48353	0.791981	1.69155	Unknown Buffer?
2.945	2.34683	0.824461	1.52237	Unknown Buffer?
2.955	1.87153	0.760497	1.11103	Unknown Buffer?
3.025	1.59599	0.565851	1.03014	Unknown Buffer?
3.035	1.12764	0.361877	0.765763	Unknown Buffer?
3.045	2.2245	0.820191	1.40431	Unknown Buffer?
3.055	2.83629	1.18797	1.64832	Unknown Buffer?
3.065	2.18032	0.85107	1.32925	Unknown Buffer?
3.095	1.28999	0.411737	0.878253	Unknown Buffer?
3.105	1.25389	0.443961	0.809929	Unknown Buffer?
3.115	1.27272	0.39261	0.88011	Unknown Buffer?
3.125	1.42932	0.515743	0.913577	Unknown Buffer?
3.135	2.47258	0.902282	1.5703	Unknown Buffer?
3.145	2.05533	0.757191	1.29814	Unknown Buffer?
3.155	2.32857	0.854591	1.47398	Unknown Buffer?
3.165	1.88439	0.615381	1.26901	Unknown Buffer?
3.185	2.18005	1.01785	1.1622	Unknown Buffer?
3.195	1.75988	1.12654	0.63334	Choline
3.205	12.5075	8.31555	4.19195	Phosphocholine
3.215	2.69355	1.97731	0.71624	Glycerol-3-phosphocholone
3.515	1.31954	0.618095	0.701445	Myo-inositol
3.535	1.70117	0.924987	0.776183	Myo-inositol
3.575	3.93773	2.76521	1.17252	Phosphocholine
3.585	4.02935	2.67625	1.3531	Phosphocholine
3.595	1.80432	0.391336	1.41298	Myo-inositol
3.615	1.65864	0.724566	0.934074	Myo-inositol
3.735	1.38893	0.578147	0.810783	Glutamate
3.745	1.55289	0.651783	0.901107	Glutamate
3.755	1.61681	0.563492	1.05332	Glutamate
3.845	2.04838	0.676095	1.37228	Unknown Buffer?
3.855	2.68323	1.04416	1.63907	Unknown Buffer?
3.865	2.31731	0.868676	1.44863	Unknown Buffer?
3.875	1.12782	0.549518	0.578302	Unknown Buffer?
3.965	1.17845	0.428253	0.750197	Unknow
4.055	1.19386	0.569871	0.623989	Myo-inositol
4.145	2.58834	1.84157	0.74677	Phosphocholine
4.155	3.19466	2.04039	1.15427	Phosphocholine
4.165	2.60404	1.68252	0.92152	Phosphocholine

## Sheet: 22RV1 Component 1
Primary ID	M7.VIP[1]	M7.VIP[1]cvSE * 2,44693	VIP-CI	Metabolite ID
0.925	2.15587	1.28129	0.87458	Isoleucine
0.945	3.28509	0.835636	2.44945	Leucine
0.955	2.50495	1.26185	1.2431	Leucine
0.965	1.53552	0.796426	0.739094	Leucine
0.985	1.83806	0.624377	1.21368	Isoleucine
0.995	1.72443	0.779642	0.944788	Isoleucine
1.005	2.32225	0.82839	1.49386	Valine
1.025	1.68596	0.531805	1.15415	Valine
1.035	1.62115	0.867292	0.753858	Valine
1.195	1.27196	0.503481	0.768479	Unknown
1.215	1.09271	0.446971	0.645739	Unknown
1.465	2.19801	1.27628	0.92173	Alanine
1.475	2.56315	1.31127	1.25188	Alanine
2.105	1.92364	0.547499	1.37614	Glutamine/glutamate
2.115	2.44076	1.00672	1.43404	Glutamine/glutamate
2.125	3.1359	0.940721	2.19518	Glutamine/glutamate
2.135	2.43678	0.81711	1.61967	Glutamine/glutamate
2.145	1.38981	0.669327	0.720483	Glutamine/glutamate
2.325	1.31351	0.669445	0.644065	Glutamate
2.335	1.7586	0.62351	1.13509	Glutamate
2.345	1.46787	0.785916	0.681954	Glutamate
2.405	1.57314	0.626089	0.947051	Glutamine
2.425	2.11282	0.370391	1.74243	Glutamine
2.435	2.87208	1.01621	1.85587	Glutamine
2.445	2.28423	0.779998	1.50423	Glutamine
2.455	1.41253	0.679704	0.732826	Glutamine
2.675	1.90613	1.35709	0.54904	Aspartate
2.695	1.40744	0.609818	0.797622	Aspartate
2.775	1.26828	0.708255	0.560025	Aspartate
2.785	2.56414	1.34023	1.22391	Aspartate
2.795	2.15105	1.59679	0.55426	Aspartate
2.815	2.07944	1.20385	0.87559	Aspartate
2.825	1.55609	0.817918	0.738172	Aspartate
2.835	1.43616	0.628337	0.807823	Unknown
2.845	1.48859	0.661029	0.827561	Unknown
2.875	1.19256	0.362736	0.829824	Unknown
2.885	1.2942	0.731791	0.562409	Unknown
2.905	1.09361	0.541481	0.552129	Unknown Buffer?
2.925	1.86175	0.90559	0.95616	Unknown Buffer?
2.935	2.97635	1.00299	1.97336	Unknown Buffer?
2.945	2.974	0.715393	2.25861	Unknown Buffer?
2.955	2.11799	1.25772	0.86027	Unknown Buffer?
2.975	1.25404	0.538926	0.715114	Unknown Buffer?
2.995	1.29261	0.2783	1.01431	Unknown Buffer?
3.045	2.95658	0.853504	2.10308	Unknown Buffer?
3.055	4.09226	0.959748	3.13251	Unknown Buffer?
3.065	3.21335	1.15455	2.0588	Unknown Buffer?
3.085	1.44239	0.433731	1.00866	Unknown Buffer?
3.105	1.36473	0.447305	0.917425	Unknown Buffer?
3.115	1.31328	0.641769	0.671511	Unknown Buffer?
3.135	3.26853	1.02832	2.24021	Unknown Buffer?
3.145	3.10124	1.06318	2.03806	Unknown Buffer?
3.155	3.35689	0.940161	2.41673	Unknown Buffer?
3.165	2.49524	0.84204	1.6532	Unknown Buffer?
3.175	1.48929	0.518026	0.971264	Unknown Buffer?
3.185	1.08029	0.56558	0.51471	Unknown Buffer?
3.405	1.58604	0.506245	1.07979	Taurine
3.445	1.22243	0.605304	0.617126	Unknown
3.455	1.1696	0.590935	0.578665	Unknown
3.465	1.47237	0.486927	0.985443	Unknown
3.485	1.1825	0.586379	0.596121	Unknown
3.535	1.45106	0.673851	0.777209	Glucose
3.545	2.49755	0.751515	1.74604	Glucose
3.555	3.88562	1.01835	2.86727	Glycine
3.825	1.60534	1.01126	0.59408	Unknown Buffer?
3.845	2.56595	1.03523	1.53072	Unknown Buffer?
3.855	3.8751	0.825018	3.05008	Unknown Buffer?
3.865	3.59029	0.915212	2.67508	Unknown Buffer?
3.875	2.89121	0.570413	2.3208	Unknown Buffer?
3.885	2.66194	1.77734	0.8846	Unknown Buffer?
3.905	2.22173	1.36656	0.85517	Aspartate
3.975	1.4328	0.808361	0.624439	Unknown
5.965	1.10042	0.551784	0.548636	Unknown
6.855	1.58644	0.574478	1.01196	Unknown
6.865	1.73881	0.231872	1.50694	Unknown
6.875	2.11312	0.313195	1.79992	Unknown
6.885	1.77469	0.949912	0.824778	Unknown
6.895	1.78989	0.371535	1.41836	Unknown
7.175	1.90499	0.354401	1.55059	Unknown
7.185	2.11087	0.378998	1.73187	Unknown
7.195	1.88431	0.838299	1.04601	Unknown
7.315	1.40245	0.324263	1.07819	Unknown
7.325	1.58475	0.543867	1.04088	Unknown
7.375	1.00943	0.247002	0.762428	Unknown
7.405	1.10325	0.432112	0.671138	Unknown
7.415	1.17457	0.478756	0.695814	Unknown
7.695	1.14006	0.578109	0.561951	Unknown
7.705	1.34085	0.582073	0.758777	Unknown
7.895	1.14409	0.391916	0.752174	Unknown

## Sheet: 22RV1 Component 2
Primary ID	M7.VIP[2]	M7.VIP[2]cvSE * 2,44693	VIP-CI	Metabolites ID
0.925	1.71543	0.746962	0.968468	Isoleucine
0.945	2.56377	0.76033	1.80344	Leucine
0.955	1.97266	0.784371	1.18829	Leucine
0.965	1.20603	0.637447	0.568583	Leucine
0.985	1.44907	0.662319	0.786751	Isoleucine
0.995	1.48446	0.398025	1.08643	Isoleucine
1.005	1.8154	0.532387	1.28301	Valine
1.025	1.35875	0.455295	0.903455	Valine
1.035	1.27785	0.606094	0.671756	Valine
1.195	1.11696	0.482558	0.634402	Unknown
1.465	1.80254	1.09772	0.70482	Alanine
1.475	2.10031	1.26714	0.83317	Alanine
2.005	1.83958	1.18149	0.65809	Glutamine/Glutamate
2.105	1.56247	0.485542	1.07693	Glutamine/Glutamate
2.115	1.94168	0.57868	1.363	Glutamine/Glutamate
2.125	2.50402	0.634949	1.86907	Glutamine/Glutamate
2.135	1.88826	0.529692	1.35857	Glutamine/Glutamate
2.145	1.49094	0.929711	0.561229	Glutamine/Glutamate
2.325	1.03693	0.418519	0.618411	Glutamate
2.335	1.52189	0.635302	0.886588	Glutamate
2.345	1.29085	0.770241	0.520609	Glutamate
2.405	1.23113	0.59728	0.63385	Glutamine
2.425	1.67015	0.481105	1.18905	Glutamine
2.435	2.29411	0.753312	1.5408	Glutamine
2.445	1.8583	0.528944	1.32936	Glutamine
2.455	1.14652	0.520464	0.626056	Glutamine
2.535	1.34655	0.843027	0.503523	Glutathione
2.675	1.86767	1.27054	0.59713	Aspartate
2.775	1.03478	0.338969	0.695811	Aspartate
2.785	2.11299	1.43342	0.67957	Aspartate
2.815	1.64608	1.05553	0.59055	Aspartate
2.835	1.12524	0.582306	0.542934	Unknown Buffer?
2.885	1.0049	0.502927	0.501973	Unknown Buffer?
2.935	2.33129	1.38531	0.94598	Unknown Buffer?
2.945	2.43441	1.08351	1.3509	Unknown Buffer?
2.955	1.68552	1.18514	0.50038	Unknown Buffer?
2.995	1.01694	0.446868	0.570072	Unknown Buffer?
3.035	1.58074	0.82173	0.75901	Unknown Buffer?
3.045	2.30163	1.28513	1.0165	Unknown Buffer?
3.055	3.18677	1.57324	1.61353	Unknown Buffer?
3.065	2.49016	1.49776	0.9924	Unknown Buffer?
3.085	1.17494	0.374255	0.800685	Unknown Buffer?
3.105	1.07504	0.561749	0.513291	Unknown Buffer?
3.135	2.53309	1.46806	1.06503	Unknown Buffer?
3.145	2.40414	1.41827	0.98587	Unknown Buffer?
3.155	2.60466	1.38655	1.21811	Unknown Buffer?
3.165	1.93398	1.14742	0.78656	Unknown Buffer?
3.175	1.19831	0.375556	0.822754	Unknown Buffer?
3.185	1.64855	0.752134	0.896416	Unknown Buffer?
3.215	3.69742	2.61084	1.08658	Glycerol-3-phosphocholone
3.405	1.34737	0.576132	0.771238	Taurine
3.465	1.14814	0.474582	0.673558	Unknown
3.545	1.96681	0.970372	0.996438	Glucose
3.555	3.01701	1.29428	1.72273	Glycine
3.785	1.62542	1.00851	0.61691	Glutamine
3.825	1.24572	0.550008	0.695712	Unknown Buffer?
3.845	2.00547	1.14568	0.85979	Unknown Buffer?
3.855	3.05993	1.35367	1.70626	Unknown Buffer?
3.865	2.78744	1.33272	1.45472	Unknown Buffer?
3.875	2.34728	0.666332	1.68095	Unknown Buffer?
3.885	2.42601	1.38146	1.04455	Unknown Buffer?
3.895	2.13237	0.886679	1.24569	Aspartate
3.905	2.22591	0.827619	1.39829	Aspartate
3.915	1.60302	0.908155	0.694865	Creatine
3.925	1.69238	1.03769	0.65469	Creatine
3.935	1.20537	0.598252	0.607118	Creatine phosphate
3.975	1.21203	0.65623	0.5558	Unknown
6.855	1.22933	0.469472	0.759858	Unknown
6.865	1.35101	0.466784	0.884226	Unknown
6.875	1.63907	0.743532	0.895538	Unknown
6.885	1.42363	0.680378	0.743252	Unknown
6.895	1.3934	0.441609	0.951791	Unknown
7.175	1.48539	0.616209	0.869181	Unknown
7.185	1.67358	0.561298	1.11228	Unknown
7.195	1.49747	0.937602	0.559868	Unknown
7.315	1.08777	0.56849	0.51928	Unknown

## Sheet: NMR data
Bin Label	Bin Label	Cell line	Treatment	8.995	8.985	8.975	8.965	8.955	8.945	8.935	8.925	8.915	8.905	8.895	8.885	8.875	8.865	8.855	8.845	8.835	8.825	8.815	8.805	8.795	8.785	8.775	8.765	8.755	8.745	8.735	8.725	8.715	8.705	8.695	8.685	8.675	8.665	8.655	8.645	8.635	8.625	8.615	8.605	8.595	8.585	8.575	8.565	8.555	8.545
Wien_231206_ex1_p1-M 22RV1 B6.cnx	22RV1 B6	22RV1	B	-4.88e-05	0.00062648	0.00034389	-0.00052157	-0.00010923	0.00064701	0.00010197	2.9614e-05	0.00051068	0.0011055	0.00025788	0.00041514	-0.00016804	-0.00088344	-0.00044231	-0.00033794	0.00062165	0.0004031	0.00011951	0.00013442	0.00035816	-0.00037057	0.00013995	0.0011165	0.0002749	-0.00017928	-0.00032551	0.00040895	0.00012196	-0.00090872	0.0002447	-0.00033145	-0.00049783	0.00070312	-0.0005507	0.00013672	0.00058552	0.00058997	-0.00021257	0.00039253	0.0013046	0.00077021	0.00079956	-0.00035291	-0.00015517	5.547e-05
Wien_231206_ex100_p1-M PC-3 T1.cnx	PC-3 T1	3	T	8.6465e-06	-4.0567e-05	4.7931e-05	1.1e-06	-1.5901e-05	-1.9385e-05	-2.6559e-05	1.6955e-05	1.0536e-06	-6.068e-05	3.5818e-05	4.6653e-05	-7.5182e-06	1.0352e-05	-1.8767e-05	3.8542e-05	0.00019178	0.00016867	0.00028349	5.9757e-05	1.6266e-05	4.1302e-05	2.1433e-05	-8.3289e-07	6.4382e-06	-2.4649e-05	1.6553e-05	2.5257e-05	3.5838e-05	5.9095e-05	6.2334e-07	1.6691e-05	8.221e-05	0.00010284	3.882e-05	6.0073e-05	1.0365e-05	6.0009e-05	7.0555e-05	7.6798e-05	0.00024603	3.9309e-05	7.8412e-05	4.1162e-05	1.2108e-05	6.6463e-05
Wien_231206_ex11_p1-M 22RV1 B6.cnx	22RV1 B6	22RV1	B	0.00018897	0.00040385	0.00011354	0.00011231	4.0003e-05	-4.2571e-05	0.00029412	0.00025961	8.1555e-05	0.00027911	0.00014764	-4.1201e-05	-0.00015679	7.7831e-05	5.4074e-05	5.1264e-05	0.000158	7.2298e-05	0.00028219	0.00010454	-9.1703e-06	0.00033037	0.00016649	2.9998e-05	0.00037926	7.2314e-05	1.2018e-05	4.0301e-05	0.00016667	0.00034372	8.0048e-05	0.00010317	0.00011317	0.00013328	0.00020071	0.00036021	0.00014955	-2.1382e-05	0.00042773	0.00028271	0.00073973	0.00023028	0.0002057	0.00025144	0.00012844	0.00031189
Wien_231206_ex110_p1-M 22RV1 C4.cnx	22RV1 C4	22RV1	C	0.00012062	9.897e-05	1.2818e-05	-1.8975e-05	5.2588e-05	0.00011989	-8.1103e-05	7.0802e-05	0.00026362	-6.0586e-05	9.9919e-05	-9.8656e-05	-0.00012135	1.052e-05	-1.9687e-05	0.00014719	0.00020037	-1.0494e-05	0.00026276	0.00018837	0.00010135	-2.0387e-05	6.3621e-05	0.00013834	7.3141e-05	2.3385e-05	-6.0542e-05	0.00027886	0.00011159	2.43e-05	0.00018173	3.2082e-05	7.0432e-06	-0.00018038	-6.1187e-05	3.4953e-05	-2.3326e-05	0.00028888	0.00021267	0.00035002	0.00039514	0.00014576	0.0002797	0.00045059	1.4764e-05	0.00036849
Wien_231206_ex120_p1-M PC-3 B4.cnx	PC-3 B4	3	B	0.00010037	0.00014238	0.00010756	8.9748e-05	3.1185e-05	0.00012003	4.9666e-05	6.9912e-05	3.2695e-05	-0.00017414	-0.00010581	6.3993e-05	5.5466e-05	2.3262e-05	-2.1039e-06	8.7622e-05	0.00016989	8.1783e-05	0.00016042	6.0592e-06	8.9374e-05	9.5506e-05	-3.8592e-05	-2.4287e-05	0.00014871	7.228e-05	-3.0319e-05	8.446e-05	0.00012811	0.00010775	3.7855e-06	0.00010974	7.2418e-05	0.00010635	7.1514e-05	0.00014488	7.573e-05	5.0943e-05	8.8704e-05	0.00025349	0.00024835	0.00016536	-4.4022e-05	0.00012158	0.0001373	0.00016059
Wien_231206_ex130_p1-M 22RV1 T5.cnx	22RV1 T5	22RV1	T	5.7724e-05	4.0883e-05	-0.00013167	8.4166e-05	2.5325e-07	-1.9362e-05	0.00014412	0.00012868	0.00011821	-1.8738e-06	4.8584e-06	-8.2547e-05	5.5629e-05	0.00021646	-1.9867e-05	7.9561e-05	0.00037455	0.00020569	0.00032268	0.00010767	4.1445e-05	0.00018071	0.0002488	5.6756e-05	-3.4575e-05	0.00023594	7.0611e-06	0.0002101	4.6839e-05	0.00025491	0.00036718	0.00015761	0.00044682	0.00021556	0.00029283	-3.8061e-05	4.7463e-05	-3.4203e-05	0.00017418	0.00031142	0.00046842	0.00022651	0.00016576	0.00010279	4.6241e-05	0.00022315
Wien_231206_ex140_p1-M PC-3 P4.cnx	PC-3 P4	3	P	1.0002e-06	-4.7474e-05	4.7484e-05	-9.8836e-06	-2.819e-05	1.1206e-05	-4.0395e-05	-1.526e-05	-4.1392e-05	-7.0009e-05	5.8843e-06	-8.8707e-05	-4.2574e-05	-3.3436e-05	-3.9944e-05	-2.5411e-05	0.00015792	3.2963e-05	0.00029646	7.9599e-05	-2.5092e-05	-3.2546e-05	3.466e-05	1.727e-05	-5.5818e-05	-3.57e-06	-9.0976e-07	-8.3416e-06	6.7854e-05	5.2963e-05	-1.9371e-07	-2.1054e-05	-4.2385e-05	1.1418e-05	-1.8851e-05	2.003e-05	2.2421e-05	7.2811e-06	2.4285e-05	0.00013404	0.00036474	3.6073e-05	2.0361e-06	5.7737e-05	1.8205e-05	-2.2067e-05
Wien_231206_ex150_p1-M PC-3 C2.cnx	PC-3 C2	3	C	6.0701e-06	8.0303e-06	4.9858e-05	-2.6503e-05	-3.4612e-05	3.8553e-05	1.8966e-05	7.0312e-05	0.00010751	-1.2671e-05	0.00011248	1.8375e-05	-4.5656e-05	3.7728e-05	8.1584e-05	5.5311e-05	0.0001512	0.00010937	0.00016547	-2.7939e-05	2.9871e-05	2.1071e-05	-4.0306e-05	8.9147e-06	0.00014009	3.1337e-05	9.366e-05	6.7614e-05	0.0001098	3.4906e-05	8.098e-05	-6.4095e-05	-2.7511e-05	1.5845e-05	3.7144e-05	4.2677e-05	4.6809e-06	8.4627e-05	2.0764e-05	0.00015097	0.00026016	9.5978e-05	0.00011023	5.4588e-05	7.1913e-05	9.9612e-05
Wien_231206_ex160_p1-M PC-3 P1.cnx	PC-3 P1	3	P	2.4645e-05	2.2884e-05	3.1087e-05	5.0543e-05	4.2474e-05	6.5326e-06	-2.5658e-05	-3.486e-05	6.9973e-05	6.8456e-05	8.7159e-06	-5.8119e-06	4.3783e-05	-7.7884e-06	-6.9597e-05	-2.7289e-05	0.00025223	0.00012003	0.00037443	9.5465e-05	0.00011272	1.3258e-05	6.2376e-05	3.6447e-05	4.4404e-05	6.2714e-05	7.1691e-05	4.0226e-05	7.556e-06	3.9024e-06	5.6531e-05	4.1142e-05	-3.4525e-05	6.6993e-06	2.7771e-05	0.00011005	5.6979e-05	0.00010353	5.9547e-05	6.9213e-05	0.00045117	0.00021153	6.7171e-05	0.0001199	6.1679e-05	0.0002186
Wien_231206_ex170_p1-M PC-3 P5.cnx	PC-3 P5	3	P	7.5213e-05	-5.8398e-06	-4.652e-05	2.6264e-05	1.2328e-06	2.6174e-05	8.3079e-05	7.3485e-05	3.8243e-05	2.0672e-05	7.8331e-05	0.00010578	0.00010314	9.9232e-05	1.7953e-06	4.0868e-05	0.00017834	0.00020543	0.00038305	0.00012273	7.2777e-05	1.7056e-05	-2.7203e-05	1.6995e-05	3.0746e-05	2.8431e-05	-1.3921e-05	7.5733e-05	1.3029e-05	4.6585e-05	-1.3375e-05	6.9886e-05	4.3837e-05	9.1945e-05	5.8791e-05	5.614e-05	4.686e-06	2.4466e-05	5.5104e-05	0.00012609	0.00030533	6.4991e-05	0.00012584	0.00012745	4.7633e-05	0.00018012
Wien_231206_ex180_p1-M PC-3 B1.cnx	PC-3 B1	3	B	0.00011831	4.6563e-05	5.3363e-05	-4.3416e-05	-6.1197e-05	8.6356e-05	8.3328e-06	1.6824e-05	2.3148e-06	0.00011708	-8.3789e-05	8.7161e-05	-7.4092e-06	4.7349e-06	3.4708e-05	9.9853e-05	0.00012473	3.2629e-05	0.00029555	0.00010057	3.8331e-05	-4.7611e-05	8.6749e-05	7.861e-06	-3.8746e-05	-5.0867e-05	8.594e-05	0.0001283	-1.5504e-05	2.2949e-05	9.8564e-05	9.1216e-05	6.9989e-05	6.9503e-06	2.5695e-06	-1.3268e-05	0.00010915	8.2629e-05	-2.7949e-05	9.8642e-05	0.00040044	8.5867e-05	7.4255e-05	0.00012799	3.2509e-05	2.2099e-05
Wien_231206_ex190_p1-M 22RV1 C5.cnx	22RV1 C5	22RV1	C	4.1906e-05	-9.2792e-05	0.0002216	7.5871e-05	-1.7123e-05	-0.00014552	-0.00014318	-3.4367e-05	5.1811e-05	0.00011139	-4.4672e-05	0.00018544	0.00019645	0.00019572	-3.0373e-05	0.00024816	0.00032135	5.326e-05	0.00035336	-5.0856e-05	1.1773e-05	1.6377e-05	1.6775e-05	5.1427e-05	-3.5491e-05	-0.0001352	-5.4117e-05	3.0597e-06	0.00019722	0.00024079	-4.5064e-06	6.7121e-05	0.00012041	-1.8326e-05	0.00017041	6.4355e-05	6.3789e-05	0.00021314	0.00025888	0.00022378	0.00050858	8.8205e-05	8.8778e-05	0.00018872	8.9781e-05	0.00026628
Wien_231206_ex20_p1-M 22RV1 T3.cnx	22RV1 T3	22RV1	T	-6.2414e-05	-0.0001018	-5.6967e-05	0.00015806	5.7225e-05	-1.9094e-05	7.4284e-05	-4.8293e-05	0.00024045	-0.00012952	0.00025082	-0.00011026	-0.00012969	-0.00020415	-0.00036948	3.6796e-05	0.00026346	0.00024343	0.00021602	3.061e-05	0.0002054	0.0003076	0.0001846	0.00020753	-0.00014496	-3.0675e-05	3.3548e-05	-5.0504e-05	1.2385e-05	0.00014087	-0.00028233	0.0001866	0.00011542	-2.7946e-06	-0.00016076	0.00025151	-2.6083e-06	-0.00014422	3.61e-05	4.6508e-05	0.00028211	-0.00017431	8.0808e-05	-4.6388e-05	7.4318e-05	0.00044298
Wien_231206_ex210_p1-M 22RV1 P3.cnx	22RV1 P3	22RV1	P	0.00027775	0.00011458	8.5563e-05	7.4996e-06	4.5527e-05	0.00014391	8.5182e-05	0.00021313	1.1731e-05	3.1853e-05	0.0001014	0.00013764	0.00014805	0.00017713	0.00014742	5.5758e-05	0.00028952	0.00014438	0.00024955	0.00026175	9.3836e-05	5.0354e-05	0.00015558	0.00010095	0.00020898	0.00012604	-1.7758e-06	0.00011253	0.00023782	0.00023826	0.00011147	9.4254e-05	0.00023806	0.00021624	0.00026112	0.00026066	0.00027556	0.00023259	0.00017583	0.00012584	0.00040707	0.00034667	0.00039672	0.00022152	0.0003599	0.00050253
Wien_231206_ex220_p1-M PC-3 C1.cnx	PC-3 C1	3	C	0.00018531	6.3566e-05	6.9427e-05	3.4708e-05	2.6509e-06	1.92e-05	-8.3028e-05	-1.0003e-05	0.00016044	0.00011734	1.5939e-05	2.9412e-05	8.1635e-05	0.00010882	9.6811e-05	6.9146e-05	0.00022898	0.00014932	0.00026446	0.00011162	1.7997e-05	-9.7237e-06	9.314e-05	-1.686e-05	4.5056e-05	-6.0516e-06	3.255e-05	7.4088e-06	-1.139e-05	2.9107e-05	-1.6832e-05	0.00015045	5.6886e-05	0.00019851	9.4827e-05	6.2182e-05	1.4723e-05	0.00013536	7.5237e-05	0.00017264	0.00027057	0.00021322	0.00012862	5.9477e-05	7.6674e-05	0.0001498
Wien_231206_ex230_p1-M PC-3 B5.cnx	PC-3 B5	3	B	0.00010634	8.6213e-05	5.5019e-05	6.0693e-05	0.00014033	-2.2305e-06	3.0536e-06	7.3397e-05	7.3241e-05	-1.9127e-05	0.00012997	0.00010881	-3.1527e-06	-4.4257e-05	4.2703e-06	4.0688e-05	0.00023137	0.0001091	0.00026533	0.0001155	-9.6294e-06	0.00013206	3.156e-05	0.00012813	9.4957e-05	0.00014999	3.9485e-05	1.9015e-05	1.4174e-05	1.3211e-05	6.2173e-05	0.00010205	0.00011309	0.00010272	0.00014466	6.0244e-05	-1.4798e-05	0.00012862	8.7924e-05	0.00028555	0.00036891	0.00020721	0.00017223	0.00010706	8.4371e-05	8.4069e-05
Wien_231206_ex240_p1-M PC-3 T2.cnx	PC-3 T2	3	T	7.038e-05	6.5283e-05	-1.7009e-06	7.79e-05	6.9948e-05	-5.9355e-05	-1.7354e-05	2.9737e-05	7.9263e-06	9.904e-06	2.8976e-05	2.3735e-05	5.7362e-05	3.4002e-05	-4.5317e-05	6.8896e-05	0.00021038	0.00016786	0.00038307	6.1448e-05	2.4137e-05	4.9551e-05	1.8153e-05	-4.1625e-05	1.4023e-05	6.0087e-05	8.1731e-05	6.3568e-05	8.0687e-06	1.4553e-05	0.00011278	1.533e-05	1.0843e-05	4.0816e-05	1.9289e-05	-2.5134e-05	-5.9495e-06	6.6346e-05	0.00011587	0.00012952	0.00028741	0.0001432	7.6647e-05	3.0062e-05	3.8672e-05	0.00011402
Wien_231206_ex250_p1-M 22RV1 T1.cnx	22RV1 T1	22RV1	T	0.00025448	0.00011435	-4.9867e-05	0.0002246	0.00010133	-5.1737e-05	2.7543e-05	7.9163e-05	-9.5733e-05	0.00013677	0.00028906	-3.9639e-05	2.2018e-05	7.9897e-05	5.5567e-05	0.00014647	0.00041001	0.00038408	0.00026082	0.00010586	0.00016894	0.00027136	0.00022857	0.00020521	0.00018381	9.4257e-05	0.00021538	9.1342e-05	6.4028e-05	0.00035049	3.692e-05	0.00021683	-4.4129e-05	0.00011674	0.00014547	0.00043073	-2.5066e-06	0.00025777	0.00021062	0.00021516	0.00019929	0.00017474	0.00029392	0.00028422	0.00011248	0.00018612
Wien_231206_ex260_p1-M PC-3 T6.cnx	PC-3 T6	3	T	9.3123e-05	4.1905e-05	3.7881e-05	7.4716e-05	8.2124e-05	6.6944e-05	8.4014e-05	3.1845e-05	1.981e-05	6.4783e-05	1.5885e-05	7.1533e-05	9.9085e-05	-2.8575e-05	6.7913e-05	8.4993e-05	0.00022305	0.00016883	0.00031166	0.00011889	4.93e-06	-9.7406e-06	0.00010734	2.2482e-05	7.3828e-05	0.00011547	6.4402e-05	0.0001636	0.00011809	0.00014096	3.4303e-05	5.747e-05	0.00010558	5.6323e-05	0.00019463	0.00011938	4.9119e-05	0.00013351	5.3624e-06	0.00019541	0.00021662	0.00018602	8.1978e-05	0.00010638	0.00014286	0.00020757
Wien_231206_ex270_p1-M 22RV1 B5.cnx	22RV1 B5	22RV1	B	1.8524e-05	0.00021181	2.1905e-05	3.6414e-05	0.00018813	0.00010768	0.00010507	-4.2853e-06	9.7968e-05	-1.9649e-05	0.00011477	7.4842e-05	0.00015569	0.0001824	0.00028975	9.6675e-05	0.0002575	0.00020068	0.00032761	0.00025244	4.0748e-05	-1.1057e-05	0.00010386	0.00018814	4.5905e-05	0.00018879	5.3088e-05	0.00018286	0.00019798	0.00031355	0.00035936	0.00015743	0.00018773	0.00020619	0.00025818	0.00026489	0.00017376	0.00026288	0.00012578	0.00022365	0.00029952	0.00026953	0.0002128	0.00028439	0.00015999	0.00045688
Wien_231206_ex280_p1-M 22RV1 P6.cnx	22RV1 P6	22RV1	P	0.00020771	0.00015022	0.00026689	0.00019835	0.00013217	0.00010134	0.00013774	0.00014507	7.5515e-05	-6.1306e-06	9.5458e-05	7.3018e-05	7.1613e-05	0.00019059	0.00017311	0.00014383	0.00028754	0.00026911	0.00041856	0.00016985	0.00021123	0.0001125	5.6811e-05	4.6003e-05	0.00015896	0.00011354	0.00017879	0.00025425	0.00018793	0.0001557	0.00016412	0.00010174	0.00014481	-3.5937e-05	0.00014214	9.7814e-05	0.00028272	0.00018897	7.4944e-05	0.00043428	0.0005268	0.00016628	0.00032813	0.00017515	0.00013771	0.00029094
Wien_231206_ex290_p1-M PC-3 P2.cnx	PC-3 P2	3	P	7.95e-05	5.0052e-05	3.5085e-05	7.4982e-06	8.8486e-05	8.5911e-05	4.0445e-05	2.1363e-06	4.4218e-05	4.2024e-05	3.0247e-05	8.9326e-05	4.4095e-05	2.9664e-05	2.5138e-06	3.3514e-05	0.00022919	0.00013648	0.00029676	0.00012594	4.7738e-05	3.9219e-05	4.6753e-06	-1.0294e-05	3.1631e-05	1.1687e-05	6.2143e-05	1.8451e-05	-4.3962e-05	4.8388e-05	5.9903e-05	6.6555e-05	7.8803e-06	0.00010092	7.1971e-05	0.00018573	9.1924e-05	4.088e-05	6.942e-05	0.0001346	0.00035921	0.00014342	0.00012941	0.00012344	9.7035e-05	9.6376e-05
Wien_231206_ex30_p1-M 22RV1 P1.cnx	22RV1 P1	22RV1	P	2.0566e-05	0.00010124	-7.6721e-06	0.0001262	-2.5615e-05	1.6896e-05	0.00012157	0.00010236	0.00015639	5.1586e-05	5.1649e-05	-4.2274e-05	-8.6041e-06	4.5827e-05	7.2527e-05	4.5582e-05	0.00022061	0.00043608	0.00032424	0.0001976	0.00013016	6.4642e-05	-5.1405e-05	7.4462e-05	6.8056e-05	-1.6432e-05	0.0001119	5.8359e-05	0.00026004	-1.0205e-05	0.00010223	7.237e-05	6.9194e-05	0.0002525	0.00019695	0.00011992	7.7239e-05	4.9446e-05	2.5788e-05	0.00036196	0.00014973	0.00020959	0.00022318	3.585e-05	8.8391e-05	6.2655e-06
Wien_231206_ex310_p1-M 22RV1 C3.cnx	22RV1 C3	22RV1	C	9.0979e-05	-8.9539e-05	-2.4508e-05	1.2268e-05	0.00011764	0.00016357	5.2766e-06	3.4452e-05	8.9183e-05	0.00014463	-7.1357e-05	-1.9278e-05	0.00019808	0.0002678	4.7697e-05	-7.7258e-05	9.3342e-05	0.00021363	0.00035174	0.0001455	0.00030155	0.00012806	0.00021883	0.00019485	-2.0126e-05	0.00022031	0.00024435	0.00030544	0.0004659	0.00022091	3.7559e-05	7.63e-05	0.00017633	0.00015258	0.0001923	0.00030034	0.00027225	0.00034201	3.6535e-05	0.0002079	0.00050371	0.00038185	0.00027978	0.00037142	0.00014067	0.0002824
Wien_231206_ex320_p1-M PC-3 C4.cnx	PC-3 C4	3	C	3.9433e-05	3.1438e-05	-1.3354e-05	-4.0146e-05	-8.465e-05	4.5586e-05	6.0535e-05	-6.8208e-05	1.9068e-05	-6.2475e-06	-2.3606e-06	1.8216e-05	-2.7809e-05	7.5193e-05	0.00015314	8.3649e-05	-1.7416e-05	-4.4764e-05	0.00014609	-1.887e-05	2.8574e-05	-3.6162e-07	9.2213e-06	4.5508e-05	-3.8831e-06	-4.8954e-05	0.0001119	-1.8112e-05	2.2512e-05	-5.0638e-05	7.4967e-05	7.2801e-05	3.6658e-05	1.6054e-05	3.0476e-05	1.2513e-05	3.6881e-05	7.5716e-05	-4.614e-05	3.7616e-05	0.00034906	3.5765e-06	9.4942e-05	7.5224e-06	0.00015296	3.4759e-05
Wien_231206_ex330_p1-M PC-3 B3.cnx	PC-3 B3	3	B	7.4203e-05	8.5819e-05	8.3252e-05	5.9257e-05	1.4733e-05	-1.6156e-05	5.2611e-05	-2.4674e-06	-1.1861e-05	2.6644e-05	-5.1625e-06	4.3805e-05	7.6214e-05	3.9795e-05	6.6012e-05	3.4653e-05	0.00016053	0.00018085	0.00028013	5.426e-05	4.0412e-05	7.2106e-05	2.2251e-05	5.4037e-05	4.507e-05	4.3129e-05	9.0483e-05	5.1878e-05	5.5595e-05	4.2664e-05	7.9543e-05	5.6146e-05	2.1631e-05	3.4566e-05	0.00012206	5.6942e-05	0.00015386	0.00017764	0.00017248	7.696e-05	0.00024054	0.00010374	7.2821e-05	0.00011736	9.5988e-05	0.00017787
Wien_231206_ex340_p1-M 22RV1 T4.cnx	22RV1 T4	22RV1	T	6.2805e-05	0.00013548	0.00013126	-5.3153e-05	0.00022574	2.1454e-05	3.9412e-05	-1.4272e-05	-3.4497e-05	7.7626e-05	0.0002001	0.00011941	8.6354e-05	1.7176e-05	3.6943e-05	2.1534e-05	0.00012835	0.00017472	0.00023261	1.6096e-05	-2.3744e-05	0.00010408	-5.1295e-05	7.1015e-05	0.00012572	0.00015602	-3.8729e-05	-1.5287e-05	5.0745e-05	1.4661e-05	3.0289e-05	1.1044e-05	-3.3062e-05	0.0001931	0.00020437	0.00018168	-3.0556e-05	4.4457e-05	0.00016086	0.00014795	0.00032161	1.8372e-05	5.1911e-05	7.4182e-05	0.0001154	0.0001238
Wien_231206_ex350_p1-M PC-3 P6.cnx	PC-3 P6	3	P	-0.00013174	-9.1414e-06	7.2181e-05	2.3916e-05	2.577e-05	7.3984e-05	8.1447e-05	3.723e-05	1.2937e-05	0.0001472	3.9537e-05	0.00010708	4.4688e-05	0.00013047	6.5073e-05	-3.8136e-06	0.00019403	7.784e-05	0.00023	0.00011401	5.6423e-05	0.00013728	2.1379e-06	1.025e-06	6.7367e-05	0.00019829	7.3091e-05	6.1198e-05	6.9085e-05	2.9993e-05	3.0853e-05	6.5675e-05	9.0304e-05	9.3166e-05	8.533e-05	9.7052e-05	5.7541e-05	0.00010067	3.8261e-05	0.000106	0.00036991	0.0001999	7.6449e-05	0.00019995	1.7527e-05	8.1935e-05
Wien_231206_ex360_p1-M 22RV1 B4.cnx	22RV1 B4	22RV1	B	-4.4392e-05	0.00016817	-1.4464e-05	0.00018634	4.4435e-05	-0.00013235	-0.00024738	0.00028113	2.3601e-05	-0.00011935	-0.00015644	0.00024585	0.00019138	8.0914e-05	0.00010396	-2.0199e-05	0.00018101	0.00010684	0.00034837	0.00014672	0.00017492	5.9542e-05	-1.7915e-05	-1.3569e-05	9.5581e-06	4.4795e-05	0.00011787	-1.3817e-05	0.00012706	0.0001765	0.00015715	0.00010903	-0.00011663	8.923e-05	0.00019372	0.00012132	0.00021116	0.00012994	0.00018916	0.0001774	0.00027898	2.3533e-05	0.0002086	4.5485e-05	0.00010134	9.9293e-05
Wien_231206_ex370_p1-M PC-3 C6.cnx	PC-3 C6	3	C	1.9318e-05	7.7401e-05	3.4889e-05	8.7621e-05	-3.7043e-05	-1.5576e-05	4.3346e-05	1.1863e-05	-4.1495e-05	1.6424e-05	0.0001008	1.7631e-05	8.8314e-05	4.9913e-05	-3.7689e-06	1.4541e-05	1.2983e-05	5.7827e-05	0.00021505	5.187e-05	2.6322e-05	4.9064e-05	-6.1697e-05	-8.3817e-06	5.6025e-05	-2.6747e-05	-4.7332e-05	9.1579e-07	-3.6424e-06	6.281e-05	4.9799e-05	9.0399e-05	2.3269e-05	2.8962e-05	1.4677e-05	1.739e-05	6.9369e-05	0.00012946	3.4303e-05	0.00017968	0.00030641	0.00018609	-4.185e-05	0.00012232	5.6055e-05	0.00023599
Wien_231206_ex380_p1-M PC-3 P3.cnx	PC-3 P3	3	P	-3.7055e-06	-1.5083e-05	-9.5321e-06	9.4192e-06	1.3896e-05	-6.8575e-06	4.3462e-05	2.7075e-06	-1.0248e-05	4.717e-07	-4.7313e-05	-1.0708e-05	1.2467e-07	-3.9829e-06	4.2268e-05	2.8873e-05	0.00013705	0.00013182	0.00022314	-9.4808e-06	-1.0973e-06	6.5506e-06	-2.0186e-05	-2.6623e-05	6.6309e-06	9.4112e-06	-6.5966e-05	3.1542e-05	2.994e-06	3.5389e-05	3.7327e-05	2.5132e-05	-2.6962e-05	8.2617e-05	5.5101e-06	3.8298e-06	9.0495e-06	6.2994e-05	5.3355e-05	6.2028e-05	0.00029741	3.1755e-05	7.4057e-05	0.00013325	1.7057e-05	7.7452e-05
Wien_231206_ex390_p1-M 22RV1 P4.cnx	22RV1 P4	22RV1	P	-2.7377e-06	-8.9638e-05	-9.8292e-05	-0.00018781	5.3623e-05	0.00018769	8.3061e-05	-0.00013576	0.00012262	8.8944e-05	0.00026497	5.2183e-05	-0.00021212	0.0001123	2.6854e-05	0.00017368	0.00037134	5.5046e-05	0.00030778	0.00014884	0.00020551	0.00013873	3.1671e-05	-4.423e-05	7.9515e-05	0.00012526	1.386e-05	3.7185e-05	0.00031689	0.00013852	2.9752e-05	-0.00013211	3.1363e-05	0.0003728	-3.511e-05	0.00017278	0.00021352	-5.8021e-05	5.2966e-05	0.00039076	0.00035318	0.00016697	5.3878e-05	0.00023354	0.00015071	0.0002541
Wien_231206_ex40_p1-M PC-3 T5.cnx	PC-3 T5	3	T	-4.7248e-05	8.3608e-06	-3.1358e-06	-3.513e-05	-9.5218e-05	-0.00010077	6.4102e-06	6.9384e-05	4.8602e-06	-5.854e-06	-0.00014792	-6.0067e-05	5.3685e-05	-7.5976e-06	1.5408e-05	4.5578e-06	0.00014002	8.7165e-05	0.00025597	-6.0157e-05	-7.971e-05	-0.00012459	-3.7045e-05	3.5232e-07	-0.00010446	-4.7711e-05	2.8675e-05	-3.626e-05	0.00017066	0.00012425	6.2011e-05	-3.0463e-05	-1.9646e-05	3.7283e-05	1.8251e-05	-1.449e-05	2.3469e-05	6.0927e-05	3.643e-05	0.0001004	0.00026021	0.00011891	1.3105e-05	5.5149e-05	6.6709e-05	4.5651e-05
Wien_231206_ex400_p1-M PC-3 T3.cnx	PC-3 T3	3	T	-2.6784e-05	1.2341e-05	7.5189e-05	8.9031e-05	6.7742e-05	3.7557e-05	5.1022e-05	9.0657e-05	4.3267e-05	2.3765e-05	2.7044e-06	3.5593e-05	-1.4852e-05	5.0558e-05	6.1021e-06	3.9439e-05	0.00016987	0.00015015	0.00024132	7.5317e-05	2.1135e-05	4.1226e-05	4.8017e-05	8.0935e-06	8.7408e-05	4.5487e-05	-2.4961e-05	7.1796e-05	8.9041e-05	5.7049e-05	1.8268e-05	4.0035e-05	0.00012447	6.4626e-05	5.4694e-05	8.4061e-05	3.7969e-05	8.2032e-05	9.2676e-05	6.9732e-05	0.00024525	7.3053e-05	3.2279e-05	0.00010304	0.00014911	0.00014637
Wien_231206_ex410_p1-M 22RV1 B2.cnx	22RV1 B2	22RV1	B	0.00010938	6.1197e-05	9.2014e-05	5.7154e-05	0.00014239	5.3406e-06	3.3234e-05	-5.1417e-05	-8.6525e-05	0.00011718	0.00026647	0.00010954	1.7225e-05	0.00016609	0.00013891	0.0001194	0.00024477	0.00019936	0.00037935	6.6389e-05	-0.00023768	0.00023025	3.4339e-05	2.6034e-05	0.00019296	0.000223	5.2235e-05	1.5218e-05	0.00017364	7.7067e-05	7.168e-05	0.00014282	0.00018331	8.2066e-05	0.00027885	9.3258e-05	-1.3911e-05	4.521e-05	0.00025428	0.00036227	0.00045413	0.00020645	0.00021213	0.00024592	0.00014462	0.00028538
Wien_231206_ex430_p1-M PC-3 T4.cnx	PC-3 T4	3	T	7.4229e-06	-5.2737e-05	-0.00011179	3.8223e-05	0.00017748	6.1686e-05	0.00016527	6.06e-05	0.00013709	-3.4932e-05	7.0995e-05	0.0001233	4.8958e-05	8.8517e-07	7.6759e-05	0.00014052	0.00031309	0.00029956	0.00024637	-3.0452e-05	5.6936e-05	7.8834e-05	-3.7297e-05	0.00014992	0.0001394	1.1691e-05	6.948e-06	-9.596e-05	8.7945e-05	4.0793e-07	0.00019235	0.00020486	0.00011694	0.00012181	0.0001298	0.00022393	0.00014637	0.00016964	0.00022538	0.00034873	0.00014403	0.00020416	9.9603e-05	0.00026066	0.00027278	0.00022681
Wien_231206_ex440_p1-M 22RV1 B3.cnx	22RV1 B3	22RV1	B	3.1702e-05	8.3428e-05	7.1348e-06	0.00015017	1.8094e-05	1.1232e-06	4.5663e-06	6.34e-06	-5.3337e-05	5.1415e-05	1.889e-05	8.5486e-05	8.344e-06	6.9838e-05	0.00011585	5.7104e-05	0.00029362	0.00021999	0.00036899	0.00011646	0.00013461	0.00015644	2.9627e-05	0.0001772	4.586e-05	3.2178e-05	9.7584e-05	7.9591e-05	3.7835e-05	4.9678e-05	3.7074e-05	9.708e-05	2.103e-05	3.0156e-05	9.7917e-05	0.00011461	0.00020887	0.00014143	0.00010099	0.0002555	0.00040833	0.00016316	0.00025269	0.00018298	8.383e-05	0.0002209
Wien_231206_ex450_p1-M 22RV1 P2.cnx	22RV1 P2	22RV1	P	-1.2347e-05	2.2051e-05	-4.85e-06	1.6346e-05	-2.9218e-05	0.0001797	8.7887e-05	1.3031e-06	9.0415e-05	0.00028777	0.00011043	0.0003445	0.00012838	4.553e-05	-5.4666e-05	-1.8466e-05	0.0004837	0.00013525	0.00042362	5.2059e-05	0.00015126	-0.00012694	9.5993e-05	0.00015937	0.00017564	0.00011582	0.00020032	0.00015526	-8.1463e-05	0.00016365	3.4387e-05	0.00023644	0.00022527	8.2095e-05	0.00011256	0.0002857	0.00012963	0.00012742	-3.2682e-05	0.0003334	0.00034502	0.00016468	0.00046847	0.00022831	5.126e-05	0.00025956
Wien_231206_ex470_p1-M PC-3 B6.cnx	PC-3 B6	3	B	5.4705e-05	-2.5148e-05	-2.1381e-05	-1.306e-05	1.055e-05	4.0795e-05	3.3722e-05	5.7294e-06	-2.5169e-05	5.1185e-05	9.1476e-05	5.0642e-05	5.8176e-05	4.081e-05	1.4391e-05	4.5455e-05	0.00021839	0.0001783	0.00029506	8.2889e-06	5.9198e-05	7.2712e-05	6.9542e-05	-8.6322e-06	-1.4804e-06	8.284e-05	0.00011177	3.274e-06	9.7342e-05	5.4452e-05	3.9738e-05	7.6129e-05	1.092e-05	8.0034e-05	0.00014445	5.8576e-05	3.6394e-05	0.00016597	0.00011465	0.00015323	0.00023168	0.00013299	7.3812e-05	0.00012045	0.00010762	0.00013731
Wien_231206_ex480_p1-M PC-3 C3.cnx	PC-3 C3	3	C	6.0146e-05	2.4349e-05	-2.9987e-05	7.6485e-05	4.301e-05	-2.8296e-05	2.9216e-06	5.5575e-05	8.2356e-06	-6.3509e-05	9.9579e-07	4.8464e-05	3.3973e-05	2.7962e-05	6.437e-05	5.5539e-05	0.00017699	0.00010549	0.00025719	7.9513e-05	5.2208e-05	1.9549e-05	-4.1641e-05	-5.8363e-06	2.099e-05	5.4587e-05	3.3919e-05	1.9528e-05	3.5289e-05	5.7063e-05	2.1578e-05	2.8496e-05	6.7265e-05	0.00016594	0.00013916	4.013e-05	0.00011505	0.00020896	0.00010955	5.5561e-05	0.00030125	0.00015937	0.00012961	0.00010334	6.6702e-05	6.7769e-05
Wien_231206_ex490_p1-M 22RV1 T6.cnx	22RV1 T6	22RV1	T	-3.9772e-06	-8.6016e-05	4.7714e-05	0.00011553	0.00014054	2.0245e-05	-2.6438e-05	0.00012284	-0.00014821	4.4714e-05	5.965e-05	0.00014002	-0.00012327	-5.0237e-05	2.9997e-05	-4.6112e-05	0.00017945	0.00022067	0.00021147	0.00010252	2.1217e-05	1.0021e-05	9.5167e-05	4.8466e-05	0.00010317	1.8675e-05	1.2691e-05	3.422e-05	-2.4944e-05	0.00012514	4.3346e-05	3.965e-05	5.4168e-05	-0.00011332	-2.6723e-05	0.00010168	-2.0694e-05	8.9116e-06	-1.9191e-05	0.00012853	0.0003229	1.3118e-05	1.6047e-05	0.00022238	-1.4488e-05	0.00011986
Wien_231206_ex50_p1-M 22RV1 C1.cnx	22RV1 C1	22RV1	C	0.00019024	0.00035245	-0.00021492	0.00013988	-0.00012325	0.0002024	0.0001042	2.4569e-05	-1.6447e-05	-0.00016624	0.000212	0.00023888	5.5204e-05	-5.5894e-05	0.0002294	-0.00030676	-0.00018652	8.6828e-05	7.0808e-05	6.5192e-05	0.00041218	0.00027725	0.00017335	7.8525e-05	-9.9501e-05	-7.2159e-06	0.00025738	0.00025149	0.00034025	-1.58e-05	8.646e-05	-0.00012946	0.00049072	0.00011134	0.00020292	-0.0001087	-7.9824e-05	-6.4714e-05	0.00033692	0.00038043	0.00056892	0.00042268	-6.3952e-05	0.00034276	0.00057809	0.00031719
Wien_231206_ex500_p1-M 22RV1 C2.cnx	22RV1 C2	22RV1	C	8.4316e-05	4.101e-05	-8.7318e-05	0.00025548	-8.3959e-05	-5.3052e-05	0.00014368	0.00024569	0.00017824	4.0198e-05	-0.00012179	-1.4459e-05	0.00013199	0.00039353	-2.9627e-05	0.00016082	-1.7887e-05	-7.3576e-05	6.0132e-05	0.00015364	0.00011095	0.00025559	5.3095e-05	6.9199e-05	0.00012099	8.6961e-05	-8.321e-05	0.00014123	0.00020556	0.0001662	-8.0024e-05	9.3915e-05	0.00022218	-7.7679e-05	0.00022646	4.0264e-05	0.00019622	9.675e-05	-6.5146e-06	0.00025375	0.00052202	2.7484e-05	0.00016347	0.00040357	7.2286e-05	0.00019866
Wien_231206_ex510_p1-M 22RV1 T2.cnx	22RV1 T2	22RV1	T	7.4314e-05	-6.9962e-05	-5.6176e-05	-6.4494e-05	7.718e-05	2.7331e-05	0.00013591	-6.2513e-07	-0.00012513	0.0001507	-1.9488e-05	5.0518e-05	-1.8197e-05	9.0798e-06	1.6743e-05	7.5732e-05	0.00017018	0.00012315	0.00011999	-7.838e-05	1.4868e-06	0.00017953	8.3317e-05	-6.696e-05	7.4481e-05	6.008e-05	0.00023787	0.00015593	0.0001911	-0.00010165	3.4444e-06	-9.2134e-05	2.1075e-05	-8.4896e-05	6.8549e-05	0.00013909	6.9719e-06	0.0001351	6.457e-05	6.2713e-05	0.00043185	7.6796e-05	-3.327e-05	0.00014295	-1.8139e-05	0.00022971
Wien_231206_ex520_p1-M 22RV1 C6.cnx	22RV1 C6	22RV1	C	-5.9366e-05	-1.147e-05	7.1134e-05	9.731e-05	-0.00013185	0.00032584	-4.5179e-05	5.9131e-05	0.00018244	-4.5833e-05	-0.00016042	0.00011663	6.486e-05	1.9185e-05	-4.9324e-05	-7.5777e-05	0.00017036	0.00033389	0.00047491	4.0142e-05	5.6101e-05	1.6851e-05	-5.8843e-05	-2.351e-05	0.00013841	-0.00036951	0.0001526	0.00010459	9.3779e-05	1.4767e-05	-1.026e-07	5.961e-05	3.3264e-05	0.00011565	4.6874e-05	9.5919e-05	5.5687e-05	0.00028034	0.00015014	0.00042445	0.00057051	0.00042377	0.00020279	0.00021891	9.0865e-05	0.0001088
Wien_231206_ex60_p1-M PC-3 C5.cnx	PC-3 C5	3	C	7.9915e-05	8.5042e-05	0.00016364	7.626e-05	3.0952e-05	3.2538e-05	6.0815e-05	0.00018245	0.00016387	0.00017659	4.5771e-05	3.3559e-05	-2.6925e-05	-1.601e-05	-2.0867e-05	9.0842e-05	0.00013844	8.6761e-05	0.00012729	-1.4896e-05	5.182e-05	-5.8632e-05	-4.6321e-06	-5.549e-05	7.7808e-05	0.0001087	6.2283e-05	-5.8509e-05	5.5932e-05	5.733e-06	9.2704e-05	8.978e-05	2.7157e-05	3.5722e-05	0.0001165	-0.00010127	6.1987e-05	-5.1299e-05	5.7048e-05	-1.0645e-05	0.00025028	0.00011053	6.1939e-05	8.0698e-05	5.4921e-05	0.00018438
Wien_231206_ex70_p1-M 22RV1 B1.cnx	22RV1 B1	22RV1	B	0.00010954	6.2846e-05	-1.0542e-05	-3.9486e-05	-0.000109	-0.00010718	-0.00011641	0.00040031	0.00030391	0.00010937	0.00034164	-0.00019062	0.00032137	-5.7459e-05	9.7137e-06	0.00018319	0.00018624	3.84e-05	0.00086677	0.00042228	1.0071e-05	0.00011355	-3.9716e-05	0.00014866	1.1613e-05	0.00011341	-4.6192e-05	-1.6032e-05	-0.00013635	-4.5269e-05	0.0003322	6.5089e-05	0.00025796	0.00029893	-0.00021427	8.0513e-05	7.2047e-05	7.4071e-06	0.0001434	0.00042047	0.00034362	9.888e-05	4.074e-05	2.8032e-05	1.9629e-05	0.00015466
Wien_231206_ex80_p1-M 22RV1 P5.cnx	22RV1 P5	22RV1	P	0.00013315	0.00016781	0.00022387	0.00011229	9.7615e-05	0.00010404	5.4913e-05	6.3473e-05	3.716e-05	0.00021818	7.3279e-05	0.00020535	0.00013798	0.00023338	5.5268e-05	0.0001126	0.00022445	0.00012247	0.00028491	0.00011313	8.9647e-05	-3.099e-06	0.00018358	6.6886e-05	1.9411e-05	0.00013355	0.00024034	0.00011412	0.00013208	0.00013581	0.00023731	-6.8959e-06	7.5946e-05	0.00015425	0.00033385	0.00017846	5.0314e-05	7.2074e-05	0.00023479	0.00047887	0.00043041	-1.8327e-05	0.00030289	0.00021708	0.00023517	0.00031312
Wien_231206_ex90_p1-M PC-3 B2.cnx	PC-3 B2	3	B	-2.3375e-05	0.00013507	8.8154e-05	0.00013552	0.00025277	0.00023782	0.00017641	0.00013623	2.2276e-06	-9.7472e-06	0.0001586	0.00012788	0.0002588	0.00014419	9.7017e-05	0.00014397	0.00033035	0.00013813	0.00015628	6.4895e-05	0.00024279	6.8621e-05	1.1492e-05	1.6078e-05	9.1144e-05	0.00014564	0.00028784	0.00018116	-1.3727e-06	8.0176e-05	9.0617e-05	0.00018693	0.00019952	7.4421e-05	0.00016003	0.0002374	0.00032771	0.00022487	0.00017102	0.00020209	0.00032799	0.00030881	0.0001865	0.00020684	0.00017376	0.00031645
[truncated: 669 more columns]
